# Supplementary material for: Surface-Shaving Proteomics of Mycobacterium marinum Identifies Biofilm Subtype-Specific Changes Affecting Virulence, Tolerance, and Persistence
Source: mSystems. 2021 Jun 22;6(3):e00500-21. doi: 10.1128/mSystems.00500-21 (PMC8269238; doi:10.1128/mSystems.00500-21)
Supplement: TABLE S1 [file msystems.00500-21-st001.xlsx]

## Sheet: Sheet1
Table S1. List of all proteins identified on Mmr cells during different growth modes. The colored cells refer to the average (log2) raw intensity values for proteins detected in at least two replica samples. Cells in grey, protein was not detected. PL_log, logarithmic planktonic cells; PBF, pellicle type biofilm cells; SBF, submerged type biofilm cells.
UniProtKB Entry	UniProtKB Entry name	Protein name	Manually curated annotations (UniParc & BlastP)	PL_log	PBF_2w	PBF_3w	PBF_4w	PBF_12w	SBF_2d	SBF_1w	SBF_2w	SBF_3w	SBf_4w	SBF_12w	Log2 int.414 (PL_log)	Log2 int.415 (PL_log)	Log2 int.416 (PL_log)	Log2 int.417 (PL_log)	Log2 int.381 (PBF_2w)	Log2 int.396 (PBF_2w)	Log2 int.397 (PBF_2w)	Log2 int.430 (PBF_2w)	Log2 int.419 (PBF_3w)	Log2 int.420 (PBF_3w)	Log2 int.421 (PBF_3w)	Log2 int.422 (PBF_3w)	Log2 int.437 (PBF_4w)	Log2 int.438 (PBF_4w)	Log2 int.439 (PBF_4w)	Log2 int.440 (PBF_4w)	Log2 int.450 1(PBF_12w)	Log2 int.451 1(PBF_12w)	Log2 int.452 1(PBF_12w)	Log2 int.453 1(PBF_12w)	Log2 int.409 (SBF_2d)	Log2 int.410 (SBF_2d)	Log2 int.411 (SBF_2d)	Log2 int.412 (SBF_2d)	Log2 int.399 (SBF_1w)	Log2 int.400 (SBF_1w)	Log2 int.401 (SBF_1w)	Log2 int.402 (SBF_1w)	Log2 int.404 (SBF_2w)	Log2 int.405 (SBF_2w)	Log2 int.406 (SBF_2w)	Log2 int.407 (SBF_2w)	Log2 int.424 (SBF_3w)	Log2 int.426 (SBF_3w)	Log2 int.427 (SBF_3w)
A0A2Z5YAJ5	A0A2Z5YAJ5_MYCMR	(3R)-hydroxyacyl-ACP dehydratase subunit HadB (Bifunctional enoyl-CoA hydratase/phosphate acetyltransferase)	(3R)-hydroxyacyl-ACP dehydratase subunit HadB (Bifunctional enoyl-CoA hydratase/phosphate acetyltransferase)	25.2979	26.4952	27.2515	26.6826	25.5299	26.7605	26.0338	25.7835	24.5829	25.2412	24.7424	25.3032	25.8092	24.7315	25.3475	26.505	26.9618	26.7961	25.7179	27.7345	27.3761	27.1923	26.7033	26.7575	26.6882	26.7881	26.4968	25.9413	25.311	24.8534	26.014	26.7589	26.7488	26.7465	26.7878	25.9633	25.9773	26.1261	26.0685	25.8027	26.1272	25.574	25.6302	25.3041	25.4864	22.9582
A0A2Z5Y7U3	A0A2Z5Y7U3_MYCMR	(R)-benzylsuccinyl-CoA dehydrogenase (EC 1.3.8.3) (Acyl-CoA dehydrogenase)	(R)-benzylsuccinyl-CoA dehydrogenase (EC 1.3.8.3) (Acyl-CoA dehydrogenase)	22.8909	23.2588	23.5822	23.0438	23.651	22.4776	23.3477	23.4167	23.4865	23.3128	23.3413		22.5116	23.1271	23.0339		23.6731	22.8445			23.5822			23.0761			23.0116	23.6523	23.8346	23.8241	23.2929	22.5454	22.2921	22.3751	22.6977	23.3538	23.1015	23.2634	23.6722	23.5205	23.2263	23.4345	23.4853	23.6605	23.4358	23.3632
A0A2Z5Y7N5	A0A2Z5Y7N5_MYCMR	(R)-hydratase	(R)-hydratase	22.5384	24.1527	22.9507	23.0594	23.2543	24.2792	25.6469	26.0529	26.0887	26.1933	24.8845		21.801	23.0437	22.7706			24.2253	24.0801		23.7817		22.1197	23.7291	21.6949	23.5112	23.3024	22.3138	23.8446	22.3274	24.5313	24.0432	24.3139	24.3556	24.404	25.6629	26.2031	26.0342	24.6876	26.0352	25.73	26.0748	26.3715	26.5721	25.6474	26.0465
A0A2Z5YCA5	A0A2Z5YCA5_MYCMR	1,4-alpha-glucan-branching protein	1,4-alpha-glucan-branching protein				21.5465			21.6451	21.4037	21.5838	21.1437	22.1177													21.3568		21.7362										21.7918	21.7906	21.3328	21.6654	21.4983	21.2464	21.4668	21.4031	21.3691	21.6839	21.6985
A0A2Z5Y9X7	A0A2Z5Y9X7_MYCMR	1,4-dihydroxy-2-naphthoyl-CoA synthase (DHNA-CoA synthase) (EC 4.1.3.36)	1,4-dihydroxy-2-naphthoyl-CoA synthase (DHNA-CoA synthase) (EC 4.1.3.36)				22.0803	21.6841	21.9769	22.6143	23.0564	22.9875	22.6434														22.3804		21.7801					21.6841	21.8984	22.0938	21.9386		23.0662	22.7954	22.4951	22.1005	23.142	22.9213	23.0736	23.0887	22.9875
A0A2Z5YB02	A0A2Z5YB02_MYCMR	10 kDa chaperonin (GroES protein) (Protein Cpn10)	10 kDa chaperonin (GroES protein) (Protein Cpn10)	29.7949	28.7499	27.9498	28.5153	27.397	30.5828	30.195	29.187	27.7835	27.5473	27.1324	29.8276	29.8243	29.8006	29.7271	28.0257	28.0517	29.1139	29.8083	27.6824	28.3021	27.7757	28.039	28.6917	28.4318	28.4365	28.5013	27.1334	27.6444	27.4294	27.3806	30.67	30.7709	30.4955	30.3946	30.0024	30.1527	30.1629	30.462	29.1844	29.3979	29.2255	28.9402	27.6122	27.8044	27.9339
A0A2Z5YHF3	A0A2Z5YHF3_MYCMR	14 kDa antigen	14 kDa antigen	23.1774	25.4623	22.6241	21.9426	24.0872	24.8978	25.8419	26.0604	26.3674	26.2426	25.9261	23.2452	22.932	23.2909	23.2412			24.638	26.2866		23.5066	21.7416				21.9426		23.4759	24.4248	23.6335	24.8147	24.9842	24.8864	24.7592	24.9612	25.8448	25.7538	25.6222	26.147	25.8358	26.5306	25.7346	26.1405	25.7072	26.521	26.8741
A0A2Z5YNJ5	A0A2Z5YNJ5_MYCMR	1-acyl-sn-glycerol-3-phosphate acyltransferase	1-acyl-sn-glycerol-3-phosphate acyltransferase	23.6517	22.8262	23.4794	22.3957	23.007	24.8377	25.8046	26.0605	25.7975	25.7305	25.2263	23.8937	24.1511	23.0255	23.5365		22.2607	23.437	22.7809	23.2849	24.0367	23.1167		21.9438	22.4491	22.5324	22.6574	22.769	23.19	22.0959	23.9729	24.7543	24.5839	25.0158	24.9968	25.9085	26.0274	26.1571	25.1255	25.9945	26.0997	26.0239	26.1237	26.1029	25.6338	25.6557
A0A2Z5YNQ6	A0A2Z5YNQ6_MYCMR	1-acyl-sn-glycerol-3-phosphate acyltransferase	1-acyl-sn-glycerol-3-phosphate acyltransferase	21.6207					22.2386	22.4975	22.2267	22.5434	22.2831	23.2768		21.7919	21.5301	21.54																	22.4078	22.3852	21.9967	22.1648	22.1662	22.4938	22.8324		22.2357	22.3647	22.0798		22.5434
A0A2Z5YGW5	A0A2Z5YGW5_MYCMR	1-acyl-sn-glycerol-3-phosphate acyltransferase (EC 2.3.1.-) (1-acylglycerol-3-phosphate O-acyltransferase)	1-acyl-sn-glycerol-3-phosphate acyltransferase (EC 2.3.1.-) (1-acylglycerol-3-phosphate O-acyltransferase)		23.105	22.7252	22.2167	23.2028	22.6602	23.5322	23.5247	23.6704	23.8353	23.3077							22.2448	23.9651		22.45	23.0004		21.8661		22.3286	22.4554	23.0562	23.3354	22.4372	23.9825	22.6129	22.6819	22.6738	22.672	23.9076	23.3842	23.6371	23.2001	23.4827	23.7566	23.389	23.4706	23.7035	23.8731	23.4347
A0A2Z5YCN8	A0A2Z5YCN8_MYCMR	1-deoxy-D-xylulose 5-phosphate reductoisomerase (DXP reductoisomerase) (EC 1.1.1.267) (1-deoxyxylulose-5-phosphate reductoisomerase) (2-C-methyl-D-erythritol 4-phosphate synthase)	1-deoxy-D-xylulose 5-phosphate reductoisomerase (DXP reductoisomerase) (EC 1.1.1.267) (1-deoxyxylulose-5-phosphate reductoisomerase) (2-C-methyl-D-erythritol 4-phosphate synthase)							20.4279	20.2862	20.2389	20.4365																										20.508	20.3914	20.3843		20.3566	20.4208	20.2375	20.1299	20.2149		20.2629
A0A2Z5YCV2	A0A2Z5YCV2_MYCMR	1-deoxy-D-xylulose-5-phosphate synthase (EC 2.2.1.7) (1-deoxyxylulose-5-phosphate synthase) (DXP synthase) (DXPS)	1-deoxy-D-xylulose-5-phosphate synthase (EC 2.2.1.7) (1-deoxyxylulose-5-phosphate synthase) (DXP synthase) (DXPS)	23.8721	23.7753	24.3173	24.1465	24.3854	23.9726	24.1113	24.137	24.2357	24.4316	24.559	24.2097		23.9094	23.4972		23.503	24.1227	23.7003	23.8727	24.5397	24.3909	24.466	24.0336	24.0331	24.2436	24.2757	24.449	24.6146	23.8008	24.677	24.1029	23.8331	23.917	24.0374	24.0029	23.9896	24.2577	24.1951	24.1051	24.1163	24.1015	24.225	24.3391	24.2801	24.0879
A0A2Z5YKC6	A0A2Z5YKC6_MYCMR	1D-myo-inositol 2-acetamido-2-deoxy-alpha-D-glucopyranoside deacetylase (GlcNAc-Ins deacetylase) (EC 3.5.1.103) (N-acetyl-1-D-myo-inositol-2-amino-2-deoxy-alpha-D-glucopyranoside deacetylase)	1D-myo-inositol 2-acetamido-2-deoxy-alpha-D-glucopyranoside deacetylase (GlcNAc-Ins deacetylase) (EC 3.5.1.103) (N-acetyl-1-D-myo-inositol-2-amino-2-deoxy-alpha-D-glucopyranoside deacetylase)				21.1622	20.6426	20.4176	21.2325	20.6863	20.8273	20.8799	22.6349													21.1622							20.6426	20.4176				20.6305	21.4898	21.3914	21.4183	20.4752	20.2883	20.6367	21.3452	20.5769	20.0539	21.8511
A0A2Z5YJW4	A0A2Z5YJW4_MYCMR	2,3,4,5-tetrahydropyridine-2,6-dicarboxylate N-succinyltransferase (EC 2.3.1.117) (Tetrahydrodipicolinate N-succinyltransferase) (THDP succinyltransferase) (THP succinyltransferase) (Tetrahydropicolinate succinylase)	2,3,4,5-tetrahydropyridine-2,6-dicarboxylate N-succinyltransferase (EC 2.3.1.117) (Tetrahydrodipicolinate N-succinyltransferase) (THDP succinyltransferase) (THP succinyltransferase) (Tetrahydropicolinate succinylase)	25.6044	25.1546	24.9753	25.1905	25.3211	25.5673	25.6067	25.2822	25.2965	25.1717	25.7051	25.7084	25.3467	25.7175	25.645		24.7552	25.003	25.7055	24.7337	25.0502	25.0889	25.0286	25.7156	24.9256	25.2177	24.9033	25.2969	25.4635	25.4788	25.0451	25.4941	25.6946	25.5155	25.565	25.6811	25.5484	25.3417	25.8554	25.0997	25.4727	25.378	25.1784	24.9398	25.5195	25.4304
A0A2Z5Y9M4	A0A2Z5Y9M4_MYCMR	2,3-bisphosphoglycerate-dependent phosphoglycerate mutase (BPG-dependent PGAM) (PGAM) (Phosphoglyceromutase) (dPGM) (EC 5.4.2.11)	2,3-bisphosphoglycerate-dependent phosphoglycerate mutase (BPG-dependent PGAM) (PGAM) (Phosphoglyceromutase) (dPGM) (EC 5.4.2.11)	25.1011	24.4457	24.6443	25.3393	25.1718	25.272	25.4341	25.5176	25.791	25.8925	25.9252	25.2097	25.1852	24.9552	25.0541	23.1919		24.9775	25.1677	24.2451	25.0922	24.5381	24.7016	25.986	24.8842	25.3789	25.1082	25.3451	25.0011	24.8411	25.4997	25.2783	25.2429	25.2074	25.3595	25.5778	25.4669	25.3234	25.3682	25.5079	25.5312	25.5008	25.5304	25.7283	25.8804	25.7644
A0A2Z5YD95	A0A2Z5YD95_MYCMR	2,5-diamino-6-ribosylamino-4(3H)-pyrimidinone 5'-phosphate reductase (EC 1.1.1.302)	2,5-diamino-6-ribosylamino-4(3H)-pyrimidinone 5'-phosphate reductase (EC 1.1.1.302)							20.708	20.8317	20.9109	20.755																											20.7666	20.6494		20.7667	20.9485	20.8407	20.771	20.9109
A0A2Z5YMF9	A0A2Z5YMF9_MYCMR	2-amino-3-ketobutyrate CoA ligase (8-amino-7-oxononanoate synthase) (EC 2.3.1.47)	2-amino-3-ketobutyrate CoA ligase (8-amino-7-oxononanoate synthase) (EC 2.3.1.47)							21.015	21.3293	22.0189	21.8093	21.4435																									21.471	21.1907	21.4799	19.9185	20.9472	21.5587	21.4293	21.3819	22.04	22.2962	21.7204
A0A2Z5YLX6	A0A2Z5YLX6_MYCMR	2-amino-3-ketobutyrate coenzyme A ligase (EC 2.3.1.29) (8-amino-7-oxononanoate synthase)	2-amino-3-ketobutyrate coenzyme A ligase (EC 2.3.1.29) (8-amino-7-oxononanoate synthase)						21.7148	23.0921	22.6631	22.5744	22.4259	21.4513																						21.9179		21.5116	22.5682	23.3582	23.5317	22.9101	22.7827	22.3755	22.6483	22.846	22.8713	21.9453	22.9067
A0A2Z5YMU4	A0A2Z5YMU4_MYCMR	2-amino-4-hydroxy-6-hydroxymethyldihydropteridine pyrophosphokinase (Bifunctional folate synthesis protein)	2-amino-4-hydroxy-6-hydroxymethyldihydropteridine pyrophosphokinase (Bifunctional folate synthesis protein)		23.4943	23.2614	23.0068	22.7121	21.9933	22.3337	22.6316	22.6048	23.0205	22.6142						24.4072	22.5814		23.8081	22.7143		23.2618	23.2047	22.7743	23.0264	23.0219		22.7059		22.7182	22.0778	22.1955	21.7548	21.9452	22.3825	22.4294	22.5099	22.013	22.5062	22.6224	22.6098	22.788	23.0092	22.4234	22.3818
A0A2Z5YA81	A0A2Z5YA81_MYCMR	2-dehydropantoate 2-reductase (EC 1.1.1.169) (Ketopantoate reductase)	2-dehydropantoate 2-reductase (EC 1.1.1.169) (Ketopantoate reductase)				20.1143	21.3746		19.7996	19.9799	20.9024	20.369	21.1898															20.1143			21.1218		21.6274					19.8363	19.7278	19.8347		19.856	19.9332	20.0807	20.0498	20.8216		20.9831
A0A2Z5YDS9	A0A2Z5YDS9_MYCMR	2-dehydropantoate 2-reductase (EC 1.1.1.169) (Ketopantoate reductase)	2-dehydropantoate 2-reductase (EC 1.1.1.169) (Ketopantoate reductase)			19.9889	19.8816	20.9686	19.6015	19.9036	19.6853	19.9048	20.0081	21.1449										19.7995	20.1783		20.2293	19.7011	19.5131	20.083	21.3458	21.0291	20.8506	20.649	19.3271	19.6071	19.7664	19.7053	20.3197	19.9197	19.5434	19.8317	19.6644	19.5279	19.9431	19.6058	19.7247	19.8269	20.1628
A0A2Z5YPB6	A0A2Z5YPB6_MYCMR	2-isopropylmalate synthase (EC 2.3.3.13) (Alpha-IPM synthase) (Alpha-isopropylmalate synthase)	2-isopropylmalate synthase (EC 2.3.3.13) (Alpha-IPM synthase) (Alpha-isopropylmalate synthase)	24.9818	22.918	23.4964	23.9609	23.7471	24.9129	23.9753	23.8552	23.6298	23.5524	23.4946	25.2059	25.296	25.0841	24.341	22.7521		21.9327	24.0693		23.5739	23.4188		24.3943	23.2985	23.9576	24.1933	22.7854	23.8259	24.4708	23.9062	24.7209	24.752	24.9457	25.233	23.8213	24.2244	23.9362	23.9191	24.0424	23.7867	23.9182	23.6735	23.4661	23.5751	23.8483
A0A2Z5YMH3	A0A2Z5YMH3_MYCMR	2-oxo-4-hydroxy-4-carboxy-5-ureidoimidazoline decarboxylase	2-oxo-4-hydroxy-4-carboxy-5-ureidoimidazoline decarboxylase								21.4127	21.722	21.6296																														21.5625	21.1634		21.5122	21.722
A0A2Z5YJ26	A0A2Z5YJ26_MYCMR	2-oxoglutarate oxidoreductase subunit KorA	2-oxoglutarate oxidoreductase subunit KorA	25.0923	24.0021	23.8257	24.2332	24.9258	25.2524	25.753	25.8796	25.9597	25.8913	25.9449	24.9467	25.1166	25.032	25.274	22.8248	22.7814	25.4468	24.9554	22.9583	24.617	23.4876	24.2399	24.7295	23.6016	24.238	24.3639	24.6039	25.1223	24.8559	25.1212	25.1784	25.3998	25.0919	25.3393	25.799	25.7802	25.8059	25.6268	25.8608	25.8608	25.7956	26.0014	25.9552	25.8823	26.0416
A0A2Z5YIP1	A0A2Z5YIP1_MYCMR	2-oxoglutarate oxidoreductase subunit KorB (EC 1.2.-.-)	2-oxoglutarate oxidoreductase subunit KorB (EC 1.2.-.-)	24.5561	24.6775	24.2593	24.5287	24.3579	25.2827	25.0682	24.9558	25.0638	25.0265	24.9168	24.5667	24.7823	24.7321	24.143	24.5997	23.8028	25.3305	24.9769	24.0889	24.7556	24.2972	23.8954	24.7902	24.3508	24.4077	24.566	24.3989	24.4681	24.1381	24.4268	25.2957	25.2192	25.2112	25.4048	25.2691	25.0076	25.0398	24.9562	24.8097	25.076	25.0383	24.8992	25.22	24.6926	25.2788
A0A2Z5YJY3	A0A2Z5YJY3_MYCMR	2-oxoisovalerate dehydrogenase subunit beta	2-oxoisovalerate dehydrogenase subunit beta						20.9229	21.0679	21.0156	20.8289	21.0716	20.6836																					20.9847			20.8612	20.8421	20.602	20.7398	22.0877	20.8161	21.0369	20.9976	21.2119	20.5654	21.0924
A0A2Z5YB43	A0A2Z5YB43_MYCMR	2-phospho-L-lactate transferase (EC 2.7.8.28) (LPPG:FO 2-phospho-L-lactate transferase)	2-phospho-L-lactate transferase (EC 2.7.8.28) (LPPG:FO 2-phospho-L-lactate transferase)				20.7966	21.0628	21.0692	20.3085	20.8333	21.2228	20.8185	21.1039													20.9365		20.6568		21.0628				21.0502	21.0883					20.3085		20.4614	20.9731	20.9533	20.9455		21.2319	21.2138
A0A2Z5Y9V1	A0A2Z5Y9V1_MYCMR	2-succinyl-5-enolpyruvyl-6-hydroxy-3-cyclohexene-1-carboxylate synthase (SEPHCHC synthase) (EC 2.2.1.9) (Menaquinone biosynthesis protein MenD)	2-succinyl-5-enolpyruvyl-6-hydroxy-3-cyclohexene-1-carboxylate synthase (SEPHCHC synthase) (EC 2.2.1.9) (Menaquinone biosynthesis protein MenD)								19.4997	19.8907	19.9859																														19.9644		19.2896	19.2451	19.8907
A0A2Z5YK99	A0A2Z5YK99_MYCMR	3 beta-hydroxysteroid dehydrogenase/Delta 5-->4-isomerase	3 beta-hydroxysteroid dehydrogenase/Delta 5-->4-isomerase	22.9627	21.6499	22.5704	22.7515	23.5286	22.756	22.8338	21.9626	22.5234	21.7782	23.5953			22.9627				21.6499			22.6575	22.4832		22.7324	22.6553	22.819	22.7993	23.5961	24.1415	23.5222	22.8548	22.8629	22.9104	22.3247	22.9261	22.2399	22.6783	22.9394	23.4775	21.9918	21.7735	21.9628	22.1223	21.5185	23.1848	22.867
A0A2Z5YF45	A0A2Z5YF45_MYCMR	30S ribosomal protein S1	30S ribosomal protein S1	28.501	28.2779	28.1872	28.6031	27.8399	29.2912	28.8968	28.5015	27.801	27.8732	27.6454	28.5854	28.7147	28.3104	28.3933	27.9678	28.2306	28.3649	28.5484	28.1403	28.2253	28.1619	28.2213	28.7609	28.5472	28.5084	28.5958	27.8832	27.9332	27.6984	27.8448	29.2586	29.3637	29.2675	29.2749	28.9722	28.907	28.8675	28.8404	28.5151	28.6163	28.4436	28.4311	28.0957	27.6067	27.7005
A0A2Z5YAP7	A0A2Z5YAP7_MYCMR	30S ribosomal protein S10	30S ribosomal protein S10	27.0962	25.9053	26.4901	26.9373	26.7256	26.882	26.8985	26.6111	26.5633	26.3772	26.7418	27.1185	27.3966	26.8488	27.0209	25.954	26.1968	25.667	25.8032	26.3668	26.5656	26.6281	26.3997	27.1718	26.7366	26.9401	26.9007	26.5176	26.6326	26.9437	26.8087	26.8282	26.8494	26.8424	27.0081	26.5583	26.9496	26.9752	27.1109	26.7366	26.4035	26.7414	26.5631	26.5986	26.5936	26.4976
A0A2Z5YAS4	A0A2Z5YAS4_MYCMR	30S ribosomal protein S11	30S ribosomal protein S11	25.0548	24.1452	24.3587	25.2246	24.3635	26.12	25.322	24.5294	24.2958	24.6461	23.7825	25.2213	24.571	25.353	25.0738		23.9649	24.2695	24.2011	24.243	24.4074	24.3374	24.4469	25.4619	24.9971	25.1288	25.3108	24.8029	24.6741	22.937	25.0402	26.0677	26.2786	26.0106	26.1232	25.2012	25.5293	25.4786	25.0788	24.5448	24.4598	24.6678	24.4454	24.3873	24.1677	24.3324
A0A2Z5YA69	A0A2Z5YA69_MYCMR	30S ribosomal protein S12	30S ribosomal protein S12	25.4638	24.8329	25.0432	25.1556	23.9942	26.3138	25.4285	25.0268	25.4323	25.3756	23.8709	25.4444	25.7417	25.2015	25.4677	24.721	24.895	25.1208	24.5947	25.043	25.3172	24.8222	24.9906	25.3141	24.9619	25.1714	25.1749	24.4431	23.9286	22.9339	24.6712	26.494	26.2559	26.1263	26.3789	25.4059	25.7147	25.6686	24.9249	24.6483	25.3498	25.1714	24.9378	25.7547	25.5838	24.9584
A0A2Z5YAS2	A0A2Z5YAS2_MYCMR	30S ribosomal protein S14 type Z	30S ribosomal protein S14 type Z	24.6713		24.0782	24.5362	24.2256	25.0848	25.6787	26.2812	25.6545	25.6693	24.0595	24.812	24.871	24.4914	24.5108					23.7527	24.7784	23.2471	24.5346	24.9212	24.3003	24.517	24.4062	25.1114	24.7397	22.2896	24.7615	24.857	25.0613	25.1285	25.2922	25.3517	25.9247	25.8769	25.5616	26.5331	25.9997	26.1914	26.4005	25.9816	25.8127	25.1692
A0A2Z5YCZ6	A0A2Z5YCZ6_MYCMR	30S ribosomal protein S15	30S ribosomal protein S15	26.1863	25.3257	25.8279	26.1365	25.1615	27.179	26.1446	25.4526	25.1522	25.1782	24.9952	26.4669	25.6787	26.1379	26.4619	24.4948	25.6779	25.393	25.7371	25.9159	26.0619	25.5125	25.8213	26.2015	26.122	26.1753	26.0471	25.4179	25.3613	24.5561	25.3106	27.2387	27.1636	27.0681	27.2455	25.7787	26.3879	26.2723	26.1395	25.6164	25.1556	25.7565	25.2817	25.39	24.9842	25.0823
A0A2Z5YCM5	A0A2Z5YCM5_MYCMR	30S ribosomal protein S16	30S ribosomal protein S16	25.8597	24.7264	25.1746	25.9345	25.0757	26.8331	25.7534	25.0074	24.4183	24.5466	24.8196	26.1012	25.9583	25.7084	25.671	24.4983	24.3267	25.0115	25.0691	24.4872	25.5492	25.1467	25.5153	26.3124	25.6136	25.8904	25.9215	24.4786	25.4163	25.1416	25.2665	26.8185	26.8912	26.6967	26.9259	25.6995	25.9909	25.8691	25.4542	24.6812	24.8709	24.6649	25.8126	24.4305	24.6949	24.1294
A0A2Z5YAQ8	A0A2Z5YAQ8_MYCMR	30S ribosomal protein S17	30S ribosomal protein S17	28.267	26.642	27.3848	27.7238	26.9615	28.8618	27.976	27.3924	27.1366	26.8649	27.0202	28.3703	28.3158	28.1575	28.2244	26.2082	26.4779	27.0277	26.8541	27.0025	27.9648	27.2765	27.2953	28.0496	27.6812	27.5606	27.6039	27.3499	26.8162	27.1289	26.5511	28.7812	28.8638	28.8301	28.972	27.8865	27.9196	27.8862	28.2118	27.5006	27.439	27.4633	27.1667	26.8328	27.3056	27.2714
A0A2Z5Y7L2	A0A2Z5Y7L2_MYCMR	30S ribosomal protein S18	30S ribosomal protein S18	23.6225	23.5976	24.0375	24.6623	24.439	25.0498	24.7445	24.5687	24.6677	24.5754	24.7628	23.815	23.6381	23.4144			23.7186		23.4765		24.1413	23.7553	24.2158	24.6623				24.7126	24.2075	24.0344	24.8014	25.1913	24.9794	25.0638	24.9649	24.3493	24.9136	24.7595	24.9554	24.5747	24.5048	24.7337	24.4615	24.3361	24.6941	24.9729
A0A2Z5YAA0	A0A2Z5YAA0_MYCMR	30S ribosomal protein S19	30S ribosomal protein S19	26.1966	25.1916	25.5636	26.0372	25.7615	26.0628	25.9007	24.9941	24.9701	25.022	25.2394	26.2277	26.2392	26.0957	26.2238	25.5691	25.17	24.4171	25.6105	25.6144	25.9058	25.3041	25.4301	26.2665	25.9128	26.0793	25.8904	25.8625	25.6887	26.2799	25.2148	26.1177	26.0214	25.842	26.2701	25.6391	25.7398	25.7121	26.5118	24.9749	24.6487	25.2985	25.0544	25.042	25.1011	24.7671
A0A2Z5YCP0	A0A2Z5YCP0_MYCMR	30S ribosomal protein S2	30S ribosomal protein S2	27.6411	26.9282	26.9358	27.3663	26.7017	28.3242	27.8939	27.3128	27.1357	26.9513	26.5284	27.676	27.6874	27.5827	27.6183	26.3811	26.8137	27.1818	27.3363	26.6381	27.2259	27.0242	26.8548	27.5772	27.1132	27.3551	27.4196	26.5951	26.605	26.482	27.1249	28.2988	28.3805	28.2443	28.3733	27.9325	27.9768	28.0257	27.6407	27.3934	27.2783	27.3974	27.182	27.1087	27.021	27.2774
A0A2Z5YAR9	A0A2Z5YAR9_MYCMR	30S ribosomal protein S3	30S ribosomal protein S3	28.4388	27.5824	27.407	27.8367	27.9741	29.1058	28.7743	28.7411	28.6367	28.6668	27.8968	28.4878	28.5122	28.4769	28.2785	26.8461	27.4445	28.0178	28.021	27.0719	27.5665	27.396	27.5936	27.9794	27.7556	27.8267	27.7849	27.6902	27.6921	28.1925	28.3215	29.163	29.1338	29.0599	29.0665	28.7252	28.9854	29.044	28.3426	28.7828	28.6866	28.8154	28.6795	28.9004	28.3976	28.6123
A0A2Z5YAE1	A0A2Z5YAE1_MYCMR	30S ribosomal protein S4	30S ribosomal protein S4	27.5113	26.7158	26.7159	26.8636	27.3503	28.3508	27.7396	27.4015	27.3114	27.3379	27.5304	27.5666	27.4823	27.5253	27.471	26.7733	25.9984	26.7187	27.373	26.6385	26.8528	26.6927	26.6794	27.1043	26.8418	26.6573	26.8508	27.4959	27.0587	27.1692	27.6774	28.2237	28.3061	28.3011	28.5721	27.7437	27.8968	27.9389	27.3789	27.3852	27.3594	27.5443	27.317	27.0689	27.4757	27.3896
A0A2Z5YAF9	A0A2Z5YAF9_MYCMR	30S ribosomal protein S5	30S ribosomal protein S5	26.8258	26.4137	26.6858	27.4979	26.783	27.9693	28.0996	27.5737	27.562	27.4698	27.3283	26.7594	26.7205	26.8465	26.9769	25.8878	26.3656	26.517	26.8845	26.172	27.0374	26.3818	27.1519	27.9094	26.9908	27.6336	27.4579	26.5195	26.6725	26.968	26.972	28.1009	27.9751	27.8948	27.9064	28.0125	28.0131	27.9727	28.3999	27.5619	27.5818	27.6851	27.4661	27.4914	27.9267	27.2681
A0A2Z5Y7L0	A0A2Z5Y7L0_MYCMR	30S ribosomal protein S6	30S ribosomal protein S6	27.1897	27.2219	27.1151	26.7559	25.9969	26.9261	25.8915	24.6695	24.6946	24.6555	25.3604	27.1273	27.2978	27.1853	27.1485	27.9345	27.7056	26.4552	26.7925	27.3058	26.8027	27.0711	27.2809	26.6317	26.7842	26.638	26.9698	26.3551	26.3807	25.8876	25.3644	26.8187	26.9858	26.9392	26.9606	25.7532	25.792	25.7545	26.2662	24.5979	24.9221	24.7011	24.457	24.2421	25.0495	24.7922
A0A2Z5YA88	A0A2Z5YA88_MYCMR	30S ribosomal protein S7	30S ribosomal protein S7	27.7415	26.7476	26.9823	27.4276	25.9882	28.354	27.0888	26.5474	25.5155	25.8622	25.1063	27.8747	27.6675	27.7671	27.6566	26.8577	26.4376	26.5855	27.1095	26.9215	26.9524	27.0975	26.9578	27.5995	27.3636	27.5002	27.247	25.9689	26.0643	25.4468	26.473	28.4188	28.4087	28.2089	28.3794	27.1543	27.2973	27.2351	26.6684	26.6089	26.5785	26.6162	26.3861	25.9934	25.3641	25.189
A0A2Z5YAK9	A0A2Z5YAK9_MYCMR	30S ribosomal protein S8	30S ribosomal protein S8	27.2428	26.9835	26.9865	27.0431	26.8806	27.8971	27.5918	27.2473	27.3648	26.9926	26.6344	27.2453	27.2855	27.259	27.1814	26.6991	26.8089	27.1279	27.2981	27.2375	26.5863	27.124	26.9982	27.3081	27.0875	26.8397	26.9372	26.8229	26.8957	26.774	27.0296	27.8576	27.8547	27.7797	28.0966	27.3709	27.5738	27.495	27.9275	27.3529	27.3848	27.2498	27.002	27.3955	27.4204	27.2784
A0A2Z5YAU8	A0A2Z5YAU8_MYCMR	30S ribosomal protein S9	30S ribosomal protein S9	26.9693	26.46	26.5903	27.1925	26.587	27.9241	27.6587	27.2304	26.7538	26.7985	26.5115	26.906	27.4885	26.5169	26.9659	26.2104	26.07	26.5275	27.0322	26.099	26.9059	26.6251	26.7313	27.6724	26.93	27.0074	27.1601	26.4692	26.8341	26.4625	26.5822	28.0251	27.902	27.8324	27.9367	27.5712	27.6388	27.6007	27.824	27.3803	27.0896	27.3193	27.1325	26.6783	26.8617	26.7214
A0A2Z5YDG9	A0A2Z5YDG9_MYCMR	35 kDa protein	35 kDa protein	26.0797	26.0725	27.0928	26.8115	26.1004	26.5213	26.7868	27.4512	26.5351	27.1509	25.1528	26.1765	26.1555	26.0164	25.9706	25.0047	26.6287	26.5133	26.1434	26.7142	27.2207	27.2844	27.1519	26.8615	26.699	26.7725	26.9129	26.4143	26.4685	23.9013	27.6174	26.4931	26.5328	26.459	26.6003	27.0588	27.1003	27.0914	25.8966	27.4644	27.3939	27.4282	27.5184	27.4794	26.0174	26.1084
A0A2Z5YFI0	A0A2Z5YFI0_MYCMR	3-alpha-(Or 20-beta)-hydroxysteroid dehydrogenase (EC 1.1.1.53) (Short-chain dehydrogenase)	3-alpha-(Or 20-beta)-hydroxysteroid dehydrogenase (EC 1.1.1.53) (Short-chain dehydrogenase)	22.0281	21.7032		20.9468	23.6326	21.6454	22.4157	22.2086	23.1829	22.59	23.3401			22.0281					21.7032					20.9695	20.924			23.6253	24.0133	22.6482	24.2434	21.4461	21.857	21.6332		22.4731	22.3783	22.0103	22.8011	22.1089	22.4395	22.1053	22.1808	22.1606	23.8146	23.5733
A0A2Z5Y8E3	A0A2Z5Y8E3_MYCMR	3-alpha-hydroxysteroid dehydrogenase	3-alpha-hydroxysteroid dehydrogenase		22.8553	23.226	23.6657	23.9575	21.772	22.1056	22.0998	23.0293	22.7947	23.2361						23.3222	22.5013	22.7425	24.693	23.6325	22.2412	22.3374	23.5197	23.8465	23.3627	23.9341	24.1457	23.9279	24.3549	23.4017	21.9291	21.8357	21.5511		21.9045	22.0325	21.7743	22.7109	22.0623	22.3799	22.0263	21.9307	22.8023	22.8517	23.434
A0A2Z5YNF2	A0A2Z5YNF2_MYCMR	3-beta hydroxysteroid dehydrogenase (Linear gramicidin synthase subunit D)	3-beta hydroxysteroid dehydrogenase (Linear gramicidin synthase subunit D)					21.6738		21.7455	20.6905	20.4999	20.7581	22.0955																				21.6738					21.8567	21.4357	21.9441		21.9263	20.4067	19.7385				20.4999
A0A2Z5YE48	A0A2Z5YE48_MYCMR	3-dehydroquinate synthase	3-dehydroquinate synthase	23.792	24.3734	23.3534	24.0886	23.3791	24.2822	24.752	24.5685	24.3474	24.7886	24.2455		23.792					23.9021	24.8446	23.3254	23.2987	23.6443	23.1452	24.4653	23.722	24.0299	24.1371	22.8468	23.3444	23.5547	23.7705	24.2167	24.4617	24.2086	24.2418	24.828	24.9366	24.5769	24.6665	24.5774	24.5835	24.5877	24.5251	24.4833	23.9466	24.6123
A0A2Z5YDU5	A0A2Z5YDU5_MYCMR	3-dehydroquinate synthase (DHQS) (EC 4.2.3.4)	3-dehydroquinate synthase (DHQS) (EC 4.2.3.4)	23.9392	23.6067	23.3313	23.6783	24.2091	24.2676	23.8468	23.6701	24.0183	23.8652	24.2638		24.5158	23.5949	23.7069			24.0307	23.1827		22.8896	23.6039	23.5005	23.309	23.8836	23.8454	23.6753	24.551	24.0836	24.5699	23.6319	24.2716	24.1305	24.1964	24.4717	23.3827	23.9402	23.6988	24.3653	23.7031	23.5023	23.947	23.5279	24.1294	23.6286	24.2968
A0A2Z5YC39	A0A2Z5YC39_MYCMR	3-hydroxy-2-methylbutyryl-CoA dehydrogenase (3-oxoacyl-[acyl-carrier-protein] reductase FabG) (EC 1.1.1.100)	3-hydroxy-2-methylbutyryl-CoA dehydrogenase (3-oxoacyl-[acyl-carrier-protein] reductase FabG) (EC 1.1.1.100)				20.8916			21.3577	21.273	21.5733	21.5845	21.8017														20.8916												21.4073	21.3081		21.3575		21.1566	21.305	21.5387	21.608
A0A2Z5YAK8	A0A2Z5YAK8_MYCMR	3-hydroxyacyl-thioester dehydratase HtdY	3-hydroxyacyl-thioester dehydratase HtdY	22.2707		22.706	23.2644	22.7882	21.8138	21.8576	22.4571	21.6756	21.824	22.4354		22.292	22.2494							23.3491	22.0628		23.9099	23.0267	22.8872	23.2339				22.7882	21.874	21.6945	21.7838	21.903	21.6043	21.7408	22.2278		22.6385	22.3087	22.5712	22.3099	21.6885	21.6926	21.6457
A0A2Z5Y9K0	A0A2Z5Y9K0_MYCMR	3-hydroxybutyryl-CoA dehydrogenase	3-hydroxybutyryl-CoA dehydrogenase	23.709	23.3983	23.6763	24.5919	24.9045	23.125	23.4642	23.9801	23.8846	23.9935	24.6973	23.2109	23.997	23.4783	24.15	22.9191	23.4701	23.4242	23.78	23.4209	23.8343	23.5418	23.9081	25.0488	24.528	24.3444	24.4464	25.1708	24.8438	25.0165	24.5867	22.9306	23.0587	23.3907	23.1199	23.4253	23.3325	23.3964	23.7024	23.809	23.9996	24.0844	24.0276	23.6797	24.1629	23.8111
A0A2Z5YAR2	A0A2Z5YAR2_MYCMR	3-hydroxyisobutyrate dehydrogenase (HIBADH) (EC 1.1.1.31)	3-hydroxyisobutyrate dehydrogenase (HIBADH) (EC 1.1.1.31)		20.8926	21.0525	22.4135	22.8065	20.922	21.2101	21.1943	21.4612	21.6945	22.0126							20.8926			20.8854	21.2196		22.8277	21.7962	22.8438	22.1863				22.8065	20.8139	21.1128		20.8392	21.3722	21.1513	21.1069		20.9811	21.5842	21.2231	20.9888	21.3372		21.5851
A0A2Z5YKQ1	A0A2Z5YKQ1_MYCMR	3-hydroxyisobutyryl-CoA hydrolase	3-hydroxyisobutyryl-CoA hydrolase	22.9569	23.5879	24.2031	24.3316	24.6093	23.3507	23.5218	23.1665	23.2282	23.158	24.1566	22.6845	23.5512	22.5999	22.992			23.7599	23.416	23.9869	24.4483	24.1548	24.2226	24.5572	24.1334	24.2064	24.4294	24.4762	24.5201	25.0527	24.3883	22.9509	23.5327	23.5392	23.3799	23.3523	23.6546	23.0996	23.9806	23.2273	23.1896	23.2103	23.0389	23.149	23.3051	23.2303
A0A2Z5YBZ4	A0A2Z5YBZ4_MYCMR	3-isopropylmalate dehydratase large subunit (EC 4.2.1.33) (Alpha-IPM isomerase) (IPMI) (Isopropylmalate isomerase)	3-isopropylmalate dehydratase large subunit (EC 4.2.1.33) (Alpha-IPM isomerase) (IPMI) (Isopropylmalate isomerase)	23.1571	22.9834	22.5256	22.7125	22.6583	23.95	23.5588	23.2934	22.7365	23.0535	23.5227	23.481	23.0187	23.2467	22.8819	22.2422		22.8815	23.8266	22.5863	22.8968		22.0936	23.2157	22.6175	22.4213	22.5954	23.0236	21.8878	23.6976	22.0244	23.9588	23.8245	23.8098	24.2067	23.4273	23.7106	23.9294	23.1678	23.317	23.2072	23.3439	23.3055	22.9735	21.9183	23.3177
A0A2Z5YCK9	A0A2Z5YCK9_MYCMR	3-isopropylmalate dehydratase small subunit (EC 4.2.1.33) (Alpha-IPM isomerase) (IPMI) (Isopropylmalate isomerase)	3-isopropylmalate dehydratase small subunit (EC 4.2.1.33) (Alpha-IPM isomerase) (IPMI) (Isopropylmalate isomerase)	21.6277		21.8663	21.7749	21.8381	22.912	22.4219	21.8817	21.5993	21.7852	21.8349		21.6277								21.8663			22.1473	21.8665	21.8805	21.2053		22.6177	21.691	21.2055	22.8066	22.9688	22.8623	23.0102	22.2464	22.6978	22.7798	21.9635	21.8503	22.036	21.832	21.8084	21.6973	21.5384	21.562
A0A2Z5YBY6	A0A2Z5YBY6_MYCMR	3-isopropylmalate dehydrogenase (EC 1.1.1.85) (3-IPM-DH) (Beta-IPM dehydrogenase) (IMDH)	3-isopropylmalate dehydrogenase (EC 1.1.1.85) (3-IPM-DH) (Beta-IPM dehydrogenase) (IMDH)	24.1895	24.0853	23.2415	24.5854	24.3374	24.1523	24.2146	24.7702	24.6839	24.8027	24.7518	24.2682	24.8787	23.5678	24.0434	23.1826		24.1714	24.9019	22.5224	23.5031	23.1646	23.7759	25.2182	23.8508	24.6261	24.6466	24.673	24.0884	24.2711	24.3171	24.2136	24.165	24.3079	23.923	24.353	24.1137	24.2771	24.1145	24.8702	25.0362	24.5422	24.6322	24.6804	24.7626	24.6087
A0A2Z5YD36	A0A2Z5YD36_MYCMR	3-ketoacyl-ACP reductase	3-ketoacyl-ACP reductase			22.3395	21.8472	22.3645		21.1727														22.3395			22.4233	21.6094	21.61	21.7463				22.3645						21.1727
A0A2Z5YCU7	A0A2Z5YCU7_MYCMR	3-ketoacyl-ACP reductase (3-oxoacyl-[acyl-carrier-protein] reductase FabG) (EC 1.1.1.100)	3-ketoacyl-ACP reductase (3-oxoacyl-[acyl-carrier-protein] reductase FabG) (EC 1.1.1.100)			22.4178	22.5239	22.7926		21.9114	22.2004	22.2399	22.339	22.081										22.6159	22.2839	22.3534	22.8386	22.6407	22.2527	22.3636	22.6273	22.8819		22.8686					21.5719	21.6561	21.6422	22.7753	22.0531	22.2213	21.981	22.5463	22.9164	22.0885	21.7147
A0A2Z5YMC6	A0A2Z5YMC6_MYCMR	3-ketosteroid-9-alpha-monooxygenase oxygenase subunit	3-ketosteroid-9-alpha-monooxygenase oxygenase subunit	21.9324		22.2864	21.632	21.962	21.1613	21.67	22.1767	21.9965	21.8057	21.6141	22.0501		21.8148						22.5344	22.0383			22.1542		21.4448	21.2971				21.962	21.3058	20.7972	21.2983	21.2437	21.7806	21.5386	21.6908		22.2112	22.2427	22.0665	22.1863	21.9965
A0A2Z5YE06	A0A2Z5YE06_MYCMR	3-oxoacyl-[acyl-carrier-protein] reductase FabG (3-oxoacyl-[acyl-carrier-protein] reductase FabG1) (EC 1.1.1.100)	3-oxoacyl-[acyl-carrier-protein] reductase FabG (3-oxoacyl-[acyl-carrier-protein] reductase FabG1) (EC 1.1.1.100)	25.4562	25.1177	25.1519	25.4476	25.1772	25.7606	24.9677	24.8333	24.6136	24.7539	24.8636	25.3336	25.3835	25.6838	25.4238	24.788	25.032	25.1628	25.4881	25.4291	25.1957	24.9473	25.0353	25.6809	25.1575	25.5025	25.4493	25.2386	25.2687	24.7721	25.4295	25.6747	25.8826	25.7615	25.7236	24.9251	25.0806	25.0383	24.827	24.7046	24.9103	24.9201	24.7981	24.8063	24.468	24.5666
A0A2Z5YF14	A0A2Z5YF14_MYCMR	3-oxoacyl-[acyl-carrier-protein] reductase FabG (EC 1.1.1.100) (Putative oxidoreductase)	3-oxoacyl-[acyl-carrier-protein] reductase FabG (EC 1.1.1.100) (Putative oxidoreductase)	27.6761	27.7649	26.9984	26.2101	27.0351	28.3373	28.0195	27.7253	27.2928	27.0476	26.4362	27.9366	27.3508	27.5404	27.8765	29.6306	27.9784	26.7595	26.6911	28.2771	26.2563	26.3008	27.1593	26.4872	26.3875	26.0682	25.8974	27.1057	27.5665	26.9287	26.5394	28.2135	28.1488	28.2138	28.7732	27.6547	27.77	27.9154	28.7377	27.6577	27.447	27.697	28.0995	27.0906	27.0451	27.7428
A0A2Z5YKA2	A0A2Z5YKA2_MYCMR	3-oxoacyl-[acyl-carrier-protein] reductase FabG (EC 1.1.1.100) (Putative oxidoreductase)	3-oxoacyl-[acyl-carrier-protein] reductase FabG (EC 1.1.1.100) (Putative oxidoreductase)	24.2017	24.9144	24.7125	24.8972	24.6039	24.7388	24.928	24.9041	24.9886	24.9172	24.9637	24.2591	24.1412	24.2755	24.1308	24.2116	25.1174	25.1981	25.1307	25.3256	24.4622	24.7867	24.2755	25.0621	24.7959	24.8451	24.8856	24.2623	24.4435	24.7692	24.9406	24.8127	24.8487	24.6769	24.6168	24.9483	24.8385	24.8229	25.1024	24.9031	25.0309	24.7876	24.8949	24.6604	25.0613	25.2439
A0A2Z5YH19	A0A2Z5YH19_MYCMR	3-oxoacyl-[acyl-carrier-protein] synthase 1	3-oxoacyl-[acyl-carrier-protein] synthase 1	27.005	26.926	26.6161	26.9622	27.3257	26.7882	27.9067	28.0726	28.4679	28.398	28.2247	27.0646	27.2324	26.8225	26.9005	26.3985	26.5348	27.248	27.5226	26.4432	26.7826	26.368	26.8708	27.2383	26.6786	26.9685	26.9634	27.1375	27.1822	27.2276	27.7555	26.772	26.8791	26.7288	26.7729	27.9155	27.9183	27.8605	27.9326	27.9578	28.0658	28.0216	28.2451	28.3762	28.5057	28.5217
A0A2Z5YH83	A0A2Z5YH83_MYCMR	3-oxoacyl-[acyl-carrier-protein] synthase 2 (EC 2.3.1.41)	3-oxoacyl-[acyl-carrier-protein] synthase 2 (EC 2.3.1.41)	26.4306	25.8118	25.8952	26.0536	25.9534	26.8632	27.0395	27.119	26.9995	27.4326	26.7381	26.411	26.333	26.5308	26.4476	23.8061	26.3036	26.2738	26.8637	26.2251	25.7866	25.5538	26.0154	26.1851	25.8024	26.2439	25.983	25.5563	26.0283	25.426	26.8032	26.8715	26.9315	26.8221	26.8277	27.2353	27.2237	27.4601	26.2387	27.111	27.1464	27.1425	27.076	27.307	26.6598	27.0318
A0A2Z5YA40	A0A2Z5YA40_MYCMR	3-oxoacyl-[acyl-carrier-protein] synthase 3 (EC 2.3.1.180) (3-oxoacyl-[acyl-carrier-protein] synthase III) (Beta-ketoacyl-ACP synthase III) (KAS III)	3-oxoacyl-[acyl-carrier-protein] synthase 3 (EC 2.3.1.180) (3-oxoacyl-[acyl-carrier-protein] synthase III) (Beta-ketoacyl-ACP synthase III) (KAS III)	23.6661	23.6074	23.4022	23.6063	23.4487	23.2678	23.635	23.9234	24.0958	24.0212	23.9372			23.5573	23.7748				23.6074		23.663	23.1445	23.3991	23.9542	23.3101	23.7366	23.4243		23.3557	23.1825	23.8079	23.2023	23.4544	23.3439	23.0707	23.678	23.6715	23.8423	23.3483	23.9188	23.7266	23.9847	24.0634	24.2046	24.0363	24.0464
A0A2Z5Y8S3	A0A2Z5Y8S3_MYCMR	3-oxoacyl-ACP reductase	3-oxoacyl-ACP reductase	26.4589	26.4818	26.7124	26.7415	26.0085	27.1421	26.7972	26.8831	26.6633	26.6027	26.0412	26.3207	26.3091	26.7005	26.5052	25.4822	26.1868	27.2068	27.0512	26.73	26.7061	26.6674	26.7461	26.7253	26.936	26.6019	26.7029	25.9429	25.8658	25.76	26.4653	27.1522	27.1223	27.2327	27.0613	26.9492	26.8422	26.8272	26.5704	26.9812	27.0027	26.732	26.8164	26.6584	26.7256	26.6058
A0A2Z5YHE4	A0A2Z5YHE4_MYCMR	3-oxoacyl-ACP synthase (3-oxoacyl-[acyl-carrier-protein] synthase 3) (EC 2.3.1.180)	3-oxoacyl-ACP synthase (3-oxoacyl-[acyl-carrier-protein] synthase 3) (EC 2.3.1.180)					23.5194		24.65	24.2593	23.3247	23.8021	24.7795																		23.6192		23.4197						24.408	24.2173	25.3246		24.2593			22.2238	23.7569	23.9934
A0A2Z5YNL6	A0A2Z5YNL6_MYCMR	3-oxosteroid 1-dehydrogenase	3-oxosteroid 1-dehydrogenase				21.9457	22.6584	22.0367	22.6146	22.3209	22.3994	22.9438	22.6564													21.9457							22.6584	21.9477	22.3125	21.9707	21.9159	22.549	22.7819	22.8099	22.3177	22.3442	22.5116	22.1967	22.2313	22.0699	22.4124	22.7159
A0A2Z5YHD3	A0A2Z5YHD3_MYCMR	3'-phosphoadenosine 5'-phosphate phosphatase	3'-phosphoadenosine 5'-phosphate phosphatase					22.6143		21.8465	21.9778	22.4536	22.2734	22.4638																		22.4755		22.753					21.7964	21.443	21.9341	22.2123	22.0907	21.6963	22.0185	22.1055	22.5478	22.2012	22.6119
A0A2Z5YBA3	A0A2Z5YBA3_MYCMR	3-phosphoshikimate 1-carboxyvinyltransferase (EC 2.5.1.19) (5-enolpyruvylshikimate-3-phosphate synthase) (EPSP synthase) (EPSPS)	3-phosphoshikimate 1-carboxyvinyltransferase (EC 2.5.1.19) (5-enolpyruvylshikimate-3-phosphate synthase) (EPSP synthase) (EPSPS)	22.4943	22.9601	23.0057	23.039	23.0671	22.37	23.0449	22.8176	22.7378	22.6464	23.3473	22.7784	22.5475	22.1813	22.47				22.9601		23.0057			23.1948	23.1558	22.7373	23.068	22.9664	23.4007	23.1582	22.7431	22.2795	22.3419	22.429	22.4296	22.9996	22.8387	23.1178	23.2235	22.6687	22.9429	22.7263	22.9324	22.3351	22.6564	23.2218
A0A2Z5YM07	A0A2Z5YM07_MYCMR	4-amino-4-deoxychorismate lyase	4-amino-4-deoxychorismate lyase				22.6804	23.2821	20.5663	20.869	22.2714	21.7159	22.2262	22.5398													22.6804				23.6893	23.6316		22.5255	20.5663					20.2199	21.5181		22.4781	21.8757		22.4604	21.7159
A0A2Z5YD50	A0A2Z5YD50_MYCMR	4-aminobutyrate aminotransferase	4-aminobutyrate aminotransferase				21.5488			20.8115	21.0123																21.5488												20.3974	21.0711	20.9661		21.0703	20.9634		21.0033
A0A2Z5YKU4	A0A2Z5YKU4_MYCMR	4-diphosphocytidyl-2-C-methyl-D-erythritol kinase (CMK) (EC 2.7.1.148) (4-(cytidine-5'-diphospho)-2-C-methyl-D-erythritol kinase)	4-diphosphocytidyl-2-C-methyl-D-erythritol kinase (CMK) (EC 2.7.1.148) (4-(cytidine-5'-diphospho)-2-C-methyl-D-erythritol kinase)				21.2313			20.6975	21.0551		20.8884														21.3708		21.0919												20.6975			21.0551
A0A2Z5YHU2	A0A2Z5YHU2_MYCMR	4Fe-4S ferredoxin	4Fe-4S ferredoxin			21.8119	21.1845	22.5692	22.0186	21.8338	22.663	22.8516	22.6235	22.5697										21.8119			21.1933		21.3036	21.0567	22.5668	22.7822	22.3946	22.5334				22.0186	21.9469	21.4535	21.705	22.2299	22.7319	22.5109	22.61	22.7994	23.14	22.8694	22.5454
A0A2Z5YP07	A0A2Z5YP07_MYCMR	4-hydroxy-2-oxovalerate aldolase (HOA) (EC 4.1.3.39) (4-hydroxy-2-keto-pentanoic acid aldolase) (4-hydroxy-2-oxopentanoate aldolase)	4-hydroxy-2-oxovalerate aldolase (HOA) (EC 4.1.3.39) (4-hydroxy-2-keto-pentanoic acid aldolase) (4-hydroxy-2-oxopentanoate aldolase)					30.786		27.0263				27.9875																		29.4846	32.0874									27.0263
A0A2Z5YD44	A0A2Z5YD44_MYCMR	4-hydroxy-3-methylbut-2-en-1-yl diphosphate synthase (flavodoxin) (EC 1.17.7.3) (1-hydroxy-2-methyl-2-(E)-butenyl 4-diphosphate synthase)	4-hydroxy-3-methylbut-2-en-1-yl diphosphate synthase (flavodoxin) (EC 1.17.7.3) (1-hydroxy-2-methyl-2-(E)-butenyl 4-diphosphate synthase)	23.5082	24.0395	23.8839	24.7804	25	24.006	23.8184	24.146	23.9282	24.3335	24.8351	23.2457	23.9932	23.3038	23.4902		24.2178	23.6135	24.2874	23.8785	23.9614	24.1875	23.5082	25.0462	24.5678	24.7412	24.7662	24.7846	24.9004	25.2134	25.1017	23.7631	24.2485	24.0774	23.9351	23.9192	23.5998	23.9273	23.8272	23.966	24.278	24.1548	24.1853	23.9003	23.906	23.9782
A0A2Z5YLP0	A0A2Z5YLP0_MYCMR	4-hydroxy-3-methylbut-2-enyl diphosphate reductase (HMBPP reductase) (EC 1.17.7.4)	4-hydroxy-3-methylbut-2-enyl diphosphate reductase (HMBPP reductase) (EC 1.17.7.4)	21.381	20.5105	21.5848	21.5452	21.2486	21.9762	21.6561	22.1918	21.8544	21.5333	21.7816	21.4669	21.3491	21.2696	21.4386		19.3849	21.6361		21.4421	22.0213	21.291		22.1856	20.8484	21.7299	21.4171	21.3346	21.1626			22.0894			21.8629	21.5051	21.9537	21.5094		22.2225	22.3734	21.9796			21.8544
A0A2Z5YPS7	A0A2Z5YPS7_MYCMR	4-hydroxy-4-methyl-2-oxoglutarate aldolase (HMG aldolase) (EC 4.1.1.112) (EC 4.1.3.17) (Oxaloacetate decarboxylase)	4-hydroxy-4-methyl-2-oxoglutarate aldolase (HMG aldolase) (EC 4.1.1.112) (EC 4.1.3.17) (Oxaloacetate decarboxylase)			22.3127	22.9712	23.1277						21.9347										22.3645	22.2608		23.9188	22.1955	23.0063	22.7641	23.3269			22.9286
A0A2Z5YBS2	A0A2Z5YBS2_MYCMR	4-hydroxyacetophenone monooxygenase (EC 1.14.13.84) (Monooxygenase)	4-hydroxyacetophenone monooxygenase (EC 1.14.13.84) (Monooxygenase)	22.9144	23.673	23.588	23.6433	24.2426	24.6627	25.1695	25.3742	25.5873	25.4545	24.5618		23.2069	22.8968	22.6396		22.3277	24.3521	24.3392	23.3625	24.088	23.7459	23.1554	23.3765	23.2644	24.0984	23.834	24.443	24.2846	23.0323	25.2107	24.7011	24.7421	24.6285	24.5792	25.279	25.3565	25.3213	24.7212	25.3556	25.1457	25.4099	25.5856	25.7599	25.5438	25.4582
A0A2Z5YKW8	A0A2Z5YKW8_MYCMR	4-hydroxybutyrate CoA-transferase	4-hydroxybutyrate CoA-transferase							21.5336	21.9409	22.342	22.4824	20.9323																									21.4009	21.2115	21.5742	21.948	22.5191	21.612	21.8794	21.7531	22.5774	21.8504	22.5981
A0A2Z5YCZ3	A0A2Z5YCZ3_MYCMR	4-hydroxy-tetrahydrodipicolinate reductase (HTPA reductase) (EC 1.17.1.8)	4-hydroxy-tetrahydrodipicolinate reductase (HTPA reductase) (EC 1.17.1.8)		22.2012	22.4965	22.3912	22.7845	20.6889	20.6916	21.7434	21.4561	21.8847	22.2545								22.2012		22.5881	22.2288	22.6725	23.1197	21.9591	22.3539	22.132	22.7526	22.5967	22.8901	22.8985		20.9446	20.6309	20.491	21.0477	20.5776	20.4494		21.7914	22.1173	21.2675	21.7975	21.8875	21.0813	21.3996
A0A2Z5YCZ9	A0A2Z5YCZ9_MYCMR	4'-phosphopantetheinyl transferase	4'-phosphopantetheinyl transferase			20.4879		21.6994	21.0067	21.0595	21.0804	21.2118												20.4879										21.6994		21.0067			20.9755	21.1418	21.0612		21.074		21.1824	20.9849	21.2118
A0A2Z5YG53	A0A2Z5YG53_MYCMR	5,6-dimethylbenzimidazole synthase (EC 1.13.11.79) (Putative oxidoreductase)	5,6-dimethylbenzimidazole synthase (EC 1.13.11.79) (Putative oxidoreductase)			20.6841	20.3801	21.4351	20.1085	20.4268	20.5746	20.3961	20.8298	21.0929										20.6841			19.9944	20.6134	20.5324					21.4351	20.1264	20.2634	19.7888	20.2555	20.8535	20.2757	20.1513		20.5055	20.7677	20.5461	20.4791	20.6337	20.0204	20.5342
A0A2Z5YAD0	A0A2Z5YAD0_MYCMR	50S ribosomal protein L1	50S ribosomal protein L1	26.8464	26.1563	26.2333	26.5934	25.8047	27.0026	25.6016	24.0991	23.7767	23.9902	25.0793	26.7238	26.667	27.0095	26.9854	26.0547	26.5167	26.0066	26.0475	26.5293	25.7781	26.3812	26.2445	26.5892	26.4833	26.6457	26.6554	25.8725	25.7831	25.8663	25.6969	27.0514	27.1121	26.9325	26.9144	25.761	25.3976	25.458	25.7897	23.9709	24.4074	24.1884	23.8298	23.4869	23.8921	23.9512
A0A2Z5YAF3	A0A2Z5YAF3_MYCMR	50S ribosomal protein L10	50S ribosomal protein L10	28.0221	28.7983	28.1625	27.674	26.6548	28.4325	27.5784	26.5677	25.8954	25.6664	25.6906	28.0289	27.7653	28.2211	28.0732	29.1393	30.0873	28.1147	27.8518	29.1825	27.663	27.9256	27.879	27.3397	27.7349	27.6384	27.983	26.6653	26.7636	26.7684	26.4219	28.395	28.4746	28.3882	28.4722	27.2539	27.4938	27.5683	27.9975	26.4742	26.7305	26.611	26.4551	25.7268	25.925	26.0343
A0A2Z5YAC9	A0A2Z5YAC9_MYCMR	50S ribosomal protein L11	50S ribosomal protein L11	26.6313	25.8979	25.6687	25.8426	25.4351	27.6278	26.4619	25.4488	25.4963	25.5716	25.3719	26.5572	26.5062	26.7809	26.6808	25.9795	25.4574	25.6834	26.4712	25.4879	25.8991	25.4511	25.8368	26.0959	25.5463	25.8412	25.8871	25.6868	25.2981	25.1696	25.5859	27.7882	27.6618	27.5679	27.4931	26.5578	26.5418	26.5142	26.2339	25.3153	25.6109	25.5811	25.2879	25.4616	25.429	25.5982
A0A2Z5YAR7	A0A2Z5YAR7_MYCMR	50S ribosomal protein L13	50S ribosomal protein L13	26.8713	25.8658	26.2061	26.5699	25.0114	27.4583	25.977	25.3951	24.924	25.2953	24.9258	26.9048	27.1008	26.8093	26.6702	26.3445	25.6749	25.385	26.0589	26.0262	26.1716	26.404	26.2225	26.6228	26.4655	26.7432	26.4482	25.0022	25.2102	24.7073	25.1261	27.42	27.4573	27.3722	27.5836	25.8508	26.1251	26.2169	25.7154	24.7417	25.6049	25.5199	25.7139	25.3116	24.5456	24.9147
A0A2Z5YAT1	A0A2Z5YAT1_MYCMR	50S ribosomal protein L14	50S ribosomal protein L14	26.6526	26.0678	25.984	26.1882	26.9604	27.4398	27.2752	26.5026	26.7835	26.7183	27.6001	26.578	26.8679	26.6449	26.5198	26.1193	25.4755	26.0415	26.6352	25.8612	26.255	25.8959	25.9239	26.2467	26.176	26.2455	26.0849	27.1649	26.9545	26.9727	26.7496	27.4655	27.4192	27.2755	27.5992	27.081	27.2357	27.2483	27.5358	26.5658	26.416	26.6473	26.3813	26.3961	26.9737	26.9807
A0A2Z5YAE4	A0A2Z5YAE4_MYCMR	50S ribosomal protein L15	50S ribosomal protein L15	25.4221	24.2359	24.3194	25.3833	24.1817	26.3376	25.5497	24.2699	24.063	24.0702	24.4576	25.5526	25.4908	25.3682	25.2769	24.267	23.7961	24.1957	24.6849	23.7998	24.8476	24.2758	24.3544	25.4813	25.2766	25.2449	25.5303	23.8709	24.0803	24.0191	24.7566	26.1247	26.5138	26.3037	26.408	25.5532	25.4694	25.5382	25.6379	24.3349	24.3651	24.2345	24.1451	23.8804	24.3095	23.999
A0A2Z5YAE8	A0A2Z5YAE8_MYCMR	50S ribosomal protein L16	50S ribosomal protein L16	25.3859	24.9653	24.9046	25.233	25.6191	26.3259	25.5063	25.0983	25.1198	25.2331	25.607	25.6475	25.1058	25.4095	25.3809	25.0248	24.4997	24.7188	25.6178	24.9015	24.8302	25.0202	24.8667	25.2792	25.2703	25.0774	25.3051	26.114	25.4716	25.0698	25.8211	26.3218	26.2692	26.2239	26.4887	25.4321	25.9046	25.6225	25.0661	25.0969	24.8813	25.3416	25.0732	25.0868	24.7515	25.5209
A0A2Z5YAG1	A0A2Z5YAG1_MYCMR	50S ribosomal protein L17	50S ribosomal protein L17	25.5403	24.2238	24.941	25.1624	25.0211	26.3877	25.2674	23.9749	23.8277	24.0525	24.5897	25.6376	25.1556	25.9219	25.4459	22.7851	24.4043	24.2502	25.4555	24.5491	25.0057	25.0882	25.1212	25.4557	25.0814	25.0428	25.0697	24.8452	24.8375	25.7124	24.6892	26.28	26.5638	26.266	26.4408	25.3066	25.1539	25.12	25.4891	23.976	24.2467	23.7882	23.8887	23.5123	23.8776	24.0934
A0A2Z5YAA4	A0A2Z5YAA4_MYCMR	50S ribosomal protein L18	50S ribosomal protein L18	25.9426	24.5621	25.5635	25.0473	25.0298	26.1955	24.904	24.6812	23.8451	24.2927	24.3808	26.1245	26.0843	25.7033	25.8583	24.7277	25.0158	23.443	25.0617	25.1546	25.9725			24.8857	25.2363	25.1965	24.8708		25.3512	24.5374	25.2009	26.6663	25.7168	26.6258	25.7732	24.4701	24.4804	25.1531	25.5126	25.0494	25.1684	23.5849	24.922	24.9021	23.6673	22.9659
A0A2Z5YCM6	A0A2Z5YCM6_MYCMR	50S ribosomal protein L19	50S ribosomal protein L19	26.1133	25.3915	25.6933	26.1457	26.0699	27.0784	27.0324	26.4485	26.3895	26.1912	26.1924	25.9449	26.0554	26.2202	26.2327	25.7137	25.3899	25.1544	25.3081	25.7177	25.7273	25.5778	25.7505	26.3334	25.8367	26.1435	26.2694	25.8716	26.1169	26.1305	26.1603	27.1709	27.0471	26.871	27.2245	26.8066	27.0637	27.0565	27.2028	26.4555	26.2546	26.6378	26.4462	26.4095	26.4575	26.3015
A0A2Z5YAD9	A0A2Z5YAD9_MYCMR	50S ribosomal protein L2	50S ribosomal protein L2	28.0082	27.2552	27.3999	27.5973	27.7435	28.8894	28.8236	28.5302	28.2631	28.1335	28.0238	28.1427	27.9475	27.9739	27.9688	26.8836	27.0955	27.5066	27.5351	27.0847	27.7044	27.22	27.5906	27.727	27.6246	27.5948	27.4428	27.9655	27.739	27.3272	27.9425	28.8647	28.8647	28.8	29.028	28.5464	28.8455	28.8516	29.0508	28.5821	28.4624	28.6101	28.4659	28.4576	28.0916	28.2399
A0A2Z5YF28	A0A2Z5YF28_MYCMR	50S ribosomal protein L20	50S ribosomal protein L20	25.3307	24.8936	24.9997	25.2885	24.9499	26.5244	25.8252	25.2724	25.1189	24.627	24.5523	25.3784	25.5071	25.3657	25.0714	24.8972	24.5046	25.1073	25.0652	24.6043	25.4913	24.8506	25.0527	25.6297	24.9917	25.2303	25.3022	25.015	24.6357	24.7274	25.4215	26.5189	26.6477	26.467	26.4641	25.6479	25.6214	25.7055	26.326	25.3856	25.1163	25.3337	25.2541	24.8865	25.3038	25.1663
A0A2Z5YJ04	A0A2Z5YJ04_MYCMR	50S ribosomal protein L21	50S ribosomal protein L21	26.5356	25.4967	25.8404	26.3381	25.727	26.9674	26.1287	24.918	24.8547	24.4566	24.9187	26.6553	26.1352	26.6153	26.7367	25.2607	25.4229	25.2537	26.0495	25.5883	25.8214	25.7989	26.1528	26.3204	26.4802	26.309	26.2427	25.8326	25.8691	26.2662	24.94	27.0092	27.0024	26.8413	27.0166	25.6503	25.8351	25.9916	27.0377	24.878	25.1331	25.0006	24.6605	24.8022	24.7374	25.0245
A0A2Z5YAC4	A0A2Z5YAC4_MYCMR	50S ribosomal protein L22	50S ribosomal protein L22	27.1499	24.8136	25.3425	25.6437	24.9449	26.9941	25.8219	24.6002	23.9385	23.8111	24.5971	27.0681	27.3131	27.3246	26.8939	24.6144	24.8177	24.8878	24.9344	25.2042	25.5163	25.2727	25.3766	25.8462	25.6905	25.4242	25.6139	24.9619	24.9175	25.2239	24.6764	26.7941	26.8605	27.0616	27.2603	25.5415	25.7506	25.9278	26.0676	24.9292	24.5111	24.6552	24.3053	24.3529	24.3226	23.1399
A0A2Z5YA84	A0A2Z5YA84_MYCMR	50S ribosomal protein L23	50S ribosomal protein L23	25.633	25.2061	25.472	25.7297	26.2195	26.4117	25.9998	24.9815	25.4434	25.2475	26.1429	25.6783	25.8251	25.5458	25.4827	25.0534	25.2202	25.1112	25.4397	25.4287	25.4706	25.4741	25.5146	25.8864	25.6446	25.6822	25.7057	26.1551	26.1774	26.5853	25.96	26.434	26.4101	26.3451	26.4577	25.6998	25.9706	25.972	26.357	25.0797	24.8232	25.0987	24.9244	25.1793	25.7883	25.3626
A0A2Z5YAF8	A0A2Z5YAF8_MYCMR	50S ribosomal protein L24	50S ribosomal protein L24	26.6263	25.5641	25.9347	26.2835	25.2839	27.3342	25.9695	25.251	24.6826	24.9063	24.079	26.5555	26.6618	26.5509	26.7369	26.5428	25.5794	24.5797	25.5547	26.2135	26.0053	25.8896	25.6304	26.4649	26.0442	26.3553	26.2697	25.4923	25.7085	24.5935	25.3415	27.1623	27.3775	27.2309	27.5662	25.8717	25.9647	26.0086	26.0331	24.7289	25.8866	25.207	25.1817	25.1891	24.7897	24.0688
A0A2Z5YKY8	A0A2Z5YKY8_MYCMR	50S ribosomal protein L25 (General stress protein CTC)	50S ribosomal protein L25 (General stress protein CTC)	25.8434	24.7184	25.2723	25.7652	24.7852	26.1164	25.0154	24.1332	23.3925	23.1743	23.7696	26.0272	25.1753	26.2288	25.9423		24.9197	24.4047	24.8308	24.7302	25.7265	25.1856	25.4469	25.8457	25.7385	25.8232	25.6535	25.0535	25.304	24.511	24.2721	25.8867	25.9392	26.1281	26.5115	24.7985	24.83	24.8294	25.6036	23.9924	24.5522	24.1438	23.8442	22.9452	24.006	23.2264
A0A2Z5YIY6	A0A2Z5YIY6_MYCMR	50S ribosomal protein L27	50S ribosomal protein L27	25.2037	24.1679	24.9158	24.5812	23.479	25.7405						24.9662	25.4579	25.6167	24.774	24.8054			23.5304	24.8808	25.0184	24.9201	24.8437	24.3773	25.0841	24.561	24.3026	23.5863	23.3717			24.8891	26.1502	25.3706	26.5521
A0A2Z5YCB6	A0A2Z5YCB6_MYCMR	50S ribosomal protein L28	50S ribosomal protein L28	24.652	23.6323	24.0318	23.6715	22.9146	25.5792	22.9747	23.6249	22.8808	23.9182		24.9381	23.9327	24.9074	24.8297	24.1526	22.9865	23.5795	23.8107	23.3543	25.125	23.5159	24.1319	23.4377	24.0734	23.7679	23.4072				22.9146		25.985	24.8971	25.8555	22.6616		23.7967	22.4659				23.6249		22.8808
A0A2Z5YAD1	A0A2Z5YAD1_MYCMR	50S ribosomal protein L29	50S ribosomal protein L29	26.7738	27.4812	28.3076	27.3354	25.9113	26.9716	26.1722	25.8583	25.5777	25.2587	25.1762	26.6659	26.8287	26.7487	26.8521	28.0878	27.71	27.6794	26.4475	28.6743	28.1733	28.2352	28.1477	26.9659	27.4594	27.3568	27.5595	25.5456	26.3111	26.2425	25.546	27.0302	26.9119	26.8818	27.0623	26.0725	25.8422	26.1465	26.6276	26.0072	26.052	25.6697	25.7045	25.4015	25.6425	25.6892
A0A2Z5YAJ2	A0A2Z5YAJ2_MYCMR	50S ribosomal protein L3	50S ribosomal protein L3	28.0945	27.0016	27.2808	27.5067	26.7571	28.6757	27.2868	26.4271	26.4127	26.1994	26.5407	28.3843	28.0388	27.9614	27.9933	26.8093	26.9072	27.1651	27.1249	27.2696	27.4891	27.2172	27.1471	27.5547	27.589	27.5728	27.3103	26.9498	26.8105	26.6988	26.5691	28.6724	28.659	28.4773	28.8942	27.0091	27.4543	27.4522	27.2316	26.3009	26.6823	26.4472	26.278	26.2968	26.5865	26.3547
A0A2Z5YAC2	A0A2Z5YAC2_MYCMR	50S ribosomal protein L30	50S ribosomal protein L30			23.0725	21.2714		22.1573	20.6009	20.8813	20.6139	19.5355											23.0725			21.2714								22.0579	22.4453	21.2005	22.9253	20.704	20.377	20.7217		20.6786	21.5514	20.6035	20.6919	20.6139
A0A2Z5YAK4	A0A2Z5YAK4_MYCMR	50S ribosomal protein L4	50S ribosomal protein L4	27.6623	26.5867	26.8927	27.0989	25.49	28.1967	27.0934	26.2893	25.597	25.9193	25.1258	27.7733	27.8038	27.4081	27.664	26.3191	26.6744	26.5722	26.7812	27.1066	26.8638	26.6725	26.928	27.215	26.8986	27.1485	27.1333	25.4178	25.3431	24.9176	26.2817	28.2221	28.2732	28.0704	28.2211	27.2187	27.373	27.3725	26.4093	26.2416	26.374	26.4559	26.0858	25.9921	25.4415	25.3574
A0A2Z5YAE5	A0A2Z5YAE5_MYCMR	50S ribosomal protein L5	50S ribosomal protein L5	30.9759	30.6793	30.5969	30.4884	29.6337	31.758	30.3617	29.6473	29.6518	29.5558	29.1586	31.2381	30.7401	31.0588	30.8665	30.6587	31.1814	30.7388	30.1382	30.7222	30.5372	30.7196	30.4087	30.622	30.4485	30.52	30.3631	29.6521	29.5495	29.5243	29.809	31.5591	31.7313	31.8645	31.8772	30.6726	30.735	29.7676	30.2716	29.6025	29.5303	29.8398	29.6164	29.4094	29.6817	29.8645
A0A2Z5YAM6	A0A2Z5YAM6_MYCMR	50S ribosomal protein L6	50S ribosomal protein L6	26.7777	25.9665	26.1698	26.894	26.184	27.5806	27.1739	26.5099	26.2843	26.4721	26.0742	26.9144	26.6203	26.582	26.9939	25.5355	25.9469	25.9685	26.4152	25.8887	26.4697	26.1423	26.1785	27.1282	26.5684	26.9284	26.9512	26.1768	26.0508	26.0693	26.439	27.5742	27.5686	27.5352	27.6443	27.145	27.1993	27.2396	27.1115	26.4344	26.5458	26.6224	26.437	26.4159	26.3458	26.091
A0A2Z5YA35	A0A2Z5YA35_MYCMR	50S ribosomal protein L7/L12	50S ribosomal protein L7/L12	29.3879	28.842	28.4887	29.2416	29.2431	29.8142	30.1512	29.6289	29.2589	29.0247	28.8768	29.4196	29.5622	29.308	29.262	28.5057	28.2672	29.0307	29.5646	28.0743	28.7957	28.4463	28.6386	29.2806	29.14	29.2552	29.2905	29.4189	29.4186	29.6204	28.5147	30.0046	29.5603	29.9603	29.7316	30.0053	30.0229	29.9475	30.6291	29.6704	29.5827	29.7255	29.537	28.9575	29.4795	29.3397
A0A2Z5Y7L5	A0A2Z5Y7L5_MYCMR	50S ribosomal protein L9	50S ribosomal protein L9	25.2469	24.9279	24.9952	25.3302	23.8412	26.2432	23.8884	22.1902	20.565	20.7728	21.7741	25.0785	25.2152	25.4445	25.2495	25.0351	25.0922	24.4263	25.158	25.2984	25.1899	24.6865	24.8062	25.2466	25.2858	25.4366	25.3519	24.271	24.0694	23.0169	24.0075	26.1775	26.2962	26.1489	26.3502	23.6047	23.9572	23.7151	24.2765	22.5164	22.2295	22.4586	21.5562	20.5432	20.4894	20.6623
A0A2Z5YG97	A0A2Z5YG97_MYCMR	5'-3' exonuclease	5'-3' exonuclease					21.3039	21.2493	21.4768	21.541	21.7442	21.2785	22.126																	21.4639			21.1439		21.2493			21.3838	21.3155	21.3751	21.8328	21.6114		21.4706		21.673	21.6563	21.9033
A0A2Z5Y830	A0A2Z5Y830_MYCMR	5'-methylthioadenosine/S-adenosylhomocysteine nucleosidase (EC 3.2.2.9)	5'-methylthioadenosine/S-adenosylhomocysteine nucleosidase (EC 3.2.2.9)			22.5065	22.0076	22.4673	22.0811	23.6205	23.466	24.0814	23.933	23.9359										22.4396		22.5734	22.1902	22.1793	21.9796	21.6814	22.7684	22.3867		22.2468	22.2144	22.1387	22.1106	21.8608	23.5777	23.7247	23.614	23.5653	23.6051	23.1802	23.5452	23.5335	24.0724	24.0922	24.0796
A0A2Z5YDU0	A0A2Z5YDU0_MYCMR	6,7-dimethyl-8-ribityllumazine synthase (DMRL synthase) (LS) (Lumazine synthase) (EC 2.5.1.78)	6,7-dimethyl-8-ribityllumazine synthase (DMRL synthase) (LS) (Lumazine synthase) (EC 2.5.1.78)	21.9795		22.0176	22.5199	21.98	21.1647	21.0665	21.3555	21.0846	21.1766	21.569			21.9795							22.0176			23.8017	22.077	22.2347	21.966		21.7683		22.1916				21.1647	21.0952		21.0378		21.2471	21.5214	21.3525	21.3012	21.0846
A0A2Z5YAT4	A0A2Z5YAT4_MYCMR	60 kDa chaperonin (GroEL protein) (Protein Cpn60)	60 kDa chaperonin (GroEL protein) (Protein Cpn60)	29.1096	29.0367	28.6465	28.7551	29.0209	30.2503	29.861	29.2933	28.8684	28.9048	29.0644	29.2173	29.0638	29.0823	29.0749	28.5128	28.9446	29.1124	29.5769	28.9396	28.6525	28.4458	28.5481	28.5449	28.7266	28.8373	28.9116	28.8214	28.8005	29.7336	28.7282	30.2141	30.3112	30.2589	30.2171	29.8386	29.8026	29.8457	29.957	29.263	29.4668	29.2178	29.2255	28.692	28.865	29.048
A0A2Z5YM24	A0A2Z5YM24_MYCMR	6-aminohexanoate-cyclic-dimer hydrolase	6-aminohexanoate-cyclic-dimer hydrolase		21.7607		22.6628	22.8284	21.7394	21.7781	22.1221	22.7379	22.752	23.0207							21.7607						22.7086	22.5179	22.6371	22.7876	22.6002	23.322		22.5629	21.6898			21.7889	21.5861	21.6237	21.6451	22.2577	22.0783	22.2302	22.1223	22.0577	22.6502	22.8477	22.7156
A0A2Z5YFH9	A0A2Z5YFH9_MYCMR	6-deoxyerythronolide B hydroxylase (EC 1.14.-.-) (Putative cytochrome P450 140)	6-deoxyerythronolide B hydroxylase (EC 1.14.-.-) (Putative cytochrome P450 140)				22.0511	21.6852		21.9557	22.0011	22.4519	22.276	22.8015																22.0511		21.3837		21.9867					21.8366	21.7516	21.8067	22.4278	22.4542	21.8224	21.7503	21.9776	22.2782	22.5895	22.488
A0A2Z5YKA9	A0A2Z5YKA9_MYCMR	6-phosphogluconate dehydrogenase (Decarboxylating) (6-phosphogluconate dehydrogenase, NADP(+)-dependent, decarboxylating) (EC 1.1.1.44)	6-phosphogluconate dehydrogenase (Decarboxylating) (6-phosphogluconate dehydrogenase, NADP(+)-dependent, decarboxylating) (EC 1.1.1.44)	22.6748		22.7337	24.8473	23.485	21.782	20.8803	22.1707	21.1754	21.9036	22.0206	22.6059	23.1622	22.7342	22.1971					21.6888	24.245	22.2536	22.7472	25.7388	24.1356	24.71	24.8049	22.5897	23.4025	23.685	24.2629		21.782			21.2956	20.6252	20.7201		22.0503	22.4399	22.1373	22.0555	21.0759	20.8629	21.5874
A0A2Z5YF92	A0A2Z5YF92_MYCMR	6-phosphogluconate dehydrogenase, decarboxylating (EC 1.1.1.44)	6-phosphogluconate dehydrogenase, decarboxylating (EC 1.1.1.44)	23.6237	24.3531	24.7863	25.4273	26.1688	23.889	24.2017	24.4045	24.6662	24.8038	26.1575	23.4653	23.5017	23.7188	23.8089	23.7631	24.5855	24.6169	24.447	24.4513	24.7959	24.9973	24.9007	25.7319	25.3222	25.2679	25.3872	26.1542	26.2143	26.7864	25.52	23.8208	23.9942	23.9507	23.7903	24.524	24.0637	24.2173	24.0019	24.3984	24.4245	24.6236	24.1714	24.5454	24.7184	24.7347
A0A2Z5YEJ8	A0A2Z5YEJ8_MYCMR	6-phosphogluconolactonase (6PGL) (EC 3.1.1.31)	6-phosphogluconolactonase (6PGL) (EC 3.1.1.31)	22.0093	22.389	22.6156	24.3628	22.8091	21.9019	21.9464	22.3244	22.1777	22.326	23.0732	21.8962	22.1232		22.0086			22.3987	22.3793		23.511	21.9312	22.4045	24.0531	24.4859	24.5578	24.3542	22.4626	23.2062	22.5649	23.0026	21.3947	22.3757	21.5568	22.2802	22.3804	22.1449	21.8536	21.4067	22.2942	22.2047	22.3382	22.4604	22.1413	22.2583	22.1336
A0A2Z5YN10	A0A2Z5YN10_MYCMR	7,8-dihydroneopterin aldolase (EC 4.1.2.25)	7,8-dihydroneopterin aldolase (EC 4.1.2.25)		21.5011	22.7319	23.4802	23.5367		20.6827	20.9471		22.1301	22.1591							21.5011		21.7353	22.8273	22.8284	23.5367	23.6769	23.1894	23.6074	23.447	23.4239	23.5804	23.7906	23.3518					20.6428			20.7225	20.7157	21.4092	20.5606	21.103
A0A2Z5YL17	A0A2Z5YL17_MYCMR	7-alpha-hydroxysteroid dehydrogenase (EC 1.1.1.159) (Oxidoreductase)	7-alpha-hydroxysteroid dehydrogenase (EC 1.1.1.159) (Oxidoreductase)							18.8481	18.7054	18.6432	18.8785																										19.0372		18.659		18.718	18.7513	18.7243	18.6279	18.6432
A0A2Z5YCD8	A0A2Z5YCD8_MYCMR	8-amino-7-oxononanoate synthase	8-amino-7-oxononanoate synthase						21.6306	22.8736	22.9587	22.9872	23.1483	22.8425																					21.7449	21.5164			22.8147	22.8417	22.6442	23.194	23.0196	22.6061	22.9836	23.2254	23.2362	22.779	22.9464
A0A2Z5YE49	A0A2Z5YE49_MYCMR	8-amino-7-oxononanoate synthase 1 (EC 2.3.1.47)	8-amino-7-oxononanoate synthase 1 (EC 2.3.1.47)	21.1244			20.7544	21.2423	22	23.1475	22.7045	23.0424	23.1225	22.748				21.1244											20.7544				21.831	20.6537	21.8613	22.1024		22.0364	23.1892	23.2952	23.0692	23.0367	22.6778	22.5005	22.8824	22.7572	23.3764	22.7698	22.981
A0A2Z5YH20	A0A2Z5YH20_MYCMR	8-demethyl-8-aminoriboflavin-5'-phosphate synthase RosB	8-demethyl-8-aminoriboflavin-5'-phosphate synthase RosB	24.9548	25.168	25.3889	25.5665	25.4059	24.6486	24.9556	25.1162	25.226	25.2232	25.2932	25.0848	25.0102	24.6122	25.1118	24.9532	25.3037	25.0693	25.346	25.0013	25.3935	25.4741	25.6867	25.8994	25.3919	25.5725	25.4022	25.3029	25.3307	25.428	25.562	24.3002	24.6372	24.8697	24.7874	25.1081	25.0286	24.8409	24.8449	25.0523	25.2888	24.9124	25.2113	25.1465	25.3417	25.1896
A0A2Z5YFT6	A0A2Z5YFT6_MYCMR	8-oxoguanine deaminase	8-oxoguanine deaminase	23.617	23.0525	24.4294	25.3422	23.8167	22.4181	22.1362	22.1148	22.9531	23.4195	24.1217		24.3401	23.2623	23.2488		23.8333	22.7395	22.5846	23.9132	24.4365	24.825	24.5429	25.3896	25.091	25.3088	25.5793	24.0454	24.1641	22.9529	24.1046	22.0338	22.6868	22.5658	22.3858	22.3904	21.7028	21.8698	22.5818	21.8802	22.3822	21.8043	22.3926	22.6478	22.5146	23.697
A0A2Z5YH98	A0A2Z5YH98_MYCMR	AAA ATPase forming ring-shaped complexes (ARC)	AAA ATPase forming ring-shaped complexes (ARC)	25.6625	25.0879	25.6936	26.0203	25.8155	25.9833	26.0164	26.4679	26.1942	26.1974	25.7087	25.5952	25.878	25.5172	25.6597	23.8924	25.4529	25.5963	25.4099	25.1136	26.1517	25.7089	25.8003	26.3095	25.8347	26.0133	25.9238	25.4255	25.6763	25.8574	26.3027	25.9989	25.9071	26.002	26.0254	26.3709	26.1891	26.075	25.4307	26.496	26.4179	26.4641	26.4935	26.4402	25.9803	26.1622
A0A2Z5YAI8	A0A2Z5YAI8_MYCMR	AB hydrolase superfamily protein YdjP (EC 3.-.-.-) (Alpha/beta hydrolase)	AB hydrolase superfamily protein YdjP (EC 3.-.-.-) (Alpha/beta hydrolase)						21.4587	22.0594	21.9764	21.7598	22.2183	21.8121																					21.6207	21.5757	21.6286	21.0098	22.0099	21.9448	21.9043	22.3784	22.0662	21.6595	22.0862	22.0938	22.3427	21.3727	21.564
A0A2Z5YA06	A0A2Z5YA06_MYCMR	ABC transporter	ABC transporter	21.6918						20.6138	20.5474	20.4448	20.5642	20.6128	21.6918																								20.6674	20.6921	20.4818		20.5304	20.3985	20.6693	20.5915	20.4448
A0A2Z5YC47	A0A2Z5YC47_MYCMR	ABC transporter ATP-binding protein	ABC transporter ATP-binding protein		23.0172	23.4038	22.8579	23.5174	23.0177	24.1451	24.0204	24.4938	24.2719	24.5312							22.8501	23.1843				23.4038	23.0102	22.369	22.9455	23.107	23.3468	22.8974	23.815	24.0104	23.0439	23.3056	22.8911	22.8303	24.2479	24.1049	24.0487	24.1787	24.0803	24.0468	23.9891	23.9653	24.2528	24.6288	24.5997
A0A2Z5YJN4	A0A2Z5YJN4_MYCMR	ABC transporter ATP-binding protein	ABC transporter ATP-binding protein	22.9078	22.8136	22.7189	23.0087	23.4858	22.7119	23.5043	23.8872	23.8375	24.0821	23.2623		22.9078					22.9263	22.7009		22.7189			22.8147	23.808	22.6651	22.747	23.6558	22.7591		24.0427	22.6812	22.3954	23.0273	22.7435	23.5491	23.8184	23.6452	23.0047	23.7514	23.7052	23.9665	24.1255	24.2906	23.4145	23.8073
A0A2Z5YB64	A0A2Z5YB64_MYCMR	ABC transporter ATP-binding protein	ABC transporter ATP-binding protein					22.6047	21.742	21.5693	21.7516	22.0832	21.8764	22.4508																				22.6047	21.717			21.7671	21.6062	21.4057	21.696		21.6661	21.9523	21.6551	21.7328	21.9086	22.2836	22.0574
A0A2Z5YNN9	A0A2Z5YNN9_MYCMR	ABC transporter ATP-binding protein (Teichoic acids export ATP-binding protein TagH) (EC 3.6.3.40)	ABC transporter ATP-binding protein (Teichoic acids export ATP-binding protein TagH) (EC 3.6.3.40)		23.0698	23.329	22.8246	23.2481	23.5317	24.3089	24.1227	24.1809	23.9297	23.4925							23.0698		22.9377	23.6785	23.3307	23.3692	22.9028	23.0311	22.7508	22.6137	23.2792	22.8563		23.6089	23.6711	23.4076	23.4414	23.6067	24.3735	24.4099	24.4463	24.0059	24.2678	23.7572	24.3322	24.1334	24.0707	24.2161	24.2559
A0A2Z5YDR7	A0A2Z5YDR7_MYCMR	ABC transporter ATP-binding protein (Vegetative protein 296)	ABC transporter ATP-binding protein (Vegetative protein 296)	23.4357	23.3323	23.3523	23.4741	22.8312	24.2318	23.4994	23.2398	22.1979	22.375	22.8889	23.3558	23.9341	23.2481	23.2046	23.8954	23.517	23.2151	22.7018	23.5151	23.8083	23.0011	23.0845	23.3491	23.8112	23.3153	23.4207	22.8246	22.8773	22.6677	22.9551	24.2799	24.2177	24.1869	24.2426	23.3821	23.5894	23.4386	23.5875	23.4449	23.512	22.971	23.0314	22.0965	22.3699	22.1273
A0A2Z5YAX8	A0A2Z5YAX8_MYCMR	ABC transporter ATP-binding/permease Rv1747	ABC transporter ATP-binding/permease Rv1747	21.8824	22.646	22.9149	22.6878	22.8783	22.7961	23.3248	23.5702	22.9272	22.9898	23.12		21.8824						22.646	22.3617	23.1653	23.2942	22.8384	22.6083	22.8404	22.5624	22.7399	22.5356	22.9834	22.4163	23.5782	22.5698	22.6714	23.0766	22.8666	23.5642	23.6936	23.6873	22.3541	23.6822	23.1553	23.783	23.6604	23.3966	22.9602	22.4248
A0A2Z5Y9A8	A0A2Z5Y9A8_MYCMR	ABC transporter substrate-binding protein	ABC transporter substrate-binding protein	21.8531			21.8375	21.8976	21.8761		22.4598	22.2445		21.7526				21.8531												21.8375	21.9734		21.8218			21.9611		21.7912							22.4598			22.2445
A0A2Z5YFG4	A0A2Z5YFG4_MYCMR	ABC-type molybdate transporter (EC 7.3.2.5)	ABC-type molybdate transporter (EC 7.3.2.5)							20.1429	20.1638	20.3276	20.5579																										20.1608	20.1202	20.1478		20.0752	20.2332		20.183	20.098	20.2239	20.6609
A0A2Z5Y9B4	A0A2Z5Y9B4_MYCMR	Acetate kinase (EC 2.7.2.1) (Acetokinase)	Acetate kinase (EC 2.7.2.1) (Acetokinase)		21.7125	22.3981	23.348	23.319	20.9072	21.635	22.8142	22.5099	22.8779	23.0529							21.7125			22.3142		22.4821	23.9156	22.8029	23.508	23.1657	23.3782	23.1679	23.1746	23.5554	20.9451	20.7004	21.1067	20.8764	22.0623	21.2747	21.5127	21.6904	22.9433	22.7829	22.7617	22.769	23.0038	22.3682	22.1577
A0A2Z5YIU0	A0A2Z5YIU0_MYCMR	Acetate--CoA ligase	Acetate--CoA ligase	22.9677			21.9206	23.3564	22.1314	22.0078	22.4311	22.5887	22.8977	22.3627			22.9677										21.9206							23.3564	22.2139	22.2706		21.9098	22.1815	22.0668	21.7751		22.2988	23.0359	22.0604	22.3292	22.8616	21.9051	22.9993
A0A2Z5YPI1	A0A2Z5YPI1_MYCMR	Acetoacetyl-CoA reductase (EC 1.1.1.36) (NAD-dependent decaprenylphosphoryl-D-2-keto erythropentose reductase)	Acetoacetyl-CoA reductase (EC 1.1.1.36) (NAD-dependent decaprenylphosphoryl-D-2-keto erythropentose reductase)	22.5691	24.0478	24.2429	24.5439	24.3145	24.7904	24.4534	24.095	24.4577	24.2881	24.4732	22.7089	22.7037	22.2947			24.4666	24.0267	23.6502	23.3922	24.5568	23.9885	25.034	24.6113	24.2414	24.6245	24.6984	24.0799	23.9439	24.4773	24.757	25.0201	24.9698	24.4675	24.7043	24.2171	24.4117	24.3324	24.8523	24.2269	23.9947	24.1333	24.0249	24.3348	24.2708	24.7673
A0A2Z5YE46	A0A2Z5YE46_MYCMR	Acetolactate synthase	Acetolactate synthase	23.377	22.9521	21.7523	21.7856	21.5909	24.1238	24.5945	24.3274	24.3575	24.5864	23.7372	23.5746	23.4457	23.0312	23.4564		22.6835	22.5574	23.6154		21.7523			22.3572		20.727	22.2726	21.1614	21.9361	20.7378	22.5283	24.1246	24.1984	24.1143	24.058	24.4581	24.7927	24.7767	24.3506	24.2628	24.2996	24.5452	24.202	24.3246	24.2065	24.5416
A0A2Z5YI69	A0A2Z5YI69_MYCMR	Acetolactate synthase	Acetolactate synthase			22.751	23.2104	23.0705	21.7486	21.8851	22.5125	22.5474	23.0783	22.8948										23.1162	22.5484	22.5885	24		22.7666	22.8647			22.998	23.143			21.7486		21.6118	22.1515	21.6725	22.1045	22.2337	22.6406	22.5135	22.6622	22.7334		22.3613
A0A2Z5YCN4	A0A2Z5YCN4_MYCMR	Acetolactate synthase (EC 2.2.1.6)	Acetolactate synthase (EC 2.2.1.6)	25.0093	23.9576	23.4768	23.7376	23.9268	25.8993	25.9378	25.5935	25.7099	25.5414	25.3722	25.1876	25.1491	24.8668	24.8339		23.0108	24.4046	24.4575	23.1351	24.1363	23.1868	23.449	24.234	23.087	23.8681	23.7613	23.1643	24.3875	24.0252	24.1304	25.9472	25.9321	25.8553	25.8625	25.9595	26.0175	25.9682	25.8057	25.5871	25.3918	25.7955	25.5996	25.5579	25.9309	25.6411
A0A2Z5YB19	A0A2Z5YB19_MYCMR	Acetyl-/propionyl-CoA carboxylase subunit alpha	Acetyl-/propionyl-CoA carboxylase subunit alpha	27.9388	27.5461	27.9566	28.3709	27.5835	27.229	27.0712	27.7626	27.3232	27.3329	27.214	28.0069	28.1535	27.8189	27.7759	27.4577	27.7165	27.5867	27.4234	27.6217	28.0719	28.1404	27.9925	28.6018	28.0698	28.4012	28.4109	27.6062	27.6996	27.2962	27.7321	27.1182	27.2337	27.3736	27.1903	27.2556	27.0319	27.1328	26.8647	27.702	27.8222	27.7443	27.7818	27.4525	27.1367	27.3806
A0A2Z5YK22	A0A2Z5YK22_MYCMR	Acetyl-/propionyl-CoA carboxylase subunit beta	Acetyl-/propionyl-CoA carboxylase subunit beta				23.0261	22.7649		23.0052	23.4807	23.2683	23.1579	22.3122													23.0861		22.9661			22.9587		22.571					23.3104	23.2697	23.0341	22.4066	23.7131	23.1891	23.4983	23.5222	23.2515	23.4328	23.1206
A0A2Z5YJ93	A0A2Z5YJ93_MYCMR	Acetyl-/propionyl-coenzyme A carboxylase alpha chain	Acetyl-/propionyl-coenzyme A carboxylase alpha chain	23.1361	24.3173		23.3501	23.3277	23.0055	23.4309	23.4266	23.6255	23.4151	23.5407				23.1361				24.3173					23.3681		23.5287	23.1536	23.2751	23.4085	23.3423	23.2848	22.9213	22.9446	22.9723	23.1837	23.3502	23.3896	23.4017	23.5823	23.3277	23.5487	23.4127	23.4171	23.5365	23.6222	23.7177
A0A2Z5Y8R1	A0A2Z5Y8R1_MYCMR	Acetyl-CoA acetyltransferase	Acetyl-CoA acetyltransferase	25.9192	26.459	27.2593	26.5152	26.21	26.6293	26.8273	27.0323	26.8063	26.3383	25.6642	25.97	26.3724	25.5234	25.8112	26.4062	26.6404	27.1262	25.6631	27.6899	27.161	27.0535	27.133	26.4513	26.5	26.4112	26.6983	26.2517	26.2516	25.6481	26.6883	26.5547	26.4831	26.7362	26.743	26.622	26.7852	26.9311	26.9708	27.1961	26.8534	26.8176	27.2619	27.1676	26.8628	26.3884
A0A2Z5YLT1	A0A2Z5YLT1_MYCMR	Acetyl-CoA acetyltransferase	Acetyl-CoA acetyltransferase	25.7045	25.0719	25.9148	26.8669	26.1975	24.1791	24.4266	25.0363	24.7001	24.8151	25.6953	25.6956	25.8337	25.6639	25.6248	25.2117	25.0443	24.8707	25.1608	25.4909	26.1207	25.7007	26.3471	27.3862	26.3304	26.9387	26.8125	25.7796	26.0196	26.2469	26.7439	23.9143	24.1248	24.3274	24.3498	24.6375	24.3086	24.4282	24.3319	24.9161	25.439	24.872	24.9182	24.4314	24.7449	24.9241
A0A2Z5YLD6	A0A2Z5YLD6_MYCMR	Acetyl-CoA acetyltransferase	Acetyl-CoA acetyltransferase		22.524		22.8439	23.0696	22.6736	23.3117	23.7517	23.3384	23.6476	23.2377							22.524						23.1795			22.5083				23.0696	22.73	22.6521	22.6277	22.6846	23.0306	23.5613	23.3431		23.8697	23.7332	23.4801	23.9236	23.5462	22.8974	23.5716
A0A2Z5YML2	A0A2Z5YML2_MYCMR	Acetyl-CoA acetyltransferase	Acetyl-CoA acetyltransferase				22.7271	22.887	22.2761	22.7073			22.6757	22.561													22.8832	22.6503		22.6477				22.887	22.2761				22.7073
A0A2Z5YEJ6	A0A2Z5YEJ6_MYCMR	Acetylglutamate kinase (EC 2.7.2.8) (N-acetyl-L-glutamate 5-phosphotransferase) (NAG kinase) (NAGK)	Acetylglutamate kinase (EC 2.7.2.8) (N-acetyl-L-glutamate 5-phosphotransferase) (NAG kinase) (NAGK)		23.5249	22.8337	22.9942	22.9307	23.4868	23.5296	23.6217	23.3929	23.7693	23.1907							23.4248	23.625		22.7454		22.9219	22.8592	22.7332	23.1053	23.2791	22.7111	22.5732	23.3592	23.0792	23.5711	23.7878	23.2302	23.3581	23.6341	23.4197	23.487	23.5775	23.5943	23.4815	23.6293	23.7817	23.4167	23.0608	23.7011
A0A2Z5YIS9	A0A2Z5YIS9_MYCMR	Acetylhydrolase	Acetylhydrolase		21.735		21.0157	21.0445	21.8339	22.7602	22.6527	22.3154	22.0395	21.6957							21.9884	21.4817					20.6506		21.3916	21.0048				21.0445	21.6124	21.5871	22.0714	22.0647	22.5359	22.8672	22.9573	22.6803	22.6565	22.4927	22.9771	22.4843	22.5906	21.7152	22.6405
A0A2Z5YE78	A0A2Z5YE78_MYCMR	Acetylornithine aminotransferase (ACOAT) (EC 2.6.1.11)	Acetylornithine aminotransferase (ACOAT) (EC 2.6.1.11)		23.7187	22.3969	23.5621	22.3228	21.9746	21.9209	21.784	21.3567	22.0671	22.7555								23.7187	22.5837	22.2498	22.4508	22.3034	23.3298	24.2397	23.3737	23.3051	22.373	23.3492	21.9807	21.5882	21.8579	21.9354	22.6599	21.445	21.997	22.1726	21.9778	21.5361	22.0207	21.9966	21.8578	21.261	21.7293	21.2474	21.0933
A0A2Z5YCJ5	A0A2Z5YCJ5_MYCMR	Acetyltransferase	Acetyltransferase	22.9301	24.4552	23.1771	23.2598	23.9872	24.7715	25.7569	25.5968	25.8579	25.8192	25.3488	22.7932	23.067					24.7274	24.1831		23.5107	23.6513	22.3692	22.7555	23.1272	23.7747	23.3819	23.7681	23.5489	24.1932	24.4385	25.0442	24.8979	24.5138	24.6302	26.0557	25.7996	25.7834	25.389	25.6357	25.5249	25.6474	25.5791	25.7049	25.9171	25.9516
A0A2Z5YGF9	A0A2Z5YGF9_MYCMR	Acetyltransferase (GNAT) family protein (N-acetyltransferase)	Acetyltransferase (GNAT) family protein (N-acetyltransferase)								20.7159	20.985	20.8169	20.7506																													20.683	20.7048	20.5836	20.8922	21.2834		20.6866
A0A2Z5YAZ9	A0A2Z5YAZ9_MYCMR	Acid phosphatase	Acid phosphatase	29.0828	29.0047	29.3636	29.5713	25.7065	24.9174	24.4852	24.9522	24.5026	24.9241	22.9377	29.0365	28.4841	29.6033	29.2072	29.4662	28.761	29.3645	28.427	28.6702	29.249	29.8802	29.6551	28.808	29.4622	30.017	29.9979	25.1139	25.7752	24.8604	27.0765	24.6697	25.1454	24.9339	24.9207	24.8792	24.8135	24.6749	23.5731	24.8357	25.3024	24.9222	24.7484	23.9693	24.2909	25.2476
A0A2Z5YNG9	A0A2Z5YNG9_MYCMR	Acid resistance periplasmic serine protease MarP	Acid resistance periplasmic serine protease MarP	23.1518	23.9373	24.0041	24.0263	23.4649	23.805	24.8569	24.9101	24.6959	24.2258	22.1317		22.528	23.7682	23.1593		23.7606	24.5258	23.5255	24.2305	24.1881	24.1848	23.413	23.7533	24.0055	24.0408	24.3056	23.2408	23.3809	23.5532	23.6845	23.8983	23.675	23.8874	23.7593	24.8706	24.9693	24.9084	24.6793	24.9617	24.707	24.9982	24.9733	24.982	24.3322	24.7736
A0A2Z5YE47	A0A2Z5YE47_MYCMR	Aconitate hydratase	Aconitate hydratase	27.4162	26.8474	27.5355	28.4156	28.1975	26.5193	27.0696	27.5096	27.2706	27.5209	27.6905	27.4055	27.6183	27.2812	27.3597	26.5764	26.4155	26.974	27.4237	26.898	27.7967	27.4713	27.9758	28.9644	27.8391	28.4523	28.4065	27.9273	28.1432	28.4271	28.2922	26.2285	26.5578	26.7759	26.5151	27.1043	27.2108	27.0207	26.9425	27.4113	27.5964	27.4985	27.5323	27.1526	27.3591	27.3002
A0A2Z5YHF0	A0A2Z5YHF0_MYCMR	Acyl carrier protein (ACP)	Acyl carrier protein (ACP)	30.3804	29.3358	29.0721	29.1485	29.7306	30.6916	30.571	30.2836	30.0666	29.6784	29.818	30.3723	30.2662	30.4971	30.386	28.7188	28.7597	29.81	30.0548	28.54	29.5048	29.099	29.1444	29.593	28.6458	29.2686	29.0864	29.6908	30.222	29.4488	29.5607	30.8423	30.7539	30.6132	30.5569	30.29	30.4589	30.5121	31.0232	30.378	30.2538	30.2587	30.2438	29.8166	30.2141	30.1693
A0A2Z5YIL6	A0A2Z5YIL6_MYCMR	Acyl-ACP desaturase (Putative acyl-[acyl-carrier-protein] desaturase desA1) (EC 1.14.19.-)	Acyl-ACP desaturase (Putative acyl-[acyl-carrier-protein] desaturase desA1) (EC 1.14.19.-)	23.7921	25.1734			22.2037	24.1819	25.4414	24.7816	23.8352	26.0936	22.4755				23.7921				25.1734												22.2037	24.5688	23.8779	24.4363	23.8444	26.2664	25.9365	26.0227	23.54	24.7795	24.9122	24.5448	24.89		23.3525	24.318
A0A2Z5Y9Z6	A0A2Z5Y9Z6_MYCMR	Acyl-ACP thioesterase (Acyl-[acyl-carrier-protein] thioesterase)	Acyl-ACP thioesterase (Acyl-[acyl-carrier-protein] thioesterase)	23.5196	23.351	23.1886	23.1214	23.5413	24.2454	24.8729	24.7331	24.8466	24.4521	24.5713	23.784	23.4789	23.1877	23.6277		22.6992	23.8411	23.5126	23.4595	22.9176			23.4619	22.3458	23.3523	23.3257	23.4526	23.5863	23.4375	23.6889	24.2953	24.2233	24.1688	24.2941	24.7346	24.8073	24.9102	25.0393	24.809	24.4563	24.8572	24.81	24.701	24.9854	24.8534
A0A2Z5YDQ0	A0A2Z5YDQ0_MYCMR	Acyl-CoA dehydrogenase	Acyl-CoA dehydrogenase				22.0956	20.531		19.9735			20.3164	20.5655													22.0956							20.531							19.9735
A0A2Z5YI01	A0A2Z5YI01_MYCMR	Acyl-CoA dehydrogenase	Acyl-CoA dehydrogenase							19.1045	19.3541		19.8562																										19.3537	18.8554			19.1135			19.5947
A0A2Z5YP16	A0A2Z5YP16_MYCMR	Acyl-CoA dehydrogenase	Acyl-CoA dehydrogenase								17.6968		17.9899	19.1486																															17.6968
A0A2Z5Y8M2	A0A2Z5Y8M2_MYCMR	Acyl-CoA dehydrogenase	Acyl-CoA dehydrogenase							21.3988	20.9715	21.0789	21.4321	21.9401																									21.3988					21.249	21.1607	20.5047			21.0789
A0A2Z5YJM2	A0A2Z5YJM2_MYCMR	Acyl-CoA dehydrogenase	Acyl-CoA dehydrogenase							21.3988	20.9715	21.0789	21.4321	21.9401																									21.3988					21.249	21.1607	20.5047			21.0789
A0A2Z5YBK0	A0A2Z5YBK0_MYCMR	Acyl-CoA dehydrogenase	Acyl-CoA dehydrogenase			21.2525	21.6381	21.3257					20.9728												21.2525		22.3066	21.321	21.5687	21.356	20.8562			21.7951
A0A2Z5YBN6	A0A2Z5YBN6_MYCMR	Acyl-CoA dehydrogenase	Acyl-CoA dehydrogenase	26.4863	26.3832	26.0941	25.5862	25.7664	27.1562	27.2363	27.2012	27.3673	27.4737	27.2608	26.4773	26.3089	26.5828	26.5763	24.7818	26.3576	27.1646	27.2289	25.9533	26.3812	25.9159	26.1258	25.5004	25.4305	25.6078	25.806	25.7943	25.7208	25.3765	26.1741	27.095	27.2645	27.0975	27.1681	27.3802	27.2611	27.2065	27.0976	27.0716	27.2979	27.0324	27.4028	27.4431	27.3007	27.3581
A0A2Z5YDI5	A0A2Z5YDI5_MYCMR	Acyl-CoA dehydrogenase	Acyl-CoA dehydrogenase	26.6707	24.9969	25.6597	26.6348	26.639	25.5703	26.5296	26.7213	26.7544	26.7976	26.8193	26.7393	26.6404	26.8754	26.4278	24.6935	23.6464	25.5219	26.126	25.5772	25.8818	25.4883	25.6916	27.1073	26.4321	26.5496	26.45	26.522	26.7878	26.9302	26.3159	25.4953	25.6135	25.5707	25.6017	26.5536	26.4255	26.4776	26.6619	26.797	26.6363	26.7312	26.7206	26.8937	26.5241	26.8453
A0A2Z5Y8Z4	A0A2Z5Y8Z4_MYCMR	Acyl-CoA dehydrogenase	Acyl-CoA dehydrogenase	25.0498	24.9756	25.4036	25.6328	25.3544	25.5646	25.6857	25.8231	25.8408	25.8789	25.4549	25.4102	25.0682	24.6409	25.0799	24.5922	24.4432	25.4986	25.3685	25.1181	25.6784	25.4449	25.3732	25.9683	25.4587	25.5816	25.5224	25.2382	25.1951	25.1853	25.7991	25.5624	25.5539	25.6831	25.4591	25.8358	25.8308	25.7891	25.287	25.7468	25.8146	25.8823	25.8488	25.9695	25.561	25.992
A0A2Z5YJ80	A0A2Z5YJ80_MYCMR	Acyl-CoA dehydrogenase	Acyl-CoA dehydrogenase	23.7493	23.8477	24.0522	24.6361	25.1556	24.4745	25.1614	25.4123	25.7783	25.6402	25.6837	22.9475	24.0647	24.032	23.9528		23.1799	24.1371	24.226	24.144	24.7097	23.78	23.5751	24.782	24.6356	24.5647	24.562	25.3093	25.288	24.6805	25.3445	24.5295	24.4774	24.4887	24.4023	25.1121	25.2201	25.1664	25.147	25.4082	25.3001	25.3897	25.5514	25.7457	25.7806	25.8087
A0A2Z5YIW6	A0A2Z5YIW6_MYCMR	Acyl-CoA dehydrogenase	Acyl-CoA dehydrogenase	23.9236	24.1942	24.3609	24.8285	24.7304	23.8479	24.3918	24.7203	24.3424	24.8345	24.6983	23.9838	23.7699	24.234	23.7065	23.7944	24.4461	24.3318	24.2046	24.3309	24.3451	24.6215	24.146	25.2225	24.4866	24.9084	24.6966	24.7605	24.7674	24.2912	25.1027	23.6772	23.8998	23.9049	23.9098	24.5229	24.2733	24.4403	24.3305	24.8652	24.711	24.5175	24.7876	24.8229	24.0235	24.1806
A0A2Z5Y8F1	A0A2Z5Y8F1_MYCMR	Acyl-CoA dehydrogenase	Acyl-CoA dehydrogenase	23.1959	23.3303	23.3634	24.2082	24.6375	23.4919	23.8859	24.4769	24.7271	24.5563	24.1682		22.5453	23.8748	23.1676			23.757	22.9035		23.7586	22.9683		24.2978	24.307	24.2025	24.0256		24.6662	24.584	24.6623	23.4007	23.4623	23.5826	23.5223	24.2666	23.9108	24.022	23.3441	24.4125	24.3291	24.3829	24.783	25.1083	24.3641	24.709
A0A2Z5YJQ4	A0A2Z5YJQ4_MYCMR	Acyl-CoA dehydrogenase	Acyl-CoA dehydrogenase	23.3743	23.2649	23.8309	24.2518	24.3656	23.1874	23.5599	23.8495	24.2382	24.0438	24.1026	23.7095	23.5157	23.2034	23.0685			23.3065	23.2233	23.554	23.4783	24.4603		24.3662	24.1577	24.2958	24.1877	24.6406	24.1025	24.3162	24.403	23.1584	23.3191	23.3729	22.8992	23.321	23.4129	23.331	24.1746	24.0521	23.9651	23.5785	23.8024	23.998	24.5202	24.1963
A0A2Z5YKI7	A0A2Z5YKI7_MYCMR	Acyl-CoA dehydrogenase	Acyl-CoA dehydrogenase			23.2367	24.7374	23.9477	23.0481	22.2193	22.4987	22.4783	22.6145	23.9259										24.0999		22.3736	24.9568	24.3217	24.8511	24.82	23.2038	24.1018	24.6497	23.8354		23.0481			22.6209	22.0339	22.0105	22.2118	22.4371	22.6853	22.4704	22.4019	22.2101	22.7414	22.4834
A0A2Z5YAA2	A0A2Z5YAA2_MYCMR	Acyl-CoA dehydrogenase	Acyl-CoA dehydrogenase		21.3593		21.1927	22.254	20.3111	20.7653	21.0625	20.5867	21.0748	20.8769					21.3593								21.4547		21.1471	20.9764				22.254		20.3111			20.778	20.9131	20.6047		21.3665	21.0498	21.0058	20.828	20.7835		20.39
A0A2Z5YJS0	A0A2Z5YJS0_MYCMR	Acyl-CoA dehydrogenase (EC 1.3.99.-)	Acyl-CoA dehydrogenase (EC 1.3.99.-)					21.1552				21.2272	21.0594	21.5924																				21.1552														21.3396	21.1147
A0A2Z5YBN2	A0A2Z5YBN2_MYCMR	Acyl-CoA dehydrogenase (EC 1.3.99.-)	Acyl-CoA dehydrogenase (EC 1.3.99.-)	26.7104	26.8781	26.4114	25.4831	25.5656	27.0943	26.9901	26.9089	26.8114	27.1034	26.9487	26.6217	26.8073	26.631	26.7813	25.9125	26.8542	27.1653	27.5804	26.9498	26.2884	26.1762	26.2311	25.2747	25.7989	25.3427	25.5161	25.392	25.6127	25.5373	25.7204	27.1212	27.2056	26.922	27.1283	26.8289	26.8897	26.9268	27.315	26.7552	27.071	26.8602	26.9493	26.8523	26.7123	26.8696
A0A2Z5Y8S6	A0A2Z5Y8S6_MYCMR	Acyl-CoA dehydrogenase (EC 1.3.99.-)	Acyl-CoA dehydrogenase (EC 1.3.99.-)	25.7027	25.9799	25.949	26.6128	25.8837	25.6794	26.1772	26.4052	26.4551	26.6409	26.5291	25.4109	25.7419	25.9026	25.7554	25.8804	25.3469	26.0672	26.6251	25.7572	25.9019	25.8754	26.2616	26.9653	26.5922	26.4658	26.4277	25.6855	25.7388	26.077	26.0337	25.6398	25.6919	25.7391	25.6466	26.2458	26.2551	26.2242	25.9834	26.4282	26.2436	26.4585	26.4907	26.5211	26.2813	26.5629
A0A2Z5Y7V2	A0A2Z5Y7V2_MYCMR	Acyl-CoA dehydrogenase (EC 1.3.99.-)	Acyl-CoA dehydrogenase (EC 1.3.99.-)	22.9891	23.8636	23.3165	23.3175	22.9432	22.6321	22.9524	23.1471	23.5456	22.691	23.2052	22.772	23.0136	22.9081	23.2628			23.8636		22.852	23.5013	23.5962		22.995	23.688	23.7438	22.8432	23.093	22.2706	23.5323	22.8767	22.1806	22.4291	22.8504	23.0683	23.3001	22.7883	23.0741	22.6472	23.1741	23.4108	23.0617	22.942	23.2498	24.043	23.3441
A0A2Z5Y9J1	A0A2Z5Y9J1_MYCMR	Acyl-CoA dehydrogenase (EC 1.3.99.-)	Acyl-CoA dehydrogenase (EC 1.3.99.-)	23.3003	23.6738	22.3536	22.9544	23.1686	22.436	22.7273	23.1408	23.2799	23.5984	23.1642			23.3003					23.6738		21.8347		22.8726	23.2832	22.8506	22.899	22.7849	23.7766	23.5538	22.0044	23.3396	22.2042	22.7139	22.3875	22.4386	23.0105	22.7486	22.7838	22.3663	23.0936	23.2032	23.0524	23.2142	23.3423	23.2261	23.2711
A0A2Z5YDI7	A0A2Z5YDI7_MYCMR	Acyl-CoA dehydrogenase (EC 1.3.99.-) (Acyl-CoA dehydrogenase FadE20)	Acyl-CoA dehydrogenase (EC 1.3.99.-) (Acyl-CoA dehydrogenase FadE20)	22.7866		21.802	21.8088	22.1752	24.104	24.1113	23.9361	23.8016	23.8261	23.9101	22.5847	22.8285	22.7164	23.0168						21.7524		21.8517	21.9676	22.3414	21.424	21.5019		22.0803	22.3409	22.1042	24.1193	24.1088	24.0673	24.1206	23.7694	24.3829	24.1434	24.1493	24.1553	23.2598	24.2208	24.1083	23.8533	23.7563	23.7953
A0A2Z5YNJ9	A0A2Z5YNJ9_MYCMR	Acyl-CoA dehydrogenase (Phosphotransferase enzyme family protein)	Acyl-CoA dehydrogenase (Phosphotransferase enzyme family protein)			23.0893	22.7375	23.8785	22.8987	23.0866	22.8595	23.2623	23.4828	23.9732										23.0893			22.8943		22.476	22.8422	24.0145	23.9059	24.2369	23.3568	22.5526	22.6599	23.2699	23.1122	23.2427	23.1595	23.0424	22.9019	22.7156	22.9992	22.5482	23.1749	23.2402	23.1766	23.3701
A0A2Z5YKU1	A0A2Z5YKU1_MYCMR	Acyl-CoA dehydrogenase fadE12	Acyl-CoA dehydrogenase fadE12				22.201			22.2213	22.5522	22.5199	22.6206	22.3301													22.201												22.2623	22.0242	22.3773		22.7046	22.1393	22.7303	22.6345	23.0016	22.0871	22.4709
A0A2Z5YC08	A0A2Z5YC08_MYCMR	Acyl-CoA dehydrogenase FadE22	Acyl-CoA dehydrogenase FadE22			22.7397	23.5053	23.3771	21.9536	22.0761	21.9119	22.401	22.6657	22.4268										22.7397			23.7333	23.6731	23.1431	23.4716	23.7195	23.4761	23.2156	23.0974	21.9148	21.7971	22.1452	21.9572	21.8236	21.817	22.4397	22.2241	21.881	22.3987	21.6006	21.7672	22.4912	22.2163	22.4954
A0A2Z5YM63	A0A2Z5YM63_MYCMR	Acyl-CoA dehydrogenase FadE26	Acyl-CoA dehydrogenase FadE26				25.8765	25.7521	25.3549	25.5414	25.2935	25.5429	25.3243	25.9684													26.3048		25.9565	25.3683		25.6413	25.5505	26.0646	25.3694	25.3998	25.2072	25.4431		25.3746	25.4042	25.8454			25.254	25.3329	25.6847	24.9857	25.9582
A0A2Z5Y8T8	A0A2Z5Y8T8_MYCMR	Acyl-CoA dehydrogenase FadE5	Acyl-CoA dehydrogenase FadE5	27.9031	27.3382	26.684	26.5217	26.6946	29.2387	28.7386	28.3687	27.9381	28.1283	28.0621	27.8737	27.9319	27.963	27.8439	27.7469	27.1373	27.0692	27.3994	27.2133	26.3619	26.6947	26.4662	26.4456	26.7141	26.5176	26.4093	26.9324	26.3427	26.956	26.5474	29.2582	29.2786	29.1818	29.2361	28.7726	28.8448	28.728	28.6088	28.6162	28.0809	28.5516	28.2261	27.8693	27.759	28.1861
A0A2Z5YJ76	A0A2Z5YJ76_MYCMR	Acyl-CoA oxidase	Acyl-CoA oxidase			21.9749	22.3606	22.2736		21.2242	21.1759		21.6973	21.2813										21.9749			23.2528	22.3922	21.8809	21.9163	22.1523	22.0461	23.3017	21.5943					20.9388	20.9972	21.3102	21.6505	21.3114	21.3369	20.5213	21.5339
A0A2Z5Y851	A0A2Z5Y851_MYCMR	Acyl-CoA synthetase	Acyl-CoA synthetase							21.4597	21.6302	22.4048	21.9971																										21.376	21.537	21.4661		21.4158	21.6213	21.6272	21.8565	22.4048
A0A2Z5YES1	A0A2Z5YES1_MYCMR	Acyl-CoA synthetase	Acyl-CoA synthetase	25.2118	25.4815	26.4976	26.4547	26.9424	26.7766	27.1588	27.1201	27.4218	27.4218	27.4402	24.4015	25.5778	25.2699	25.5979	23.58	25.0535	26.5935	26.6991	26.7383	26.6982	26.452	26.1021	26.4125	26.4284	26.4117	26.5662	27.2576	26.8576	26.7699	26.8844	26.7618	26.7774	26.7571	26.8102	27.1561	27.0828	27.0903	27.3058	27.1721	26.9292	27.1642	27.2147	27.4289	27.2592	27.5774
A0A2Z5Y8U4	A0A2Z5Y8U4_MYCMR	Acyl-CoA synthetase	Acyl-CoA synthetase	22.1181	24.1465	25.308	25.8229	25.0186	23.853	23.706	23.7195	23.8772	24.0774	24.5257		22.4515		21.7848	24.5176	23.8168	24.351	23.9009	25.403	25.147	25.1678	25.5142	25.8274	25.7707	25.9165	25.7768	24.7059	24.8818	25.4624	25.0242	23.7722	23.9604	23.9139	23.7655	23.5982	23.6516	23.5429	24.0314	23.5273	23.9784	23.7725	23.5996	23.7049	23.7622	24.1645
A0A2Z5YET1	A0A2Z5YET1_MYCMR	Acyl-CoA synthetase	Acyl-CoA synthetase				22.5063	22.5869	22.3952	22.8255	22.7463	23.2019	23.0607	23.2049													22.5063							22.5869	22.6745	22.5824	22.6434	21.6806	22.808	22.8437	22.7767	22.8736	22.6592	22.8812	22.8229	22.622	22.9253	23.167	23.5134
A0A2Z5Y896	A0A2Z5Y896_MYCMR	Acyl-CoA synthetase	Acyl-CoA synthetase				22.2268	23.0918	21.8376	22.4102	22.4341	22.7409	22.9003	22.7819													22.4218	22.1908	22.2498	22.045	22.8759	22.909	22.893	23.6894	21.4789	22.1877	21.8704	21.8133	22.407	22.5604	22.6482	22.0253	22.1444	22.6253	22.4654	22.5013	22.7135	22.4963	23.0129
A0A2Z5Y8D1	A0A2Z5Y8D1_MYCMR	Acyl-CoA synthetase	Acyl-CoA synthetase						19.9898	20.884	20.8886	20.8111	20.8758	20.5753																						19.9898			20.9507	21.0088	20.827	20.7493	20.8064	20.821	20.9749	20.9522	20.9123		20.7099
A0A2Z5YK93	A0A2Z5YK93_MYCMR	Acyl-CoA synthetase (Long-chain-fatty-acid--CoA ligase) (EC 6.2.1.3)	Acyl-CoA synthetase (Long-chain-fatty-acid--CoA ligase) (EC 6.2.1.3)	23.2127	23.4665	23.3113	23.6725	23.7078	23.7724	24.5315	24.8562	24.9805	24.8488	24.4654	23.2701	23.262	23.7961	22.5226			23.9039	23.0291	23.1124	23.1047	23.3218	23.7064	23.8552	23.3023	23.827	23.7054	23.7491	23.6999	23.611	23.7712	23.9249	23.7815	23.5477	23.8354	24.678	24.3647	24.5691	24.5141	24.9812	24.7004	24.8017	24.9417	25.2917	25.0753	24.5746
A0A2Z5YDV1	A0A2Z5YDV1_MYCMR	Acyl-CoA synthetase (Long-chain-fatty-acid--CoA ligase) (EC 6.2.1.3)	Acyl-CoA synthetase (Long-chain-fatty-acid--CoA ligase) (EC 6.2.1.3)		22.6086	22.626	22.9528	24.3205	23.2869	23.6587	23.4818	23.7404	23.7366	24.7505							22.6133	22.6039	22.1992	23.2498	22.2882	22.7668	23.0463	22.6606	22.8186	23.2857	24.4481	24.6331	24.1569	24.0439	23.3851	23.4589	23.0346	23.2689	23.8201	23.5411	23.5843	23.6894	23.5971	23.4335	23.4416	23.455	23.478	23.7754	23.9677
A0A2Z5YEZ0	A0A2Z5YEZ0_MYCMR	Acyl-CoA thioesterase 2 (EC 3.1.2.-) (Acyl-CoA thioesterase II)	Acyl-CoA thioesterase 2 (EC 3.1.2.-) (Acyl-CoA thioesterase II)				21.2403	22.8696	20.3767	21.0971	21.4845	21.5968	22.0429	23.2375													21.645	20.719	21.1195	21.4779	22.5839	23.3761	23.1516	22.3668	20.7042	21.2691	19.8	19.7333	21.2759	21.3667	20.8651	20.8805	21.5666	21.5499	21.5121	21.3095	20.8334	22.2337	21.7233
A0A2Z5YDJ9	A0A2Z5YDJ9_MYCMR	Acyl-CoA thioesterase II	Acyl-CoA thioesterase II		21.367	21.66	21.4941	22.3871	21.7886	22.0224	21.9194	22.0752	22.1339	22.5172							21.367			21.66			21.912	21.3112	21.3053	21.4478	22.6745	22.3975		22.0893	21.7052	21.9353	21.7319	21.782	21.8647	21.9822	21.9385	22.3041	22.2095	21.4696	22.0837	21.9147	22.1467		22.0037
A0A2Z5YCG1	A0A2Z5YCG1_MYCMR	Acylphosphatase (EC 3.6.1.7)	Acylphosphatase (EC 3.6.1.7)							24.7411	24.7217																24.3682												24.7323	24.7609	24.73				24.7226	24.7208
A0A2Z5YDZ8	A0A2Z5YDZ8_MYCMR	Acyltransferase papA3 (SL659 acyltransferase papA1) (EC 2.3.1.-)	Acyltransferase papA3 (SL659 acyltransferase papA1) (EC 2.3.1.-)						23.1321	23.806	23.7038	23.395	23.2604	22.5076																					23.1877	23.1625	23.1075	23.0707	23.7104	24.2855	24.1413	23.0868	23.6965	23.1895	24.004	23.9252	23.6387	23.1076	23.4387
A0A2Z5YDI0	A0A2Z5YDI0_MYCMR	Adenine phosphoribosyltransferase (APRT) (EC 2.4.2.7)	Adenine phosphoribosyltransferase (APRT) (EC 2.4.2.7)						22.6864	23.4171	22.0583	22.42	21.2385																						22.8988	23.3073	21.6206	22.9188		23.4171			22.3991	22.597		21.1787		22.4798	22.3602
A0A2Z5YAX0	A0A2Z5YAX0_MYCMR	Adenosine deaminase (EC 3.5.4.4) (Adenosine aminohydrolase)	Adenosine deaminase (EC 3.5.4.4) (Adenosine aminohydrolase)	23.0657	22.9768	22.4819	22.7945	23.6268	22.2856	23.1147	23.1978	23.1622	23.1761	23.5873	22.7353	23.218	23.2351	23.0744			22.7271	23.2265	22.3277	22.636			22.9832	22.7498	22.801	22.644	23.5707	23.9096	23.9263	23.1005	22.3305	22.2469	22.3819	22.1831	23.2436	22.9404	22.7389	23.5358	23.2076	23.2317	23.0838	23.2681	23.0436	23.3836	23.0594
A0A2Z5YHY9	A0A2Z5YHY9_MYCMR	Adenosine kinase (EC 2.7.1.20)	Adenosine kinase (EC 2.7.1.20)	22.5979	23.7255	23.985	25.4452	24.9297	23.3643	22.9367	22.4253	22.3107	23.0172	24.2425	22.4863	22.9599	22.3476		23.0383	25.7246	22.7338	23.4052	22.5633	23.5305	24.471	25.3751	25.9885	25.3624	25.1908	25.2391	25.4296	24.607	25.0483	24.6341	23.0246	23.3126	23.6544	23.4655	22.7533	22.8537	22.7164	23.4234	22.2341	23.2514	21.9721	22.2436	21.987	22.3974	22.5477
A0A2Z5YB67	A0A2Z5YB67_MYCMR	Adenosylhomocysteinase (EC 3.3.1.1) (S-adenosyl-L-homocysteine hydrolase) (AdoHcyase)	Adenosylhomocysteinase (EC 3.3.1.1) (S-adenosyl-L-homocysteine hydrolase) (AdoHcyase)	28.2534	27.062	27.8596	28.679	28.3546	27.9032	27.7435	27.8159	27.2372	27.1386	27.3874	28.2881	28.2803	28.2688	28.1764	26.9421	26.8893	26.876	27.5407	27.2504	28.0913	27.9069	28.1899	28.9682	28.3738	28.6936	28.6803	28.5518	28.5842	28.2485	28.0337	27.7795	27.8823	28.015	27.9358	27.5259	27.8023	27.7021	27.9439	27.882	27.6611	27.9512	27.7694	27.4917	27.1625	27.0573
A0A2Z5YEE2	A0A2Z5YEE2_MYCMR	Adenylate cyclase	Adenylate cyclase			26.8742		25.7009	24.3857	25.2181	24.835	24.8502	24.6304	24.8694												26.8742								25.7009			24.3857		25.3322	24.8685	25.3952	25.2765	24.5505	25.0418	24.8866	24.8613	25.0358	24.3047	25.2101
A0A2Z5YEH0	A0A2Z5YEH0_MYCMR	Adenylate cyclase	Adenylate cyclase		24.8283	24.1143	22.7313	23.28	23.2299	23.5776	23.4914	23.4751	23.3395	23.5895							24.8283			24.1143			22.6225		22.5487	23.0228		23.3948		23.1652	23.3445	23.131	23.3664	23.0778	23.4352	23.379	23.6693	23.827	23.4957	23.4935	23.4278	23.5487	23.4706		23.4796
A0A2Z5Y9G1	A0A2Z5Y9G1_MYCMR	Adenylate cyclase	Adenylate cyclase				21.475	22.3215	21.2854	21.1213	21.2275	21.6831	21.3115	21.9483													21.8806	22.0608	20.4835		22.1478			22.4952			21.3168	21.2541	21.5288	20.8186	21.0165		21.2108	21.3481	21.6344	20.7168	20.9818	22.03	22.0375
A0A2Z5YAG3	A0A2Z5YAG3_MYCMR	Adenylate kinase (AK) (EC 2.7.4.3) (ATP-AMP transphosphorylase) (ATP:AMP phosphotransferase) (Adenylate monophosphate kinase)	Adenylate kinase (AK) (EC 2.7.4.3) (ATP-AMP transphosphorylase) (ATP:AMP phosphotransferase) (Adenylate monophosphate kinase)	26.2289	24.4997	25.2346	26.3511	24.9052	25.8392	25.6291	25.0919	24.8729	24.8934	25.0684	26.1175	26.0689	26.3357	26.3935	23.4923	23.9017	24.8605	25.7441	24.1033	25.2199	25.699	25.9162	26.8258	26.1744	26.1893	26.2148	23.606	25.1897	25.7633	25.0618	25.9581	25.8557	25.7151	25.828	25.9047	25.6228	25.4894	25.4996	24.8946	25.5076	24.8773	25.088	24.6091	24.8678	25.1417
A0A2Z5YJS3	A0A2Z5YJS3_MYCMR	Adenylate/guanylate cyclase domain-containing protein	Adenylate/guanylate cyclase domain-containing protein	26.8421	24.4697	23.9176	23.867	24.8937	23.5216	24.5296	24.5514	24.3424	24.7009	25.1189	27.2219	26.2791	27.286	26.5815	23.1076	25.4035	24.909	24.4587	24.0563	23.9562	24.0927	23.565	23.1578	24.1832	23.8115	24.3153	24.9986	25.185	24.5156	24.8754	23.6113	23.5333	23.4427	23.4992	24.6594	24.6072	24.6349	24.2169	24.4326	24.412	24.6148	24.7461	24.7719	23.9336	24.3218
A0A2Z5YP33	A0A2Z5YP33_MYCMR	Adenylate/guanylate cyclase domain-containing protein	Adenylate/guanylate cyclase domain-containing protein		23.4043	23.5399	23.0607	23.8146	23.4614	24.3956	24.3275	24.4598	24.5918	24.1713							23.461	23.3476	22.9209	23.8436	23.9804	23.4145	22.9089	23.2072	22.8832	23.2436	24.0466	23.694	23.393	24.1247	23.89	23.3889	23.4207	23.1461	24.3768	24.4528	24.5211	24.2318	24.3992	24.0826	24.4054	24.4229	24.7216	24.154	24.5039
A0A2Z5YIW7	A0A2Z5YIW7_MYCMR	Adenylate/guanylate cyclase domain-containing protein	Adenylate/guanylate cyclase domain-containing protein		22.4657				22.0552	22.3315	22.7105	22.9868	23.1267	22.3651							22.4657														22.0552				21.9666	22.2202	22.1613	22.9778	22.8368	22.573	22.8786	22.5536	22.7439	23.4096	22.8069
A0A2Z5YMB2	A0A2Z5YMB2_MYCMR	Adenylosuccinate lyase (ASL) (EC 4.3.2.2) (Adenylosuccinase)	Adenylosuccinate lyase (ASL) (EC 4.3.2.2) (Adenylosuccinase)	24.322	23.3051	24.5295	24.882	23.8763	23.9549	24.2019	24.974	24.1324	24.5823	23.9861	24.6188	24.8758	24.1041	23.6893	23.1934	22.8836	24.2442	22.899	23.7731	24.7691	24.1202	25.4557	25.5088	24.3244	24.8379	24.8568	23.6555	24.4344	23.4043	24.0111	23.8197	23.8562	24.3048	23.8389	23.8213	24.0927	24.6602	24.2333	25.2091	24.8956	25.0821	24.709	23.7776	24.0602	24.5594
A0A2Z5Y975	A0A2Z5Y975_MYCMR	Adenylosuccinate synthetase (AMPSase) (AdSS) (EC 6.3.4.4) (IMP--aspartate ligase)	Adenylosuccinate synthetase (AMPSase) (AdSS) (EC 6.3.4.4) (IMP--aspartate ligase)	21.9128		23.1188	23.2162	23.4427	21.1599	21.297	22.4033	22.9373	23.1549	23.4382	21.7526	22.0127		21.9732					22.5821	22.9206	23.4425	23.5301	23.7667	22.7547	23.1625	23.1809	23.5483	23.9317	22.812	23.4786			21.5209	20.799	21.8678	20.8724	21.0539	21.3937	22.3946	22.7785	22.0465	22.3934	22.7368	22.8488	23.2262
A0A2Z5YG30	A0A2Z5YG30_MYCMR	Alanine and proline-rich secreted protein Apa	Alanine and proline-rich secreted protein Apa	28.0826	27.9989	28.0751	28.3178	24.8421	25.2615	25.0587	25.0767	24.7325	24.5627	23.6052	28.1555	27.9954	27.8697	28.3099	28.1271	28.4344	28.7307	26.7033	27.568	27.8551	28.5316	28.3456	27.6193	28.2346	28.4054	29.012	24.3119	24.2367	24.6686	26.1512	25.0798	25.3591	25.3727	25.2342	25.4098	25.373	25.2466	24.2055	25.0182	25.0916	25.1214	25.0755	24.1973	24.4425	25.5579
A0A2Z5YCS7	A0A2Z5YCS7_MYCMR	Alanine dehydrogenase (EC 1.4.1.1)	Alanine dehydrogenase (EC 1.4.1.1)	26.8163	26.9475	26.6697	25.9264	25.651	25.1732	25.9456	26.8615	26.3125	26.6392	26.4877	26.9557	26.9284	26.8576	26.5237	26.1505	26.9713	27.0944	27.5737	26.7442	26.7796	26.5739	26.5812	25.3656	27.0418	25.8491	25.4492	25.6919	25.8441	25.0532	26.0148	24.738	25.135	25.4572	25.3625	26.2426	25.591	25.7105	26.2383	26.8836	27.349	26.598	26.6154	26.448	26.0901	26.3994
A0A2Z5YAM8	A0A2Z5YAM8_MYCMR	Alanine racemase (EC 5.1.1.1)	Alanine racemase (EC 5.1.1.1)							20.1107		19.9798	20.1303	20.6739																									18.9737	20.6357	20.7226							19.9798
A0A2Z5YE41	A0A2Z5YE41_MYCMR	Alanine--tRNA ligase (EC 6.1.1.7) (Alanyl-tRNA synthetase) (AlaRS)	Alanine--tRNA ligase (EC 6.1.1.7) (Alanyl-tRNA synthetase) (AlaRS)	24.7092	24.3488	25.1051	25.475	25.5116	25.8674	26.3773	26.3878	26.4402	26.3736	26.1521	23.835	25.2086	24.9601	24.8331	23.1267	23.6905	25.7719	24.806	25.5667	25.5594	24.6787	24.6154	25.6144	25.2578	25.4244	25.6035	25.4394	25.3526	25.7534	25.5009	25.922	25.9101	25.7005	25.9369	26.2494	26.2616	26.4489	26.5494	26.5207	26.1906	26.3998	26.44	26.5352	26.4435	26.3419
A0A2Z5Y8K1	A0A2Z5Y8K1_MYCMR	Alcohol dehydrogenase	Alcohol dehydrogenase		20.9613		22.428	21.5052	21.2347	20.7573	20.951	21.41	21.5596	21.9321							20.9613						22.6615			22.1944				21.5052	21.257	21.2124			20.8891	19.9469	21.436		20.8682	20.707	21.2904	20.9386	21.41
A0A2Z5YBC1	A0A2Z5YBC1_MYCMR	Alcohol dehydrogenase (Putative acrylyl-CoA reductase AcuI) (EC 1.3.1.84)	Alcohol dehydrogenase (Putative acrylyl-CoA reductase AcuI) (EC 1.3.1.84)		23.2545	22.8688	23.391	23.3261	22.8572	23.2498	23.0842	23.384	23.3906	23.7034							23.2007	23.3083		22.8688			23.5896	23.4255	23.4862	23.0629		23.5374		23.1148	22.7345	22.9476	22.8521	22.8945	23.4176	23.2798	23.2452	23.0566	23.2075	23.2059	23.0393	22.8841	23.0432	23.492	23.6166
A0A2Z5YM26	A0A2Z5YM26_MYCMR	Alcohol dehydrogenase B	Alcohol dehydrogenase B				21.8521	22.2709	21.4006	21.3519	21.4209	21.6823	22.3125	21.5704																21.8521	21.756			22.7858		21.4586		21.3426	21.0033	21.4631	21.5893		21.5253	21.0321	21.4749	21.6512	21.769	22.0384	21.2396
A0A2Z5YGN1	A0A2Z5YGN1_MYCMR	Aldehyde dehydrogenase	Aldehyde dehydrogenase			20.7722	20.4299	21.9573		20.7055	20.6872	21.0752	20.7007	21.1549										20.9391	20.6054					20.4299	20.7676	22.184		22.9203					20.7973	20.7663	20.553		20.9671	20.2236	20.563	20.9951	21.3054		20.845
A0A2Z5Y8N3	A0A2Z5Y8N3_MYCMR	Aldehyde dehydrogenase	Aldehyde dehydrogenase							20.9484	21.3737	21.9391	21.0671																										21.0659	20.8309			21.2767	21.481	21.3272	21.4098	21.9391
A0A2Z5Y8D2	A0A2Z5Y8D2_MYCMR	Aldehyde dehydrogenase	Aldehyde dehydrogenase	25.5118	26.0507	27.0349	26.7807	27.2383	26.7481	27.5055	27.7619	27.8175	27.787	27.5869	25.3715	25.7114	25.5409	25.4233	25.1755	26.1694	26.3918	26.4662	26.8416	27.0515	27.1649	27.0814	26.7096	26.6079	26.8593	26.9458	26.8839	27.2633	27.0642	27.7416	26.7544	26.8235	26.678	26.7363	27.4225	27.5062	27.4737	27.6195	27.9461	27.4511	27.7554	27.8948	27.8967	27.739	27.8168
A0A2Z5YBY9	A0A2Z5YBY9_MYCMR	Aldehyde dehydrogenase	Aldehyde dehydrogenase	19.8736	21.8662	22.6062	22.8765	22.699	20.2275	22.967	23.4131	23.8195	23.4251	23.7603				19.8736	20.9811		22.7514		23.5819	21.5195	23.4711	21.8524	23.6695	21.9257	23.3193	22.5916	21.8699	22.1406	22.3395	24.4461	19.4703	21.339	20.7691	19.3317	22.8256	22.8084	23.421	22.8131	23.0797	23.5353	23.4875	23.5499	23.7098	23.4772	24.2716
A0A2Z5YM52	A0A2Z5YM52_MYCMR	Aldehyde dehydrogenase (EPTC-inducible aldehyde dehydrogenase) (EC 1.2.1.3)	Aldehyde dehydrogenase (EPTC-inducible aldehyde dehydrogenase) (EC 1.2.1.3)	22.8311				21.36	23.5418	22.3922	22.2258	22.2906	22.0943	22.1497	23.4669	23.1599	22.4066	22.2909														21.36			23.4674	23.6237	23.4391	23.637	21.9674	22.4071	22.5204	22.6739	22.0944	22.316	22.2833	22.2094	22.2241	22.516	22.1318
A0A2Z5YKW6	A0A2Z5YKW6_MYCMR	Aldehyde-alcohol dehydrogenase	Aldehyde-alcohol dehydrogenase	23.0988	24.2346	23.6163	24.4991	26.7096	24.4227	25.3828	25.6289	25.8167	26.1248	26.2806	22.5473	24.2061	23.5126	22.1292	21.4747		25.0122	26.2168	22.4917	24.787	24.0337	23.1529	25.0143	23.2554	25.1447	24.5822	26.3854	26.5888	26.4963	27.368	24.3042	24.4331	24.4854	24.4679	25.6937	25.3778	25.4158	25.0441	25.5378	25.8909	25.5049	25.5822	25.7168	25.8726	25.8609
A0A2Z5YB21	A0A2Z5YB21_MYCMR	Aldolase	Aldolase				24.3233	22.9984		22.3686	21.9054	21.2903	21.8054	22.9055													23.2467	25.3999			22.6669	23.7115	24.0147	21.6006					22.4348	22.365	21.5913	23.0832	21.7672	22.5754	21.5012	21.7778	21.4585	21.1222
A0A2Z5YHH7	A0A2Z5YHH7_MYCMR	Alkanal monooxygenase alpha chain (EC 1.14.14.3)	Alkanal monooxygenase alpha chain (EC 1.14.14.3)					20.2287		19.6527	19.7042	19.7105	19.9119																					20.2287					19.5655	19.6679	19.7248		19.6336			19.7749	19.7105
A0A2Z5YL50	A0A2Z5YL50_MYCMR	Alkanesulfonate monooxygenase (EC 1.14.14.5) (LLM class F420-dependent oxidoreductase)	Alkanesulfonate monooxygenase (EC 1.14.14.5) (LLM class F420-dependent oxidoreductase)				21.9868	22.1923				21.0755															21.9868				22.2188		22.3448	22.0134														21.0755
A0A2Z5YF34	A0A2Z5YF34_MYCMR	Alkyl hydroperoxide reductase AhpD (EC 1.11.1.15)	Alkyl hydroperoxide reductase AhpD (EC 1.11.1.15)		22.1966	22.2909	21.7332		21.2398		21.8425		21.2054							22.829		21.5641	22.2909				21.7332									21.2398							21.9056	22.0227	21.5992
A0A2Z5YF87	A0A2Z5YF87_MYCMR	Alkyl hydroperoxide reductase AhpD (EC 1.11.1.15) (Alkylhydroperoxidase AhpD)	Alkyl hydroperoxide reductase AhpD (EC 1.11.1.15) (Alkylhydroperoxidase AhpD)	25.052	24.5342	24.0256	23.4759	24.6342	24.2808	24.1427	24.4975	24.7504	24.5807	24.9644	24.9897	25.0237	24.9248	25.2697	24.3745	24.3232	24.0664	25.3728	24.3827	23.9553	23.966	23.7985	23.3902	23.7205	23.4488	23.3439	24.9245	23.7931	24.8011	25.0182	24.3759	24.2819	24.3896	24.0759	24.2098	24.1691	24.1378	24.0541	24.4604	24.4287	24.5095	24.5913	24.6019	24.5806	25.0688
A0A2Z5YFI6	A0A2Z5YFI6_MYCMR	Alkyl hydroperoxide reductase subunit C	Alkyl hydroperoxide reductase subunit C	28.5042	27.1623	26.1222	25.496	25.9105	28.4301	27.8732	27.7905	27.599	27.6173	27.4522	28.4723	28.5228	28.5654	28.4562	27.1782	26.607	26.757	28.107	25.9342	26.2833	26.2121	26.0593	25.3433	25.5707	25.6774	25.3928	25.9214	26.2336	25.316	26.1708	28.4734	28.4792	28.381	28.3868	27.835	27.8695	27.8842	27.9042	27.7034	27.8278	27.81	27.8207	27.5573	27.4435	27.7962
A0A2Z5YAS6	A0A2Z5YAS6_MYCMR	Allantoinase	Allantoinase	20.2773		20.2267	20.103	20.1453	20.2105	20.5926	20.7164	20.4549	19.9338	20.8307	20.2589	20.5315	20.102	20.2169						20.2267			20.3819			19.8241				20.1453		20.1165	20.18	20.3351	20.4766		20.6594	20.6417	20.7254	20.6731	20.7508		20.4549
A0A2Z5YI20	A0A2Z5YI20_MYCMR	Allophanate hydrolase	Allophanate hydrolase			21.8794	22.1807	21.8343	21.71	21.8388	22.0493	21.8519	22.1685	21.887										21.8794			22.7131	22.3893	21.6268	21.9935				21.8343	21.7065		21.6263	21.7972	22.0817	21.8025	21.8546	21.6163	21.8191	22.4092	21.7306	22.2383	22.2212	21.6678	21.6667
A0A2Z5YGW4	A0A2Z5YGW4_MYCMR	All-trans-nonaprenyl-diphosphate synthase (Geranyl-diphosphate specific) (EC 2.5.1.84) (Geranylgeranyl pyrophosphate synthase)	All-trans-nonaprenyl-diphosphate synthase (Geranyl-diphosphate specific) (EC 2.5.1.84) (Geranylgeranyl pyrophosphate synthase)				21.858	21.4215	21.3985	21.331	21.368	21.6482	21.2422	21.9811													22.7311		21.3947	21.4482	21.5141	21.3162		21.4341				21.3985			21.331		21.4555	21.5954	20.568	21.8529		21.6482
A0A2Z5YAR1	A0A2Z5YAR1_MYCMR	Alpha/beta hydrolase	Alpha/beta hydrolase							22.4522	22.5864	22.8571	22.9087	23.4996																									22.6503	22.264	22.3142	22.5804	22.4443	22.4907	22.5847	22.826	22.9894	22.5425	23.0393
A0A2Z5YB01	A0A2Z5YB01_MYCMR	Alpha/beta hydrolase	Alpha/beta hydrolase	22.9742	23.7124	23.6364	23.6331	24.1721	24.5384	25.1244	25.2427	24.9737	24.9489	24.554	22.9816	22.9975	23.0292	22.8885		23.3464	23.8246	23.966	23.0799	23.9148	23.7977	23.7534	23.2217	23.4559	23.9848	23.8701	24.2121	24.5792	23.6296	24.2677	24.7085	24.6317	24.5011	24.3125	24.9791	25.0819	25.1255	25.3109	25.3066	25.0354	25.2932	25.3355	25.2961	24.781	24.8438
A0A2Z5YD02	A0A2Z5YD02_MYCMR	Alpha/beta hydrolase	Alpha/beta hydrolase	22.6089	23.4336	21.564		23.1537	24.1684	24.903	24.6813	24.7487	24.6335	24.6028	22.668		22.6857	22.4729			22.6853	24.1818		21.564							22.6389	23.5198		23.3023	24.0946	24.3574	24.1516	24.0701	24.8005	24.9083	24.6787	25.2247	24.5243	24.7135	24.7383	24.749	24.6777	24.8688	24.6998
A0A2Z5YN68	A0A2Z5YN68_MYCMR	Alpha/beta hydrolase	Alpha/beta hydrolase		22.1042	22.8946	22.5653	23.2373	22.6079	23.5302	23.7164	23.9381	23.5803	23.8068							22.2613	21.9471		23.1483	22.6409		22.6313	22.4913	22.4889	22.6498	23.7777	23.2279	23.0386	22.9048	22.5351	22.5989	22.6729	22.6246	23.2158	23.5244	23.4677	23.9128	23.7393	23.5517	23.8172	23.7574	24.3179	23.7457	23.7506
A0A2Z5YDI1	A0A2Z5YDI1_MYCMR	Alpha/beta hydrolase	Alpha/beta hydrolase					21.2284	21.8833	22.6644	23.0925	22.999	23.1019	22.5888																				21.2284	21.7956	21.6783	22.2073	21.8518	22.6122	22.6816	22.7068	22.657	23.1156	22.994	23.0712	23.189	23.3907	22.9185	22.6879
A0A2Z5Y7K2	A0A2Z5Y7K2_MYCMR	Alpha/beta hydrolase	Alpha/beta hydrolase		21.8821	21.5948	21.9898	22.4336	21.5981	22.1687	23.0118	22.3267	23.0117	23.4881							21.8821		21.0704	22.0744		21.6396	22.4926	21.6931	21.9236	21.8499	21.7327	22.2332	23.462	22.3064	21.7094	21.6515	21.6617	21.3699	22.9044	22.1301	22.3828	21.2577	22.9113	22.9849	22.9866	23.1642	22.7775	22.0328	22.1699
A0A2Z5YA60	A0A2Z5YA60_MYCMR	Alpha/beta hydrolase	Alpha/beta hydrolase				20.6065	21.4796	21.5136	22.2595	22.6111	22.5748	22.5531	22.2613													20.9123			20.3007	21.9988			20.9604	21.399	21.7669		21.375	22.4647	22.4315	22.3025	21.8393	22.4539	22.6457	22.6499	22.6947	23.042	22.1243	22.558
A0A2Z5YL73	A0A2Z5YL73_MYCMR	Alpha/beta hydrolase (Alpha/beta hydrolase family protein)	Alpha/beta hydrolase (Alpha/beta hydrolase family protein)						21.1967	21.1811	20.8031		20.7595																						20.6948	21.3791	21.5162		21.0488	21.5589	20.9355		20.8956	20.8255	20.6883
A0A2Z5YME5	A0A2Z5YME5_MYCMR	Alpha/beta hydrolase family protein	Alpha/beta hydrolase family protein	23.3276	23.3784	22.5678	24.1417			19.0072	19.2914		19.1416				23.3276			22.8125	25.6724	21.6504	22.2002		22.7884	22.7147	22.9433	24.5237	24.2803	24.8197									19.2002	18.8965	18.9249		19.4035	19.4892	19.1366	19.1365
A0A2Z5YJW3	A0A2Z5YJW3_MYCMR	Alpha-1,4-glucan:maltose-1-phosphate maltosyltransferase (GMPMT) (EC 2.4.99.16) ((1->4)-alpha-D-glucan:maltose-1-phosphate alpha-D-maltosyltransferase)	Alpha-1,4-glucan:maltose-1-phosphate maltosyltransferase (GMPMT) (EC 2.4.99.16) ((1->4)-alpha-D-glucan:maltose-1-phosphate alpha-D-maltosyltransferase)			20.9544	21.4767	22.0333		18.763	19.5631		19.0184	21.0885										21.0057	20.8943	20.9632	22.2761	21.23	21.1124	21.2886	20.9322	21.6325	23.3261	22.2426					19.0764	18.7638	18.404	18.8079	19.6318	19.2241		19.8335
A0A2Z5YAA3	A0A2Z5YAA3_MYCMR	Alpha-hydroxy-acid oxidizing enzyme	Alpha-hydroxy-acid oxidizing enzyme		23.489		21.929	23.0307	22.6022	23.4643	23.288	23.3398	23.7441	23.5588								23.489					21.848	22.0467	21.9204	21.901		22.4834	23.5658	23.043	22.702	22.6509	22.3916	22.6645	23.6164	23.274	23.3519	23.6149	23.275	23.3576	23.2982	23.2212	23.513	23.0319	23.4744
A0A2Z5YGN9	A0A2Z5YGN9_MYCMR	Alpha-L-fucosidase	Alpha-L-fucosidase			22.7389	23.4351	23.1913	20.8624	21.5298	21.9609	21.9908	22.3359	21.8607										22.7389			24.0455	23.4125	23.2114	23.0709	23.2842	23.7651	22.7311	22.985	20.9842	20.7407			21.917	21.0865	21.3043	21.8113	22.1569	21.7422	21.9677	21.9767	21.8587	21.8838	22.23
A0A2Z5YKJ5	A0A2Z5YKJ5_MYCMR	Alpha-methylacyl-CoA racemase	Alpha-methylacyl-CoA racemase	22.9062	23.1614		23.3588	22.7603		21.4424	21.5435	21.9706	21.8324	22.4617	22.5976	23.0139	23.1071				23.1614						24.1486	23.0565	23.0704	23.1597		23.6686		21.8521					20.9261	21.6638	21.0153	22.1644	21.399	22.1028	21.0925	21.5798	21.7371	21.7376	22.4369
A0A2Z5YE88	A0A2Z5YE88_MYCMR	Alpha-pyrone synthesis polyketide synthase-like Pks11	Alpha-pyrone synthesis polyketide synthase-like Pks11						21.0183	20.4858	19.6746	19.9187	19.6417																						21.3605	21.7054	20.5084	20.499	20.1307	21.0145	21.0758	19.7224	20.0095	19.305	19.6373	19.7464	19.7244		20.113
A0A2Z5Y9W7	A0A2Z5Y9W7_MYCMR	Amidohydrolase (D-aminoacylase) (EC 3.5.1.81)	Amidohydrolase (D-aminoacylase) (EC 3.5.1.81)							19.5941	19.5908	19.436	19.5282	19.6596																									19.5553	19.5745	19.6524		19.5268	19.5079	19.5632	19.7653	19.4119		19.46
A0A2Z5YLT8	A0A2Z5YLT8_MYCMR	Amidophosphoribosyltransferase (ATase) (EC 2.4.2.14) (Glutamine phosphoribosylpyrophosphate amidotransferase) (GPATase)	Amidophosphoribosyltransferase (ATase) (EC 2.4.2.14) (Glutamine phosphoribosylpyrophosphate amidotransferase) (GPATase)			24.0387	24.3615	23.7734	23.3348	23.5097	23.5055	23.6015	23.877	23.9908										24.0387						24.3615				23.7734	23.1991		23.5	23.3052	23.766	23.2603	23.503		23.5664	23.5531	23.3741	23.5284	23.5443	23.6587
A0A2Z5YNE5	A0A2Z5YNE5_MYCMR	Amino acid adenylation protein - BcsF? Cellulose operon?	Amino acid adenylation protein		23.0547	21.8534	22.7882	24.3032	23.3887	24.5306	24.894	25.1133	25.3011	24.8676						22.7395	22.6728	23.752		23.0693	22.2319	20.2589	22.7078	22.6699	22.827	22.9481	24.0588	24.528	23.412	25.2139	23.2852	23.4961	23.1921	23.5815	24.6156	24.6264	24.5822	24.2982	24.9038	24.7286	24.9338	25.0098	25.3646	24.7908	25.1847
A0A2Z5YDQ3	A0A2Z5YDQ3_MYCMR	Amino acid decarboxylase (Biodegradative arginine decarboxylase) (EC 4.1.1.19)	Amino acid decarboxylase (Biodegradative arginine decarboxylase) (EC 4.1.1.19)	23.2771		23.3504	24.4916	24.5464	23.0059	23.749	23.9217	24.1876	24.6198	24.3659			23.2771						22.8783	23.6834	23.4895		24.8225	24.5414	24.306	24.2966	24.3917	24.6078	24.0573	25.1288	22.9707	22.8562	23.1346	23.0619	23.7561	23.7359	23.6966	23.8074	23.9916	23.7952	23.7943	24.1057	24.3038	24.0657	24.1935
A0A2Z5YDP7	A0A2Z5YDP7_MYCMR	Amino acid permease	Amino acid permease		22.7345	22.1463	22.7276	22.8454	23.0712	23.6151	23.1725	23.1246	23.0177	22.7916							22.5039	22.9651		22.3606	21.6255	22.4529	23.4679	22.1641	22.6544	22.6242	22.7547	23.0758	23.4368	22.1143	23.3217	23.085	22.9479	22.9302	23.8191	23.4438	23.5217	23.6759	23.0891	23.2271	23.2138	23.1599	22.911	23.0546	23.4082
A0A2Z5YAY7	A0A2Z5YAY7_MYCMR	Amino acid transporter	Amino acid transporter								20.322	20.4608	20.5349	21.2738																															20.3145	20.3295	20.4719		20.4498
A0A2Z5Y8Z8	A0A2Z5Y8Z8_MYCMR	Aminoglycoside 2'-N-acetyltransferase (EC 2.3.1.-)	Aminoglycoside 2'-N-acetyltransferase (EC 2.3.1.-)				22.1203	22.2266		20.9583	21.5656	21.9823	22.0405	21.9096													22.5242	22.0223	22.2161	21.7188	22.0195	21.6758		22.9847					20.8385	20.9866	21.0499		21.5108	21.3984	21.8502	21.503	21.9888	21.9759
A0A2Z5YGU7	A0A2Z5YGU7_MYCMR	Aminomethyltransferase (EC 2.1.2.10) (Glycine cleavage system T protein)	Aminomethyltransferase (EC 2.1.2.10) (Glycine cleavage system T protein)	23.3759	23.2476	23.8757	24.6208	24.6745	22.4255	23.3938	24.0259	23.5231	23.6178	23.9797		23.2912	23.0868	23.7498			23.3108	23.1843	23.8961	24.1983	23.5328		25.134	23.9129	24.7979	24.6385	25.0664	24.8075	24.6523	24.1719		22.1484	22.8689	22.2593	23.1052	23.4521	23.1682	23.8496	24.0875	23.9846	24.0691	23.9625	23.2105	23.7662	23.5927
A0A2Z5Y806	A0A2Z5Y806_MYCMR	Aminomethyltransferase (EC 2.1.2.10) (Glycine cleavage system T protein)	Aminomethyltransferase (EC 2.1.2.10) (Glycine cleavage system T protein)				20.9343	20.6138	20.5968	20.4992	20.3628	20.2924	20.1358	20.7243													21.4241	20.6268	20.9401	20.7462				20.6138		20.3514		20.8421	20.4521	20.658	20.3874			20.0802	20.5457	20.4624	20.5323		20.0525
A0A2Z5YJV4	A0A2Z5YJV4_MYCMR	Aminopeptidase	Aminopeptidase	25.1759	23.8684	24.7676	26.1367	25.3607	24.2273	24.1503	24.9003	24.0197	24.5916	24.8956	25.0446	25.3088	25.1144	25.236		22.8703	23.778	24.957	23.4575	25.1568	24.9289	25.5272	26.7327	25.7451	26.0095	26.0597	24.953	25.1615	25.7975	25.5308	24.2332	24.0679	24.3266	24.2814	24.272	24.03	24.2011	24.098	24.8684	24.9582	25.1024	24.6722	24.2108	24.1035	23.7449
A0A2Z5Y8M6	A0A2Z5Y8M6_MYCMR	AMP-dependent ligase	AMP-dependent ligase				20.3581	20.7834	19.8215	20.5594	20.621	21.0419	20.7018	21.5436													20.3581				20.7088	20.8877		20.7538	19.9573	19.6857			20.3558	20.411	20.3636	21.1073	20.5713	20.5244	20.7547	20.6337	20.7392	21.2706	21.116
A0A2Z5YDG6	A0A2Z5YDG6_MYCMR	AMP-dependent synthetase	AMP-dependent synthetase	25.1566	25.6109	25.0969	24.0153	26.5644	25.0971	25.5369	25.8674	26.2822	26.4211	26.7076	25.9308	24.6761	25.1506	24.869			25.1376	26.0842		25.6315	25.053	24.6062	23.9959	23.0482	24.6991	24.3178	26.3397	26.8779	25.7036	27.3363	25.1121	25.1533	24.9892	25.1339	25.7081	25.3477	25.3347	25.757	25.8604	25.9572	25.8133	25.8386	26.2982	26.2996	26.2488
A0A2Z5Y9I3	A0A2Z5Y9I3_MYCMR	Anaerobic benzoate catabolism transcriptional regulator (Transcriptional regulator)	Anaerobic benzoate catabolism transcriptional regulator (Transcriptional regulator)	22.1006	21.88		21.5852		23.8829	22.0569					22.1102	21.7913		22.4003		22.3737	21.3862						21.3354	21.43		21.9901					23.7702	23.856	23.7818	24.1238	22.5487	21.1419	22.4803
A0A2Z5YN26	A0A2Z5YN26_MYCMR	Anion transporter ATPase	Anion transporter ATPase	23.1775	24.0047	25.64	25.7856	26.8779	25.4017	26.283	26.2771	26.4173	26.5626	27.285	23.3442	24.1906	22.6493	22.5259	23.374	22.4484	25.0718	25.1246	25.4451	25.7008	26.1243	25.2899	25.7932	25.7494	25.7538	25.8462	27.1931	26.5966	26.7317	26.9901	25.4347	25.4361	25.3231	25.4128	26.5016	26.3176	26.3273	25.9854	26.3263	26.2129	26.277	26.2919	26.4236	26.2952	26.5331
A0A2Z5YD98	A0A2Z5YD98_MYCMR	ANTAR domain protein	ANTAR domain protein				21.9482		22.0265	21.3394	21.9941	21.5058	21.1359	21.1689													21.9482											22.0265	21.5038	20.2223	21.9576	21.6737	21.959	21.6924	22.1992	22.1259	21.5608		21.4509
A0A2Z5YGZ5	A0A2Z5YGZ5_MYCMR	Anthranilate phosphoribosyltransferase (EC 2.4.2.18)	Anthranilate phosphoribosyltransferase (EC 2.4.2.18)		21.8302	22.4534	21.4546	22.199	22.1669	22.3351	21.8249	22.1083	22.2229	23.1099							21.8302		22.4534				21.7584		21.2123	21.393	22.2536		22.6026	21.7409	21.8001	22.4155	22.2894	22.1626	22.2827	21.9861	22.5842	22.4872	21.9068	21.9439	21.9885	21.4603	22.1115	22.0329	22.1806
A0A2Z5YEX9	A0A2Z5YEX9_MYCMR	Anthranilate synthase component 1 (EC 4.1.3.27)	Anthranilate synthase component 1 (EC 4.1.3.27)	22.2534	22.8459	22.4233	24.2219	23.6308	23.9605	24.4763	24.6262	24.4295	24.6596	24.0912		22.2534			21.7259		23.2412	23.5707		22.8484	21.9983		24.3673	23.9976	24.2982	24.2243	23.4068	23.6029	23.725	23.7886	23.9914	24.0454	24.0436	23.7617	24.6754	24.1809	24.6236	24.4253	24.5724	24.7054	24.7803	24.4467	24.7261	23.9807	24.5816
A0A2Z5Y7F0	A0A2Z5Y7F0_MYCMR	Anthranilate synthase component 2 (EC 4.1.3.27) (Glutamine amidotransferase)	Anthranilate synthase component 2 (EC 4.1.3.27) (Glutamine amidotransferase)				23.4472	22.9651	23.0511	23.7272	24.5104	24.1063	24.2086	23.8207													23.6536	23.2275	23.6081	23.2996	22.8468	23.0486	23			23.0511			23.7019	23.4271	23.5633	24.2165	24.3309	24.1189	24.7631	24.8288	24.5539	23.6914	24.0736
A0A2Z5YFT3	A0A2Z5YFT3_MYCMR	Antibiotic biosynthesis monooxygenase	Antibiotic biosynthesis monooxygenase								21.7796	22.4105		22.5457																													22.0255	21.2144	21.9584	21.9201	22.4105
A0A2Z5YK72	A0A2Z5YK72_MYCMR	Antibiotic biosynthesis monooxygenase	Antibiotic biosynthesis monooxygenase				20.6013	20.3408	20.3168	20.2905	19.9674	19.5731	19.8758	19.9574													20.6013							20.3408	20.3168				20.7804	19.9827	20.1083		19.9349		20.0438	19.9236	19.5731
A0A2Z5YC41	A0A2Z5YC41_MYCMR	Antibiotic transporter	Antibiotic transporter						22.6707	22.209	21.927	21.4676	21.5717																						22.96	22.5595	22.6691	22.4943	21.9998	22.2644	22.2807	22.2912	21.8715		22.0139	21.8957	21.4676
K7ZJF4	K7ZJF4_MYCMR	Antigen 85A (Diacylglycerol acyltransferase/mycolyltransferase Ag85A)	Antigen 85A (Diacylglycerol acyltransferase/mycolyltransferase Ag85A)	28.6986	26.9287	26.3877	25.1949	23.2814	25.3443	25.421	25.5158	24.4349	24.2686	24.3288	29.1238	28.4403	28.1239	29.1062	26.6081	27.3026	28.0325	25.7716	25.5521	26.661	26.7677	26.5699	24.4792	24.7669	25.6381	25.8952	23.3746	23.4738	21.73	24.547	25.0024	25.3384	25.7319	25.3046	25.6425	25.9	25.6564	24.4853	25.6794	25.5333	25.4734	25.3773	24.6797	24.9487	23.6763
A0A2Z5YN40	A0A2Z5YN40_MYCMR	Anti-sigma factor antagonist	Anti-sigma factor antagonist	23.5453	22.8087	23.403	23.8998	23.3993	22.9078	23.3186	22.5281	21.9615	21.6694	22.2089	22.8905	24.0161	23.531	23.7437		22.894	22.7234		22.5507	23.5996	23.7622	23.6994	24.1823	24.114	23.5236	23.7795	23.0787	23.4897	23.7688	23.2601	23.1356	23.1387	22.3718	22.9852	23.268	23.1309	23.2859	23.5898	22.7307	22.5744	22.4875	22.3197	21.3806	22.4952	22.0088
A0A2Z5YN92	A0A2Z5YN92_MYCMR	Anti-sigma factor antagonist	Anti-sigma factor antagonist			21.9046	22.6147	22.6547	20.6173	21.1287	21.4675	21.2647	21.8258	21.9879										22.0462		21.763	22.7348	22.0085	22.9407	22.7749	22.8979	23.0055	21.4916	23.2236	20.3056	20.9309	20.6909	20.5416	21.5078	20.9037	21.3421	20.7611	21.2938	21.5597	21.6856	21.331	21.3958	21.4829	20.9153
A0A2Z5YLB3	A0A2Z5YLB3_MYCMR	Antitoxin	Antitoxin	21.9385	20.9211	21.727	21.2815		22.4168	22.1887	21.7691	21.233	20.7708		21.7283	22.1458	21.9413					20.9211		21.7758		21.6783	21.7407	20.8385	21.2227	21.3241					22.8225	22.5908	22.3722	21.8818	22.3755	22.0019			21.4195	22.6725	21.4037	21.5806	21.0048	21.3656	21.3286
A0A2Z5YG87	A0A2Z5YG87_MYCMR	Apolipoprotein N-acyltransferase (ALP N-acyltransferase) (EC 2.3.1.269)	Apolipoprotein N-acyltransferase (ALP N-acyltransferase) (EC 2.3.1.269)		22.0734	23.5669	23.4458	23.1629	23.439	23.7073	24.3792	24.3376	24.5729	23.5831							21.8746	22.2721	22.71	24.4237			23.3644	23.5656	23.2708	23.5824	21.748	23.8276	21.8257	25.2502	23.4763	23.2593	23.4817	23.5387	24.4869	24.2316	24.4068	21.7037	24.2678	24.3253	24.2935	24.6301	24.8287	24.0081	24.176
A0A2Z5YNG3	A0A2Z5YNG3_MYCMR	Arabinofuranosyltransferase AftA	Arabinofuranosyltransferase AftA					21.0915		21.8106	21.9775	21.202	21.376	21.2106																				21.0915					21.7187	22.1767	21.9523	21.3946	21.9938	21.8264	22.3282	21.7615	21.4206		20.9834
A0A2Z5YEI5	A0A2Z5YEI5_MYCMR	Arginine biosynthesis bifunctional protein ArgJ [Cleaved into: Arginine biosynthesis bifunctional protein ArgJ beta chain; Arginine biosynthesis bifunctional protein ArgJ alpha chain] [Includes: Glutamate N-acetyltransferase (EC 2.3.1.35) (Ornithine acetyltransferase) (OATase) (Ornithine transacetylase); Amino-acid acetyltransferase (EC 2.3.1.1) (N-acetylglutamate synthase) (AGSase)]	Arginine biosynthesis bifunctional protein ArgJ [Cleaved into: Arginine biosynthesis bifunctional protein ArgJ beta chain; Arginine biosynthesis bifunctional protein ArgJ alpha chain] [Includes: Glutamate N-acetyltransferase (EC 2.3.1.35) (Ornithine acetyltransferase) (OATase) (Ornithine transacetylase); Amino-acid acetyltransferase (EC 2.3.1.1) (N-acetylglutamate synthase) (AGSase)]	25.3781			24.9189	25.4688	24.7424	24.7529	24.1351		25.0483	24.6621	25.3781												25.2677			24.57		24.9702	25.9675			24.7424			24.8871	24.9379	25.0667	24.1198			24.4495	23.8207
A0A2Z5YL07	A0A2Z5YL07_MYCMR	Arginine deiminase (ADI) (EC 3.5.3.6) (Arginine dihydrolase) (AD)	Arginine deiminase (ADI) (EC 3.5.3.6) (Arginine dihydrolase) (AD)		21.9494		22.5779	22.2389	21.8126	22.2348	22.439	21.8345	22.4018	22.3316							21.9494						22.9905		22.3584	22.3847	22.0624	22.2929	22.7633	21.8372	21.6825	22.039	21.4316	22.0974	22.8266	22.2059	21.6816	22.225	22.3325	22.6291	22.4838	22.3107	21.9703	21.6976	21.8355
A0A2Z5YJG4	A0A2Z5YJG4_MYCMR	Arginine--tRNA ligase (EC 6.1.1.19) (Arginyl-tRNA synthetase) (ArgRS)	Arginine--tRNA ligase (EC 6.1.1.19) (Arginyl-tRNA synthetase) (ArgRS)	23.4132	23.7197	23.6656	24.6726	23.5419	24.8319	25.1259	24.9865	24.4405	24.0152	23.4565	24.1134	23.3091	22.4772	23.7532		23.7131	23.7444	23.7014		23.7093	23.1765	24.1112	25.2186	24.5503	24.5463	24.3751	22.9028	24.2052	22.8071	24.2526	24.8145	24.7924	24.9325	24.7883	25.3282	25.0314	25.2684	24.8755	25.0645	24.7995	25.1066	24.9756	24.2935	24.7293	24.2987
A0A2Z5YF55	A0A2Z5YF55_MYCMR	Argininosuccinate lyase (ASAL) (EC 4.3.2.1) (Arginosuccinase)	Argininosuccinate lyase (ASAL) (EC 4.3.2.1) (Arginosuccinase)		23.1155	22.6266	22.8856	22.9796	23.3518	22.9793	22.4058	22.6479	22.5486	22.8194							22.589	23.6421		22.3576	22.8957		23.4315	22.6232	22.8704	22.6174	22.9165	22.6136	23.8845	22.5036	23.6055	23.4822	23.0241	23.2953	23.3446	23.0609	23.207	22.3046	22.3266	22.7154	22.4122	22.1688	22.3264	22.1143	23.5031
A0A2Z5YEQ1	A0A2Z5YEQ1_MYCMR	Argininosuccinate synthase (EC 6.3.4.5) (Citrulline--aspartate ligase)	Argininosuccinate synthase (EC 6.3.4.5) (Citrulline--aspartate ligase)	23.6491	25.0006	24.4279	24.8785	25.8064	25.667	25.8575	26.0565	26.2844	26.2482	26.7375	24.1297	23.0782	23.6008	23.7878		24.1131	25.2076	25.681	24.2869	24.4011	24.444	24.5798	25.1276	24.6672	24.8068	24.9126	25.6118	25.8799	25.9781	25.756	25.671	25.895	25.4463	25.6557	25.9014	25.9685	26.0519	25.5084	25.9889	26.0681	26.126	26.0429	25.9328	26.3443	26.5763
A0A2Z5YMN4	A0A2Z5YMN4_MYCMR	Arylamine N-acetyltransferase (EC 2.3.1.5)	Arylamine N-acetyltransferase (EC 2.3.1.5)		21.24	21.5338	22.1189	23.0557	20.8781	21.8597	21.7533	22.6667	22.4724	23.5626							21.24			21.5338			22.2472	22.5739	21.6755	21.9792	22.6443	23.26	23.4207	22.898	21.0305	20.8367	20.7902	20.855	21.7993	21.7991	21.7205	22.1197	21.7774	21.9096	21.5999	21.7262	22.0927	22.7487	23.1586
A0A2Z5YLT3	A0A2Z5YLT3_MYCMR	Arylsulfatase	Arylsulfatase				22.4194	23.0886		20.9447	21.2882	21.3787	21.4012	21.446													22.6885		22.5132	22.0565	23.4367	23.0793	22.247	23.5916					20.3487		21.5407			21.5134	21.063			21.3787
A0A2Z5YFP9	A0A2Z5YFP9_MYCMR	Arylsulfatase	Arylsulfatase	21.5958	21.2182	21.4611	22.5883	21.9979	21.444	21.7835	21.7177	22.2442	22.0927	22.0101	21.711			21.4806				21.2182		21.4611			23.0279	22.7105	22.2763	22.3383			21.8363	22.1594	21.3895	21.263	21.8175	21.306	21.8586	21.8046	21.7971	21.6739	21.813	21.9475	21.3726	21.7376	21.7407	22.4342	22.5578
A0A2Z5YA94	A0A2Z5YA94_MYCMR	Arylsulfatase AtsA	Arylsulfatase AtsA	22.7025		22.1562	23.2944	22.6282	22.6793	22.6992	22.7201	22.7379	22.4957	22.7952	22.9401	22.5893		22.5781						22.1562			23.6129			22.9759	22.9136	22.7586		22.2125	22.5366	23.1142	22.3845	22.6819	22.3964	22.5437	22.6347	23.2221	22.8016	22.7327	22.8399	22.5061	22.265	22.9803	22.9684
A0A2Z5YAZ1	A0A2Z5YAZ1_MYCMR	Arylsulfatase AtsB	Arylsulfatase AtsB	23.188	23.2591	22.6511	22.748	21.8679	22.8941	23.2688	23.3301	22.7887	22.7876	22.1845		23.5592	22.8169					23.2591		22.6511			22.917	22.8231	22.5634	22.6884				21.8679	23.1371	22.8912	22.7207	22.8273	23.5182	23.332	23.1989	23.026	23.1915	23.3372	23.4945	23.2971	22.9013	22.6496	22.8152
A0A2Z5YBK7	A0A2Z5YBK7_MYCMR	Arylsulfatase AtsD	Arylsulfatase AtsD				19.8348		19.7994	20.5351	20.2607																19.8827	19.787								19.7994			21.076	20.206	20.3234					20.2607
A0A2Z5YC70	A0A2Z5YC70_MYCMR	AsnC family transcriptional regulator (HTH-type transcriptional repressor FabR)	AsnC family transcriptional regulator (HTH-type transcriptional repressor FabR)	22.7958	22.5638	22.2975	20.9239	22.2676	23.4567	23.3645	23.3768	23.2442	22.9094	22.084	22.9007	22.9146	22.8063	22.5614			21.9319	23.1957		22.6967	21.9209	22.2749	20.6952	20.6457	21.4308			22.0842	22.7037	22.0149	23.6189	23.3839	23.0667	23.7572	23.3774	23.188	23.2784	23.614	23.0226	23.2707	23.5531	23.6609	23.5478	23.0509	23.1339
A0A2Z5YNP4	A0A2Z5YNP4_MYCMR	Aspartate-semialdehyde dehydrogenase (ASA dehydrogenase) (ASADH) (EC 1.2.1.11) (Aspartate-beta-semialdehyde dehydrogenase)	Aspartate-semialdehyde dehydrogenase (ASA dehydrogenase) (ASADH) (EC 1.2.1.11) (Aspartate-beta-semialdehyde dehydrogenase)	23.2609	24.5463	23.8935	23.8551	23.8506	24.4603	24.5375	24.5114	24.5001	24.4934	24.905	23.0771	23.1252	23.1523	23.6889	24.9664	25.1301	24.4843	23.6044	25.4369	24.1654	22.6451	23.3266	24.1204	23.6999	23.7635	23.8368	23.5312	23.9942	24.0734	23.8036	24.4107	24.4377	24.539	24.4537	24.2433	24.4091	24.7114	24.7861	24.3346	24.7402	24.5139	24.4567	24.628	24.3625	24.5098
A0A2Z5YDL7	A0A2Z5YDL7_MYCMR	Aspartate--tRNA(Asp/Asn) ligase (EC 6.1.1.23) (Aspartyl-tRNA synthetase) (AspRS) (Non-discriminating aspartyl-tRNA synthetase) (ND-AspRS)	Aspartate--tRNA(Asp/Asn) ligase (EC 6.1.1.23) (Aspartyl-tRNA synthetase) (AspRS) (Non-discriminating aspartyl-tRNA synthetase) (ND-AspRS)	23.6789	23.3686	23.3928	23.7713	24.3345	24.266	24.6221	24.241	24.4157	24.2221	24.7379	23.9412	23.7155	23.5679	23.4911		22.93	23.771	23.4047	23.1746	23.7285	23.4955	23.1726	24.2862	23.3671	23.7418	23.6902	25.0437	23.826	24.4498	24.0185	24.5394	24.3635	23.9464	24.2148	24.3416	24.4196	24.5922	25.135	24.3088	24.1182	24.3342	24.2026	24.8015	23.7141	24.7314
A0A2Z5YPI5	A0A2Z5YPI5_MYCMR	Aspartokinase (EC 2.7.2.4)	Aspartokinase (EC 2.7.2.4)	25.4985	24.2444	24.4591	24.8646	24.8778	25.6801	25.4991	25.1621	25.0362	24.699	25.4623	25.2237	25.4909	25.6354	25.6439	23.8593	23.4671	24.5494	25.1017	24.8448	24.3873	24.4234	24.1809	24.9233	24.8323	24.886	24.8169	24.7588	24.4922	25.6051	24.6551	25.6148	25.6278	25.6122	25.8655	25.3865	25.5633	25.5231	25.5234	25.3673	25.021	25.3712	24.8889	24.7426	25.2084	25.1576
A0A2Z5YCC0	A0A2Z5YCC0_MYCMR	Aspartyl/glutamyl-tRNA(Asn/Gln) amidotransferase subunit B (Asp/Glu-ADT subunit B) (EC 6.3.5.-)	Aspartyl/glutamyl-tRNA(Asn/Gln) amidotransferase subunit B (Asp/Glu-ADT subunit B) (EC 6.3.5.-)	25.5667	25.2626	25.1668	25.1213	25.9283	25.7177	26.2186	26.0588	25.9648	25.9584	26.1822	25.615	25.6807	25.4291	25.5417	25.279	25.0707	25.5335	25.1671	25.1332	25.3966	25.0426	25.0949	25.2534	25.136	25.1922	24.9034	25.9661	25.989	26.3202	25.4379	25.6923	25.5492	25.8633	25.7659	26.1026	26.1654	26.2282	26.3782	26.1723	25.9645	26.079	26.0195	26.0755	25.8721	25.9467
A0A2Z5YC76	A0A2Z5YC76_MYCMR	Aspartyl/glutamyl-tRNA(Asn/Gln) amidotransferase subunit C (Asp/Glu-ADT subunit C) (EC 6.3.5.-)	Aspartyl/glutamyl-tRNA(Asn/Gln) amidotransferase subunit C (Asp/Glu-ADT subunit C) (EC 6.3.5.-)		21.5048	21.8226	21.666	19.8263	21.5561	21.7145	20.7649	19.6933	19.3553								21.5048			21.8226			22.0191		21.4554	21.5234	19.814	20.1245		19.5404	21.5975	21.4497	21.5373	21.6399	21.1397	21.881	21.7851	22.0523	20.7459	21.2538	20.5482	20.5117		19.8022	19.5844
A0A2Z5YGI2	A0A2Z5YGI2_MYCMR	ATP phosphoribosyltransferase (ATP-PRT) (ATP-PRTase) (EC 2.4.2.17)	ATP phosphoribosyltransferase (ATP-PRT) (ATP-PRTase) (EC 2.4.2.17)	22.7187	23.711	23.6375	24.1091	24.7086	23.3674	23.6317	23.7819	24.0466	24.0961	24.3914	22.5997	23.0437	22.5062	22.725		23.2747	23.585	24.2733	23.5122	23.8415	23.8011	23.3952	24.4033	23.9009	23.9992	24.1328	24.5361	24.6784	24.8779	24.7421	23.2062	23.2223	23.4492	23.5919	23.8459	23.6704	23.7084	23.3019	23.7437	23.7745	23.7897	23.8195	23.8087	24.0511	24.28
A0A2Z5YJS8	A0A2Z5YJS8_MYCMR	ATP synthase epsilon chain (ATP synthase F1 sector epsilon subunit) (F-ATPase epsilon subunit)	ATP synthase epsilon chain (ATP synthase F1 sector epsilon subunit) (F-ATPase epsilon subunit)	23.4605	25.5684	23.8744	23.4312	23.7809	24.265	25.847	24.8252	24.9675	25.562	24.5463	23.468	23.453					24.1015	27.0353	23.9677	23.7048	24.5164	23.3086	23.0325	23.493	23.5378	23.6614	23.5003	23.8476	23.0838	24.6921	23.8411	24.5085	24.2962	24.4143	25.8677	26.2656	25.8091	25.4457	24.8125	24.8087	24.8251	24.8545	25.5174	24.3739	25.0112
A0A2Z5YJL0	A0A2Z5YJL0_MYCMR	ATP synthase gamma chain (ATP synthase F1 sector gamma subunit) (F-ATPase gamma subunit)	ATP synthase gamma chain (ATP synthase F1 sector gamma subunit) (F-ATPase gamma subunit)	24.7542	25.4319	26.3125	25.9272	27.1484	26.0762	28.3544	28.4616	28.5772	28.7394	27.8872	24.6187	25.2107	24.9155	24.2721	23.8769	25.7169	25.677	26.4567	25.5178	26.6525	26.4562	26.6237	25.9221	25.9338	25.8368	26.0159	26.9693	27.1714	26.9482	27.5046	25.9353	26.0298	26.1905	26.1491	28.5162	28.3951	28.4453	28.061	28.4751	28.2213	28.5184	28.6316	28.6048	28.5983	28.5284
A0A2Z5YJX5	A0A2Z5YJX5_MYCMR	ATP synthase subunit alpha (EC 7.1.2.2) (ATP synthase F1 sector subunit alpha) (F-ATPase subunit alpha)	ATP synthase subunit alpha (EC 7.1.2.2) (ATP synthase F1 sector subunit alpha) (F-ATPase subunit alpha)	27.9854	28.4964	28.7509	28.527	29.8719	28.6666	30.6636	30.8415	31.085	31.0463	30.4567	27.9208	28.0062	28.073	27.9416	27.8899	28.5088	28.5895	28.9975	28.3625	28.9152	28.8324	28.8937	28.4611	28.4346	28.5563	28.6559	29.8801	29.9352	29.5719	30.1004	28.7305	28.6856	28.6874	28.563	30.7167	30.6515	30.6803	30.6058	30.9094	30.608	30.9076	30.9411	31.0314	31.0938	31.1296
A0A2Z5YKU5	A0A2Z5YKU5_MYCMR	ATP synthase subunit b (ATP synthase F(0) sector subunit b) (ATPase subunit I) (F-type ATPase subunit b) (F-ATPase subunit b)	ATP synthase subunit b (ATP synthase F(0) sector subunit b) (ATPase subunit I) (F-type ATPase subunit b) (F-ATPase subunit b)	24.9057	25.4474	25.7204	25.3233	26.3393	26.138	26.9518	26.9053	26.768	27.2847	26.5943	25.2669	24.63	25.0184	24.7073	24.8946	25.8937	25.3392	25.6621	25.9894	25.3005	25.8283	25.7635	25.0065	25.1943	25.7184	25.3737	26.1451	26.3861	26.2777	26.5481	26.2011	26.0735	26.1206	26.1569	27.0227	27.0981	27.0119	26.6744	26.8065	26.8207	26.9851	27.0089	26.8729	26.7977	26.6333
A0A2Z5YJD6	A0A2Z5YJD6_MYCMR	ATP synthase subunit beta (EC 7.1.2.2) (ATP synthase F1 sector subunit beta) (F-ATPase subunit beta)	ATP synthase subunit beta (EC 7.1.2.2) (ATP synthase F1 sector subunit beta) (F-ATPase subunit beta)	28.2223	28.835	29.1725	28.9064	30.2003	29.0721	30.9746	31.1665	31.311	31.4287	30.5802	28.2564	28.2713	28.231	28.1304	28.2336	28.7814	28.8937	29.4311	28.7398	29.4209	29.2531	29.2763	28.8324	28.8497	28.894	29.0495	30.0825	30.37	29.8584	30.4904	29.1855	29.1111	29.063	28.929	31.1535	31.0079	30.9638	30.7732	31.236	30.9764	31.226	31.2274	31.3137	31.3698	31.2494
A0A2Z5YAP4	A0A2Z5YAP4_MYCMR	ATP/GTP-binding protein	ATP/GTP-binding protein	22.637	22.4788	22.7621	22.4272	23.939	22.4659	23.364	23.1175	23.541	23.6116	24.1275	22.7557	22.8102	22.3999	22.5823		22.514	22.4437			22.7621			22.613		22.2942	22.3744	23.586	23.734	24.1963	24.2398	22.4509	22.4053	22.6379	22.3695	23.5406	23.2497	23.3298	23.3361	23.1928	22.8344	23.3457	23.0971	23.7852	23.3476	23.4903
A0A2Z5YP48	A0A2Z5YP48_MYCMR	ATPase	ATPase	22.5411					22.6028	23.482	23.3818	22.9335	22.8248	22.5807			22.5411																		22.5393	22.4325	22.6236	22.8159	23.302	23.7163	23.5702	23.3395	23.5022	22.7429	23.4978	23.7845	23.2021	22.9048	22.6937
A0A2Z5Y9H5	A0A2Z5Y9H5_MYCMR	ATPase	ATPase			22.4527	23.4511	23.8132	22.3582	22.4208	22.1297	22.4575	22.498	23.7598										22.4527			23.2434	23.7091	23.4153	23.4367	24.0076	24.1891	23.8982	23.158	22.0997	22.5737	22.4763	22.283	22.406	22.2006	22.3983	22.6782	22.0989	22.4585	21.9791	21.9822	21.9845	22.5998	22.7884
A0A2Z5YDT4	A0A2Z5YDT4_MYCMR	ATPase (ATPase family associated with various cellular activities (AAA))	ATPase (ATPase family associated with various cellular activities (AAA))	27.2898	27.8255	27.499	27.4733	27.6954	27.8677	27.6819	27.6127	27.7738	27.8931	28.0434	27.4149	27.262	27.3061	27.1763	27.4269	27.9173	28.3124	27.6454	27.9183	27.2322	27.476	27.3697	27.3551	27.4459	27.5201	27.572	27.5374	27.7358	27.4841	28.0244	27.8528	28.0005	27.7629	27.8545	27.6384	27.755	27.8135	27.5207	27.5662	27.5682	27.6644	27.6523	27.6241	27.7214	27.9759
A0A2Z5YN75	A0A2Z5YN75_MYCMR	ATPase AAA	ATPase AAA	23.6441	24.2129	25.0479	24.5766	25.1908	24.7272	25.0735	25.1654	25.3209	25.3978	25.3995	23.2829	23.4649	24.1844		23.8699		24.7012	24.0676	24.8283	25.0803	25.1599	25.1231	24.5203	24.611	24.6144	24.5608	24.789	25.0412	25.4232	25.5098	24.6829	24.7865	24.7685	24.6711	25.2135	24.9835	25.2611	24.8359	25.2211	25.1963	25.0115	25.2326	25.3977	25.0809	25.484
A0A2Z5YK83	A0A2Z5YK83_MYCMR	ATPase AAA	ATPase AAA		22.7509	22.889	24.2557	23.3144	23.0229	23.241	23.629	24.1592	24.0466	23.5912							22.7509		23.0775	22.806	22.6999	22.9726	24.2811	24.1413	24.3005	24.3001	22.8175	23.4086	22.7305	24.3012	23.5343	23.1982	22.3636	22.9954	23.7951	23.4726	23.2991	22.3973	23.5698	23.6609	23.5932	23.6922	24.1939	24.0959	24.1879
A0A2Z5YDT7	A0A2Z5YDT7_MYCMR	ATPase AAA (Replication-associated recombination protein A)	ATPase AAA (Replication-associated recombination protein A)				21.2197	21.4813	21.1481	22.2967	22.0846	22.5354	22.7361	22.8405													20.915		21.439	21.305	21.5916	21.4211		21.4312	21.3469	21.2858	20.6614	21.2983	22.4546	22.4542	21.9341	22.3439	22.278	22.2208	21.8283	22.0113	22.7619	22.4282	22.416
A0A2Z5YHU8	A0A2Z5YHU8_MYCMR	ATPase P	ATPase P					22.8894	21.996	22.3027	22.438	22.7934	22.9214	22.4628																				22.8894	21.6647			22.3272	22.4004	22.3598	22.351	22.0999	22.5428	22.3255	22.4066	22.4772	22.9837	22.6678	22.7286
A0A2Z5YHZ7	A0A2Z5YHZ7_MYCMR	ATP-binding protein	ATP-binding protein	22.1387	22.2872		21.7618	21.3687	21.9738	22.65	22.2591	21.8147	21.7043	21.6765		22.1387					22.2872									21.7618				21.3687	22.0159	22.036	21.9301	21.9132	22.7262	22.4626	22.7612		22.3916	22.4466	21.8547	22.3433	21.7581	22.1149	21.571
A0A2Z5YKT0	A0A2Z5YKT0_MYCMR	ATP-binding protein (PhoH-like protein)	ATP-binding protein (PhoH-like protein)					21.9976	23.5803	24.3757	24.2152	24.2234	24.4727	24.6223																		22.1848		21.8105	23.8852	23.8287	23.0341	23.5732	24.2182	24.5515	24.3888	24.3444	24.3402	24.0999	24.3212	24.0996	24.271	24.0127	24.3865
A0A2Z5YIJ4	A0A2Z5YIJ4_MYCMR	ATP-dependent 6-phosphofructokinase (ATP-PFK) (Phosphofructokinase) (EC 2.7.1.11) (Phosphohexokinase)	ATP-dependent 6-phosphofructokinase (ATP-PFK) (Phosphofructokinase) (EC 2.7.1.11) (Phosphohexokinase)	22.854	22.7252	23.0351	23.4812	23.5102	22.9648	22.8047	23.3708	23.1488	23.2356	22.5441	22.43	23.4901	23.0764	22.4195			22.9466	22.5038		23.0871	22.9832		23.9031	23.275	23.5051	23.2416	23.3384	23.7008		23.4915	23.0287	22.7932	22.5047	23.5324	23.1676	23.1289	22.5686	22.3539	23.3679	23.4583	23.2469	23.41	23.044	23.3801	23.0222
A0A2Z5YCC1	A0A2Z5YCC1_MYCMR	ATP-dependent 6-phosphofructokinase (ATP-PFK) (Phosphofructokinase) (EC 2.7.1.11) (Phosphohexokinase)	ATP-dependent 6-phosphofructokinase (ATP-PFK) (Phosphofructokinase) (EC 2.7.1.11) (Phosphohexokinase)				23.1514	23.6005	22.9082	23.159	23.1463	23.236	23.4417	23.2861													23.0356	23.284	23.1346		23.5967	23.7222	23.512	23.571	22.9517	22.8579	22.958	22.8653	23.2423		23.0967	23.1381	23.0695	23.2263	23.2038	23.0858	22.6957	23.7416	23.2708
A0A2Z5YJX9	A0A2Z5YJX9_MYCMR	ATP-dependent Clp protease ATP-binding subunit ClpX	ATP-dependent Clp protease ATP-binding subunit ClpX	24.6239	24.6986	22.6526	23.0261	24.7935	25.7028	26.0148	26.0154	26.0768	25.9675	26.0423	24.7116	24.3329	24.5635	24.8877			24.688	24.7093	22.4908	23.8401	22.6275	21.6518	23.1309	22.3331	23.2588	23.3815	24.4605	24.5917	24.9543	25.1673	25.729	25.6828	25.6237	25.7758	26.0737	26.0781	26.0233	25.8839	26.0743	25.7839	25.9921	26.2113	26.0672	26.0425	26.1208
A0A2Z5YJU4	A0A2Z5YJU4_MYCMR	ATP-dependent Clp protease proteolytic subunit (EC 3.4.21.92) (Endopeptidase Clp)	ATP-dependent Clp protease proteolytic subunit (EC 3.4.21.92) (Endopeptidase Clp)	26.1346	26.4414	26.4171	26.615	25.9816	26.3277	26.1135	25.9449	25.3741	25.9729	25.7841	25.8147	26.0732	26.312	26.3383	26.7638	26.4327	26.1273	26.4417	26.729	25.9033	26.5489	26.4872	26.3221	26.9536	26.6179	26.5665	25.9326	25.8981	25.3941	26.7016	26.4125	26.3791	26.1628	26.3566	26.1746	26.2258	26.1642	25.8893	26.0308	26.006	25.8959	25.8468	25.3968	25.2419	25.4838
A0A2Z5YIY7	A0A2Z5YIY7_MYCMR	ATP-dependent Clp protease proteolytic subunit (EC 3.4.21.92) (Endopeptidase Clp)	ATP-dependent Clp protease proteolytic subunit (EC 3.4.21.92) (Endopeptidase Clp)	25.0259	25.7777	25.8884	26.5458	26.5347	25.7585	26.1001	25.9866	25.9625	26.3461	26.52	24.9829	25.4083	25.0807	24.6316	25.5645	25.5907	25.7478	26.2078	25.9033	25.6924	26.0917	25.8664	26.6919	26.8785	26.1736	26.439	26.8946	26.6099	26.5101	26.124	26.0512	25.8432	25.4961	25.6433	26.1541	26.0812	25.8424	26.3228	25.9274	26.3579	25.7925	25.8686	25.5794	26.0058	26.3023
A0A2Z5YBB3	A0A2Z5YBB3_MYCMR	ATP-dependent DNA helicase (ATP-dependent DNA helicase UvrD1) (EC 3.6.4.12)	ATP-dependent DNA helicase (ATP-dependent DNA helicase UvrD1) (EC 3.6.4.12)					21.3938	21.1647	21.2433	20.8804	21.4727	21.6893	22.2174																				21.3938	21.1483	21.1303		21.2154		21.1032	21.3835		20.5246	20.678	21.1201	21.199	21.3111		21.6342
A0A2Z5YL59	A0A2Z5YL59_MYCMR	ATP-dependent DNA helicase (EC 3.6.4.12)	ATP-dependent DNA helicase (EC 3.6.4.12)	21.5486	22.3083	23.1268	21.9557	22.8179	23.6172	24.4643	24.7052	25.0169	25.0999	25.2523	22.3419		20.7553				23.2978	21.3189	23.1612			23.0924	22.1846		21.862	21.8203	23.3853	23.2279	21.5995	23.0588	23.6145	23.8435	23.4654	23.5456	24.538	24.4461	24.315	24.5581	24.6874	24.3816	24.6633	25.0885	24.9899	24.9734	25.0874
A0A2Z5YCF9	A0A2Z5YCF9_MYCMR	ATP-dependent DNA helicase RecG (EC 3.6.4.12)	ATP-dependent DNA helicase RecG (EC 3.6.4.12)					21.3523		21.6168	21.8697	21.7309	21.6017	21.606																		21.3523							21.6736		21.5601					21.8697	21.9048	21.557
A0A2Z5YNS1	A0A2Z5YNS1_MYCMR	ATP-dependent DNA ligase	ATP-dependent DNA ligase					21.7551		21.3224	21.3557	21.5319	22.0798																					21.7551					21.2542	21.3032	21.41		21.2561	21.2381	21.5728		21.5319
A0A2Z5YB86	A0A2Z5YB86_MYCMR	ATP-dependent helicase	ATP-dependent helicase					22.5258		22.1775	22.0724	22.0468	22.5757	23.1813																				22.5258					21.8346	22.2418	22.0474	22.5863		22.4438	21.701		21.9656	22.128
A0A2Z5YK33	A0A2Z5YK33_MYCMR	ATP-dependent RNA helicase DeaD (EC 3.6.4.13) (Cold-shock DEAD box protein A)	ATP-dependent RNA helicase DeaD (EC 3.6.4.13) (Cold-shock DEAD box protein A)	24.8484	24.3673	25.5464	25.6971	25.7511	25.6584	25.8264	25.9828	25.9975	26.0813	25.9112	24.1349	25.0842	25.0309	25.1437	22.2292	23.8956	25.4557	25.8888	24.8351	25.8116	25.8169	25.7221	25.8513	25.7357	25.5287	25.6725	25.5589	25.7218	25.6612	26.0626	25.6076	25.6714	25.5736	25.7809	25.8592	25.9486	25.8686	25.629	25.9702	25.971	25.9112	26.079	26.2253	25.8671	25.9001
A0A2Z5YB44	A0A2Z5YB44_MYCMR	ATP-dependent RNA helicase RhlE	ATP-dependent RNA helicase RhlE	25.023	23.8314	23.4481	23.5185	23.261	26.7611	26.7316	26.5068	26.2833	26.2836	24.9511	25.1407	25.3603	24.2148	25.3762		22.0746	25.2776	24.1419	23.0357	24.6253	22.8897	23.2417	24.0984	22.9017	23.5527	23.521	23.1644	22.7957	22.7858	24.2982	26.7839	26.7938	26.5592	26.9075	26.6687	26.8804	27.0103	26.3671	26.4048	26.4867	26.7749	26.3609	26.7335	26.0212	26.0951
A0A2Z5YMV3	A0A2Z5YMV3_MYCMR	ATP-dependent zinc metalloprotease FtsH (EC 3.4.24.-)	ATP-dependent zinc metalloprotease FtsH (EC 3.4.24.-)	27.0477	27.3265	27.9479	27.6228	28.6343	28.2246	29.0373	29.1521	29.2496	29.228	28.9035	27.1785	26.9614	26.9522	27.0989	25.9916	27.5207	27.9394	27.8542	27.5539	28.014	28.2527	27.9709	27.4379	27.8398	27.5108	27.7027	28.4114	28.6397	28.3086	29.1775	28.2148	28.2048	28.236	28.2425	29.0507	29.1859	29.1199	28.7927	29.1814	29.0106	29.1769	29.2395	29.4959	29.0769	29.1759
A0A2Z5YNJ4	A0A2Z5YNJ4_MYCMR	Bacterial proteasome activator	Bacterial proteasome activator	23.5124	23.3274	23.0952	23.9748	22.7679	23.7172	23.6971	23.2423	22.7156	22.5622	22.774	23.3275	24.0599	23.3514	23.3109			22.9214	23.7333		23.1805	22.9096	23.1956	24.4339	23.7808	23.7926	23.8917	22.3626	22.9315	23.0996	22.6782	23.6351	23.6617	23.8584	23.7138	23.913	23.6349	23.6687	23.5718	23.2235	23.2911	23.1977	23.2568	22.7766	22.5637	22.8065
A0A2Z5YBK6	A0A2Z5YBK6_MYCMR	Bacterial regulatory protein, tetR family (TetR family transcriptional regulator)	Bacterial regulatory protein, tetR family (TetR family transcriptional regulator)		22.8927	22.8554	21.4747	22.7552	21.8122	22.6975	22.9304	23.3553	23.4442	23.1069						22.8756	22.9099		22.8554				21.5312		21.0591	21.8337				22.7552	22.3783	21.246			23.0032	22.6736	22.5154	22.5979	22.9581	22.927	22.8359	23.0006	23.1482	23.6534	23.2644
A0A2Z5YFF3	A0A2Z5YFF3_MYCMR	Bacterioferritin (EC 1.16.3.1)	Bacterioferritin (EC 1.16.3.1)			23.1908	24.6648	23.4043															22.5541	23.3178	23.1472	23.744	25.1397	25.1135	24.1359	24.2701	24.451	24.027	23.0408	22.0984
A0A2Z5Y7E0	A0A2Z5Y7E0_MYCMR	Beta sliding clamp	Beta sliding clamp	25.3771	24.8187	25.741	26.8366	26.0759	23.1971	23.3179	23.8409	23.5644	23.7082	24.7079	25.4015	25.5194	25.4639	25.1238		25.0646	24.4862	24.9054	25.1928	26.1025	25.7023	25.9666	27.3504	26.6068	26.7383	26.6508	26.0958	26.1632	26.0164	26.0281	22.6843	23.2287	23.6291	23.2462	23.5055	23.1055	23.3022	23.3582	23.7763	24.369	23.5606	23.658	23.3005	23.6211	23.7715
A0A2Z5YG38	A0A2Z5YG38_MYCMR	Beta-1,3-glucanase	Beta-1,3-glucanase	24.8156	23.6375	23.5662	23.0935		21.4782	20.6073	20.7355				26.0405	23.9443	24.4091	24.8687	22.8937	23.5189	25.8857	22.2516	22.6192	23.8696	24.4024	23.3738	21.5814	22.3575	24.2304	24.2049								21.4782	20.5727	21.0143	20.2349		20.8212	20.8434	20.542
A0A2Z5YG60	A0A2Z5YG60_MYCMR	Beta-lactamase (EC 3.5.2.6)	Beta-lactamase (EC 3.5.2.6)	26.2513	25.2336	24.3898	24.1771		22.7693	22.4907	22.3324	21.8611	21.687		26.501	25.6478	26.5271	26.3292	24.9749	25.391	26.4855	24.0831	23.1052	24.6001	25.0215	24.8325	23.1278	23.974	24.4723	25.1344					22.6076	23.2197	22.3008	22.949	22.5647	22.6335	22.5304	22.234	22.3701	22.1905	22.5951	22.174	21.7289	21.5035	22.3509
A0A2Z5YE95	A0A2Z5YE95_MYCMR	Bifunctional (P)ppGpp synthase/hydrolase relA (Putative GTP pyrophosphokinase)	Bifunctional (P)ppGpp synthase/hydrolase relA (Putative GTP pyrophosphokinase)	23.6758	25.0199	24.6312	23.5816	24.1689	23.7444	24.079	23.8625	24.075	24.3381	24.5295		23.3999	23.9516			25.8503		24.1895	25.2686	23.5211	25.1039		23.4466	22.7485	24.1323	23.9989	24.265	24.0268	24.044	24.3399	23.8106	23.8268	23.4833	23.8568	24.1975	24.0257	24.0561	24.0368	23.8554	23.7238	23.9813	23.8897	23.888	24.1441	24.193
A0A2Z5YL76	A0A2Z5YL76_MYCMR	Bifunctional 2-hydroxyhepta-2,4-diene-1,7-dioate isomerase/cyclase/dehydrase	Bifunctional 2-hydroxyhepta-2,4-diene-1,7-dioate isomerase/cyclase/dehydrase	27.8122	28.8492	29.3857	27.4114	24.4084	27.2265	22.2639	22.1162	23.2455	22.0988	24.3928	29.083	26.8213	28.1058	27.2385	29.1582	28.9664	28.7893	28.4827	30.376	28.9009	29.8145	28.4515	26.1471	27.9107	27.7214	27.8664	23.4239	25.666	22.9921	25.5517	27.1507	26.9475	27.6243	27.1836	22.959		20.7089	23.1237	23.4656	22.2582	21.4989	21.2419	21.0738	26.7161	21.9466
A0A2Z5YH96	A0A2Z5YH96_MYCMR	Bifunctional glutamine synthetase adenylyltransferase/adenylyl-removing enzyme (ATP:glutamine synthetase adenylyltransferase) (ATase) [Includes: Glutamine synthetase adenylyl transferase (EC 2.7.7.42) (Adenylyl transferase) (AT) (AT-C); Glutamine synthetase adenylyl-L-tyrosine phosphorylase (EC 2.7.7.89) (Adenylyl removase) (AR) (AT-N)]	Bifunctional glutamine synthetase adenylyltransferase/adenylyl-removing enzyme (ATP:glutamine synthetase adenylyltransferase) (ATase) [Includes: Glutamine synthetase adenylyl transferase (EC 2.7.7.42) (Adenylyl transferase) (AT) (AT-C); Glutamine synthetase adenylyl-L-tyrosine phosphorylase (EC 2.7.7.89) (Adenylyl removase) (AR) (AT-N)]	22.697	22.372	23.2636	23.1867	23.7336	23.5365	24.4399	24.1606	24.0996	24.3566	24.571		22.7095	22.9533	22.4282	21.3753		23.4646	22.276	22.0735	23.7935	23.4578	23.7295	23.0571	23.2515	23.2296	23.2087	23.8088	23.6439	23.789	23.6927	23.4717	23.7586	23.164	23.7518	24.264	24.4026	24.4712	24.6217	24.1777	24.1401	24.102	24.2228	24.1365	24.2187	23.9438
A0A2Z5YAN6	A0A2Z5YAN6_MYCMR	Bifunctional o-acetylhomoserine/o-acetylserine sulfhydrylase	Bifunctional o-acetylhomoserine/o-acetylserine sulfhydrylase	27.081	26.1688	27.5224	28.473	27.3013	27.4481	27.308	27.542	27.1681	27.313	26.906	26.9919	27.2883	26.9558	27.088	24.7263	25.1987	27.4653	27.2851	26.5835	27.8313	27.6836	27.9913	28.9789	28.1421	28.5122	28.2589	27.2254	27.4132	26.9901	27.5765	27.4409	27.4192	27.395	27.5374	27.4277	27.4024	27.4961	26.9056	27.5932	27.6018	27.3687	27.6041	27.6272	26.7478	27.1293
A0A2Z5YCU5	A0A2Z5YCU5_MYCMR	Bifunctional oligoribonuclease and PAP phosphatase NrnA	Bifunctional oligoribonuclease and PAP phosphatase NrnA					21.996	21.5831	21.6537	21.4619	21.5744	21.1724	21.1294																	21.996				21.4674		21.4849	21.797	21.6549	21.6525				21.3715		21.5523	21.5744
A0A2Z5YKT5	A0A2Z5YKT5_MYCMR	Bifunctional protein GlmU [Includes: Glucosamine-1-phosphate N-acetyltransferase (EC 2.3.1.157); UDP-N-acetylglucosamine pyrophosphorylase (EC 2.7.7.23) (N-acetylglucosamine-1-phosphate uridyltransferase)]	Bifunctional protein GlmU [Includes: Glucosamine-1-phosphate N-acetyltransferase (EC 2.3.1.157); UDP-N-acetylglucosamine pyrophosphorylase (EC 2.7.7.23) (N-acetylglucosamine-1-phosphate uridyltransferase)]	21.7276	22.1289	22.4021	22.3251	22.4472	22.8736	22.7423	22.5797	22.2902	22.615	22.5382		21.7248		21.7304			22.1289					22.4021	22.2633	22.558	22.2119	22.2671	23.1291		22.3619	21.8506	22.6829	22.8776	22.8066	23.1273	22.961	22.528	22.6868	22.7934	22.5085	22.5517	22.6442	22.6144	22.6359	22.1513	22.0835
A0A2Z5YLN8	A0A2Z5YLN8_MYCMR	Bifunctional purine biosynthesis protein PurH [Includes: Phosphoribosylaminoimidazolecarboxamide formyltransferase (EC 2.1.2.3) (AICAR transformylase); IMP cyclohydrolase (EC 3.5.4.10) (Inosinicase) (ATIC) (IMP synthase)]	Bifunctional purine biosynthesis protein PurH [Includes: Phosphoribosylaminoimidazolecarboxamide formyltransferase (EC 2.1.2.3) (AICAR transformylase); IMP cyclohydrolase (EC 3.5.4.10) (Inosinicase) (ATIC) (IMP synthase)]	24.3488	24.6045	24.2527	24.9788	24.9692	25.4146	25.7317	25.624	25.6933	25.6517	25.5018	24.2653	24.2382	24.6412	24.2507		23.3145	25.0992	25.3997	23.8805	24.4499	24.3327	24.3478	25.3931	24.7409	24.883	24.898	24.8135	25.2092	24.8074	25.0467	25.3774	25.5164	25.4187	25.3459	25.7599	25.5871	25.6604	25.9193	25.7018	25.4615	25.6542	25.6785	25.7174	25.7028	25.6597
A0A2Z5YD75	A0A2Z5YD75_MYCMR	Bifunctional uridylyltransferase/uridylyl-removing enzyme (UTase/UR) (Bifunctional [protein-PII] modification enzyme) (Bifunctional nitrogen sensor protein) [Includes: [Protein-PII] uridylyltransferase (PII uridylyltransferase) (UTase) (EC 2.7.7.59); [Protein-PII]-UMP uridylyl-removing enzyme (UR) (EC 3.1.4.-)]	Bifunctional uridylyltransferase/uridylyl-removing enzyme (UTase/UR) (Bifunctional [protein-PII] modification enzyme) (Bifunctional nitrogen sensor protein) [Includes: [Protein-PII] uridylyltransferase (PII uridylyltransferase) (UTase) (EC 2.7.7.59); [Protein-PII]-UMP uridylyl-removing enzyme (UR) (EC 3.1.4.-)]	22.6812			23.5111	21.7417		21.9559	22.1239	21.3207	21.7016	21.4889		23.1622	22.356	22.5254									23.5111				22.0948		21.9517	21.1785					22.1486	21.7775	21.7455	22.1518	22.196	22.1715	21.8739	22.2542	21.2841	21.4334	21.2447
A0A2Z5Y9R3	A0A2Z5Y9R3_MYCMR	Bifunctional uroporphyrinogen-III C-methyltransferase/uroporphyrinogen-III synthase	Bifunctional uroporphyrinogen-III C-methyltransferase/uroporphyrinogen-III synthase	23.323	22.8274	21.4288	21.5213	21.0051	25.9179	25.8126	25.6268	25.5805	25.5417	24.948	22.7463	23.2008	23.3539	23.9912		21.0128	23.7408	23.7287	20.2044	22.5307	20.269	22.7111	22.3256	20.1708	22.4151	21.1737	20.6197	20.1387	20.9748	22.287	25.8425	26.03	25.718	26.0813	25.8884	25.9302	25.8238	25.6079	25.6441	25.4897	25.8369	25.5366	25.6489	25.4152	25.6773
A0A2Z5YKK8	A0A2Z5YKK8_MYCMR	Biofilm operon icaADBC HTH-type negative transcriptional regulator IcaR (TetR family transcriptional regulator)	Biofilm operon icaADBC HTH-type negative transcriptional regulator IcaR (TetR family transcriptional regulator)		22.2978	22.6264	24.0958	22.5701	22.4155	22.484	22.6325	23.2313	23.3702	22.6259								22.2978		22.3039	22.949		24.0388	23.9298	24.5088	23.9059	23.1266	21.7168	22.102	23.3348	22.3669	21.9176	22.8773	22.5001	21.6852	23.0654	22.9917	22.1939	23.3253	22.8069	22.7431	21.6546	23.558		22.9047
A0A2Z5YM41	A0A2Z5YM41_MYCMR	Biotin biosynthesis cytochrome P450 (EC 1.14.14.46) (Cytochrome P450)	Biotin biosynthesis cytochrome P450 (EC 1.14.14.46) (Cytochrome P450)						20.0527	21.1704	21.0904	21.2392	21.6292																						20.0527				21.1485	21.2446	21.1183		21.1041	21.142	20.9933	21.1222	21.2752	21.0342	21.4081
A0A2Z5YEB2	A0A2Z5YEB2_MYCMR	Biotin synthase (EC 2.8.1.6)	Biotin synthase (EC 2.8.1.6)	22.4717	24.1434	22.5931	22.4385	22.2874	25.032	25.8373	25.7272	25.8522	26.2026	25.7683	21.62	23.3008	22.8999	22.066		23.6043	23.8699	24.9558	23.7814	22.9636	21.2559	22.3714	22.4949	22.3917	22.3135	22.5537	21.8231	21.8075	22.2493	23.2696	25.1597	25.1447	24.9382	24.8853	26.1774	25.9572	25.8142	25.4004	25.5118	25.7743	25.7641	25.8586	25.7948	25.8503	25.9114
A0A2Z5YBK4	A0A2Z5YBK4_MYCMR	Biotin--[acetyl-CoA-carboxylase] ligase	Biotin--[acetyl-CoA-carboxylase] ligase				21.0479	20.7777	20.5772	20.8018	20.7808	20.8408	20.8649														21.0479						20.8913	20.6641		20.5772			20.9783	20.9558	20.4979	20.7752	20.681	21.0585	20.7983	20.5855	20.8408
A0A2Z5YI00	A0A2Z5YI00_MYCMR	Branched-chain-amino-acid aminotransferase (EC 2.6.1.42)	Branched-chain-amino-acid aminotransferase (EC 2.6.1.42)	24.0149	23.4987	23.2333	23.8793	24.2087	24.3216	24.027	23.7042	23.5027	23.4849	23.9145	23.6862	24.2479	24.1458	23.9795			23.2124	23.785	22.5774	23.594	23.3807	23.3811	24.3747	23.4983	23.6858	23.9584	23.9137	24.0662	24.6687	24.186	24.185	24.2873	24.5859	24.2282	23.8435	24.0925	24.0029	24.169	23.3953	23.7911	23.8063	23.824	23.3051	23.6497	23.5534
A0A2Z5YCW7	A0A2Z5YCW7_MYCMR	Calcineurin-like phosphoesterase	Calcineurin-like phosphoesterase		23.6224	23.1242	21.8505	21.6862	22.3931	22.4631	22.2152	22.3258	22.5006	22.7049					24.7741	23.1061	24.4072	22.202	25.1428	22.1667	22.7838	22.4036	20.9701	22.643	21.8639	21.9248	20.6217			22.7507	22.0075	22.6567	22.4209	22.4871	22.3236	22.3993	22.2491	22.8804	22.2792	22.0135	22.3938	22.1743	22.362	21.7542	22.8612
A0A2Z5Y9J9	A0A2Z5Y9J9_MYCMR	Calcium dodecin	Calcium dodecin	24.411	24.466	25.4511	26.1009	26.1275	24.0701	25.4527	25.8269	25.6494	26.185	25.2335		24.8686	24.116	24.2483	24.5578	25.1509	24.1911	23.9642	24.9741	25.6349	25.4729	25.7225	26.7081	25.9135	25.8065	25.9754	25.8806	26.0873	25.9029	26.6391	23.9585	24.2738	23.7379	24.3102	25.2776	25.5793	25.4462	25.5078	25.9836	25.6647	26.0011	25.6581	25.7737	25.4668	25.7076
A0A2Z5YE75	A0A2Z5YE75_MYCMR	Carbamoyl-phosphate synthase (glutamine-hydrolyzing) (EC 6.3.5.5)	Carbamoyl-phosphate synthase (glutamine-hydrolyzing) (EC 6.3.5.5)	25.1276	24.7454	24.7658	25.4971	25.6443	25.7817	26.2233	26.1787	26.3547	26.3341	26.2371	24.4502	25.398	25.2659	25.3963	23.9408	24.2357	25.5402	25.2647	23.9186	25.1009	24.8152	25.2286	25.6665	25.3963	25.4569	25.4685	25.6158	25.4608	25.9546	25.5461	25.7344	25.7422	25.7233	25.927	26.3362	26.2617	26.1069	26.1884	26.0835	26.3415	26.1739	26.116	26.1879	26.4472	26.429
A0A2Z5YDX7	A0A2Z5YDX7_MYCMR	Carbamoyl-phosphate synthase small chain (EC 6.3.5.5) (Carbamoyl-phosphate synthetase glutamine chain)	Carbamoyl-phosphate synthase small chain (EC 6.3.5.5) (Carbamoyl-phosphate synthetase glutamine chain)	23.1264	23.2352	23.0733	23.1716	23.3611	23.5471	23.7309	23.3967	23.5217	23.9032	23.7254	23.4456			22.8073	23.0216		23.2435	23.4406	22.7816	22.8432	23.595		23.5884	23.135	23.1978	22.7653	23.0605	23.557	23.3391	23.488	23.4228	23.6128	23.5392	23.6136	23.5275	23.51	23.5366	24.3494	23.3572	23.4162	23.3545	23.459	23.6383	23.3556	23.5711
A0A2Z5Y9B8	A0A2Z5Y9B8_MYCMR	Carbon monoxide dehydrogenase medium subunit	Carbon monoxide dehydrogenase medium subunit							19.8844	20.1664	20.143	20.281																										19.8844				20.139	20.3241	20.013	20.1894	20.1892	20.0969
A0A2Z5Y958	A0A2Z5Y958_MYCMR	Carbon monoxide dehydrogenase subunit G (CoxG) (Carbon monoxide dehydrogenase subunit G family protein)	Carbon monoxide dehydrogenase subunit G (CoxG) (Carbon monoxide dehydrogenase subunit G family protein)	22.3949	24.9805	22.9828	23.4105	23.6561	22.6178	23.6833	23.0809	23.4851	23.6759	23.7782		22.3949						24.9805		22.9828			22.9944	24.4301	23.3711	22.8466	23.611	23.7595	23.4389	23.8152	22.5514	22.7617	22.6411	22.517	23.7386	23.557	23.8655	23.5722	23.0158	23.3376	23.0628	22.9072	23.4561	23.447	23.5523
A0A2Z5YBX4	A0A2Z5YBX4_MYCMR	Carbon starvation protein A (Carbon starvation protein A homolog)	Carbon starvation protein A (Carbon starvation protein A homolog)			22.7432			21.8596	21.2324	21.8568	21.3138		21.2274										22.7432											21.8596				20.9297	21.5351			22.0156		21.6524	21.9024	21.7492		20.8784
A0A2Z5YB39	A0A2Z5YB39_MYCMR	Carbonic anhydrase	Carbonic anhydrase				21.8842	23.6561	21.7583	22.4447	22.6957	22.741	22.7836	23.2998													21.8073		21.6374	22.2079	23.7373	23.6852	23.243	23.9591	21.995	21.4454		21.8345	22.1257	22.2057	22.2442	23.2033	23.1329	22.1087	22.758	22.7833	22.7755	22.6668	22.7809
A0A2Z5YMS9	A0A2Z5YMS9_MYCMR	Carbonic anhydrase (EC 4.2.1.1) (Carbonate dehydratase)	Carbonic anhydrase (EC 4.2.1.1) (Carbonate dehydratase)	25.5487	25.0324	24.5198	25.3713	24.9205	25.378	25.3387	25.3819	24.9367	24.7126	23.9584	25.9889	25.3548	25.5239	25.3272	25.4885	24.865	24.9306	24.8455	24.6755	24.7403	24.2646	24.3988	25.2434	26.4002	24.8431	24.9986	25.8412	24.8929	24.6447	24.3031	25.3664	25.4306	25.1518	25.5631	25.3348	25.2101	25.421	25.3889	25.6143	25.3153	25.2791	25.3191	25.2984	24.9556	24.5561
A0A2Z5YGL9	A0A2Z5YGL9_MYCMR	Carboxylate--amine ligase (PAC2 family protein)	Carboxylate--amine ligase (PAC2 family protein)				21.1545	21.3344		21.7783	22.1764	21.9166	21.7606	20.4385													21.1545							21.3344					21.559	21.571	21.7245	22.2587	22.3281	22.1429	22.2402	21.9944	22.1096	21.775	21.8651
A0A2Z5YHG6	A0A2Z5YHG6_MYCMR	Carboxylesterase A (EC 3.1.1.-)	Carboxylesterase A (EC 3.1.1.-)	22.7894	23.7152	23.7964	23.8896	24.1694	23.6379	24.752	24.8681	25.0504	24.7318	24.5733	23.3253	22.058		22.985			23.6455	23.7849	23.0553	24.2478	24.1289	23.7536	23.2745	24.1506	23.9757	24.1576	24.2463	24.4529	23.7173	24.261	23.615	23.6494	23.5409	23.7464	24.7271	24.7011	25.0219	24.5579	25.0319	24.404	24.9699	25.0668	25.5056	24.7814	24.8642
A0A2Z5YD49	A0A2Z5YD49_MYCMR	Carboxylesterase A (EC 3.1.1.-) (Protease)	Carboxylesterase A (EC 3.1.1.-) (Protease)				22.678	22.7855	22.4279	23.386	23.5331	22.8155	22.9351	22.2639													22.5166		22.6353	22.8821				22.7855	22.2958	22.4834	22.3787	22.5536	23.8059	23.6716	23.6815	22.3851	23.6656	22.9509	23.7316	23.7843	23.1738	22.8868	22.3858
A0A2Z5YE86	A0A2Z5YE86_MYCMR	Carboxylesterase NlhH (EC 3.1.1.1)	Carboxylesterase NlhH (EC 3.1.1.1)					21.6374	21.9419	23.7432	23.7485	24.0343	23.8539	23.8523																		21.2775		21.9973	21.7984	21.8732	21.9171	22.1788	23.498	23.7501	23.9143	23.8104	23.7721	23.4747	23.8543	23.8927	24.06	23.9456	24.0972
A0A2Z5YL46	A0A2Z5YL46_MYCMR	Carboxylic ester hydrolase (EC 3.1.1.-)	Carboxylic ester hydrolase (EC 3.1.1.-)					21.2585		21.925	22.0849	22.2741	21.73																					21.2585					22.0022	21.8135	21.857	22.0274	22.1969	22.2034	22.0218	21.9177	22.4645	21.9394	22.4183
A0A2Z5YFJ8	A0A2Z5YFJ8_MYCMR	Carboxymuconolactone decarboxylase	Carboxymuconolactone decarboxylase			22.4766	23.5224	23.7857		22.2375	22.1348	22.1903	22.2694	21.9319												22.4766	23.5677		23.4772					23.7857					22.4436	22.0315			21.9532	22.4061	22.0097	22.1703	22.1513		22.2293
A0A2Z5Y9H2	A0A2Z5Y9H2_MYCMR	Carboxymuconolactone decarboxylase family protein	Carboxymuconolactone decarboxylase family protein		23.4241	22.7716	22.9541	23.7513	23.2438	24.0049	24.4273	24.6433	24.0881	23.8344							23.6664	23.1817	22.5655	23.1683	22.5054	22.8472	23.0427	23.0282	23.0306	22.7148				23.7513	23.523	23.3476	22.9938	23.1106	23.9448	24.098	23.9718		24.6965	24.2031	24.4709	24.3386	24.6433
A0A2Z5YE07	A0A2Z5YE07_MYCMR	Carboxymuconolactone decarboxylase family protein	Carboxymuconolactone decarboxylase family protein			22.6726	23.8839	23.1607	22.3178	21.7736	21.0071	21.3586	21.4492	22.3216										22.6306	22.7145		24.4083	23.586	23.3131	24.2281	23.1811	23.2737	23.5974	22.5906	22.8246	22.0617	22.353	22.0318	21.5921	21.4855		22.2431	21.0071				21.0492		21.668
A0A2Z5YFU6	A0A2Z5YFU6_MYCMR	Catalase-peroxidase (CP) (EC 1.11.1.21) (Peroxidase/catalase)	Catalase-peroxidase (CP) (EC 1.11.1.21) (Peroxidase/catalase)	26.6223	26.4711	27.3566	28.2972	27.9389	25.4267	26.1409	26.5037	26.6551	26.8057	27.2997	26.564	26.7251	26.7295	26.4706	26.5153	25.9019	26.5318	26.9353	26.8782	27.4994	27.456	27.593	28.7351	27.8777	28.336	28.24	27.9355	27.7457	28.2726	27.8018	25.3668	25.5417	25.4952	25.303	26.1467	26.2125	26.0583	26.146	26.4176	26.5786	26.5181	26.5005	26.5599	26.7191	26.6865
A0A2Z5Y842	A0A2Z5Y842_MYCMR	Cation-transporting P-type ATPase A	Cation-transporting P-type ATPase A						20.5213	20.775	20.5269	20.32	20.5023																						20.6828	20.3598			20.6793	20.9334	20.7121		20.4415	20.6083	20.5308		19.8822	20.3447	20.7331
A0A2Z5Y855	A0A2Z5Y855_MYCMR	Cation-transporting P-type ATPase B	Cation-transporting P-type ATPase B		21.5703	21.5603	22.3865	23.2175	22.6437	23.6279	23.4838	23.6935	23.71	24.3757							22.0774	21.0633		21.4912		21.6293	21.6407	22.7375	21.8102	23.3574	23.3799	23.3174	22.9693	23.2035	22.8865	22.8832	22.4111	22.3941	23.7377	23.4456	23.5436	23.7847	23.4205	23.533	23.6148	23.3669	23.6335	23.8127	23.6344
A0A2Z5YDB2	A0A2Z5YDB2_MYCMR	CBS domain protein	CBS domain protein	22.8794	22.6991	23.2721	23.6277	23.6475	23.0806	22.6734	21.9831	22.196	22.1494	23.5479	22.4982	22.9222	23.3079	22.7894	22.5426	22.9195	22.8737	22.4606	23.0394	23.4925	23.3453	23.211	23.7438	23.4294	23.6779	23.6596	24.1716	23.542	23.8688	23.0077	23.1121	23.1362	22.9773	23.0968	22.674	22.4497	22.5037	23.066	21.9559	22.0257	22.0496	21.901	21.9602	22.0647	22.5633
A0A2Z5YIT7	A0A2Z5YIT7_MYCMR	CBS domain-containing protein	CBS domain-containing protein			20.8916	21.5703	22.1791																20.8916			21.7661	21.8326	21.3104	21.372	22.2817	22.0469		22.2086
A0A2Z5YDZ9	A0A2Z5YDZ9_MYCMR	CDP-glucose 4,6-dehydratase (EC 4.2.1.45)	CDP-glucose 4,6-dehydratase (EC 4.2.1.45)						21.7129	21.7335	21.6855	21.546	21.4269	21.7098																					21.7952	21.76	21.5133	21.783	21.7679	21.5648	21.4738	22.1275	21.7776	21.4429	21.9257	21.5959	21.8561	21.3489	21.4331
A0A2Z5YBN5	A0A2Z5YBN5_MYCMR	Cell division ATP-binding protein FtsE	Cell division ATP-binding protein FtsE	24.2023	24.9456	25.8383	25.6145	25.471	25.5603	26.5364	26.5597	26.637	26.5945	26.0375	24.3086	23.8169	24.2438	24.4397	23.8338	25.0623	25.6626	25.2237	24.9628	26.1115	26.1667	26.1123	25.5085	25.4611	25.8035	25.685	25.2165	25.473	25.2154	25.9793	25.6752	25.4197	25.5839	25.5625	26.4383	26.6726	26.5848	26.4497	26.5852	26.2914	26.654	26.7083	26.8825	26.6897	26.339
A0A2Z5YM09	A0A2Z5YM09_MYCMR	Cell division protein FtsL (Membrane protein)	Cell division protein FtsL (Membrane protein)						22.24	22.0306																									22.2308	22.2415		22.2477		21.9357	22.1255
A0A2Z5YHS7	A0A2Z5YHS7_MYCMR	Cell division protein FtsQ	Cell division protein FtsQ	22.6933	21.8356	21.4008		21.5945	22.1909	23.3612	23.3552	23.4099	23.0703	23.1854	22.8484	22.1208	22.8075	22.9963				21.8356		21.4008							21.584			21.6049	22.3987	22.0874	22.097	22.1804	23.2102	23.2531	23.3605	23.6209	23.4596	23.2044	23.4108	23.3458	23.2919	23.6437	23.2942
A0A2Z5YC55	A0A2Z5YC55_MYCMR	Cell division protein FtsX	Cell division protein FtsX			22.9195	23.1834	23.1243	22.8974	23.3722	23.4656	23.0765	22.8876	23.0349										22.9195			23.0993		23.2676		23.2943		22.9544		22.8338	22.9142	22.9365	22.9053	23.1685	23.1318	23.5029	23.6855	23.5062	23.1951	23.5966	23.5645	23.3859		22.7671
A0A2Z5YGU6	A0A2Z5YGU6_MYCMR	Cell division protein FtsZ	Cell division protein FtsZ	26.2383	25.6249	25.959	25.8378	26.1056	26.902	26.3817	26.219	26.2497	25.9612	26.4169	26.6284	26.1379	26.3002	25.8868	25.3838	25.2896	25.8163	26.0097	25.9332	26.2974	26.2884	25.3168	25.9039	25.8315	26.0041	25.6117	25.9135	25.9418	26.8764	25.6904	26.6929	26.8651	26.9529	27.0969	26.5905	26.4854	26.4358	26.015	26.2298	26.2919	26.1804	26.174	25.9183	26.4792	26.3514
A0A2Z5YGD9	A0A2Z5YGD9_MYCMR	Cell division protein SepF	Cell division protein SepF		23.3773	23.5079	23.591	22.9469	22.242	21.9178	21.0933	21.4752	21.2886	22.7352						24.2249	22.5296		24.1615	23.3811	22.9811		23.2812		23.4385	24.0534	22.7335	22.7041	23.8912	22.459	21.8788	22.6882	21.7905	22.6104	21.8267	21.9182	21.6457	22.2808	21.4089	21.0951	20.893	20.9765	21.2865		21.6639
A0A2Z5YDZ6	A0A2Z5YDZ6_MYCMR	Cell division protein ZapE	Cell division protein ZapE					20.9396		21.0644	21.5433	21.4451	22.266	22.1155																				20.9396					20.8943	21.0833	21.0139	21.2661	20.6007	22.1322	21.7448	21.6955	21.7824	21.201	21.3521
A0A2Z5Y8J3	A0A2Z5Y8J3_MYCMR	Cell invasion protein	Cell invasion protein		24.9266	25.3152	24.8536	23.9272		21.7973	21.21	20.7087	21.2688	23.381						24.9266			25.4995	25.1711	25.6208	24.9696	24.4549	25.1853	24.8176	24.9566	23.1627	24.5318	23.3265	24.688						21.8564	21.8705	21.665	20.4831	22.6202	20.8819	20.8547	20.7087
A0A2Z5YCB4	A0A2Z5YCB4_MYCMR	Cell surface glycolipoprotein MPT83 (Cell surface lipoprotein MPB83)	Cell surface glycolipoprotein MPT83 (Cell surface lipoprotein MPB83)	25.3308	24.1556	23.8881	23.7231	21.9554									25.3445	25.3171			24.1556		23.7567		23.9427	23.9648	22.5069	23.8267	23.9481	24.6108				21.9554
A0A2Z5Y7F8	A0A2Z5Y7F8_MYCMR	Cell wall synthesis protein CwsA (Cell wall synthesis and cell shape protein A)	Cell wall synthesis protein CwsA (Cell wall synthesis and cell shape protein A)	24.2686	25.3956	25.1466	25.52	25.8745	25.8366	26.2272	26.5617	26.4803	26.4423	26.0097		24.1484	24.4707	24.1866		25.5115	25.7421	24.9333	24.9385	25.392	25.378	24.8778	25.1265	25.5007	25.523	25.9298	25.8021	25.9672	25.5583	26.1704	25.9475	25.9443	25.7144	25.7403	25.8626	26.2361	26.2801	26.5298	26.5861	26.3881	26.5671	26.7054	26.9697	26.2159	26.2552
A0A2Z5YGK3	A0A2Z5YGK3_MYCMR	Cell wall synthesis protein Wag31	Cell wall synthesis protein Wag31	28.7075	28.5843	29.0221	28.6234	27.9773	29.6138	29.6776	29.7284	29.4334	29.3883	28.2295	28.7564	28.7505	28.6309	28.6922	27.5955	28.6511	29.1511	28.9394	28.9008	29.0746	29.1576	28.9553	28.5333	28.5484	28.6825	28.7293	28.0394	28.1339	27.088	28.6479	29.5838	29.592	29.5777	29.7015	29.7843	29.7658	29.7464	29.414	29.6972	29.7441	29.6889	29.7833	29.7002	29.2335	29.3665
A0A2Z5YI55	A0A2Z5YI55_MYCMR	CHAD domain-containing protein	CHAD domain-containing protein	25.4011	25.1153	25.6524	25.0114	25.211	25.995	26.2001	26.0578	25.862	25.4965	25.6587	25.7019	25.5309	25.4424	24.9293	25.0124	25.1824	25.1824	25.084	25.4564	25.584	25.6164	25.9529	25.1006	24.9604	25.0532	24.9314	25.1961	24.9912	25.2247	25.432	25.9307	25.7476	26.125	26.1768	26.0642	26.1918	26.4158	26.1287	26.0344	26.1714	26.0596	25.9658	26.0349	25.5804	25.9709
A0A2Z5Y952	A0A2Z5Y952_MYCMR	Chaperone protein ClpB	Chaperone protein ClpB	25.9109	24.6894	25.1515	26.0838	25.903	26.7441	26.5313	26.3008	25.9166	25.6748	25.358	25.919	25.8288	25.9015	25.9942	23.9377	23.1783	25.7236	25.9181	24.2331	25.488	25.4183	25.4667	26.2789	25.7716	26.1273	26.1575	25.7185	26.0963	26.0017	25.7953	26.7423	26.8769	26.7117	26.6454	26.5103	26.5199	26.5707	26.5243	26.2684	26.3651	26.3282	26.2414	25.9608	25.8227	25.9662
A0A2Z5YIA3	A0A2Z5YIA3_MYCMR	Chaperone protein DnaJ	Chaperone protein DnaJ	23.6162	23.7287	24.1386	23.432	23.6773	25.5994	25.7407	25.9349	25.4943	25.8008	24.9363	23.9129	23.2939	23.7878	23.4704			24.273	23.1843	24.1423	24.3022	24.1092	24.0008	23.4554	23.5127	23.4064	23.3537	23.5104	23.6347	23.7819	23.7823	25.5176	25.5483	25.6098	25.7218	25.6932	25.8918	25.9898	25.3879	26.0024	25.6918	26.0967	25.9485	26.0878	25.0319	25.3631
A7BJ00	A7BJ00_MYCMR	Chaperone protein DnaJ	Chaperone protein DnaJ	23.2456	23.7107	23.3436	22.6957	22.7148	25.119	25.3821	25.278	25.3186	25.0482	23.7448	23.5816	22.9694	23.3738	23.0575		24.1701	23.7767	23.1852	24.5163	22.6183	23.192	23.0479	22.543	22.7827	22.4917	22.9653	22.1743	22.4784	22.4117	23.795	25.0861	25.2392	25.0646	25.086	25.192	25.5864	25.6	25.1499	25.6158	24.9026	25.1672	25.4263	25.2127	25.3044	25.4388
A0A2Z5Y928	A0A2Z5Y928_MYCMR	Chaperone protein DnaK (HSP70) (Heat shock 70 kDa protein) (Heat shock protein 70)	Chaperone protein DnaK (HSP70) (Heat shock 70 kDa protein) (Heat shock protein 70)	28.9881	28.1184	27.7925	28.1939	28.016	30.0477	29.4865	29.3158	28.9217	28.8339	28.1787	29.1454	29.0153	28.8888	28.9029	27.1833	27.4801	28.6848	29.1254	27.3279	27.9805	27.7577	28.1038	28.4562	27.9813	28.1582	28.1799	28.0587	28.1014	27.8009	28.1029	30.087	30.0918	29.9691	30.043	29.5868	29.508	29.5263	29.3248	29.2494	29.4263	29.3333	29.2544	28.9505	28.817	28.9977
A0A2Z5YI10	A0A2Z5YI10_MYCMR	Chaperone protein HtpG (Heat shock protein HtpG) (High temperature protein G)	Chaperone protein HtpG (Heat shock protein HtpG) (High temperature protein G)	27.4287	27.4616	27.0045	27.5383	26.6651	27.9761	28.1668	28.1108	27.8337	27.8634	26.9239	27.4348	27.4962	27.3743	27.4097	27.0943	26.812	27.8139	28.1262	26.7199	27.2211	26.8776	27.1996	27.593	27.4352	27.4992	27.626	26.4764	26.7261	26.6084	26.8497	27.9561	27.9701	28.0303	27.948	28.2945	28.168	28.1472	28.0577	28.1404	28.2312	28.018	28.0535	27.9664	27.6976	27.837
A0A2Z5YDI3	A0A2Z5YDI3_MYCMR	Chlorite dismutase (EC 1.13.11.49)	Chlorite dismutase (EC 1.13.11.49)	23.1718	23.5781	22.9735	23.2658	22.8183	23.1391	23.0961	23.3248	23.0978	23.0819	23.0675		23.0917		23.2519			23.5781			23.0641	22.2548	23.6016	23.6252	23.1327	23.2613	23.0439	22.9722	22.8925	22.4394	22.9689	23.0937	23.2631	23.141	23.0585	23.2016	23.0037	23.0522	23.1271	23.2357	23.3809	23.3005	23.3823	23.0066	23.1182	23.1686
A0A2Z5YAN5	A0A2Z5YAN5_MYCMR	Cholesterol oxidase (EC 1.1.3.6)	Cholesterol oxidase (EC 1.1.3.6)	24.5315	24.8713	25.5361	25.5279	25.4178	24.6136	26.7641	27.4705	27.4308	27.414	26.5526	24.4549	25.1856	23.9704	24.515	23.1179	24.8169	26.0568	25.4936	24.9852	25.82	25.6972	25.6419	25.4562	25.5201	25.4689	25.6665	25.4531	25.6375	24.1895	26.391	24.408	24.7304	24.6482	24.6678	26.8826	27.0158	26.937	26.2208	27.508	27.329	27.4937	27.5513	27.8194	27.0839	27.3892
A0A2Z5YBR8	A0A2Z5YBR8_MYCMR	Choline-sulfatase (EC 3.1.6.6) (Hydrolase)	Choline-sulfatase (EC 3.1.6.6) (Hydrolase)	23.3257	23.4859	24.9357	23.9931	22.6414	24.2567	24.6251	24.9256	23.8413	23.7191	22.7592	23.4712	23.5499	23.0019	23.2797	23.4619	22.8475	24.5111	23.1229	25.5814	24.9275	24.7139	24.5198	23.8981	23.767	23.9588	24.3485	22.9654	22.3572	22.4772	22.7658	24.2618	24.1687	24.2164	24.3799	24.5983	24.8383	24.7011	24.3627	24.8491	24.8754	24.8445	25.1332	24.3116	23.4029	23.8095
A0A2Z5YGA9	A0A2Z5YGA9_MYCMR	Chorismate mutase (EC 5.4.99.5)	Chorismate mutase (EC 5.4.99.5)	24.91	23.1391	22.6578	21.8779			21.341	21.6669	21.8183			25.1885	23.8025	26.0235	24.6256		23.1351	24.9792	21.3031		22.6125	22.7863	22.5745	21.0936	21.9319	22.3018	22.1844									21.1683	21.3988	21.4559		21.8474		21.4863		21.2724		22.3643
A0A2Z5YDQ2	A0A2Z5YDQ2_MYCMR	Chorismate synthase (CS) (EC 4.2.3.5) (5-enolpyruvylshikimate-3-phosphate phospholyase)	Chorismate synthase (CS) (EC 4.2.3.5) (5-enolpyruvylshikimate-3-phosphate phospholyase)	23.4994	24.0499	24.3015	24.373	24.5269	25.0784	25.3274	25.4208	25.5049	25.3561	24.8465	23.0388	24.2699	22.4547	24.2341			23.5601	24.5397	24.092	24.6082	24.2397	24.266	24.6264	23.8477	24.4625	24.5557	24.5352	24.4168	24.6529	24.5026	25.149	25.1924	25.0825	24.8896	25.4722	25.2178	25.3398	25.2797	25.4211	25.3491	25.4926	25.4203	25.6257	25.4204	25.4687
A0A2Z5Y7E3	A0A2Z5Y7E3_MYCMR	Chromosomal replication initiator protein DnaA	Chromosomal replication initiator protein DnaA	22.7296	23.5989	23.7117	23.8902	24.4729	24.3177	25.6323	25.5404	25.9432	25.7958	25.7203	22.0017	23.1829	22.5547	23.1792		22.1365	24.3898	24.2704	23.0857	24.3144	23.798	23.6487	23.7557	23.8423	23.9137	24.0489	24.4795	24.4822	24.3401	24.5898	24.5197	24.398	24.1124	24.2407	25.5653	25.6663	25.6736	25.6239	25.561	25.2772	25.6447	25.6788	26.1533	25.8177	25.8587
A0A2Z5YD64	A0A2Z5YD64_MYCMR	Chromosome partition protein Smc	Chromosome partition protein Smc	22.5263	22.8187	23.8244	24.2719	23.8493	23.8985	24.6479	25.1244	24.7068	25.0423	25.0937	21.8013	22.1373	24.0977	22.0688			22.5981	23.0393	23.5605	24.5411	23.4216	23.7743	24.6881	23.7295	24.2586	24.4114	23.8429	24.2165	23.5588	23.7792	23.7882	23.6387	24.1951	23.972	25.19	24.9508	24.8263	23.6246	25.0795	25.1756	24.9827	25.2597	25.2487	24.2821	24.5897
A0A2Z5YGC2	A0A2Z5YGC2_MYCMR	Chromosome partition protein Smc (Nuclease)	Chromosome partition protein Smc (Nuclease)	24.2331	24.0888	22.9274	20.507	22.91	24.9285	25.4983	25.5922	25.5178	25.6876	25.1825	24.3999	24.3877	24.1453	23.9994			23.9858	24.1918		22.3114		23.5434	19.9495		21.4485	20.123	23.0376	22.6847	21.8388	24.079	25.0357	25.029	24.8041	24.8453	25.586	25.6655	25.5685	25.1733	25.604	25.6138	25.6084	25.5425	25.711	25.3876	25.4549
A0A2Z5YG73	A0A2Z5YG73_MYCMR	Chromosome partitioning protein ParA	Chromosome partitioning protein ParA							22.7233	22.0911	22.5865	22.4371																										21.8019	23.1746	23.1935		22.29		21.9055	22.0778	22.5494	22.4589	22.7514
A0A2Z5YP58	A0A2Z5YP58_MYCMR	Chromosome partitioning protein ParA	Chromosome partitioning protein ParA	22.4777		22.3012	22.2018	22.0733	22.5042	22.8811	22.8652	23.1181	22.9262	22.8047			22.4777							22.3012			21.6139		22.2814	22.7102	22.1837	21.9004	21.5098	22.6994	22.519	22.4447	22.6557	22.3976	22.789	22.9749	23.0277	22.7329	22.9026	22.8052	22.8537	22.8991	22.9758	23.0711	23.3074
A0A2Z5YNW1	A0A2Z5YNW1_MYCMR	Chromosome partitioning protein ParA	Chromosome partitioning protein ParA		22.4401	20.6054	21.0667	21.8539	22.201	23.1781	22.6686	23.1744	22.9969	23.2363								22.4401		20.6054			21.0503	21.9376	20.204	21.0748	22.1103	21.4768	22.3903	21.4383	22.4095	22.0862	22.0715	22.2368	23.117	23.2767	23.1806	23.1379	22.6505	22.6207	22.6366	22.7665	22.8936	23.2651	23.3644
A0A2Z5YBI2	A0A2Z5YBI2_MYCMR	Chromosome partitioning protein ParA (Sporulation initiation inhibitor protein Soj) (EC 3.6.-.-)	Chromosome partitioning protein ParA (Sporulation initiation inhibitor protein Soj) (EC 3.6.-.-)	23.2223	22.8303	23.7716	22.9263	24.4375	23.7276	24.2551	23.9507	24.468	24.2139	24.9353	23.4603	23.171	22.9931	23.2647			22.8931	22.7675	23.9646	23.5075	23.6201	23.9942	23.1337	23.1172	22.7525	22.7017	24.7271	24.4059	24.6401	23.977	23.6778	23.6714	23.7567	23.8044	24.0086	24.1134	24.1695	24.7287	24.0788	23.8027	24.0957	23.8256	24.2125	24.4362	24.7554
A0A2Z5YFK3	A0A2Z5YFK3_MYCMR	CinA-like protein	CinA-like protein				22.6663	22.5148	21.8528	21.407	21.8285	21.444	21.8967	22.3306													22.8497	22.7044	22.4449		22.3255	22.6766		22.5422	22.06	21.9183	21.655	21.7779	21.8273	21.3365	21.3425	21.1217	21.5977	21.9362	21.8916	21.8885	21.6628	20.9816	21.6875
A0A2Z5YJS1	A0A2Z5YJS1_MYCMR	Citrate lyase subunit beta	Citrate lyase subunit beta							19.934	19.6837	20.631	19.8396	19.2821																									19.8863	20.0074	19.4948	20.3475		19.8643	19.363	19.8239	19.8442	21.4727	20.5762
A0A2Z5YJ27	A0A2Z5YJ27_MYCMR	Citrate lyase subunit beta-like protein	Citrate lyase subunit beta-like protein		21.9585		21.6971	21.5426	21.1365	22.0881	21.9587	21.6312	21.9288	22.2423								21.9585					21.8304		21.5269	21.7341		21.5266		21.5586	21.2184	21.1781	21.013		22.2354	22.2281	21.8006		21.9216	22.1214	21.652	22.1399	21.9102		21.3523
A0A2Z5YL78	A0A2Z5YL78_MYCMR	Citrate synthase	Citrate synthase - CitA	26.9182	26.7837	26.9685	27.2263	27.5378	26.2552	27.1825	27.1199	27.2465	27.184	27.7442	27.0313	26.891	26.8696	26.8808	26.4609	26.3218	27.2687	27.0832	26.7193	27.1246	27.0109	27.0191	27.4888	27.0413	27.2679	27.1071	27.5557	27.4785	27.6808	27.4362	26.1441	26.3349	26.3661	26.1756	27.1397	27.1382	27.0532	27.3991	26.9877	27.1433	27.2015	27.1471	27.0147	27.3479	27.3769
A0A2Z5YBZ0	A0A2Z5YBZ0_MYCMR	CoA ester lyase (Malyl-CoA lyase) (EC 4.1.3.24)	CoA ester lyase (Malyl-CoA lyase) (EC 4.1.3.24)	23.4473	22.5502	23.564	23.7241	24.3608	24.1009	24.3707	23.9988	24.1239	24.0518	24.6626	23.4188	23.6739	23.2273	23.4692	21.4851	21.5357	23.4569	23.7231	22.5002	24.2515	24.1848	23.3196	23.5676	23.6763	23.9499	23.7026	24.449	23.7551	24.9917	24.2476	24.0189	24.1511	24.1665	24.0673	24.2681	24.3712	24.3081	24.5352	24.0103	24.3427	23.831	23.8113	23.9657	24.1343	24.2716
A0A2Z5Y898	A0A2Z5Y898_MYCMR	CoA transferase	CoA transferase		21.7112	20.6692	20.6206	21.1839	21.3658	22.1133	22.2098	21.7645	22.2581	22.6131							21.7112			20.6692			21.0057		20.2355					21.1839	21.2772	21.3691	21.5611	21.2557	22.4484	22.0417	21.8498		22.2392	21.9841	22.193	22.423	21.9545	21.5662	21.773
A0A2Z5YB91	A0A2Z5YB91_MYCMR	CoA transferase (Succinyl-CoA:(R)-benzylsuccinate CoA-transferase subunit BbsF) (EC 2.8.3.15)	CoA transferase (Succinyl-CoA:(R)-benzylsuccinate CoA-transferase subunit BbsF) (EC 2.8.3.15)				20.7796	21.0628				19.8643		20.8764													21.3328		20.6384	20.3677				21.0628														19.8643
A0A2Z5YD33	A0A2Z5YD33_MYCMR	Cob(I)alamin adenosyltransferase (Cob(I)yrinic acid a,c-diamide adenosyltransferase) (EC 2.5.1.17)	Cob(I)alamin adenosyltransferase (Cob(I)yrinic acid a,c-diamide adenosyltransferase) (EC 2.5.1.17)				20.3368	21.1799	20.188	20.7785	20.9985	21.156	20.9999	21.0427													20.3368					21.0739		21.2859	20.3481		20.173	20.0429	20.6781	20.7625	20.895		21.2435	20.5547	20.9925	21.2032	21.5282		20.7838
A0A2Z5YG95	A0A2Z5YG95_MYCMR	Cobalamin biosynthesis protein CobN	Cobalamin biosynthesis protein CobN							20.4537	20.1947	19.9235	20.2427	21.0564																									20.816	20.3878	20.5408	20.0703	20.1286	21.4162	19.5607	19.6732	19.9235
A0A2Z5YMM9	A0A2Z5YMM9_MYCMR	Cobalt transporter	Cobalt transporter		20.4566	21.0538			20.9777	22.4171	22.9316	22.1629	21.2476	21.3831							20.4566					21.0538										20.4696	21.4857		21.5793	22.1582	22.6067	23.3243	23.1071	22.3763	22.8759	23.3671	22.5107	21.8465	22.1314
A0A2Z5YDB6	A0A2Z5YDB6_MYCMR	Coenzyme A biosynthesis bifunctional protein CoaBC (EC 4.1.1.36) (EC 6.3.2.5) (DNA/pantothenate metabolism flavoprotein)	Coenzyme A biosynthesis bifunctional protein CoaBC (EC 4.1.1.36) (EC 6.3.2.5) (DNA/pantothenate metabolism flavoprotein)	23.6124	24.4092	24.1185	24.8832	24.996	24.4819	24.9554	24.9463	25.2364	24.993	25.4485	23.7948	23.2963	23.6639	23.6944	24.4611		24.3048	24.4618	23.312	24.51	24.2256	24.4265	25.2577	24.8032	24.7998	24.6721	24.7473	25.2729	25.1444	24.8195	24.4736	24.5922	24.5145	24.3471	24.876	24.8271	24.8356	25.2828	24.8577	24.9852	25.0133	24.929	24.9993	25.4633	25.2468
A0A2Z5YPF3	A0A2Z5YPF3_MYCMR	Coenzyme A pyrophosphatase	Coenzyme A pyrophosphatase				23.1685	23.5938	22.6712	23.1391	23.2249	23.7426	23.6169	24.044													23.1685						23.7944	23.3932	22.4965	22.734		22.783	22.9292	22.9657	23.2751	23.3867	23.0116	23.2608	23.119	23.5081	23.9387	23.5139	23.7753
A0A2Z5YAY8	A0A2Z5YAY8_MYCMR	Coenzyme F420:L-glutamate ligase (EC 6.3.2.31) (EC 6.3.2.34) (Coenzyme F420-0:L-glutamate ligase) (Coenzyme F420-1:gamma-L-glutamate ligase)	Coenzyme F420:L-glutamate ligase (EC 6.3.2.31) (EC 6.3.2.34) (Coenzyme F420-0:L-glutamate ligase) (Coenzyme F420-1:gamma-L-glutamate ligase)				22.5213	22.6281	21.7449	22.0799	22.2356	22.2896	22.5247	22.9697													22.6629	22.5974		22.3037		22.6295	23.0782	22.1765	21.5945	21.8976	21.5003	21.9871	22.0942	21.9391	21.9945	22.2918	22.1782	22.3236	22.2303	22.2101	22.2864	22.2884	22.2941
A0A2Z5YMH9	A0A2Z5YMH9_MYCMR	Cold shock-like protein (Cold-shock protein)	Cold shock-like protein (Cold-shock protein)	24.3387	23.9459	24.2989	24.6367	23.6117	24.7431	23.4662	22.6709	22.0398	22.3186	22.5868	24.5176	24.0195	24.455	24.3627	22.7596	24.9831	24.0028	24.0382	24.1807	24.1248	24.4041	24.4859	24.6483	24.7116	24.5282	24.6588	23.6225	23.754	23.7755	23.2947	24.7401	24.8149	24.7959	24.6214	23.7167	23.2736	23.2743	23.6001	22.6024	23.2013	22.6686	22.2115	21.8158		22.2639
A0A2Z5Y7G5	A0A2Z5Y7G5_MYCMR	Cold shock-like protein CspD (DNA-binding protein)	Cold shock-like protein CspD (DNA-binding protein)	23.3585	21.9271		22.9576	22.9356	23.2928	23.1605	22.8351	22.756	22.5457	22.7058	23.1391	23.4191	23.5943	23.2815			21.9271						22.9576					22.7374	23.0803	22.989	23.211	23.3187	23.2595	23.3821	22.9847	23.1505	23.2764	23.2304	22.8194	23.0701	22.8102	22.6407	22.417	22.8918	22.9591
A0A2Z5YM49	A0A2Z5YM49_MYCMR	Cold-shock protein (Putative cold shock protein A)	Cold-shock protein (Putative cold shock protein A)	26.3049	24.4156	25.323	26.6115	25.6094	25.3489	23.7746	23.5506	23.1412	23.3655	23.7492	26.244	26.3212	26.3954	26.2591	23.614		23.9173	25.7156	23.6922	25.9126	25.7658	25.9212	26.8	26.208	26.7446	26.6934	25.5587	25.6598	25.7192	25.4998	25.2171	25.3252	25.3684	25.485	23.9791	23.6434	23.4466	24.0295	23.3251	24.2484	23.3358	23.2931	22.6934	23.5115	23.2186
A0A2Z5YF88	A0A2Z5YF88_MYCMR	Copper transporter MctB	Copper transporter MctB	24.7118	23.7452	23.9449	24.2219	26.1242	24.9422	25.8992	26.0577	26.1111	26.1607	25.8359	24.3663	24.3388	25.0831	25.059			24.133	23.3574	23.6681	24.6906	24.0371	23.384	23.9098	24.5903	24.1948	24.1929	26.0038	25.9015	25.9453	26.6461	25.0776	24.8669	24.8587	24.9655	26.0271	25.948	25.9686	25.653	26.173	25.8747	26.119	26.0638	26.3098	26.016	26.0075
A0A2Z5Y8N1	A0A2Z5Y8N1_MYCMR	Copper-sensing transcriptional repressor CsoR	Copper-sensing transcriptional repressor CsoR				21.9334	21.4046	21.9906		22.4467																21.9334							21.4046		21.984		21.9972						22.4467
A0A2Z5YDJ8	A0A2Z5YDJ8_MYCMR	Crossover junction endodeoxyribonuclease RuvC (EC 3.1.22.4) (Holliday junction nuclease RuvC) (Holliday junction resolvase RuvC)	Crossover junction endodeoxyribonuclease RuvC (EC 3.1.22.4) (Holliday junction nuclease RuvC) (Holliday junction resolvase RuvC)		21.306				21.1604	21.7088	21.8423	21.8061	22.4374	21.9799								21.306														21.0048	21.4901	20.9863	21.8197	21.9638	21.3429		21.4199	22.3376	21.9606	21.651	21.6577	21.9545
A0A2Z5YN34	A0A2Z5YN34_MYCMR	Crp/Fnr family transcriptional regulator	Crp/Fnr family transcriptional regulator	28.0102	28.8537	29.1241	28.5021	28.2149	28.0008	28.3202	28.2973	28.4024	28.2053	27.7728	27.9729	27.9119	28.0491	28.1069	29.0061	29.1236	28.997	28.288	30.1223	28.7629	28.8633	28.7479	28.1622	28.7068	28.5115	28.6281	28.0224	28.1999	27.8031	28.8343	28.0822	27.929	27.9114	28.0806	28.3577	28.3938	28.4861	28.0432	28.3244	28.1928	28.365	28.307	28.6171	28.3231	28.2671
A0A2Z5YEG5	A0A2Z5YEG5_MYCMR	CTP synthase (EC 6.3.4.2) (Cytidine 5'-triphosphate synthase) (Cytidine triphosphate synthetase) (CTP synthetase) (CTPS) (UTP--ammonia ligase)	CTP synthase (EC 6.3.4.2) (Cytidine 5'-triphosphate synthase) (Cytidine triphosphate synthetase) (CTP synthetase) (CTPS) (UTP--ammonia ligase)	22.4358	24.2561	23.9091	24.7692	25.1209	24.3394	24.4871	24.5573	24.4446	24.9351	25.2006	21.5127	23.5614	22.2334				23.4516	25.0605		23.8268	23.7333	24.1672	25.102	24.7402	24.7788	24.4559	24.5237	25.244	25.8343	24.8816	24.2202	24.3677	24.4041	24.3657	24.5784	24.5436	24.4668	24.3596	24.6694	24.4309	24.5946	24.5343	24.4411	24.0434	24.8493
A0A2Z5YED2	A0A2Z5YED2_MYCMR	Cutinase	Cutinase	24.341	24.1225	23.7321	24.2169				21.1478				24.3804	24.1615	24.5101	24.312	24.2184	24.1338	24.7535	23.3843	23.2478	23.7986	24.0679	23.8139	23.5477	23.9161	24.4561	24.9476															21.1478
A0A2Z5YFW7	A0A2Z5YFW7_MYCMR	Cutinase (EC 3.1.1.74)	Cutinase (EC 3.1.1.74)	26.8635	25.4661		25.7682		23.1953	23.7479	22.998		22.9565					26.8635		25.4311	25.3257	25.6416						25.3453	25.141	26.8184						23.1953			24.5962	23.6252	23.0224		22.8432	23.1527
A0A2Z5YAF1	A0A2Z5YAF1_MYCMR	Cutinase (EC 3.1.1.74)	Cutinase (EC 3.1.1.74)	28.6081	27.046	26.8423	26.1722	22.8515	22.0111	21.4059	21.6268	21.3712	21.5887	22.8522	28.7428	28.2354	28.7789	28.6755	26.6568	27.3705	28.2882	25.8685	26.2726	27.2031	27.0107	26.8827	24.679	26.1989	26.7962	27.0145	22.7683	22.6482	23.0826	22.907	22.0516	21.8528	22.0866	22.0533	20.71	20.0276	20.9368	23.9492	23.0029	21.2332	21.2454	21.0257		21.815	20.9275
A0A2Z5YIM6	A0A2Z5YIM6_MYCMR	Cutinase (EC 3.1.1.74)	Cutinase (EC 3.1.1.74)	24.1198	24.2558	23.9311	23.0801	22.3936	20.2518	19.9699	20.0431			20.5477	24.319	23.3871	24.731	24.0423	23.8477	24.8548	25.4972	22.8236	23.8172	23.9168	24.1984	23.792	21.7644	23.2996	23.0281	24.2284	22.4627	21.8564		22.8616				20.2518	20.0838	19.856					20.0431
A0A2Z5YAT8	A0A2Z5YAT8_MYCMR	Cutinase (EC 3.1.1.74)	Cutinase (EC 3.1.1.74)	26.6481	22.5928	22.9676	22.3369		20.1634	19.0972	19.2745				26.8743	26.2661	26.8517	26.6	21.9108	22.23	24.9413	21.289	21.841	23.8482	23.7718	22.4092	20.9015	23.1958	23.2103	22.0399					20.1094	20.15	20.2245	20.1695	19.136	19.0585			19.4206	19.2708	19.3817	19.0249
A0A2Z5YED3	A0A2Z5YED3_MYCMR	Cyanophycin synthetase (EC 6.3.2.29)	Cyanophycin synthetase (EC 6.3.2.29)	25.8284	24.0679	23.8949	25.3491	25.5114	26.8209	27.2537	27.1421	27.4003	27.2798	26.5719	25.9581	25.8479	25.9368	25.5708	21.6342	22.8698	25.9036	25.864	23.0679	25.5812	22.8411	24.0894	25.7941	25.1962	25.0524	25.3539	25.508	25.3076	25.5783	25.6518	26.7949	26.8391	26.8082	26.8416	27.2533	27.303	27.3159	27.1426	27.0912	27.1194	27.1332	27.2244	27.3138	27.4949	27.3923
A0A2Z5YEC0	A0A2Z5YEC0_MYCMR	Cyanophycinase (EC 3.4.15.6)	Cyanophycinase (EC 3.4.15.6)		22.6033	22.9982	22.1418	22.0899	23.3923	24.0457	23.7492	23.4354	23.2499	23.1775							22.6033					22.9982	22.1609		22.1008	22.1637		21.8643		22.3155	23.2002	23.2777	23.4449	23.6463	23.9681	24.0202	23.9578	24.2367	23.8937	23.4977	23.7835	23.8219	23.6878	23.1092	23.5093
A0A2Z5YLS0	A0A2Z5YLS0_MYCMR	Cyclase	Cyclase				21.3959	21.667		20.5346	20.5494	20.7416	20.7668	21.5152													21.3959					21.4926	21.712	21.7963					20.4545	20.5471	20.4274	20.7094	20.4664	20.5604	20.5734	20.5972	20.6587	20.7312	20.8348
A0A2Z5YFG2	A0A2Z5YFG2_MYCMR	Cyclase	Cyclase			23.4156	23.0825	23.0465	22.5412	22.6417	22.2809	22.6628	22.4857	22.2557										23.167	23.3951	23.6846	22.6166	23.5046	22.8656	23.3431			22.7244	23.3685	22.604	22.367	22.6663	22.5275	22.7416	22.7469	22.7923	22.2858	22.3088	22.3235	22.2092	22.2821	22.6622	22.5053	22.8209
A0A2Z5Y8F8	A0A2Z5Y8F8_MYCMR	Cyclase (Polyketide cyclase / dehydrase and lipid transport)	Cyclase (Polyketide cyclase / dehydrase and lipid transport)	24.6482	24.0659	24.7073	24.8582	23.9239	24.8603	24.3667	23.8009	23.4995	23.864	23.1891	24.4118	25.231	24.2576	24.6925	23.0482	23.6169	24.1927	25.4058	23.781	24.6872	25.0524	25.3087	24.6559	24.6548	25.0974	25.0247	24.1994	23.8335		23.7386	24.7765	25.0453	24.9079	24.7116	24.8022	24.212	24.7669	23.6856	23.6784	23.842	23.7137	23.9697	23.7227	23.2787	23.4973
A0A2Z5Y9U7	A0A2Z5Y9U7_MYCMR	Cyclopropane mycolic acid synthase	Cyclopropane mycolic acid synthase	25.0816	24.8304	25.1722	24.742	24.3057	26.3132	26.5808	26.3494	25.4558	25.86	24.7644	24.9654	25.2283	25.1059	25.0266	24.0157	24.819	25.5444	24.9425	25.3073	25.3133	25.0637	25.0045	24.2595	25.1017	24.7164	24.8904	24.9107	24.1675	23.4879	24.6567	26.2756	26.3394	26.2762	26.3616	26.5528	26.6747	26.699	26.3969	26.4628	26.2508	26.3222	26.3618	26.1626	25.163	25.0418
A0A2Z5YIS5	A0A2Z5YIS5_MYCMR	Cyclopropane mycolic acid synthase MmaA2	Cyclopropane mycolic acid synthase MmaA2	23.3452	22.548	23.2663	22.3509	22.9331	24.3384	24.0599	23.8463	23.5389	23.6391	23.106	23.5816	23.1483	23.1477	23.5031	22.4572	22.6388				23.2663			22.683	22.0522	22.1374	22.5311	22.866		22.2827	23.6505	24.2961	24.4669	24.4071	24.1833	24.0988	24.152	24.3238	23.665	24.1632	23.8079	23.8243	23.5897	23.7928	23.5377	23.2863
A0A2Z5YKK2	A0A2Z5YKK2_MYCMR	Cystathionine beta-synthase	Cystathionine beta-synthase	25.272	25.6917	24.7976	25.296	25.1468	25.1151	25.2646	25.3162	25.1529	25.0826	25.0953	25.3063	25.4639	24.9998	25.318		27.145	24.8971	25.033	24.3857	24.6965	25.2442	24.8642	25.5666	25.0489	25.1189	25.4498	25.0072	25.4112	25.1528	25.0161	24.951	25.2139	25.1352	25.1601	25.1216	25.1755	25.1975	25.5637	25.481	25.2527	25.3002	25.231	25.0833	25.1449	25.2304
A0A2Z5YKR8	A0A2Z5YKR8_MYCMR	Cystathionine gamma-synthase	Cystathionine gamma-synthase	22.3259	23.4584	24.0096	25.492	25.3448	22.3563	22.8857	23.1784	22.6853	23.467	24.2738	21.8704	22.0162	22.6477	22.7691			23.2701	23.6466	22.1259	24.2736	24.528	25.111	25.9553	25.0596	25.3498	25.6035	25.5814	25.3879	25.6475	24.7624	22.0987	22.3312	22.6325	22.363	23.2551	22.5869	22.9689	22.732	22.9853	23.4428	23.1907	23.0949	22.4111	22.593	23.0517
A0A2Z5YDU4	A0A2Z5YDU4_MYCMR	Cysteine desulfurase (EC 2.8.1.7)	Cysteine desulfurase (EC 2.8.1.7)				20.8809	20.4907	20.5375	20.4161	19.9461	20.0315	19.8866	20.4546													21.1978	20.564						20.4907	20.3935	20.791	20.5184	20.4471	20.6136	20.3735	20.2611		19.3869	20.2732	19.9732	20.1509	19.6515	20.0429	20.4001
A0A2Z5YHU6	A0A2Z5YHU6_MYCMR	Cysteine synthase (EC 2.5.1.47)	Cysteine synthase (EC 2.5.1.47)	23.4658	23.8394	24.4761	25.2819	25.1556	23.4235	24.036	24.2155	23.8908	24.0427	24.4903		23.619	23.3126		22.9907		23.9383	24.5892	23.7843	24.837	24.3151	24.9682	25.5565	25.0969	25.2504	25.2239	24.9883	25.3191	25.3704	24.9448	23.1932	23.3396	23.5438	23.6172	23.7335	23.7675	23.9277	24.7152	24.1972	24.3439	24.231	24.0901	24.196	23.3594	24.117
A0A2Z5YPG5	A0A2Z5YPG5_MYCMR	Cysteine synthase (Putative siderophore biosynthesis protein SbnA)	Cysteine synthase (Putative siderophore biosynthesis protein SbnA)	22.8336	22.0663	23.0496	24.8865	24.9858	20.8427	21.6583	22.3302	21.3359	22.483	23.8969	22.4957	23.3906	22.6144					22.0663	22.2484	23.3689	23.453	23.1281	25.4787	24.7914	24.67	24.6058	24.9939	25.2323	25.213	24.5041	20.6251	20.5099	20.9652	21.2706	21.3136	21.5668	21.6824	22.0705	22.0239	22.4357	22.4527	22.4085	21.6163	20.4138	21.9777
A0A2Z5YMQ6	A0A2Z5YMQ6_MYCMR	Cysteine--tRNA ligase (EC 6.1.1.16) (Cysteinyl-tRNA synthetase) (CysRS)	Cysteine--tRNA ligase (EC 6.1.1.16) (Cysteinyl-tRNA synthetase) (CysRS)	23.0174	23.6587	23.5685	24.2757	24.7667	24.4446	24.8586	25.357	25.3391	25.3618	25.5766	21.5925	23.6669	23.4003	23.4098	23.0546		24.2313	23.6903	23.0509	23.8272	23.5395	23.8564	24.8051	23.7994	24.24	24.2583	24.4786	24.6989	25.0819	24.8072	24.5022	24.2594	24.4952	24.5216	25.0435	24.9511	24.7739	24.666	25.3777	25.2654	25.2784	25.5065	25.6374	25.2582	25.1216
A0A2Z5YEP6	A0A2Z5YEP6_MYCMR	Cytidylate kinase (EC 2.7.4.25)	Cytidylate kinase (EC 2.7.4.25)		21.6325	20.5869	21.5746	21.0441	22.2002	21.8661	21.2087	20.9496	21.4129	21.053							21.2032	22.0619		20.5869			21.9133	21.4824	21.6685	21.2342				21.0441	21.8791	22.5428	22.4339	21.9451	22.3079	21.6846	22.0175	21.4546	21.2071	20.1018	21.8067	21.7191	20.9426		20.9566
A0A2Z5YHM2	A0A2Z5YHM2_MYCMR	Cytochrome bc1 complex cytochrome b subunit	Cytochrome bc1 complex cytochrome b subunit	26.2712	26.7061	26.8233	26.6672	26.9216	27.4544	28.4051	28.7909	28.4648	28.706	27.2671	26.3419	26.1318	26.2799	26.3311	25.8928	26.4308	27.1964	27.3045	26.6077	26.9316	27.0509	26.7031	26.4535	26.6064	26.6918	26.9171	26.1183	26.9069	26.629	28.0321	27.5051	27.4139	27.3359	27.5628	28.6576	28.6325	28.5733	27.7569	28.8358	28.5937	28.9159	28.8182	28.9561	28.018	28.4203
A0A2Z5YGS2	A0A2Z5YGS2_MYCMR	Cytochrome bc1 complex cytochrome c subunit (EC 7.1.1.8)	Cytochrome bc1 complex cytochrome c subunit (EC 7.1.1.8)	23.4906	25.0518	25.1022	24.6579	24.2271	25.4318	25.9604	26.4128	25.9679	25.9985	24.8402		23.5881	23.5635	23.3202			25.0977	25.0059	24.8028	25.1993	25.3172	25.0895	24.8086	24.7642	24.4613	24.5975	23.9685	24.0466	23.6321	25.2611	25.2581	25.4114	25.6723	25.3854	25.8535	26.4405	26.0187	25.5289	26.3849	26.1793	26.5697	26.5173	26.3457	25.4108	26.1473
A0A2Z5YGZ4	A0A2Z5YGZ4_MYCMR	Cytochrome bc1 complex Rieske iron-sulfur subunit	Cytochrome bc1 complex Rieske iron-sulfur subunit	25.9814	25.7796	26.2849	26.0877	26.012	25.8778	26.9056	26.8197	26.4272	26.4545	26.8219	26.8081	25.3898	26.4196	25.308	25.1642	26.257	25.6451	26.0519	26.2202	25.9327	26.7208	26.266	26.2691	25.8298	26.1886	26.0635	25.4926	26.5266	25.2874	26.7416	26.1691	25.7312	25.8889	25.7222	26.9365	27.0311	26.8255	26.8294	26.8246	26.5378	27.1147	26.8017	26.0736	26.8751	26.333
A0A2Z5YE32	A0A2Z5YE32_MYCMR	Cytochrome bd ubiquinol oxidase subunit 1 (EC 1.10.3.-) (Cytochrome ubiquinol oxidase subunit I)	Cytochrome bd ubiquinol oxidase subunit 1 (EC 1.10.3.-) (Cytochrome ubiquinol oxidase subunit I)	22.8052		22.001	21.5942	23.9376	22.4877	22.9618	23.3476	22.5731	22.9329	23.669			23.0128	22.5975						22.001			21.3891		21.6703	21.723	23.9043	24.4975	23.2456	24.1029	22.4341	22.7614	22.4801	22.2753	23.0319	22.8603	22.6044	23.3507	23.3397	23.3565	23.2795	23.4145	22.3602	22.8049	22.5542
A0A2Z5YA90	A0A2Z5YA90_MYCMR	Cytochrome c biogenesis protein (Cytochrome c biogenesis protein Ccs1)	Cytochrome c biogenesis protein (Cytochrome c biogenesis protein Ccs1)					22.5619	23.0179	23.8802	23.9935	24.1974	24.0177	23.7076																				22.5619	23.1183	22.8356	22.9401	23.1777	23.8642	24.1826	24.0908	23.3832	24.1625	23.6623	24.1315	24.0178	24.1706	24.1253	24.2964
A0A2Z5YCS1	A0A2Z5YCS1_MYCMR	Cytochrome c oxidase subunit 1 (EC 1.9.3.1)	Cytochrome c oxidase subunit 1 (EC 1.9.3.1)	24.1653	25.621	25.6503	24.9978	25.6393	26.275	27.6542	27.4014	27.4059	26.9653	26.8291	24.1767	23.735	23.9401	24.8093		25.4371	25.8168	25.6091	25.5997	25.5988	25.9667	25.4358	24.8748	25.0707	24.8214	25.2242	25.3886	25.3828	25.3047	26.4809	26.104	26.4241	26.1652	26.4066	27.5663	27.4911	27.451	28.1083	27.3733	27.1559	27.5434	27.533	27.2774	27.7586	27.1816
A0A2Z5YH77	A0A2Z5YH77_MYCMR	Cytochrome c oxidase subunit 1 (EC 1.9.3.1)	Cytochrome c oxidase subunit 1 (EC 1.9.3.1)	22.6174	23.3806			24.9624	23.6037	24.6049	25.6771	26.1807	25.9822	24.7769		22.6174					23.0102	23.7509									24.2437	24.4361	24.6339	26.536	23.6773	23.6407	23.3553	23.7415	25.1024	24.7773	24.4474	24.0926	25.6788	25.5616	25.6852	25.7826	26.415	26.103	26.024
A0A2Z5YGY5	A0A2Z5YGY5_MYCMR	Cytochrome c oxidase subunit 2	Cytochrome c oxidase subunit 2	25.9545	26.7214	26.6773	26.4257	27.0323	26.8772	27.5891	28.1429	27.9346	27.7065	27.1373	26.1613	25.7131	25.9734	25.9702		26.7658	27.1135	26.2849	26.2618	27.0319	27.1316	26.2838	26.2852	25.99	26.8683	26.5595	27.0698	27.0558	26.3608	27.643	27.0204	26.7767	26.877	26.8348	27.2735	27.4409	27.4433	28.1986	28.0694	27.8421	28.0945	28.5657	28.1667	27.854	27.7831
A0A2Z5YG19	A0A2Z5YG19_MYCMR	Cytochrome P450	Cytochrome P450				22.4878	21.9676	22.6253	22.9094	23.1809	22.913	23.2206	23.3661													22.6569			22.3187				21.9676	22.6039	22.6402	22.6319			22.8986	23.068	22.7618	23.3162	23.3005	22.8875	23.2195	23.6361	22.4637	22.6393
A0A2Z5YNA7	A0A2Z5YNA7_MYCMR	Cytochrome P450	Cytochrome P450	22.5952	22.7721	21.8967	22.4378	21.8027	22.2446	23.5645	23.8419	24.0849	23.7373	23.8919		22.4223		22.7681			22.8235	22.7208		21.6171		22.1762	22.2941	22.1804	22.4202	22.8565	21.4873	22.0835	21.6315	22.0083	21.971	21.9973	22.2294	22.7808	23.3586	23.6031	23.6565	23.6395	23.8001	23.9075	23.779	23.8811	24.3241	24.0191	23.9114
A0A2Z5YIX8	A0A2Z5YIX8_MYCMR	Cytochrome P450	Cytochrome P450						21.3743	21.8982	21.7476	21.8162	21.798	21.6291																						21.3743			21.9181	22.0752	22.0255	21.5738	21.8275	21.6762	21.8425	21.6442	21.7502	22.0401	21.6583
A0A2Z5YK67	A0A2Z5YK67_MYCMR	Cytochrome P450 130	Cytochrome P450 130						20.9797	21.4639	21.5887	21.6076	22.1034	21.6423																					21.1165		20.8429		21.8672	21.4287	21.3099	21.2496	21.8312	21.6384	21.606	21.2791	21.4794	21.005	22.3384
A0A2Z5YCD1	A0A2Z5YCD1_MYCMR	D-3-phosphoglycerate dehydrogenase (EC 1.1.1.95)	D-3-phosphoglycerate dehydrogenase (EC 1.1.1.95)	27.8598	27.5764	27.4379	27.7797	27.6046	28.2912	28.1322	27.7403	27.7444	27.7997	27.8464	27.9143	27.7409	27.8678	27.9162	27.0187	27.4893	27.8038	27.9937	27.3321	27.4591	27.3533	27.6069	27.8598	27.4356	27.8795	27.944	27.6506	27.865	27.4593	27.4435	28.2968	28.3353	28.205	28.3277	28.0823	28.0985	28.1011	28.2471	27.7498	27.766	27.7552	27.6902	27.6205	27.7066	27.906
A0A2Z5Y7M8	A0A2Z5Y7M8_MYCMR	D-Ala-D-Ala carboxypeptidase	D-Ala-D-Ala carboxypeptidase	23.0181	23.1587	23.442	23.7945	22.7237		21.1299	21.8361	21.361	21.3478	21.8879	23.1054	22.972	22.9699	23.0251		23.1587			23.053	24.3562	23.5342	22.8245	23.7596	23.4516	24.0323	23.9345	22.433	22.5084		23.2297					21.3262	21.1313	20.9321		21.915	21.4071	21.9708	22.0515	21.361
A0A2Z5YCE7	A0A2Z5YCE7_MYCMR	D-alanine--D-alanine ligase (EC 6.3.2.4) (D-Ala-D-Ala ligase) (D-alanylalanine synthetase)	D-alanine--D-alanine ligase (EC 6.3.2.4) (D-Ala-D-Ala ligase) (D-alanylalanine synthetase)	22.746			22.9322	23.1762	22.7912	22.8977	23.2775	23.4	23.29	23.7624		22.5677	22.9243										23.1796		22.7786	22.8384	23.953	22.822	23.085	22.8447	22.8347	23.1185	22.8198	22.3919	22.6869	22.7264	22.6909	23.4864	23.243	22.9408	23.3027	23.6235	23.3048	23.1242	23.7709
A0A2Z5YCH9	A0A2Z5YCH9_MYCMR	D-alanyl-D-alanine carboxypeptidase (D-alanyl-D-alanine carboxypeptidase DacB) (EC 3.4.16.4)	D-alanyl-D-alanine carboxypeptidase (D-alanyl-D-alanine carboxypeptidase DacB) (EC 3.4.16.4)	25.1946	25.015	24.2283	23.7387		23.8318	23.2061	23.2165	22.4185	22.9534		25.7695	24.6932	25.1747	25.1408	24.4559	24.8956	26.3705	24.338		24.2283			22.9358	23.6729	23.5586	24.7874					22.7763	24.2945		24.4246	23.3857	23.0546	23.1778		23.0904	23.5915	23.2248	22.9592	22.4185
A0A2Z5YMW8	A0A2Z5YMW8_MYCMR	D-alanyl-D-alanine carboxypeptidase DacB (EC 3.4.16.4) (D-alanyl-D-alanine carboxypeptidase/D-alanyl-D-alanine-endopeptidase)	D-alanyl-D-alanine carboxypeptidase DacB (EC 3.4.16.4) (D-alanyl-D-alanine carboxypeptidase/D-alanyl-D-alanine-endopeptidase)	24.3416	23.3886	23.564	23.4746	23.224	23.6413	24.268	23.9138	23.6419	23.838	23.566	24.6939	24.2508	24.3046	24.117		23.5186	24.151	22.4963	23.2477	23.9576	23.8716	23.179	22.8177	23.4891	23.6986	23.8929	23.3031	23.2393	22.5901	23.7634	23.7744	23.6272	23.6457	23.518	24.1996	24.3081	24.4743	24.0901	23.9913	23.808	24.0604	23.7957	23.8363	23.376	23.7133
A0A2Z5YCR0	A0A2Z5YCR0_MYCMR	Daunorubicin resistance protein DrrA family ABC transporter ATP-binding protein	Daunorubicin resistance protein DrrA family ABC transporter ATP-binding protein	24.222	24.0561	24.1874	24.3356	25.0593	27.1977	27.886	27.511	27.487	27.368	26.7262	24.8506	23.209	25.1979	23.6307	22.1463	22.1536	25.4621	26.4622	21.8128	24.8769	25.0363	25.0234	24.1909	24.0868	24.5841	24.4806	24.942	24.9138	24.6754	25.706	27.2707	27.136	27.2369	27.1472	27.9684	27.9529	28.0054	27.6172	27.6393	27.3928	27.5502	27.4616	27.5054	27.5276	27.4281
A0A2Z5YI14	A0A2Z5YI14_MYCMR	Daunorubicin resistance protein DrrA family ABC transporter ATP-binding protein (Daunorubicin/doxorubicin resistance ATP-binding protein DrrA) (EC 3.6.3.-)	Daunorubicin resistance protein DrrA family ABC transporter ATP-binding protein (Daunorubicin/doxorubicin resistance ATP-binding protein DrrA) (EC 3.6.3.-)	21.1906	22.9834	22.6245	22.4361	22.1887	22.2156	23.0268	22.9983	23.345	23.3085	23.4055		21.1906					22.6619	23.3049	23.4504	21.622	22.8011		22.1239	23.1395	22.113	22.368	22.3968	22.4406	21.5778	22.3396	22.4017	22.1065	22.2693	22.085	22.7991	22.8169	23.1499	23.3414	23.028	22.9616	22.9455	23.0582	23.5716	23.1938	23.2697
A0A2Z5YME4	A0A2Z5YME4_MYCMR	Deazaflavin-dependent nitroreductase (EC 1.-.-.-)	Deazaflavin-dependent nitroreductase (EC 1.-.-.-)	21.4023			22.3003	21.5702	21.6637	21.4261	21.238	21.7082	21.4845	21.5754				21.4023									22.3003					21.3121	21.4053	21.9932	20.829	22.0959		22.0662	21.1687	21.5533	21.5562		21.1996	21.2077	21.364	21.1808	21.5452	21.8962	21.6831
A0A2Z5YNQ7	A0A2Z5YNQ7_MYCMR	Decaprenyl-phosphate phosphoribosyltransferase	Decaprenyl-phosphate phosphoribosyltransferase		21.7234			21.5259	22.2823	23.0156	22.8872	21.8645	21.4172	21.1994							21.7234											21.7811		21.2708	22.2909	22.3895	22.138	22.3109	22.2619	23.0476	23.1453	23.6076	22.8778	22.5232	23.2499	22.898	21.9719	21.7992	21.8225
A0A2Z5YNN1	A0A2Z5YNN1_MYCMR	Decaprenylphosphoryl-beta-D-ribose oxidase	Decaprenylphosphoryl-beta-D-ribose oxidase	22.6782	23.3097	23.598	23.5254	24.2	24.5176	24.6963	24.2847	24.3339	24.4057	24.6897	22.5145	22.7308		22.7894			23.0781	23.5413	23.204	23.7515	23.8773	23.5592	23.634	23.1143	23.5046	23.8486	24.0148	24.2676	23.9013	24.6162	24.364	24.5646	24.572	24.5698	24.5462	24.7617	24.6769	24.8006	24.3077	23.951	24.6484	24.2315	24.4235	24.1212	24.457
A0A2Z5YIV4	A0A2Z5YIV4_MYCMR	DegV domain-containing protein	DegV domain-containing protein				22.0672	22.5161		21.718	22.1445	22.3253	22.3893	22.1902													21.8123			22.3222	22.6625	22.6487	22.7185	22.0346					21.5504	21.6618	21.9418		22.1511	22.0173	22.3216	22.088	22.6327	22.1704	22.1729
A0A2Z5Y8H6	A0A2Z5Y8H6_MYCMR	Dehydrogenase	Dehydrogenase			21.3181	21.539	23.34	19.5615	20.8016	20.7941	21.5085	21.2622	22.8285									22.2652	21.1523	20.5367		22.2082	21.1596	21.5863	21.202	23.4846	23.2933	23.9588	22.6231		19.7145		19.4085	20.8669	20.7695	20.3701	21.1998	21.0225	20.668	20.5015	20.9841	21.005	21.6831	21.8373
A0A2Z5YE12	A0A2Z5YE12_MYCMR	Dehydrogenase (Putative thiazole biosynthetic enzyme) (EC 5.3.1.29)	Dehydrogenase (Putative thiazole biosynthetic enzyme) (EC 5.3.1.29)					21.1635		19.3837	19.1901	18.9625	20.4108	21.759																	20.9637	21.6973	20.9889	21.0039					19.6829		18.8874	19.5809		19.1715	18.9092	19.4895		18.9625
A0A2Z5YA63	A0A2Z5YA63_MYCMR	Demethylmenaquinone methyltransferase (EC 2.1.1.163)	Demethylmenaquinone methyltransferase (EC 2.1.1.163)		21.4113			22.6482	22.5917	22.926	22.5949	22.7904	22.7564	23.2855								21.4113												22.6482	22.6254	22.7716	22.6283	22.3413	22.8084	22.7757	22.7837	23.3363	22.5786	22.6491	22.6473	22.5045	22.8363	22.4588	23.0762
A0A2Z5YC86	A0A2Z5YC86_MYCMR	Demethylrebeccamycin-D-glucose O-methyltransferase (EC 2.1.1.164)	Demethylrebeccamycin-D-glucose O-methyltransferase (EC 2.1.1.164)	23.2998	23.7729	21.8022	23.4988	23.4271	25.7433	25.9758	25.8527	25.8195	25.7927	25.4098	22.593	23.6636	23.6701	23.2723			23.7732	23.7726		23.2399	20.3644		23.1767	23.6159	23.6704	23.5323	23.5869	23.2963	23.0735	23.7516	25.8243	25.9134	25.4173	25.8183	25.9878	26.1095	26.2289	25.5771	26.0929	25.3934	26.0059	25.9189	25.8818	25.3617	26.2152
A0A2Z5YIM5	A0A2Z5YIM5_MYCMR	Deoxyguanosinetriphosphate triphosphohydrolase-like protein	Deoxyguanosinetriphosphate triphosphohydrolase-like protein							20.9051																													20.8337	20.9951	20.8864
A0A2Z5YEE9	A0A2Z5YEE9_MYCMR	Dephospho-CoA kinase (EC 2.7.1.24) (Dephosphocoenzyme A kinase)	Dephospho-CoA kinase (EC 2.7.1.24) (Dephosphocoenzyme A kinase)	22.698	21.8276	22.495	23.0339	23.1695	22.5795	22.9103	22.7803	22.9895	23.2894	22.7424		22.698						21.8276		22.2838	22.7062		23.2867	22.6789		23.136	22.9622	23.1952	23.2703	23.2504	22.6109	22.4363	22.6666	22.6041	23.2659	22.9332	22.6942	22.7479	22.7146	22.9121	22.5924	22.9019	22.9003	22.8502	23.2181
A0A2Z5YBM6	A0A2Z5YBM6_MYCMR	D-glycero-alpha-D-manno-heptose 1-phosphate guanylyltransferase (EC 2.7.7.71) (GDP-mannose pyrophosphorylase)	D-glycero-alpha-D-manno-heptose 1-phosphate guanylyltransferase (EC 2.7.7.71) (GDP-mannose pyrophosphorylase)		23.4524	23.6441	24.3792	24.2457	23.095	23.7264	24.5594	24.6044	24.6804	23.985					23.4524				23.925	23.3633			24.8766	24.4583	23.9111	24.2707	24.5683	23.8547	24.2025	24.3575	23.2397	23.2342	23.0648	22.8415	24.0501	23.8851	23.6665	23.304	24.6196	24.5086	24.4049	24.7044	24.7729	24.5516	24.4885
A0A2Z5Y8A5	A0A2Z5Y8A5_MYCMR	Diacylglycerol acyltransferase/mycolyltransferase Ag85C (EC 2.3.1.122)	Diacylglycerol acyltransferase/mycolyltransferase Ag85C (EC 2.3.1.122)	29.3	26.0939	24.5314	23.6482	22.1257	24.4072	23.8079	24.1486	22.8063	22.7259	21.7858	29.6482	28.8075	29.5722	29.1722	26.1421	26.4558	26.7854	24.9924	24.6585	24.2068	24.7536	24.5065	22.4904	24.2145	23.4116	24.4764	21.2343	21.1979		23.9448	24.1281	24.5433	24.6567	24.3007	24.3324	24.02	23.9926	22.8865	24.4927	24.0933	23.8287	24.1795	22.3957	23.3318	22.6915
A0A2Z5YB94	A0A2Z5YB94_MYCMR	Diacylglycerol kinase	Diacylglycerol kinase				21.6623	21.9646		21.7702	21.4912	21.9521	21.5109	22.0824																21.6623	22.3313	22.038	21.9979	21.491					21.3606	21.6641	21.7946	22.2616	21.4886	21.4016	21.5358	21.5386	22.0608	21.8169	21.9786
A0A2Z5YIB4	A0A2Z5YIB4_MYCMR	Diacylglycerol kinase	Diacylglycerol kinase			22.8701	22.6675	22.3934	22.0526	22.5998	22.1883	22.6159	21.9927	22.7243										22.604	23.1362		22.51	22.5744	22.7025	22.883	22.4602			22.3266	22.22	21.3493	22.2635	22.3775	22.4582	22.4789	22.3165	23.1455	22.3651	21.8656	22.3459	22.1767	22.2884	23.0558	22.5036
A0A2Z5YEY5	A0A2Z5YEY5_MYCMR	Diacylglycerol O-acyltransferase	Diacylglycerol O-acyltransferase		22.949	23.0288	23.8061	24.2572	21.9012	22.8651	23.0788	23.5889	23.5686	23.9586							22.9739	22.9241		23.2807	22.777		23.6981	23.6762	24.2818	23.5683	24.3785	24.1286	23.9294	24.5922	21.8436	21.7218	21.8924	22.1469	22.5075	22.9662	23.3519	22.6349	23.2963	22.6565	23.2355	23.1269	23.8771	23.5915	23.2982
A0A2Z5YDM0	A0A2Z5YDM0_MYCMR	Diacylglycerol O-acyltransferase (EC 2.3.1.20)	Diacylglycerol O-acyltransferase (EC 2.3.1.20)					21.5847		20.1988	20.2143	20.4545	20.5845	21.2197																	21.7383	21.4394		21.5763					20.3321	20.0833	20.2468	20.133	20.2518	20.4718	20.2655	19.8682	20.517	20.4109	20.4357
A0A2Z5YIN0	A0A2Z5YIN0_MYCMR	Diacylglycerol O-acyltransferase (EC 2.3.1.20)	Diacylglycerol O-acyltransferase (EC 2.3.1.20)	24.7442	26.2953	26.0346	25.3427	26.4943	26.3822	25.7072	25.4227	25.5999	25.6545	26.341	24.6299	25.0086	25.0653	24.2732	25.9094	26.5803	26.6796	26.0119	27.298	25.6241	25.8305	25.386	24.8609	25.7342	25.2975	25.4781	26.4766	26.1044	26.8667	26.5297	26.4116	26.3206	26.4332	26.3634	25.7698	25.7212	25.6251	25.7127	25.359	25.4768	25.4199	25.4352	25.0447	25.7986	25.9564
A0A2Z5YN72	A0A2Z5YN72_MYCMR	Diacylglycerol O-acyltransferase (EC 2.3.1.20)	Diacylglycerol O-acyltransferase (EC 2.3.1.20)	24.5575	24.7337	25.0306	24.8338	26.2549	25.595	25.9423	25.8181	26.2666	26.1584	26.6102	24.7104	24.504	24.3753	24.6403	23.5388	24.7753	25.2969	25.3237	24.7796	25.2298	25.1902	24.923	24.8041	24.6476	25.0047	24.8787	26.2695	25.995	26.15	26.6051	25.5959	25.6434	25.5244	25.6162	25.8399	26.0252	25.8658	26.0383	25.7862	25.7875	25.8744	25.8243	26.1524	26.1725	26.475
A0A2Z5YEH9	A0A2Z5YEH9_MYCMR	Diacylglycerol O-acyltransferase (EC 2.3.1.20)	Diacylglycerol O-acyltransferase (EC 2.3.1.20)	23.6111	24.2535	24.9849	24.522	25.1483	24.5411	24.8334	24.6849	24.7586	24.8238	24.8621	23.6701	23.6148	23.747	23.4125	23.5043		24.6755	24.5807	25.5554	24.7815	24.9891	24.6135	24.2483	24.6382	24.5008	24.7007	25.4436	24.7418	25.3807	25.027	24.8118	24.4368	24.4462	24.4694	24.8479	24.8072	24.7224	24.9563	24.6841	24.5645	24.8092	24.6818	24.7918	24.7844	24.6996
A0A2Z5YI92	A0A2Z5YI92_MYCMR	Diacylglycerol O-acyltransferase (EC 2.3.1.20)	Diacylglycerol O-acyltransferase (EC 2.3.1.20)	23.4528	23.7657	24.1143	23.3488	23.9567	24.5112	23.9683	23.7068	23.6786	23.9988	24.1775			23.3225	23.583			23.899	23.6323	24.1848	24.5705	23.8503	23.8517	23.1985	23.8378	23.1518	23.2071	23.9612	23.7093	23.9832	24.173	24.4964	24.5774	24.1503	24.8205	24.0623	24.1185	24.0759	23.6163	23.5581	23.7532	23.7188	23.7971	23.9042	23.3134	23.8183
A0A2Z5YHE9	A0A2Z5YHE9_MYCMR	Diacylglycerol O-acyltransferase (EC 2.3.1.20)	Diacylglycerol O-acyltransferase (EC 2.3.1.20)	23.4155	24.1957	24.5935	23.8572	24.9365	24.2397	24.6188	24.9693	25.2175	25.7119	25.4607	23.0638		23.5165	23.666		23.1514	24.4885	24.9472	24.6247	24.869	24.9667	23.9136	22.9134	24.5757	24.5362	23.4034	24.7987	24.8762	24.2853	25.7859	24.3322	24.2657	24.0927	24.2681	24.7881	24.7312	24.6558	24.2999	24.837	25.0707	24.9293	25.0402	25.1092	25.2024	25.3409
A0A2Z5YB66	A0A2Z5YB66_MYCMR	Diacylglycerol O-acyltransferase (EC 2.3.1.20)	Diacylglycerol O-acyltransferase (EC 2.3.1.20)				21.5193	22.5874	22.2896	22.9884	22.9509	23.1434	23.1919	23.3523													21.1276			21.9111				22.5874	22.3401	22.2688		22.2599	22.9506	23.0788	23.1264	22.7978	23.0317	22.6935	22.928	23.1504	23.4017	22.8973	23.1313
A0A2Z5Y8Q8	A0A2Z5Y8Q8_MYCMR	Diacylglycerol O-acyltransferase (EC 2.3.1.20)	Diacylglycerol O-acyltransferase (EC 2.3.1.20)		22.1337	23.6164	23.1121	24.1169	22.1433	22.8964	22.8165	23.4888	23.3039	24.1356								22.1337		23.6164			23.1366	23.1041	23.0174	23.1902	23.9815	24.2479	24.1596	24.0783	22.4148	22.2943	21.9447	21.9194	22.8157	22.829	22.7425	23.1986	22.9736	22.6298	22.7313	22.9312	23.3859	23.6826	23.3978
A0A2Z5YCN5	A0A2Z5YCN5_MYCMR	Diacylglycerol O-acyltransferase (EC 2.3.1.20)	Diacylglycerol O-acyltransferase (EC 2.3.1.20)				21.9054	23.3366	21.879	21.7271	22.0345	22.178	22.2557	23.1669													21.9054							23.3366	21.7357	21.9605	21.9185	21.9015	21.7525	21.8066	21.6632	21.6861	21.9716	21.843	21.973	22.3504	22.1043		22.2516
A0A2Z5YBP1	A0A2Z5YBP1_MYCMR	Diacylglycerol O-acyltransferase (EC 2.3.1.20)	Diacylglycerol O-acyltransferase (EC 2.3.1.20)		21.1623			22.5882	21.2891	21.3459	21.5107	22.0943	22.3881	22.239							21.1623													22.5882	21.2407	21.2551	21.5312	21.1296	21.4633	21.4409	21.1335		21.435	21.6229	21.454	21.531	22.0332	22.1377	22.112
A0A2Z5Y8U2	A0A2Z5Y8U2_MYCMR	Diacylglycerol O-acyltransferase (EC 2.3.1.20)	Diacylglycerol O-acyltransferase (EC 2.3.1.20)				22.9624	23.2547	20.498	21.1826	20.522	20.3369	21.3893	20.798													23.6814		23.1897	22.016				23.2547				20.498	21.4899	20.8753			20.5341	20.7697	20.4892	20.2951	20.3369
A0A2Z5YKQ5	A0A2Z5YKQ5_MYCMR	Diaminopimelate decarboxylase (DAP decarboxylase) (DAPDC) (EC 4.1.1.20)	Diaminopimelate decarboxylase (DAP decarboxylase) (DAPDC) (EC 4.1.1.20)				22.911	22.939	21.889	22.1503	22.0917	21.8119	22.0263	21.9797													23.635		22.8286	22.2695	23.2522		22.6009	22.9638		22.0165	21.7615		22.2206	22.1155	21.9883	22.2769	22.2216	22.2799	21.8657	21.9995	21.2916	21.8245	22.3197
A0A2Z5YD41	A0A2Z5YD41_MYCMR	Diaminopimelate epimerase (DAP epimerase) (EC 5.1.1.7) (PLP-independent amino acid racemase)	Diaminopimelate epimerase (DAP epimerase) (EC 5.1.1.7) (PLP-independent amino acid racemase)	21.4871			22.4815	21.9827	21.7431		21.8442		21.5946	21.8974				21.4871									23.4704	22.1535	22.0398	22.2622	22.0676	21.88		22.0004			21.6849	21.8014					21.8442
A0A2Z5YKD7	A0A2Z5YKD7_MYCMR	Dienelactone hydrolase (Dienelactone hydrolase family protein)	Dienelactone hydrolase (Dienelactone hydrolase family protein)							21.6981	21.7243	22.0741	21.6763																										21.5784	21.6089	21.5348	22.0704	21.96	21.0564	21.8931	21.9876	22.1344	22.2823	21.8057
A0A2Z5YHI6	A0A2Z5YHI6_MYCMR	Diguanylate cyclase	Diguanylate cyclase	22.049		22.4518	22.7687	23.362	22.5445	23.448	23.7391	23.4186	23.7007	23.7096		22.0785		22.0195						22.8309	21.7491	22.7752	23.2829	22.7247	22.2945	22.7727	22.8333	23.2125	24.5318	22.8703	22.32	22.839	22.3254	22.6936	23.691	23.5471	23.4192	23.1345	23.6787	23.5234	23.973	23.7814	23.8394	23.15	23.2664
A0A2Z5YHE5	A0A2Z5YHE5_MYCMR	Dihydrodipicolinate reductase	Dihydrodipicolinate reductase					21.18		20.0015	20.2563	20.4114	20.3006	20.3162																	21.0395			21.3205					19.9484		20.0547			20.1405	20.3722		20.3074		20.5154
A0A2Z5YJR0	A0A2Z5YJR0_MYCMR	Dihydrofolate synthase	Dihydrofolate synthase	22.8869	23.3283	22.6091	23.1021	23.5073	23.3071	23.5496	23.7043	23.8659	23.9248	24.2148	23.0022	22.3723	23.0522	23.1208		22.8472	23.5144	23.6234		22.9795	22.6354	22.2125	23.4941	22.2963	23.236	23.3819	23.3259	23.5134	24.0926	23.0974	23.288	23.4017	23.3773	23.1615	23.769	23.6006	23.8616	22.9673	23.7585	23.5064	23.8216	23.7308	23.9491	23.6141	24.0344
A0A2Z5YJ29	A0A2Z5YJ29_MYCMR	Dihydrolipoamide acetyltransferase component of pyruvate dehydrogenase complex (EC 2.3.1.-)	Dihydrolipoamide acetyltransferase component of pyruvate dehydrogenase complex (EC 2.3.1.-)					20.7944		20.2174	19.9779	20.4519	20.3679	20.9282																		20.9296	20.6591						20.1454	20.1628	20.0613	20.5002	20.2177	19.4439	20.1155	20.1342	20.1164	20.6202	20.6192
A0A2Z5YGX0	A0A2Z5YGX0_MYCMR	Dihydrolipoamide acetyltransferase component of pyruvate dehydrogenase complex (EC 2.3.1.-)	Dihydrolipoamide acetyltransferase component of pyruvate dehydrogenase complex (EC 2.3.1.-)	27.2111	26.8718	27.4469	27.6587	27.3017	28.1129	28.6167	28.7667	28.9594	29.0212	27.656	27.1293	27.0778	27.2646	27.3726	25.6959	26.7128	27.6198	27.4587	27.1127	27.6802	27.4594	27.5355	27.8383	27.3482	27.6777	27.7705	26.8898	27.3095	27.0435	27.9641	28.2115	28.0965	28.0277	28.1158	28.6474	28.805	28.8114	28.2029	28.8009	28.7111	28.6623	28.8924	28.9889	28.7433	29.1461
A0A2Z5YIR4	A0A2Z5YIR4_MYCMR	Dihydrolipoamide acetyltransferase component of pyruvate dehydrogenase complex (EC 2.3.1.-)	Dihydrolipoamide acetyltransferase component of pyruvate dehydrogenase complex (EC 2.3.1.-)	22.5161	23.45	22.9641	22.4404	25.1047	22.8627	23.3253	23.6408	24.1216	24.2717	25.2163		22.2394	23.1329	22.1761				23.45		23.307	22.6212		22.5089		22.6593	22.1529	24.817	25.3141	24.7182	25.5695	22.7834	23.0167	22.8519	22.7987	23.9463	23.4026	23.197	22.7553	23.4247	23.8472	23.5801	23.7114	24.0195	24.4091	23.9361
A0A2Z5Y9T8	A0A2Z5Y9T8_MYCMR	Dihydrolipoyl dehydrogenase (EC 1.8.1.4)	Dihydrolipoyl dehydrogenase (EC 1.8.1.4)	22.6356	24.2315	24.7802	25.3319	23.3296	22.9116	24.0162	23.1664	23.8873	23.9723	23.2082	22.9335	22.9967	22.712	21.9001	22.5672	24.8672	24.8852	24.6065	24.8712	24.4859	25.4825	24.2811	24.3512	26.8598	25.2517	24.8648	22.9313	23.2646		23.7928	23.0479	22.6103	23.0488	22.9394	23.8974	24.1114	23.998	24.0581	22.9872	23.2492	22.7429	23.6863	23.4491	23.8714	24.3415
A0A2Z5YHD9	A0A2Z5YHD9_MYCMR	Dihydroorotate dehydrogenase	Dihydroorotate dehydrogenase	23.4739	23.4621	23.3295	22.1041	23.1614	23.0607	23.1541	23.453	23.56	23.351	23.6907		23.5192	23.4287			23.8644	23.016	23.506	23.7461	22.9128			22.4703		22.0342	21.8079	23.0912	23.5043	22.9062	23.1441	23.3533	23.1306	22.7275	23.0314	23.1839	23.0093	23.0188	23.4043	23.1335	23.4651	23.7055	23.5078	23.9033	23.2562	23.5206
A0A2Z5YGP1	A0A2Z5YGP1_MYCMR	Dihydroorotate dehydrogenase (quinone) (EC 1.3.5.2) (DHOdehase) (DHOD) (DHODase) (Dihydroorotate oxidase)	Dihydroorotate dehydrogenase (quinone) (EC 1.3.5.2) (DHOdehase) (DHOD) (DHODase) (Dihydroorotate oxidase)		22.9463	23.1282	22.7608	23.2267	22.7541	23.7222	23.4689	23.7099	23.1606	23.735							23.0596	22.8329		23.5466	22.7097		22.2394	23.1373	22.9056		23.1648	23.3961	23.3243	23.0216	22.8291	22.5914	22.8836	22.7123	23.438	23.6181	23.7001	24.1329	23.428	23.6527	23.4353	23.3594	23.7747	23.7686	23.5862
A0A2Z5YNA3	A0A2Z5YNA3_MYCMR	Dihydropteroate synthase	Dihydropteroate synthase			22.4667	23.1501	23.1686	21.6814	22.4745	22.6092	22.1417	22.9913	23.2026											22.4667		23.5422	23.1137	23.0497	22.895		22.865		23.4722		21.7136		21.6493	22.5973	22.4009	22.3602	22.5398	22.3711	22.4716	22.749	22.8451	23.207	21.0764
A0A2Z5YKM5	A0A2Z5YKM5_MYCMR	Dihydropteroate synthase (DHPS) (EC 2.5.1.15) (Dihydropteroate pyrophosphorylase)	Dihydropteroate synthase (DHPS) (EC 2.5.1.15) (Dihydropteroate pyrophosphorylase)				22.2516			22.0444	22.2397	22.1771	22.3352	23.3256													22.2516												22.122	22.1003	20.8505	23.1046	21.9553	22.6799	22.2983	22.0253	22.7461	21.8354	21.9499
A0A2Z5Y8J9	A0A2Z5Y8J9_MYCMR	Dihydroxy-acid dehydratase (DAD) (EC 4.2.1.9)	Dihydroxy-acid dehydratase (DAD) (EC 4.2.1.9)	24.903	25.111	24.9981	25.7946	26.3291	25.3344	25.542	25.6778	25.7507	25.8132	26.1658	24.5356	25.0937	25.2891	24.6937			24.868	25.3541	24.8407	25.3149	24.9781	24.8587	26.3531	25.2766	25.8449	25.7037	26.4889	26.0518	26.775	26.0005	25.3236	25.4826	25.176	25.3557	25.4919	25.466	25.4762	25.734	25.7336	25.5845	25.759	25.6341	25.7203	25.6429	25.8888
A0A2Z5YHE3	A0A2Z5YHE3_MYCMR	Dimethylmenaquinone methyltransferase (Putative regulator of ribonuclease activity)	Dimethylmenaquinone methyltransferase (Putative regulator of ribonuclease activity)	23.6331	24.5217	22.9043	23.759	23.7597	23.9799	24.7819	24.7379	24.6888	24.569	24.159	23.6167	23.0144	23.8098	24.0914			24.3923	24.651	22.3177	23.7911	22.4397	23.0686	24.3024	23.3321	23.517	23.8844	23.2881	24.1143	23.8405	23.7961	24.0741	24.2484	23.5241	24.073	24.7139	24.7942	24.9231	24.6965	24.9008	24.6865	24.6275	24.7369	24.792	24.3573	24.9171
A0A2Z5Y9I5	A0A2Z5Y9I5_MYCMR	DinB superfamily protein	DinB superfamily protein	21.3744	21.0248	21.935	22.0401	22.0525	21.4368	21.9399	22.0885	21.6245	21.7011	21.9415	21.4106	21.589	21.1237				21.3086	20.741		21.7584		22.1117	22.3661	21.7446	22.0161	22.0335			21.6602	22.4448	21.7314	21.3733	21.0593	21.583	21.9936	21.7792	21.8711	22.1157	22.2207	21.8045	22.2736	22.0551	22.1351	20.5642	22.1741
A0A2Z5Y9P3	A0A2Z5Y9P3_MYCMR	D-inositol-3-phosphate glycosyltransferase (EC 2.4.1.250) (N-acetylglucosamine-inositol-phosphate N-acetylglucosaminyltransferase) (GlcNAc-Ins-P N-acetylglucosaminyltransferase)	D-inositol-3-phosphate glycosyltransferase (EC 2.4.1.250) (N-acetylglucosamine-inositol-phosphate N-acetylglucosaminyltransferase) (GlcNAc-Ins-P N-acetylglucosaminyltransferase)						21.5624	22.5085	22.5884	22.6402	22.6494	22.0944																					21.5892	21.5935	21.4739	21.5932	22.6204	22.6799	22.8512	21.8824	22.9083	22.1591	22.7013	22.5847	22.764	22.748	22.4087
A0A2Z5YKZ7	A0A2Z5YKZ7_MYCMR	Dioxygenase (EC 1.13.11.-)	Dioxygenase (EC 1.13.11.-)				22.6514	22.3488	21.9174	22.1309	22.2092	21.9997	22.7033														22.9419		22.3609					22.3488		21.9174			22.468	21.8721	22.0525		22.0377	22.3468	22.2965	22.1557	21.9997
A0A2Z5YJF2	A0A2Z5YJF2_MYCMR	Dipeptidase	Dipeptidase			22.9014	23.5173	23.2375	22.9064	23.0407	23.316	22.9243	23.0529	23.1417										22.9014			23.9086	23.3853	23.3861	23.3893	23.4311		23.3545	22.9271	23.011	22.6658	22.9567	22.9921	22.6632	22.6924	23.578	23.2293	23.5005	23.0736	23.4227	23.2671	23.4325	22.8594	22.481
A0A2Z5Y7F6	A0A2Z5Y7F6_MYCMR	DNA gyrase subunit A (EC 5.6.2.3)	DNA gyrase subunit A (EC 5.6.2.3)	27.0339	26.5585	26.9696	26.8017	26.8666	27.2862	27.1028	26.985	26.8745	26.9225	26.922	27.1911	26.8247	27.0313	27.0884	25.9082	26.9139	26.6914	26.7205	26.9054	26.8526	26.954	27.1663	26.8501	26.7221	26.8134	26.8214	26.7012	26.8811	27.0178	26.8662	27.1719	27.286	27.3536	27.3335	26.9754	27.2185	27.1375	27.0797	27.0437	26.8927	26.9663	27.0373	26.8272	26.7849	27.0113
A0A2Z5Y7E5	A0A2Z5Y7E5_MYCMR	DNA gyrase subunit B (EC 5.6.2.3)	DNA gyrase subunit B (EC 5.6.2.3)	26.1501	25.6482	25.817	26.1497	26.3457	26.8753	27.0651	26.949	26.9391	26.9917	26.7295	26.4078	25.9814	25.9262	26.2849	25.3272	24.3506	26.2313	26.6835	25.768	25.7445	25.7785	25.9772	26.1651	26.1072	26.1207	26.2056	26.3634	26.2072	26.3426	26.4696	26.8925	26.9399	26.8266	26.8423	27.0852	27.1344	27.0857	26.9552	27.0092	26.9586	26.9298	26.8984	27.0374	26.8457	26.9344
A0A2Z5YBE0	A0A2Z5YBE0_MYCMR	DNA helicase	DNA helicase					22.2508	21.1979	22.5767	22.4188	23.234	22.0002																					22.2508			21.1979		22.2161	22.6163	22.8977		22.1977	22.4127	22.2268	22.8379	23.234
A0A2Z5YL90	A0A2Z5YL90_MYCMR	DNA helicase Ercc3 (Type III restriction enzyme, res subunit)	DNA helicase Ercc3 (Type III restriction enzyme, res subunit)	22.5029	24.7239	21.6639	22.4843	24.0036	23.587	24.9344	25.074	25.3792	25.0703	25.4271	22.8168	22.7781	22.2032	22.2134			24.7239			21.1667		22.1611	23.0929		21.0873	23.2728	23.9325	23.9407	23.7103	24.431	23.8243	23.4096	23.3802	23.7338	25.0639	24.9198	24.8873	24.8667	25.0269	25.0309	24.9581	25.2799	25.5495	25.4944	25.0937
A0A2Z5YNU7	A0A2Z5YNU7_MYCMR	DNA integrity scanning protein DisA (Cyclic di-AMP synthase) (c-di-AMP synthase) (Diadenylate cyclase) (EC 2.7.7.85)	DNA integrity scanning protein DisA (Cyclic di-AMP synthase) (c-di-AMP synthase) (Diadenylate cyclase) (EC 2.7.7.85)	22.9834	22.8576		22.1445	22.7044	22.6526	22.6693	22.5514	23.4179	23.2308	23.2367			23.2407	22.7262			22.8576						22.1211		22.1502	22.1623	22.092		23.1228	22.8984	22.6469	22.5998	22.6687	22.6948	22.6098	22.6246	22.6599	22.7828	22.8833	22.2573	22.6311	22.4338	22.9337	23.8265	23.4935
A0A2Z5YBW5	A0A2Z5YBW5_MYCMR	DNA ligase (EC 6.5.1.2) (Polydeoxyribonucleotide synthase [NAD(+)])	DNA ligase (EC 6.5.1.2) (Polydeoxyribonucleotide synthase [NAD(+)])	22.8595	22.7174		21.9043	22.3696	22.8064	23.9027	23.9829	24.1607	23.9319	24.0035			22.5604	23.1585				22.7174					22.1546		21.806	21.7523	22.2468	22.3972	22.3666	22.4678	22.8268	22.8064	22.7588	22.8336	23.6534	23.4356	24.0963	24.4258	24.2383	24.1089	23.7592	23.8252	24.0323	24.2159	24.234
A0A2Z5YNS7	A0A2Z5YNS7_MYCMR	DNA mismatch repair protein MutT	DNA mismatch repair protein MutT						22.5378	22.5656	22.8449	22.857	22.6343	22.1326																					22.5378				22.2515		22.7761	22.6693	22.931	22.3773	22.9538	23.1175	23.2818		22.4322
A0A2Z5YMY6	A0A2Z5YMY6_MYCMR	DNA polymerase	DNA polymerase	23.0596	22.8363	22.8392	22.1554	22.9198	24.0267	24.2047	24.11	24.3269	24.1228	24.6794	23.4063	22.7067		23.0659			22.6976	22.975	23.0365	22.642			22.0893	21.5709	22.7086	22.253	22.5039			23.3358	23.8626	24.3309	24.0136	23.8999	24.3703	23.7654	24.1834	24.4998	24.2437	23.9781	23.7762	24.4419	23.9316	24.3533	24.6958
A0A2Z5YE99	A0A2Z5YE99_MYCMR	DNA polymerase I (EC 2.7.7.7)	DNA polymerase I (EC 2.7.7.7)	23.8372	23.8555	23.9017	24.7226	24.6992	24.8137	24.7014	24.6322	24.8872	25.1105	25.3415	23.3757	23.5045	24.2945	24.1743			23.7132	23.9977	23.4586	24.2752	23.582	24.2909	24.8386	24.6498	24.5802	24.8219	24.4228	24.7808	24.7094	24.8838	24.7406	24.939	24.8249	24.7503	24.888	24.7231	24.6569	24.5376	24.4841	24.689	24.5497	24.8058	24.8528	24.785	25.024
A0A2Z5YDX4	A0A2Z5YDX4_MYCMR	DNA polymerase III subunit alpha (EC 2.7.7.7)	DNA polymerase III subunit alpha (EC 2.7.7.7)	21.5378	23.6347	21.9725	23.9634	23.836	24.2423	25.7574	25.6778	25.9966	26.0463	25.5043	20.9196	22.8624	21.2542	21.1148			23.1755	24.0939		23.3099	20.7136	21.8939	23.9683	23.8957	24.0111	23.9784	23.7381	23.7055	23.5648	24.3358	24.3367	24.1095	24.2178	24.3054	25.972	25.8746	25.9948	25.1883	25.8668	25.2107	25.7298	25.9041	26.3056	25.7571	25.927
A0A2Z5YN23	A0A2Z5YN23_MYCMR	DNA polymerase III subunit gamma/tau (EC 2.7.7.7)	DNA polymerase III subunit gamma/tau (EC 2.7.7.7)	24.531	24.1291	24.3481	24.8735	24.9413	24.9204	25.6889	25.7007	25.8991	25.8534	25.8164	24.6379	24.4041	24.2091	24.8731			24.5002	23.7581	24.3511	25.2523	24.2473	23.5418	24.6832	25.2156	24.7774	24.8178	24.8355	25.1191	24.6771	25.1335	24.7253	24.8514	25.0323	25.0728	25.6186	25.6346	25.7484	25.754	25.6954	25.798	25.6272	25.6823	26.0975	25.9058	25.694
A0A2Z5YIK1	A0A2Z5YIK1_MYCMR	DNA primase (EC 2.7.7.-)	DNA primase (EC 2.7.7.-)					22.32	21.4539	21.9132	22.0256	21.801	22.2939	22.0812																				22.32		21.4539			21.5893	21.9272	22.2009	21.9356	21.9527	22.1065	21.7664	22.2767	22.1837	21.376	21.8435
A0A2Z5YEN2	A0A2Z5YEN2_MYCMR	DNA repair protein RecN (Recombination protein N)	DNA repair protein RecN (Recombination protein N)				22.5716	21.8125	22.3131	21.9006	21.8735	21.6971	22.3502	22.1656													23.0136	22.2156		22.4854				21.8125	22.6503	22.174	22.308	22.1199	21.933	22.0556	21.7577	21.8562	21.9781		21.9281	21.7142	21.3629	21.5974	22.1311
A0A2Z5YMT0	A0A2Z5YMT0_MYCMR	DNA topoisomerase 1 (EC 5.6.2.2) (DNA topoisomerase I)	DNA topoisomerase 1 (EC 5.6.2.2) (DNA topoisomerase I)	27.2438	26.375	26.9049	26.8922	26.1132	27.6434	27.6827	27.6706	27.2696	27.2208	26.4965	27.4529	27.226	27.102	27.1945	25.1732	26.2657	27.1775	26.8838	26.4425	27.0977	27.0331	27.0461	26.9059	26.7554	26.9367	26.9706	25.9163	26.5171	25.7016	26.3176	27.6703	27.5741	27.5937	27.7354	27.7566	27.6638	27.6899	27.6205	27.6934	27.6256	27.7517	27.6118	27.4207	27.0508	27.3372
A0A2Z5YCN7	A0A2Z5YCN7_MYCMR	DNA translocase FtsK	DNA translocase FtsK	22.6066	24.6036	24.474		24.1776	25.6438	26.2091	26.126	25.7679	25.9179	25.3366	22.996	22.3245	22.6901	22.4158				24.6036		24.474							24.4568	24.5652	22.506	25.1824	25.5604	25.6983	25.7009	25.6156	26.2881	26.3779	26.5549	25.6154	25.9229	25.9396	26.2901	26.3515	25.9796	25.4224	25.9018
A0A2Z5YJU3	A0A2Z5YJU3_MYCMR	DNA-3-methyladenine glycosylase 1 (EC 3.2.2.20) (DNA-3-methyladenine glycosylase I)	DNA-3-methyladenine glycosylase 1 (EC 3.2.2.20) (DNA-3-methyladenine glycosylase I)							22.9083	23.0351	23.6533	23.3916	22.8502																									23.2713	22.8349	22.931	22.5959	23.0969	23.1511	22.4965	23.3958	23.8927	23.1212	23.9458
A0A2Z5YDG7	A0A2Z5YDG7_MYCMR	DNA-binding protein	DNA-binding protein		22.704	22.9026	22.7167	23.2106	23.3349	23.4625	23.0304	22.7297	22.8234	23.3846								22.704		22.9026				22.5953	22.7685	22.7863	22.9198	22.9693		23.7426	23.6718	23.2967	22.9289	23.442	23.1546	23.4463	23.5314	23.7177	22.998	22.9575	23.0487	23.1173	23.2915	22.342	22.5556
A0A2Z5YGP2	A0A2Z5YGP2_MYCMR	DNA-binding protein	DNA-binding protein	22.1454	21.7063	22.0904	23.7831	21.4388	21.8331	21.3264			20.0476	20.4817		22.1454						21.7063		22.0904			23.7331		23.9282	23.688	21.2677	21.5455	21.8803	21.0616	21.8492	21.822		21.8281	21.3548	21.298
A0A2Z5YMI8	A0A2Z5YMI8_MYCMR	DNA-binding protein	DNA-binding protein		22.9739	23.3227	22.4443	21.8302	21.51	21.5187	21.7695	21.9203	22.0768	22.5995					21.7106		24.3275	22.8836	23.1054	23.1621	23.7617	23.2616	21.7572	22.6583	22.6593	22.7023	21.1467	22.3956	21.2991	22.4794	21.2062	21.9103	21.5556	21.368	21.9101	21.5126	21.6319	21.0201	21.9502	21.6185	21.9451	21.5641	21.6782	21.8897	22.1931
A0A2Z5YKW9	A0A2Z5YKW9_MYCMR	DNA-binding response regulator	DNA-binding response regulator	23.8074	23.7244	24.2388	24.0471	23.347	23.6425	23.8683	23.6579	23.5831	23.3416	23.5076	24.1674	23.8302	23.6257	23.6061	23.5416	24.2633	23.6606	23.4322	24.0861	24.3861	24.4393	24.0439	23.7233	24.6534	23.6524	24.1592	23.1429	23.4037	23.3757	23.4658	23.6672	23.6063	23.586	23.7104	23.9627	23.7517	23.9544	23.8042	23.6128	23.554	23.7988	23.6661	23.4794	23.5571	23.7127
A0A2Z5YM82	A0A2Z5YM82_MYCMR	DNA-binding response regulator (Putative transcriptional regulatory protein TcrX)	DNA-binding response regulator (Putative transcriptional regulatory protein TcrX)	23.2358	24.0457	23.5627	24.1949	24.3822	23.908	23.8963	23.9281	24.2858	24.2054	24.6007	23.2975	23.3019		23.108			23.6648	24.4266	23.2131	23.5603	23.4997	23.9775	24.0792	24.3567	24.2466	24.0969	23.495	24.2184	25.1007	24.7146	23.7074	24.1451	23.7584	24.0212	24.0283	24.0504	24.0649	23.4418	23.9062	23.7378	24.0918	23.9767	23.8564	24.3563	24.6445
A0A2Z5YBT7	A0A2Z5YBT7_MYCMR	DNA-binding response regulator (Transcriptional regulatory protein DevR (DosR))	DNA-binding response regulator (Transcriptional regulatory protein DevR (DosR))							21.9597	22.5754	22.4591		22.6232																									22.1566	21.7629				22.7395		22.4113	22.7155	22.2027
A0A2Z5YAJ7	A0A2Z5YAJ7_MYCMR	DNA-directed RNA polymerase subunit alpha (RNAP subunit alpha) (EC 2.7.7.6) (RNA polymerase subunit alpha) (Transcriptase subunit alpha)	DNA-directed RNA polymerase subunit alpha (RNAP subunit alpha) (EC 2.7.7.6) (RNA polymerase subunit alpha) (Transcriptase subunit alpha)	28.424	28.084	27.9544	28.1241	27.7919	29.0505	29.0162	28.5334	28.3106	28.1207	28.2122	28.5561	28.4689	28.334	28.3371	27.8108	27.7891	28.3884	28.3477	27.9765	28.0723	27.8559	27.913	28.2107	27.9124	28.1237	28.2497	27.6741	27.6663	28.1848	27.6427	29.1136	29.0915	29.0344	28.9624	28.9424	28.961	29.012	29.1494	28.6093	28.4409	28.5865	28.4969	28.055	28.4364	28.4403
A0A2Z5YA95	A0A2Z5YA95_MYCMR	DNA-directed RNA polymerase subunit beta' (RNAP subunit beta') (EC 2.7.7.6) (RNA polymerase subunit beta') (Transcriptase subunit beta')	DNA-directed RNA polymerase subunit beta' (RNAP subunit beta') (EC 2.7.7.6) (RNA polymerase subunit beta') (Transcriptase subunit beta')	29.1595	28.9473	28.713	28.9668	28.6643	29.857	29.8112	29.7658	29.6876	29.7222	29.4521	29.3175	29.1074	29.133	29.0802	28.5315	28.6876	29.2268	29.3431	28.3503	28.9436	28.7531	28.8049	29.028	28.8845	28.9525	29.0021	28.6538	28.7382	28.3763	28.8891	29.8325	29.8719	29.8478	29.8757	29.7964	29.8498	29.8746	29.7239	29.7875	29.7612	29.7593	29.7551	29.7226	29.5731	29.7671
A0A2Z5YDS4	A0A2Z5YDS4_MYCMR	DNA-directed RNA polymerase subunit omega (RNAP omega subunit) (EC 2.7.7.6) (RNA polymerase omega subunit) (Transcriptase subunit omega)	DNA-directed RNA polymerase subunit omega (RNAP omega subunit) (EC 2.7.7.6) (RNA polymerase omega subunit) (Transcriptase subunit omega)	24.4988	24.1111	23.4706	24.0746	22.6983	24.801	24.5018	23.9572	23.2061	23.5012	22.6456	24.5454	24.4911	24.4786	24.48	24.258	23.8105	24.2152	24.1608	23.8837	23.4194	23.5112	23.0681	24.2118	23.8915	24.0604	24.1345				22.6983	24.9811	24.8814	24.6497	24.6917	24.6714	24.3499	24.3151	24.6709	23.888	24.1746	23.9249	23.8414	23.2061
A0A2Z5YI79	A0A2Z5YI79_MYCMR	Dormancy associated translation inhibitor	Dormancy associated translation inhibitor	23.2673	23.6815	23.0239		24.8829	22.8934	24.8013	24.9165	25.4518	25.1626	25.7252				23.2673			23.4401	23.9228		23.0239							24.3547	25.3598	24.8723	24.9449	23.0378	22.6772	22.8553	23.0031	24.7206	24.6967	24.6848	25.1031	24.9911	24.8675	24.9023	24.9051	25.461	25.3535	25.5409
A0A2Z5YJY9	A0A2Z5YJY9_MYCMR	DSBA-like thioredoxin domain protein (Thioredoxin-like reductase)	DSBA-like thioredoxin domain protein (Thioredoxin-like reductase)			20.7551	21.8304	23.1852	20.8726	20.5609	20.4211	20.6878	20.6472	21.6148										20.7551			21.8839	23.1474	20.9834	21.3069	23.313	22.6601	25.1368	21.631		21.0152		20.7299	20.5965	20.3754	20.6059	20.6658	20.3957	20.6982	20.3214	20.2691			20.6878
A0A2Z5YE87	A0A2Z5YE87_MYCMR	dTDP-4-amino-4,6-dideoxy-D-glucose transaminase	dTDP-4-amino-4,6-dideoxy-D-glucose transaminase	22.2628			22.8513	21.9918	21.8606	22.3995	22.9478	23.6743	23.4208	23.3486		22.2628											22.4986		23.1125	22.9428		21.6834	21.545	22.7471	21.7525		22.2671	21.5623	22.5774	22.1305	22.2904	22.5994	23.0187	22.7476	22.9905	23.0346	23.6591	23.5369	23.8268
A0A2Z5YB50	A0A2Z5YB50_MYCMR	dTDP-4-dehydrorhamnose reductase (EC 1.1.1.133)	dTDP-4-dehydrorhamnose reductase (EC 1.1.1.133)			20.5969	21.22	22.1616	21.8196	21.9819	21.6167	21.7216	22.0573	21.9639										20.5969			21.3568		20.9888	21.3143		22.1616			21.6035	21.8605	21.6584	22.156	22.1719	22.0453	21.9062	21.804	21.5718	21.6947	21.6141	21.5862	21.7216
A0A2Z5YAX4	A0A2Z5YAX4_MYCMR	dTDP-glucose 4,6-dehydratase (EC 4.2.1.46)	dTDP-glucose 4,6-dehydratase (EC 4.2.1.46)		22.2213	23.0058	22.8743	22.7088	22.8958	23.2873	23.3551	23.7751	23.2947	23.6981						22.2597		22.183				23.0058	23.1596		22.3292	23.134			22.4245	22.993	23.0485	22.6439	23.0156	22.875	23.1768	23.4056	23.1104	23.4564	23.4363	23.1652	23.3545	23.4643	23.5878	24.0678	23.6696
A0A2Z5YAD5	A0A2Z5YAD5_MYCMR	DUF4436 domain-containing protein	DUF4436 domain-containing protein				21.8853	22.7085		22.2095	22.7819	22.9609	23.3086	22.7974													21.4149		22.3556					22.7085					22.2249	22.1386	22.2648		22.9203	22.4417	22.7277	23.0381	23.204		22.7179
A0A2Z5YC93	A0A2Z5YC93_MYCMR	Electron transfer flavoprotein subunit alpha	Electron transfer flavoprotein subunit alpha	27.911	28.4812	28.2378	28.9652	28.1443	27.8568	28.2027	28.0505	27.7693	27.8753	27.7724	27.9378	28.1019	27.8651	27.7391	28.852	28.6711	27.8893	28.5126	28.5549	28.3857	27.931	28.0795	29.0692	28.8067	28.9297	29.055	28.1604	27.8282	28.6153	27.9734	27.7263	27.8925	27.8798	27.9288	28.2188	28.2353	28.2126	28.1441	28.0451	28.2674	27.9864	27.9032	27.7784	27.6816	27.8479
A0A2Z5YBV8	A0A2Z5YBV8_MYCMR	Electron transfer flavoprotein subunit beta	Electron transfer flavoprotein subunit beta	26.8394	26.8228	26.64	27.0407	26.1319	26.3712	26.1408	26.0317	25.671	25.738	25.59	26.8044	26.8769	26.8221	26.8542	27.5094	27.1165	26.1494	26.516	26.5595	26.7487	26.5891	26.6629	27.3936	26.8269	26.8803	27.0622	25.9853	26.1734	26.2383	26.1305	26.2705	26.3921	26.4501	26.3722	26.3404	26.2235	26.2388	25.7605	26.0813	26.0647	26.0699	25.9109	25.4694	25.7482	25.7954
A0A2Z5YMF5	A0A2Z5YMF5_MYCMR	Electron transfer protein FdxB	Electron transfer protein FdxB	22.0718	23.2569	22.9997	23.1041	23.0235	23.7237	24.1805	24.7975	24.6279	24.7126	24.0518	22.6171	22.8424	21.4153	21.4126		22.6165	23.6164	23.5377		23.3023	22.3882	23.3087	22.6771	23.3488	22.9221	23.4685	22.8995	23.1975	21.6782	24.3187	23.6238	23.7782	23.558	23.9347	24.6064	24.51	24.4333	23.1724	24.9993	24.4819	25.0644	24.6444	25.4057	24.0407	24.4374
A0A2Z5YI97	A0A2Z5YI97_MYCMR	Elongation factor 4 (EF-4) (EC 3.6.5.n1) (Ribosomal back-translocase LepA)	Elongation factor 4 (EF-4) (EC 3.6.5.n1) (Ribosomal back-translocase LepA)	22.2907	23.1575	22.2434	22.7678	22.3095	23.1093	23.6675	23.614	23.3477	23.3462	23.0312	22.0701	22.5188	22.5201	22.0538		22.5482	22.1379	24.7865	22.0341	22.3184	21.9491	22.672	22.6639		22.9438	22.6957	22.3254	22.3642	22.4973	22.0512	23.1054	23.0932	23.0611	23.1775	23.5827	23.7099	23.5349	23.8425	23.6655	23.5717	23.7641	23.4546	23.48	23.3408	23.2221
A0A2Z5YAN8	A0A2Z5YAN8_MYCMR	Elongation factor G (EF-G)	Elongation factor G (EF-G)	28.3372	27.7712	27.7695	28.4767	28.3186	28.7718	28.7365	28.8318	28.8162	28.8815	28.7602	28.3584	28.3784	28.3223	28.2896	27.3928	27.017	28.21	28.4651	27.2299	27.9963	27.9229	27.9289	28.7807	28.1514	28.5284	28.4462	28.2469	28.3157	28.2397	28.4719	28.7641	28.8492	28.7663	28.7074	28.846	28.7727	28.7239	28.6036	28.8556	28.8717	28.8174	28.7823	28.6173	28.9727	28.8586
A0A2Z5Y8A9	A0A2Z5Y8A9_MYCMR	Elongation factor G-like protein	Elongation factor G-like protein			21.0432	23.1781	23.7436	20.2807	19.6552	21.2201	20.1616	20.5079	21.0145										21.3884	20.5885	21.1526	23.302	23.2917	23.0711	23.0477	23.872	23.7003	23.8991	23.5031	19.9875	20.1612	20.8646	20.1096	19.9069	19.9509	18.9164	19.8467			21.1581	21.2822	20.9728	19.0278	20.4842
A0A2Z5YDI2	A0A2Z5YDI2_MYCMR	Elongation factor P (EF-P)	Elongation factor P (EF-P)		21.964	23.9345	24.4124	23.3779	24.1324	23.4515	23.1826	22.7176	23.1292	23.167					22.5281			21.4		24.0029		23.8661	24.7191	24.0219	24.4885	24.42	23.4144	23.0553	23.6125	23.4296	24.1272	24.1065	24.0511	24.245	23.5967	23.6135	23.4692	23.1265	23.0299	23.4409	23.2144	23.0452	22.9843	22.1541	23.0146
A0A2Z5YC98	A0A2Z5YC98_MYCMR	Elongation factor Ts (EF-Ts)	Elongation factor Ts (EF-Ts)	27.8085	27.1615	27.1241	27.8628	27.1301	28.8141	28.7768	28.4075	27.7168	27.5531	27.0922	27.8841	27.6742	27.9129	27.7628	25.8908	26.8202	27.9155	28.0197	26.6122	27.4205	27.1302	27.3336	28.0922	27.597	27.8253	27.9369	27.0702	27.2917	27.1038	27.0549	28.8367	28.8763	28.6998	28.8435	28.6893	28.622	28.7705	29.0255	28.3452	28.4714	28.5275	28.2861	28.0133	27.587	27.5501
A0A2Z5YAB6	A0A2Z5YAB6_MYCMR	Elongation factor Tu (EF-Tu)	Elongation factor Tu (EF-Tu)	30.8	30.3186	30.4392	30.9247	30.4447	31.1344	31.2191	30.8033	30.5158	30.4138	30.5664	30.9396	30.8455	30.7391	30.676	29.9124	30.0293	30.6398	30.6928	30.0671	30.6764	30.3829	30.6303	31.2452	30.7123	30.8444	30.897	30.3261	30.6561	30.2144	30.5822	31.0525	31.1924	31.107	31.1856	31.1346	31.1728	31.1459	31.4233	30.8036	30.8424	30.8478	30.7192	30.4469	30.5728	30.5276
A0A2Z5YIQ3	A0A2Z5YIQ3_MYCMR	Endonuclease 8 1	Endonuclease 8 1	21.95		22.3623		21.3886	21.8495	23.3059	23.3423	23.0217	23.1939	22.2287		21.95									22.3623									21.3886	22.0696	21.8487	21.7524	21.7274	23.2627	23.263	23.4154	23.2825	23.3998	23.0351	23.4404	23.4937	23.5772	22.4648	23.0232
A0A2Z5YN11	A0A2Z5YN11_MYCMR	Endonuclease III (EC 4.2.99.18) (DNA-(apurinic or apyrimidinic site) lyase)	Endonuclease III (EC 4.2.99.18) (DNA-(apurinic or apyrimidinic site) lyase)				21.4402	22.1025	21.7182	22.3265	22.488	22.688	22.3951	22.1106													21.3324			21.5481		22.1025			21.6584	21.6349	21.8162	21.7634	22.0503	22.0345	22.297	22.924	22.8083	22.2237	22.4492	22.4709	22.7972	22.9255	22.3414
A0A2Z5YJC5	A0A2Z5YJC5_MYCMR	Endonuclease NucS (EC 3.1.-.-)	Endonuclease NucS (EC 3.1.-.-)	21.5703	23.4348	21.5539	22.1992	22.0633	21.8967	23.6333	23.5583	23.5689	23.5835	23.7422		21.5703						23.4348		21.5539			21.8711		22.5202	22.2062	22.2111	22.0425		21.9364	22.7861	21.5667	21.7734	21.4605	23.3446	23.701	23.2275	24.26	23.8332	23.174	23.5429	23.683	23.96	23.4777	23.2689
A0A2Z5YBD5	A0A2Z5YBD5_MYCMR	Endopeptidase La (EC 3.4.21.53)	Endopeptidase La (EC 3.4.21.53)	26.4276	25.9403	25.5735	25.4037	24.8303	24.8468	25.6775	25.7205	25.8579	25.6631	25.3936	26.4767	26.3953	26.3007	26.5376	25.8106	26.3659	26.5227	25.0619	25.4235	25.6847	25.5237	25.6621	24.9018	25.2933	25.6739	25.7456	24.9949	24.8808	24.5016	24.944	24.9012	24.6713	24.8446	24.9703	25.6495	25.518	25.6641	25.8784	25.9028	25.5435	25.6751	25.7607	25.9375	25.7924	25.8439
A0A2Z5YJ61	A0A2Z5YJ61_MYCMR	Energy-dependent translational throttle protein EttA	Energy-dependent translational throttle protein EttA	26.2813	25.7551	25.6702	25.959	26.3871	26.6423	26.8533	26.5698	26.5507	26.54	26.9461	26.0889	26.1147	26.6106	26.3108	24.9253	25.3292	26.3517	26.4142	25.2223	25.8365	25.6944	25.9276	26.241	25.7537	25.8939	25.9472	26.3932	26.4682	26.5652	26.1217	26.6608	26.6525	26.6446	26.611	26.9222	26.8455	26.8169	26.8286	26.5583	26.6795	26.5451	26.4962	26.3915	26.6429	26.6178
A0A2Z5YKP5	A0A2Z5YKP5_MYCMR	Enolase (EC 4.2.1.11) (2-phospho-D-glycerate hydro-lyase) (2-phosphoglycerate dehydratase)	Enolase (EC 4.2.1.11) (2-phospho-D-glycerate hydro-lyase) (2-phosphoglycerate dehydratase)	27.4547	27.5808	27.6628	28.0231	28.074	27.9141	27.8713	27.8012	27.682	27.8305	27.6511	27.4937	27.4141	27.5337	27.3774	27.2092	27.6278	27.6892	27.7971	27.7961	27.7759	27.5627	27.5165	28.1679	28.0762	27.8844	27.9638	28.191	28.0277	28.2773	27.8	27.9756	27.922	27.8307	27.9282	27.8491	27.8672	27.9125	27.8564	27.8281	27.9213	27.6818	27.7737	27.7222	27.587	27.7367
A0A2Z5YIL4	A0A2Z5YIL4_MYCMR	Enoyl reductase	Enoyl reductase	23.109	23.7793	23.897	23.8976	24.2321	24.1662	24.6036	24.7066	24.758	24.7073	24.1565	22.9286		23.3116	23.0867		25.0653	23.5123	22.7603	23.5369	24.2338	24.1622	23.6552	23.8493	23.9631	23.8365	23.9417	24.4446	23.4278	23.8161	25.24	24.2224	24.1109	24.1109	24.2207	24.6854	24.6911	24.5884	24.4497	24.6823	24.5799	24.7369	24.8273	24.7848	24.8586	24.6307
A0A2Z5YE10	A0A2Z5YE10_MYCMR	Enoyl-[acyl-carrier-protein] reductase [NADH] (EC 1.3.1.9)	Enoyl-[acyl-carrier-protein] reductase [NADH] (EC 1.3.1.9)	26.3655	26.9253	26.6341	26.5098	26.3107	26.8342	26.6303	26.6723	26.4078	26.8824	26.5749	26.2661	26.3838	26.291	26.5212	26.4277	26.9876	27.2077	27.0781	27.2033	26.4529	26.2611	26.6192	26.5779	26.5866	26.4148	26.4598	26.2955	26.1174	25.9411	26.8887	26.7656	26.8591	26.8261	26.8861	26.7187	26.7686	26.8115	26.2225	26.6865	26.5366	26.7807	26.6855	26.658	26.1832	26.3822
A0A2Z5YCH7	A0A2Z5YCH7_MYCMR	Enoyl-CoA hydratase	Enoyl-CoA hydratase		21.46	22.1902	24.3783	23.1045		21.041	21.1844	22.4596	21.0576	21.6999							21.1773	21.7427	21.8731	22.5122	22.1855		25.1465	24.0689	24.1858	24.112	23.0827	22.9685	22.8379	23.5289					21.0241	21.0774	21.0214		21.4512	21.2747		20.8273	22.4596
A0A2Z5YHI0	A0A2Z5YHI0_MYCMR	Enoyl-CoA hydratase	Enoyl-CoA hydratase				21.515	21.1124		20.9026	20.918	20.6337	20.6														21.9832			21.0469				21.1124					20.9744	20.8503	20.8832		20.935	20.9901	20.9246	20.8224	20.6337
A0A2Z5YAB8	A0A2Z5YAB8_MYCMR	Enoyl-CoA hydratase	Enoyl-CoA hydratase				22.6013			21.1062	20.8739																23.2488		22.655	21.9											21.1062			20.8739
A0A2Z5YDC0	A0A2Z5YDC0_MYCMR	Enoyl-CoA hydratase	Enoyl-CoA hydratase			21.8088	22.2885																	21.8088			23.181	21.9305	21.9757	22.0667
A0A2Z5Y9K6	A0A2Z5Y9K6_MYCMR	Enoyl-CoA hydratase	Enoyl-CoA hydratase				20.897	21.2075		20.0018	20.1806	20.3405	20.7337	22.1131													20.897							21.2075							20.0018			20.1806			20.4621		20.2188
A0A2Z5YNH4	A0A2Z5YNH4_MYCMR	Enoyl-CoA hydratase	Enoyl-CoA hydratase	24.7405	24.5337	24.3512	24.4319	23.8664	25.3226	25.1877	25.2143	24.6008	25.0324	24.3151	24.5497	25.0346	24.639	24.7388	23.9345	24.3022	24.6441	25.2539	24.219	24.3465	24.219	24.6203	24.5486	24.2883	24.4546	24.4361	23.7362	23.9712	23.3196	24.4387	25.2123	25.5054	25.3973	25.1754	25.3343	25.3954	25.2687	24.7524	25.0495	25.3882	25.269	25.1505	24.9661	24.1036	24.7328
A0A2Z5Y8M8	A0A2Z5Y8M8_MYCMR	Enoyl-CoA hydratase	Enoyl-CoA hydratase	24.5877	24.6457	25.1817	25.7768	25.8576	24.4135	24.7543	24.8723	24.5182	24.5652	24.9085	24.0487	24.791	24.6944	24.8166		23.8856	25.0524	24.9993	24.3705	25.5472	25.1187	25.6903	26.2512	25.7908	25.5805	25.4849	25.8935	26.0625	25.8845	25.59	24.5599	24.3572	24.1832	24.5537	24.8248	24.633	24.6599	24.8995	24.768	25.0623	24.7778	24.881	24.3853	24.4793	24.6901
A0A2Z5YNR1	A0A2Z5YNR1_MYCMR	Enoyl-CoA hydratase	Enoyl-CoA hydratase	21.6464			21.6381	21.3955	22.0737	21.7328	22.0033	21.8283	21.6513	21.4842	21.5818	21.7847	21.6243	21.5946									22.478	21.2689	21.5481	21.2576				21.3955	22.2782			21.8692	21.8498	21.941	21.4076			22.0452	21.9612	22.0036	21.8283
A0A2Z5Y849	A0A2Z5Y849_MYCMR	Enoyl-CoA hydratase	Enoyl-CoA hydratase	22.1169		22.6724	23.4835	23.0557	21.5783	21.5948	21.8013	22.1796	21.9828	23.0509			22.1169						22.4566	22.5816	23.0856	22.5659	23.4812	23.449	23.5909	23.4127	22.8759	22.7921	23.4918	23.0629		22.3187	21.5068	20.9095	21.5688	21.0747	21.4111	22.3247	21.8789	21.7461	21.6025	21.9779	22.0664		22.2929
A0A2Z5YL87	A0A2Z5YL87_MYCMR	Enoyl-CoA hydratase (Putative enoyl-CoA hydratase) (EC 4.2.1.17)	Enoyl-CoA hydratase (Putative enoyl-CoA hydratase) (EC 4.2.1.17)						21.7451	20.7409	19.8269	19.8374	19.1818	18.9457																					21.6225	22.2984	21.2775	21.782	21.4508	20.6278	20.1442			19.8269			19.8374
A0A2Z5YH07	A0A2Z5YH07_MYCMR	Epimerase family protein	Epimerase family protein		22.3404	20.8453	22.5594	22.798	20.9213	22.1628	22.1028	22.4546	23.2217	23.1766								22.3404		20.8453			22.0138	23.3906		22.2739	22.9005	22.8699	22.671	22.7506	20.6633	21.0428	21.0387	20.9405	22.3555	22.4506	22.162	21.6829	22.0099	22.0717	22.1371	22.1925	22.4	22.4641	22.4998
A0A2Z5YK61	A0A2Z5YK61_MYCMR	Epoxide hydrolase (Haloalkane dehalogenase) (EC 3.8.1.5)	Epoxide hydrolase (Haloalkane dehalogenase) (EC 3.8.1.5)			22.8056	21.8738	22.3201	20.8205	21.9923	22.9599	23.0148	23.2318	22.7442										22.8056			21.7962		21.4044	22.4209	21.7515		21.8631	23.3457		20.7059		20.9351	22.173	22.0575	22.0754	21.6633	22.8513	22.8498	22.9067	23.2319	23.4811	22.6514	22.9118
A0A2Z5YMV4	A0A2Z5YMV4_MYCMR	Epoxide hydrolase A	Epoxide hydrolase A			22.6112	23.3206	24.076	21.7318	22.129	22.0428	22.0441	22.5967	22.5591										22.0125	22.4582	23.3631	23.9307	23.1195	23.1089	23.1232	24.0485	23.896	24.4191	23.9402	21.6223	21.8022	21.7658	21.7371	22.4997	21.9379	21.9591	22.1191	21.7638	22.3532	22.0804	21.9739	22.0441
A0A2Z5Y8A0	A0A2Z5Y8A0_MYCMR	Epoxide hydrolase EphF	Epoxide hydrolase EphF			21.0532	21.2399	22.182	19.7306	21.4969	21.4957	21.6439	22.2605	22.2118										21.0532			21.0207		21.5102	21.1888				22.182		19.7306			21.5195	21.6376	21.3528	21.4779	21.657	21.2598	21.5139	21.552	21.861	21.4484	21.6221
A0A2Z5Y9I4	A0A2Z5Y9I4_MYCMR	EPTC-inducible aldehyde dehydrogenase (EC 1.2.1.3) (Putative aldehyde dehydrogenase)	EPTC-inducible aldehyde dehydrogenase (EC 1.2.1.3) (Putative aldehyde dehydrogenase)		22.5344	23.3243	25.3518	25.0084	21.0706	22.1304	22.7265	22.5493	22.9611	23.8439					22.5344				21.8177	22.9085	24.3576	24.2135	25.7076	25.3456	25.2433	25.1108	25.3444	24.7521	24.9611	24.9758	21.3239	21.2325	20.6957	21.0305	22.0216	22.1129	21.9999	22.3871	22.7207	22.6541	22.4694	23.062	22.4892	22.3785	22.7803
A0A2Z5YJH2	A0A2Z5YJH2_MYCMR	ESAT-6-like protein	ESAT-6-like protein	24.113	21.7521		21.4185			20.2619	20.7365	20.6198	20.3002		26.817	22.674	24.358	22.603	21.7521											21.4185									20.5013	19.9256	20.359			20.7365			20.6198
A0A2Z5YKN8	A0A2Z5YKN8_MYCMR	ESAT-6-like protein	ESAT-6-like protein	29.5566	27.3844	27.201	26.5215	25.1923	25.724	25.008	24.9041	23.9854	24.1666	24.1962	29.9235	29.2029	29.6402	29.4598	28.3142	28.2159	26.9123	26.0952	27.404	27.1433	27.1873	27.0695	26.1766	26.3851	26.5845	26.94	25.4504	25.8018	24.008	25.5088	25.5064	25.7117	25.861	25.8167	24.7076	24.7779	25.1039	25.4428	24.8133	25.1483	24.6961	24.9587	24.3207	23.6585	23.9771
A0A2Z5YEV4	A0A2Z5YEV4_MYCMR	ESAT-6-like protein	ESAT-6-like protein	29.5566	27.3844	27.201	26.5215	25.1923	25.724	25.008	24.9041	23.9854	24.1666	24.1962	29.9235	29.2029	29.6402	29.4598	28.3142	28.2159	26.9123	26.0952	27.404	27.1433	27.1873	27.0695	26.1766	26.3851	26.5845	26.94	25.4504	25.8018	24.008	25.5088	25.5064	25.7117	25.861	25.8167	24.7076	24.7779	25.1039	25.4428	24.8133	25.1483	24.6961	24.9587	24.3207	23.6585	23.9771
A0A2Z5YF79	A0A2Z5YF79_MYCMR	ESAT-6-like protein	ESAT-6-like protein (paralogue 1/3)	28.6156	27.0378	26.8107	26.3301	21.9418	24.38	23.859	23.9471	22.8051	23.005	21.5586	28.9402	28.2609	28.7429	28.5183	27.9236	28.7501	26.2975	25.18	27.5761	26.3907	26.4428	26.8332	25.2886	26.2844	26.387	27.3603	21.6982	20.9525		23.1747	24.1684	24.2389	24.3325	24.7802	23.5526	23.6691	23.6777	24.5366	23.9261	24.0001	23.7676	24.0947	23.2964	23.6514	21.4674
A0A2Z5YIG6	A0A2Z5YIG6_MYCMR	ESAT-6-like protein	ESAT-6-like protein (paralogue 2/3)	28.6156	27.0378	26.8107	26.3301	21.9418	24.38	23.859	23.9471	22.8051	23.005	21.5586	28.9402	28.2609	28.7429	28.5183	27.9236	28.7501	26.2975	25.18	27.5761	26.3907	26.4428	26.8332	25.2886	26.2844	26.387	27.3603	21.6982	20.9525		23.1747	24.1684	24.2389	24.3325	24.7802	23.5526	23.6691	23.6777	24.5366	23.9261	24.0001	23.7676	24.0947	23.2964	23.6514	21.4674
A0A2Z5YIL1	A0A2Z5YIL1_MYCMR	ESAT-6-like protein	ESAT-6-like protein (paralogue 3/3)	28.6156	27.0378	26.8107	26.3301	21.9418	24.38	23.859	23.9471	22.8051	23.005	21.5586	28.9402	28.2609	28.7429	28.5183	27.9236	28.7501	26.2975	25.18	27.5761	26.3907	26.4428	26.8332	25.2886	26.2844	26.387	27.3603	21.6982	20.9525		23.1747	24.1684	24.2389	24.3325	24.7802	23.5526	23.6691	23.6777	24.5366	23.9261	24.0001	23.7676	24.0947	23.2964	23.6514	21.4674
A0A2Z5YL21	A0A2Z5YL21_MYCMR	EspC protein homolog - secreted effector	EspC protein homolog				23.2755	24.944						24.868													22.8192		23.5763	23.4308	25.2476	25.7647	23.8198
A0A2Z5YDU1	A0A2Z5YDU1_MYCMR	Esterase	Esterase		22.9047	22.7144	22.7939	23.6343	22.7703	23.4621	23.7652	24.042	23.9777	23.1114							22.9047			22.7144			22.8229		22.4309	23.1278		23.1195		24.1491	22.5236	22.8403	22.8396	22.8777	23.7604	23.7815	23.7722	22.5343	23.7205	23.5484	23.866	23.9261	24.151	23.7208	24.2541
A0A2Z5YP10	A0A2Z5YP10_MYCMR	Esx-1 secretion associated protein EspE/EspA - secreted effector	Esx-1 secretion associated protein EspE/EspA	23.2136	33.1327	34.5141	33.3004	27.5214	27.2067	26.1721	29.2959	29.5324	29.0147	26.5953	24.234	24.1741	20.4882	23.9583	34.626	33.0424	34.0036	30.8587	34.4803	34.1541	35.065	34.3571	32.5731	33.0022	33.79	33.8362	27.4269	26.9172	26.8193	28.9224	27.0956	27.0593	27.5407	27.1314	26.6569	26.2853	26.2052	25.5409	29.5527	30.2404	28.3336	29.0568	28.7293	29.6196	30.2482
A0A2Z5YNV9	A0A2Z5YNV9_MYCMR	ESX-1 secretion system protein EccA1	ESX-1 secretion system protein EccA1	23.5235	25.0922	26.3988	27.2579	26.1608	25.2211	25.1829	25.3468	25.3572	25.8676	25.8411	23.5225	24.0058	22.5871	23.9785	23.5718	25.1802	25.7913	25.8256	25.9311	26.3716	26.5186	26.774	27.5575	27.0849	27.0878	27.3015	25.7305	26.1017	26.4194	26.3917	25.1361	25.3584	25.2596	25.1304	25.5955	25.1741	25.2487	24.7133	25.369	25.4784	25.2231	25.3165	25.448	25.2728	25.3507
A0A2Z5Y7X0	A0A2Z5Y7X0_MYCMR	ESX-1 secretion system protein eccB1	ESX-1 secretion system protein eccB1	26.0161	26.1079	26.425	26.0372	25.3346	24.5472	24.733	25.0161	25.0494	25.1333	24.7527	26.0405	25.7898	26.1062	26.1278	26.2152	26.5816	26.2313	25.4036	26.9851	26.2992	26.2496	26.1662	25.3395	26.4811	26.0573	26.271	25.345	25.1003	24.949	25.9441	24.5037	24.6758	24.4488	24.5606	24.7862	24.9966	24.9122	24.237	25.0204	24.8437	25.0593	25.1408	25.302	24.8011	25.0451
A0A2Z5YPK8	A0A2Z5YPK8_MYCMR	ESX-1 secretion system protein eccB1	ESX-1 secretion system protein eccB1	26.0161	26.1079	26.425	26.0372	25.3346	24.5472	24.733	25.0161	25.0494	25.1333	24.7527	26.0405	25.7898	26.1062	26.1278	26.2152	26.5816	26.2313	25.4036	26.9851	26.2992	26.2496	26.1662	25.3395	26.4811	26.0573	26.271	25.345	25.1003	24.949	25.9441	24.5037	24.6758	24.4488	24.5606	24.7862	24.9966	24.9122	24.237	25.0204	24.8437	25.0593	25.1408	25.302	24.8011	25.0451
A0A2Z5YNZ6	A0A2Z5YNZ6_MYCMR	ESX-1 secretion system protein EccCb1	ESX-1 secretion system protein EccCb1	22.1064	24.681	26.0089	26.2404	26.0648	24.7683	25.4615	25.8015	26.1117	26.2376	25.9056	21.6485	22.0752	22.3744	22.3275		24.1718	24.8237	25.0476	25.5853	26.1472	26.3691	25.9339	25.991	26.387	26.1217	26.4617	25.8728	26.1303	25.4782	26.7781	24.803	24.9394	24.4243	24.9066	25.3294	25.4249	25.8125	25.2794	25.5644	25.796	25.7867	26.0586	26.5568	25.8541	25.9243
A0A2Z5YNX0	A0A2Z5YNX0_MYCMR	ESX-1 secretion system protein EccD1	ESX-1 secretion system protein EccD1	22.6373	24.0366	23.596	24.2667	24.6781	23.2322	23.1421	23.0867	23.8544	23.8276	23.54	22.6373							24.0366		23.3884	23.768	23.6317	24.0538	24.1881	24.2387	24.5863	24.151	25.2867	24.2056	25.0692	23.48	23.1869	23.1285	23.1333	23.4154	22.9961	23.2755	22.8812	22.9863	23.4439	22.8997	23.0169	23.3688	23.8796	24.3149
A0A2Z5YNR7	A0A2Z5YNR7_MYCMR	ESX-1 secretion-associated protein EspB	ESX-1 secretion-associated protein EspB	24.8336	26.7015	27.589	27.1016	25.7014	23.3584	22.8168	23.6512	23.431	23.7806	24.5622	24.935	24.9014	24.5497	24.9483	27.1807	26.9749	27.2107	25.4397	27.45	27.4775	27.7586	27.6699	27.144	26.6089	27.4406	27.2129	25.8053	25.9545	25.1712	25.8746	23.1533	22.9771	23.6807	23.6225	23.1734	22.8499	22.9277	22.3162	23.6109	24.3795	23.2738	23.3404	23.2718	23.8655	23.1557
A0A2Z5YPA6	A0A2Z5YPA6_MYCMR	ESX-1 secretion-associated protein EspF- secreted effector	ESX-1 secretion-associated protein EspF	25.3859	32.4959	34.3087	33.0444	27.961	25.4834	25.2272	27.722	26.835	26.4454	25.9376	25.2882	25.5229	25.3135	25.4192	33.0875	31.4264	33.6881	31.7815	34.0176	33.7163	34.9529	34.5481	31.9453	33.4823	33.2795	33.4705	27.7669	28.0074	27.7127	28.357	25.5599	25.4074	25.6638	25.3025	25.5356	25.3418	25.4389	24.5923	27.4528	29.3491	26.75	27.3362	26.0361	26.4936	27.9754
A0A2Z5YPV4	A0A2Z5YPV4_MYCMR	ESX-1 secretion-associated protein EspG1	ESX-1 secretion-associated protein EspG1	23.0446	23.7114	24.7102	25.3897	24.4014	23.7461	23.5734	23.5908	23.5841	24.0651	24.3294	23.612	23.3401	22.7397	22.4865	22.9932	23.3604	24.3729	24.1191	24.2116	24.9096	24.7698	24.9496	25.4821	25.272	25.41	25.3945	24.2994	24.0149	24.5161	24.7753	24.0032	23.7348	23.5633	23.6829	23.7739	23.502	23.3853	23.6323	23.6038	23.639	23.4591	23.6611	23.6078	23.3454	23.7992
A0A2Z5YNV7	A0A2Z5YNV7_MYCMR	ESX-1 secretion-associated protein EspH - hypervirulence factor	ESX-1 secretion-associated protein EspH	23.6095	23.9148	24.2551	25.6458	24.4023	23.6522	23.1715	23.0804	23.5167	24.0953	24.5664	23.5853		23.7029	23.5401	24.1678		24.0494	23.5271	23.3774	24.4527	24.5043	24.6861	25.9353	25.5356	25.4072	25.705	24.253	24.5888	24.5532	24.2143	23.5023	23.8746	23.6777	23.5541	23.1081	22.9758	23.3258	23.2764	22.8104	23.4408	23.0814	22.9892	23.0951	23.8104	23.6445
A0A2Z5YP05	A0A2Z5YP05_MYCMR	ESX-1 secretion-associated protein EspL	ESX-1 secretion-associated protein EspL	22.4939	24.1864	25.3464	26.1125	24.4902	23.6812	23.989	24.2701	23.7626	23.7765	24.5037	22.5867	22.3921	22.503		24.3452	24.2603	24.5995	23.5406	24.6437	25.5369	25.2857	25.9194	26.4376	25.6943	25.9999	26.3184	24.1991	24.2706		25.0007	23.441	23.8378	23.7209	23.7252	24.082	24.0223	23.8628		24.1365	24.4609	24.2535	24.2295	24.444	23.125	23.7188
A0A2Z5Y925	A0A2Z5Y925_MYCMR	ESX-3 secretion system protein EccA3	ESX-3 secretion system protein EccA3	26.0269	24.6127	25.0912	24.7487	25.0836	25.9295	25.9956	25.875	25.9482	26.0539	26.2909	25.9478	26.1196	26.0159	26.0241	24.2951	23.5015	25.3665	25.2878	24.6722	25.1346	25.1643	25.3938	24.6128	24.7397	24.6785	24.9637	25.2236	25.213	24.6977	25.2001	25.9437	25.9268	25.9292	25.918	26.1178	26.0678	26.1308	25.6661	25.9176	25.8069	25.972	25.8037	25.9369	25.9589	25.9487
A0A2Z5Y948	A0A2Z5Y948_MYCMR	ESX-3 secretion system protein EccD3	ESX-3 secretion system protein EccD3	25.546	25.419	25.1746	24.0921	24.8807	26.3645	26.7278	26.2146	25.8969	25.8339	25.7391	25.7754	25.5495	25.5758	25.2834		25.0291	25.5232	25.7048	24.7468	25.3041	25.3431	25.3043	23.8451	23.9506	24.2718	24.301	24.8839	25.0108	24.3218	25.3063	26.4315	26.1922	26.4437	26.3905	26.5878	26.6509	26.6718	27.0009	26.2246	26.1744	26.2425	26.2166	26.03	26.139	25.5215
A0A2Z5Y915	A0A2Z5Y915_MYCMR	ESX-3 secretion-associated protein EspG3	ESX-3 secretion-associated protein EspG3					21.6282	22.1645	22.7097	22.218	22.5625	22.3924	23.2962																				21.6282	22.0894	22.2648	22.3555	21.9482	23.1725	22.477	22.5493	22.6401	22.1116	22.3397	22.1823	22.2384	21.7897	23.332	22.5659
A0A2Z5YF42	A0A2Z5YF42_MYCMR	ESX-5 secretion system ATPase EccB5	ESX-5 secretion system ATPase EccB5	23.2764	24.9504	25.0926	24.7048	24.4203	25.6467	26.0237	26.0479	26.0429	26.072	24.8507	24.0925	22.7571	23.0251	23.2309			25.0652	24.8357	24.92	25.1063	25.059	25.2851	24.2699	24.9359	24.8902	24.7232	24.3292	24.3623	23.2199	25.77	25.6093	25.7502	25.6506	25.5766	25.9482	26.168	26.3803	25.5982	26.2028	25.7656	26.1397	26.0833	26.2494	25.6415	26.2378
A0A2Z5YF08	A0A2Z5YF08_MYCMR	ESX-5 secretion system protein EccA5	ESX-5 secretion system protein EccA5	23.9955	24.2785	24.1706	25.0254	25.4557	24.8805	25.0052	25.1123	25.3425	25.4395	25.8811	24.5424	23.5565	23.8324	24.0508	24.7157	24.0042	23.2287	25.1656	23.3926	24.5102	24.4412	24.3382	25.0814	25.2775	24.7867	24.9559	25.2129	25.4662	25.6132	25.5307	24.7678	24.8413	25.1234	24.7894	25.0964	25.1251	24.9552	24.8441	25.0338	25.0995	25.1078	25.2083	25.3674	25.244	25.4162
A0A2Z5YF84	A0A2Z5YF84_MYCMR	ESX-5 secretion-associated protein EspG5	ESX-5 secretion-associated protein EspG5	24.6814	24.4943	24.4692	24.8667	24.8437	25.0339	24.8988	24.6096	24.5604	24.4951	25.2119	24.7836	24.8649	24.7241	24.353		23.953	24.6687	24.8611	24.2107	24.6481	24.535	24.483	25.0009	24.7113	24.9982	24.7562	24.5914	25.0071	25.0017	24.7747	24.9838	24.9524	25.1172	25.0821	24.9601	24.7675	24.775	25.0926	24.7359	24.6678	24.4482	24.5863	24.2821	24.6526	24.7466
A0A2Z5YPB5	A0A2Z5YPB5_MYCMR	EsxA	ESAT-6-like protein	25.2198	30.4014	31.3256	30.554	24.8048	24.6349	23.1056	24.0246	23.7359	24.849	23.5991	25.2672	24.9355	25.3814	25.2948	31.5152	30.6404	30.0966	29.3534	32.2096	29.9969	31.5542	31.5418	29.628	30.7975	31.1315	30.6589	23.5164	23.362	24.5781	27.7626	24.4403	24.7979	24.7782	24.5233	23.9099	23.2442	23.2105	22.0577	24.0901	24.1568	23.983	23.8684	24.0813	22.9978	24.1286
B5TV81	B5TV81_MYCMR	EsxB	ESAT-6-like protein	27.7209	30.9585	31.1745	30.3703	28.7686	27.0084	26.1252	25.925	26.2081	26.7973	27.1033	27.8309	27.4988	27.8673	27.6864	31.5046	31.3971	31.2309	29.7015	31.4096	30.5001	31.3723	31.4159	30.1166	30.3754	30.5349	30.4544	28.7624	29.3792	27.3172	29.6155	26.8498	27.0626	27.1383	26.9828	26.4874	26.1856	25.9061	25.9218	25.7881	26.3711	25.7329	25.8079	25.6597	26.5063	26.4582
A0A2Z5YKL5	A0A2Z5YKL5_MYCMR	Exodeoxyribonuclease 7 large subunit (EC 3.1.11.6) (Exodeoxyribonuclease VII large subunit) (Exonuclease VII large subunit)	Exodeoxyribonuclease 7 large subunit (EC 3.1.11.6) (Exodeoxyribonuclease VII large subunit) (Exonuclease VII large subunit)	20.1164	22.5809	21.7056	21.3538	22.4892	21.818	22.8992	22.9911	22.9118	23.2461	22.7334				20.1164			22.5809			21.7056			21.661	20.993	21.48	21.2812	23.0249	22.2318		22.211	21.7753	22.2914	21.6294	21.5759	23.252	23.2572	22.8033	22.2843	22.7222	23.0224	22.8637	23.3562	23.5762	22.9409	22.2183
A0A2Z5Y9Q8	A0A2Z5Y9Q8_MYCMR	F420-dependent glucose-6-phosphate dehydrogenase (FGD) (G6PD) (EC 1.1.98.2)	F420-dependent glucose-6-phosphate dehydrogenase (FGD) (G6PD) (EC 1.1.98.2)	24.0344	24.1295	24.4751	24.9324	25.5474	23.9092	24.5602	24.9863	24.8299	25.0797	25.2927	23.9471	24.3926	23.8385	23.9593	24.4479	23.2633	24.4195	24.3873	24.3864	24.8038	24.3298	24.3803	25.343	24.5913	24.9676	24.8279	25.5582	25.4823	25.6832	25.4659	23.7471	23.8902	24.0393	23.96	24.5489	24.6154	24.5318	24.5446	25.0128	25.247	24.8488	24.8367	24.9419	24.5385	25.0092
A0A2Z5YHM1	A0A2Z5YHM1_MYCMR	F420-dependent oxidoreductase	F420-dependent oxidoreductase				22.9096	23.0521	22.3881	22.5359	22.6264	22.0909	22.4391	22.8878													23.4099		22.8176	22.5014	23.163	23.0992		22.8943	22.4768			22.2994	22.4737	22.3148	22.3541	23.0011	22.6414	22.5883	22.6454	22.6305	22.3698	21.2618	22.6411
A0A2Z5YNS5	A0A2Z5YNS5_MYCMR	FAD-containing monooxygenase EthA	FAD-containing monooxygenase EthA	23.5508	23.9407			22.6865	23.1609	24.0878	24.2469	24.7016	24.2378	23.3305			23.8131	23.2884				23.9407									22.6967	23.0895	22.0097	22.95	23.1091	23.1764	23.1429	23.2153	23.9695	24.1049	24.3037	23.9731	24.3215	24.0109	24.448	24.2072	24.7933	24.978	24.3335
A0A2Z5YPC2	A0A2Z5YPC2_MYCMR	FAD-linked oxidase	FAD-linked oxidase					23.0126	22.0525	22.8042	22.8403	23.0589	22.6809	22.8846																	23.566	23.4534	22.0823	22.9487	22.0451	21.9207	22.1236	22.1206	22.8153	22.6554	22.9027	22.8433	22.8787	22.9329	22.7671	22.7825	22.973	23.0319	23.1718
A0A2Z5Y8C9	A0A2Z5Y8C9_MYCMR	Fatty acid desaturase	Fatty acid desaturase	24.2473	26.0043	24.6127	22.2146	27.1684	24.3325	24.9866	26.0324	27.2017	27.3316	27.609	24.2534	24.1997	24.6559	23.88			25.0084	27.0001		25.6244	23.6009				21.1172	23.312	27.1925	27.4992	26.5003	27.4817	24.2431	24.4086	24.1926	24.4857	25.5998	24.768	24.574	25.0044	25.3585	26.8606	25.2223	26.6882	26.9365	27.55	27.1185
A0A2Z5YEX6	A0A2Z5YEX6_MYCMR	Fatty acyl-CoA reductase (EC 1.2.1.-) (Putative oxidoreductase)	Fatty acyl-CoA reductase (EC 1.2.1.-) (Putative oxidoreductase)	24.7335	24.1143	24.4132	24.6325	24.4686	25.5635	26.3377	26.1065	25.7814	25.7397	25.1767	24.8705	25.1056	24.5195	24.4384	23.8191	23.6149	25.1116	23.9115	24.2487	24.9351	24.1307	24.3385	24.5463	24.8478	24.5322	24.6035	24.3922	24.391	24.1678	24.9232	25.6881	25.4749	25.444	25.647	26.4425	26.3038	26.4051	26.1994	26.0862	26.1194	26.2339	25.9865	26.1278	25.5656	25.6509
A0A2Z5Y9Q5	A0A2Z5Y9Q5_MYCMR	Fatty acyl-CoA reductase (EC 1.2.1.-) (Short-chain dehydrogenase)	Fatty acyl-CoA reductase (EC 1.2.1.-) (Short-chain dehydrogenase)	22.3389	24.523	25.0759	24.9176	24.3093	25.0579	25.6441	25.8171	25.1445	25.52	24.0826	22.4958			22.182		24.409	25.0597	24.1002	24.6392	25.4268	25.1548	25.0828	24.6362	24.8715	25.1514	25.0115	23.3222	24.1787		25.4271	25.1057	24.8823	25.0307	25.2128	25.8277	25.9795	26.0384	24.7309	25.8749	25.756	25.7079	25.9297	25.9832	24.4375	25.0128
A0A2Z5YMM5	A0A2Z5YMM5_MYCMR	Fatty oxidation protein FadB	Fatty oxidation protein FadB	27.7515	26.8173	27.1269	27.6011	27.6982	28.6418	28.2563	28.1145	27.7929	27.6756	27.6105	27.8385	27.852	27.6711	27.6445	26.5091	26.2954	27.2159	27.2489	26.572	27.3682	27.1732	27.3942	27.9013	27.1589	27.6186	27.7255	27.5166	27.8591	27.9009	27.5162	28.6858	28.6348	28.6163	28.6303	28.2544	28.2175	28.2118	28.3416	28.2069	27.9494	28.1789	28.1227	27.8325	27.7356	27.8105
A0A2Z5YE81	A0A2Z5YE81_MYCMR	Fatty-acid--CoA ligase	Fatty-acid--CoA ligase	24.6037	25.716	24.8212	25.3016	26.1684	24.8717	25.3765	25.4014	25.5893	25.3695	26.0774	24.5757	24.6139	24.5227	24.7025	27.1966	25.8426	25.1104	24.7142	25.1797	25.3403	24.4252	24.3397	25.6401	25.0118	25.2702	25.2843	26.4795	26.4053	25.8698	25.9192	25.0565	24.7137	24.9869	24.7297	25.1682	25.2581	25.323	25.7565	25.1671	25.3097	25.5975	25.5312	25.6766	25.6103	25.481
A0A2Z5YHR6	A0A2Z5YHR6_MYCMR	Fatty-acid--CoA ligase	Fatty-acid--CoA ligase	22.3811	22.4556	22.2597	22.5445	23.3805	22.5207	23.1261	23.0559	23.3392	23.1568	23.0831			22.3811				22.1339	22.7773		22.2597			23.0171	22.0157	22.6006		23.4294	23.3296		23.3824	22.6427	22.5544	22.6854	22.2005	23.0925	23.4038	23.0861	22.9222	22.8826	22.7476	23.3416	23.2518	23.1864	23.3112	23.5199
A0A2Z5YDL8	A0A2Z5YDL8_MYCMR	Fatty-acid--CoA ligase FadD9	Fatty-acid--CoA ligase FadD9	24.2663	23.3241	21.9355		22.5259	24.6068	24.129	23.5518	23.7006	23.5619	23.8999		24.1281	24.4046				23.6468	23.0014		21.9355							22.7127	22.8032	22.6381	21.9497	24.6482	24.8162	24.232	24.7309	24.3079	23.8073	23.8181	24.583	23.6362	23.5398	23.6849	23.3464	23.1503	23.7775	24.1741
A0A2Z5YM68	A0A2Z5YM68_MYCMR	Fatty-acyl-CoA synthase	Fatty-acyl-CoA synthase							21.5545	21.933	22.1543	21.9986	21.1953																									21.3114	21.3152	21.6331	21.9584	21.9555	21.8687	21.9175	21.9902	22.3579	21.8836	22.2215
A0A2Z5YC38	A0A2Z5YC38_MYCMR	FeIII-dicitrate-binding periplasmic lipoprotein	FeIII-dicitrate-binding periplasmic lipoprotein	23.351	23.9495	23.9716	24.2353	23.5153	24.1668	24.7193	24.5287	24.2264	24.4469	23.711			23.2617	23.4404			23.9588	23.9401	23.3535	24.3196	24.3775	23.8358	24.0328	24.5799	23.9691	24.3592	22.8068	23.3569	23.5121	24.3853	24.1987	24.2283	24.0926	24.1478	24.7576	24.9317	24.9028	24.2852	24.5401	24.5071	24.5237	24.5438	24.5188	24.0678	24.0924
A0A2Z5YJZ9	A0A2Z5YJZ9_MYCMR	Ferredoxin	Ferredoxin	24.6784	25.2025	25.1657	25.5876	25.6836	25.3395	25.2881	25.1338	25.3206	25.2376	25.605	24.9377		24.4411	24.6564		25.2549	25.4344	24.9182	25.4439	25.0494	24.911	25.2585	25.9271	25.2755	25.5295	25.6182	25.6246	26.0028	25.5029	25.6042	25.303	25.3166	25.4701	25.2684	25.477	25.422	25.2859	24.9675	25.0041	25.2676	25.1544	25.1091	25.0737	25.5343	25.3537
A0A2Z5YAH2	A0A2Z5YAH2_MYCMR	Ferredoxin reductase	Ferredoxin reductase	25.3033	24.9215	24.7004	25.343	25.6739	25.4739	26.2907	26.4513	26.4401	26.2288	26.456	25.2983	25.5406	25.2155	25.159	24.3171	24.4352	25.3915	25.5424	24.3233	25.0074	24.8748	24.5961	25.8118	25.2633	25.0978	25.1991	25.6441	25.812	25.8579	25.3818	25.54	25.3684	25.512	25.4753	26.2514	26.1969	26.2461	26.4684	26.4115	26.4245	26.4858	26.4835	26.5949	26.4145	26.3109
A0A2Z5YPS1	A0A2Z5YPS1_MYCMR	Ferritin	Ferritin	25.239	24.945	23.4287	22.717	24.3423	25.6196	25.0094	25.3715	24.6076	24.279	24.6525	25.2856	25.4615	25.3167	24.892			24.5788	25.3113	23.5648	23.6498	22.8405	23.6598	22.6661		23.1706	22.3143	24.1314	24.6922	24.106	24.4395	25.5707	25.6524	25.598	25.6572	24.8993	25.2167	25.0223	24.8992	25.519	24.7002	25.6215	25.6453	24.3943	24.5551	24.8733
A0A2Z5Y7F5	A0A2Z5Y7F5_MYCMR	FHA domain-containing protein FhaA	FHA domain-containing protein FhaA	25.7291	24.3754	25.4395	25.8798	24.9791	26.3097	26.347	26.3179	25.0214	25.0486	23.7784	25.6591	26.3641	25.2579	25.6352	22.5937	24.483	25.5312	24.8937	24.7035	25.8341	25.4199	25.8005	26.228	25.3963	25.9911	25.904	24.9888	24.9144	24.3589	25.6543	26.4462	26.1287	26.2905	26.3733	26.7	26.4416	26.4824	25.7641	26.3822	26.3362	26.2638	26.2896	25.6884	25.0554	24.3203
A0A2Z5Y7G2	A0A2Z5Y7G2_MYCMR	FHA domain-containing protein FhaB	FHA domain-containing protein FhaB		22.6067		22.2582	23.3691	22.2903	22.9525	21.1371	22.8351	23.3135	23.4107							22.6067						22.004		22.5124		23.564	23.5498	23.2316	23.1311	21.9921	22.4948	22.4727	22.2016	22.9817			22.9234				21.1371	21.2792	23.7552	23.471
A0A2Z5Y8R2	A0A2Z5Y8R2_MYCMR	Flavin-dependent monooxygenase, reductase subunit HsaB (EC 1.5.1.36) (Oxidoreductase)	Flavin-dependent monooxygenase, reductase subunit HsaB (EC 1.5.1.36) (Oxidoreductase)							21.0627	21.095	21.0652	21.7951																										21.1216	21.1178	20.9486		21.1536	21.1779	21.1195	20.929	21.3091	20.7142	21.1724
A0A2Z5YHF1	A0A2Z5YHF1_MYCMR	Flavoprotein	Flavoprotein	23.8052	24.4802	24.8608	24.9329	25.0874	23.9832	23.9751	23.7231	23.8956	23.8119	24.7048	23.7752	23.6896	23.6258	24.1302	25.2999	23.9692	24.2269	24.425	25.1211	25.0635	24.5252	24.7333	25.1009	25.0379	24.6788	24.9139	25.6142	24.6625	25.248	24.8248	23.9657	23.8337	24.1009	24.0324	23.9183	24.0076	23.8704	24.104	23.7117	23.7294	23.6525	23.7989	23.5883	24.0353	24.0631
A0A2Z5YP21	A0A2Z5YP21_MYCMR	Flotillin family protein	Flotillin family protein	23.5684	23.7948	25.0525	24.2996	24.2988	24.5596	24.9497	24.9011	25.035	25.0151	24.6436	23.7917	23.3452			22.809	24.7569	24.1356	23.4778	24.7183	25.4176	25.3039	24.7704	24.0988	24.5527	24.0725	24.4744	24.0315	24.1345	24.4148	24.6144	24.4774	24.595	24.3296	24.8365	25.1549	25.1306	25.0493	24.4638	25.0249	24.8024	24.8768	24.9004	25.2417	25.0588	24.8044
A0A2Z5YDA6	A0A2Z5YDA6_MYCMR	Fluoroquinolones export ATP-binding protein MT2762	Fluoroquinolones export ATP-binding protein MT2762			21.1728	20.2843	23.0173	20.189	20.5394	20.067	20.136	20.5168	22.0642										21.1728			20.2843				23.1671	22.6709	22.9758	23.2555	20.1783	20.1998			20.7153	20.4976	20.4052		20.0198	20.7026	20.0525	19.4931	19.5709	20.5252	20.312
A0A2Z5YB51	A0A2Z5YB51_MYCMR	FMN-binding glutamate synthase family protein	FMN-binding glutamate synthase family protein	22.9052		21.9923	21.0941	22.4658	22.5257	23.2325	22.8758	23.3955	22.9007	23.8678				22.9052						21.9923			20.5571		21.6311			22.6388	22.3906	22.368	22.1223	22.8397	22.681	22.4598	22.9273	23.1406	23.2386	23.6237	22.908	22.5596	23.0229	23.0127	23.3203	23.2325	23.6336
A0A2Z5Y9B9	A0A2Z5Y9B9_MYCMR	FMNH2-utilizing oxygenase	FMNH2-utilizing oxygenase				19.4127			19.3235	18.3828	18.7692	19.3382	18.8345													19.4127												20.3927	18.6314	18.9465				18.3828		18.7692
A0A2Z5YKS9	A0A2Z5YKS9_MYCMR	FO synthase	FO synthase							22.9521	22.7888	22.7314	22.6924	22.5825																									23.1055	22.9527	22.7982		22.8603	22.7663	22.6787	22.8498	22.4447	22.9342	22.8152
A0A2Z5YCB8	A0A2Z5YCB8_MYCMR	Formamidopyrimidine-DNA glycosylase (Fapy-DNA glycosylase) (EC 3.2.2.23) (DNA-(apurinic or apyrimidinic site) lyase MutM) (AP lyase MutM) (EC 4.2.99.18)	Formamidopyrimidine-DNA glycosylase (Fapy-DNA glycosylase) (EC 3.2.2.23) (DNA-(apurinic or apyrimidinic site) lyase MutM) (AP lyase MutM) (EC 4.2.99.18)							20.7878	20.6341	21.3033	20.3769																										21.2619		20.3137		20.8764	20.3131	20.3003	21.0466	21.1676		21.439
A0A2Z5YC02	A0A2Z5YC02_MYCMR	Formate hydrogenase HycE	Formate hydrogenase HycE			23.3451	22.7786	24.0631		22.1773	22.0005	22.9213	23.1103	24.0444										23.5127	23.5788	22.9438	22.2898		23.0481	22.9979	23.9996	24.0976	24.0876	24.0675					22.2258	22.1524	21.8807	22.4503	21.9426	22.1904	21.5762	22.2928	22.1911	23.2893	23.2835
A0A2Z5Y992	A0A2Z5Y992_MYCMR	Formate-dependent phosphoribosylglycinamide formyltransferase	Formate-dependent phosphoribosylglycinamide formyltransferase	22.793	24.0261	23.8892	24.7828	24.9386	23.9871	23.924	24.0902	23.9476	24.0514	24.4145	22.7042	22.2863	23.3388	22.8428			24.0281	24.0242	23.2727	24.2995	24.0164	23.9683	24.8312	24.7005	24.9071	24.6923	24.7129	24.7055	25.6039	24.7324	24.0439	24.1926	23.8593	23.8526	24.0555	23.6735	24.012	23.9549	24.0295	24.2117	24.1467	23.9729	23.8725	23.797	24.1732
A0A2Z5YCG9	A0A2Z5YCG9_MYCMR	Formyltetrahydrofolate deformylase (EC 3.5.1.10) (Formyl-FH(4) hydrolase)	Formyltetrahydrofolate deformylase (EC 3.5.1.10) (Formyl-FH(4) hydrolase)		21.6479	22.2907	22.9368	22.1669	20.7011	21.9323	22.2163	21.8085	22.9519	22.1213								21.6479		22.2907			23.1788	23.3953	22.4009	22.7723	22.0256	22.0471		22.4281	20.2404	20.9787		20.8843	21.7617	22.7381	21.7851	21.4443	22.4106	22.5039	22.1668	21.7838	22.2862	21.5864	21.5529
A0A2Z5YLM7	A0A2Z5YLM7_MYCMR	Fructose-1,6-bisphosphatase	Fructose-1,6-bisphosphatase	25.4588	25.2404	25.6068	25.5437	24.9756	25.9841	26.1653	25.8772	25.5663	25.2145	25.0112	25.6164	25.6004	25.4183	25.2002	24.5645	25.314	25.7522	25.331	25.4615	26.0387	25.5723	25.3546	25.8858	25.0524	25.5711	25.6655	25.0329	25.4298	24.4548	24.9851	26.0203	26.0391	26.0123	25.8646	25.971	26.1181	26.1093	26.4627	26.0106	25.9172	25.8026	25.7785	25.6657	25.7549	25.2783
A0A2Z5Y989	A0A2Z5Y989_MYCMR	Fructose-bisphosphate aldolase	Fructose-bisphosphate aldolase	25.9057	24.9888	25.7027	26.6266	26.0296	25.8331	25.619	25.9526	25.3843	25.499	25.4683	25.9018	25.7151	26.0925	25.9134	23.3159	24.8272	25.8105	26.0014	25.158	25.9337	25.7	26.019	26.9798	26.3203	26.5982	26.6081	25.7979	25.8253	26.3877	26.1075	25.7502	25.8136	25.8806	25.8882	25.5333	25.7227	25.8736	25.3466	25.8122	25.8137	26.1192	26.0653	25.6644	25.1326	25.356
A0A2Z5YKB1	A0A2Z5YKB1_MYCMR	Fumarate hydratase class II (Fumarase C) (EC 4.2.1.2) (Aerobic fumarase) (Iron-independent fumarase)	Fumarate hydratase class II (Fumarase C) (EC 4.2.1.2) (Aerobic fumarase) (Iron-independent fumarase)	26.9443	25.766	26.4918	27.1194	26.8704	27.3817	27.3735	27.1839	27.0649	26.7414	26.7243	27.137	26.814	26.9505	26.8758	24.5477	24.803	26.9737	26.7396	26.0146	26.8731	26.3512	26.7281	27.5635	26.8123	26.9936	27.1082	27.0148	26.9185	26.8517	26.6966	27.3715	27.4093	27.3153	27.4305	27.3829	27.464	27.5116	27.1357	27.1298	27.2075	27.1274	27.2711	26.9206	27.1663	27.1077
A0A2Z5Y8S5	A0A2Z5Y8S5_MYCMR	Fumarate reductase (Fumarate reductase iron-sulfur subunit)	Fumarate reductase (Fumarate reductase iron-sulfur subunit)	21.9986	23.4383	24.1466	23.8403	24.7254	23.3798	23.3328	23.5333	24.1762	23.5485	24.9193		21.7889	21.6893	22.5177	23.1824	24.0414	23.25	23.2792	23.7839	24.1868	24.4917	24.124	24.0039	23.5865	23.9788	23.7919	25.0125	24.9266	24.356	24.6067	23.3058	23.4314	23.345	23.4371	23.1987	23.4243	23.5182	23.1898	23.4321	23.3889	23.6287	23.6835	24.0961	24.7185	23.714
A0A2Z5YP01	A0A2Z5YP01_MYCMR	Galactofuranosyl transferase GlfT1	Galactofuranosyl transferase GlfT1		22.1161	22.0778	22.1248	22.5969	23.2958	23.7801	23.9237	23.7567	23.8397	22.6507							22.1161		21.9325	22.1188	22.1821		21.97	21.9643	22.2094	22.3557	22.0293	22.0905		23.6709	23.3419	23.376	23.1352	23.3302	23.7758	24.0517	24.0582	23.2347	23.8811	23.8485	23.9631	24.0021	24.1518	23.1418	23.9766
A0A2Z5YNP5	A0A2Z5YNP5_MYCMR	Galactofuranosyl transferase GlfT2	Galactofuranosyl transferase GlfT2	24.504	25.1685	26.1482	26.2867	26.6869	26.7683	27.5522	27.6384	27.5817	27.5766	27.1659	24.8723	24.439	24.6948	24.0098	22.9803	25.3539	26.0728	26.2669	25.7549	26.5445	26.1855	26.108	26.2534	26.0827	26.4074	26.4034	26.6518	26.661	26.5009	26.9337	26.8363	26.7598	26.7244	26.7529	27.5025	27.5509	27.5797	27.5756	27.6236	27.4264	27.8291	27.6743	27.7606	27.445	27.5394
A0A2Z5YNK7	A0A2Z5YNK7_MYCMR	Gamma carbonic anhydrase family protein	Gamma carbonic anhydrase family protein				23.077	23.2228						23.0266													23.077				23.4343	23.264	23.4279	22.7649
A0A2Z5YIY2	A0A2Z5YIY2_MYCMR	Gamma-aminobutyraldehyde dehydrogenase	Gamma-aminobutyraldehyde dehydrogenase							19.8178	19.929	19.4044	19.9925																										19.7085	19.8551	19.8899			19.8499		20.0081	19.565	19.2437
A0A2Z5YEZ5	A0A2Z5YEZ5_MYCMR	Gamma-aminobutyraldehyde dehydrogenase	Gamma-aminobutyraldehyde dehydrogenase	24.897	24.0147	24.4724	24.6309	23.7824	24.8674	24.9154	24.6065	24.5704	24.3405	24.6425	25.0778	24.8656	25.0206	24.624	23.0712	23.7596	25.045	24.183	24.2296	24.9386	23.7114	25.01	25.0859	24.2988	24.5804	24.5584	23.7455	24.0096	23.5049	23.8697	24.7168	24.6703	25.0283	25.0543	24.8686	24.8914	24.7008	25.2008	24.7583	24.5635	24.6704	24.4338	24.4585	24.786	24.4667
A0A2Z5YIC5	A0A2Z5YIC5_MYCMR	Gamma-glutamyl phosphate reductase (GPR) (EC 1.2.1.41) (Glutamate-5-semialdehyde dehydrogenase) (Glutamyl-gamma-semialdehyde dehydrogenase) (GSA dehydrogenase)	Gamma-glutamyl phosphate reductase (GPR) (EC 1.2.1.41) (Glutamate-5-semialdehyde dehydrogenase) (Glutamyl-gamma-semialdehyde dehydrogenase) (GSA dehydrogenase)		22.9725		23.6713	23.5743	23.421	23.8481	23.703	23.4158	23.4757	24.0077								22.9725					23.8562	24.191	23.5387	23.0993	23.642	23.6428	23.8108	23.2016	23.753	23.4501	23.129	23.3518	23.8358	24.0878	23.4287	24.04	23.778	23.7044	23.8156	23.5139	23.6646	23.2757	23.307
A0A2Z5YAW6	A0A2Z5YAW6_MYCMR	Gamma-glutamylcyclotransferase	Gamma-glutamylcyclotransferase	24.1011	23.2485	23.0124	23.7975	23.9308	23.8628	23.6733	24.0374	23.3831	23.2959	23.4329	23.9112	23.8235	24.2842	24.3854			22.8835	23.6135		23.1918	22.7253	23.1203	24.45	23.1382	23.7907	23.811		23.7689	24.1796	23.8437	23.5803	24.0178	23.9739	23.8792	24.0863	23.7507	23.6678	23.1883	24.1005	24.2206	23.8403	23.9881	23.615	23.1355	23.3986
A0A2Z5YPI2	A0A2Z5YPI2_MYCMR	Gamma-glutamyl-hercynylcysteine sulfoxide hydrolase (EC 3.5.1.118) (Gamma-glutamyl hercynylcysteine S-oxide hydrolase)	Gamma-glutamyl-hercynylcysteine sulfoxide hydrolase (EC 3.5.1.118) (Gamma-glutamyl hercynylcysteine S-oxide hydrolase)		22.0256	22.2576	21.2988	22.1119	21.3183	23.0392	23.1788	23.258	23.3518	23.3137							22.0256			22.2373	22.2779		21.3592		21.2384					22.1119	21.2813	21.4864	21.1872		23.0923	23.0177	23.0076		23.077	22.8016	23.244	23.5925	23.5886	22.8374	23.348
A0A2Z5YI85	A0A2Z5YI85_MYCMR	Gamma-glutamyltranspeptidase	Gamma-glutamyltranspeptidase	22.4442	21.9682	23.2189	22.5973	23.651	23.3793	24.7678	24.4142	23.6882	23.3751	23.974		22.4961	22.3922				21.9682			23.8522	23.2469	22.5576	23.1345	21.9088	23.3173	22.0286	23.6878	23.7323		23.5328	23.0136	23.279	23.8524	23.3723	24.5536	25.1711	24.7488	24.5979	24.5705	24.0876	24.5972	24.4014	23.6691	23.8319	23.5636
A0A2Z5YGP4	A0A2Z5YGP4_MYCMR	GDP-mannose-dependent alpha-(1-6)-phosphatidylinositol monomannoside mannosyltransferase	GDP-mannose-dependent alpha-(1-6)-phosphatidylinositol monomannoside mannosyltransferase		22.2669	22.0202	20.9672	22.3453	21.4456	22.17	22.6096	22.5698	22.2752	22.512							22.2669			22.3556	21.6848				20.9672		22.5964	22.4917	21.6763	22.6169	21.344	21.3064	21.6037	21.5283	22.2613	21.813	22.0278	22.5779	22.8692	22.6678	22.2159	22.6854	22.8876	22.6938	22.1279
A0A2Z5Y9W0	A0A2Z5Y9W0_MYCMR	Geranylgeranyl pyrophosphate synthase (Heptaprenyl diphosphate synthase component 2) (EC 2.5.1.30)	Geranylgeranyl pyrophosphate synthase (Heptaprenyl diphosphate synthase component 2) (EC 2.5.1.30)		23.861	23.7205	23.4618	24.6786	22.9405	23.362	23.0244	23.0757	23.1855	24.5958					24.9945		23.3081	23.2802	23.5518	23.6352	23.697	23.9982	23.4287	23.3254	23.4789	23.6143	24.9832	24.3268	25.3126	24.0918	22.9573	22.9797	23.0404	22.7846	23.5116	23.2288	23.37	23.3376	23.0272	23.0539	22.9213	23.0951	22.701	23.1805	23.3457
A0A2Z5Y7R1	A0A2Z5Y7R1_MYCMR	Glucanase (EC 3.2.1.-) ECPOODDI_00110 - CelA - aminohapposekvenssissä virhe! Alusta puuttuu MAFVELWHYFAGV	Glucanase (EC 3.2.1.-)	27.8044	22.0241	21.6112	21.6379		20.7435	19.843					28.1756	27.0701	27.8858	28.0861	21.7192	22.4162	23.1614	20.7996	21.1665	21.6827	21.7672	21.8282	21.4679	21.9334	21.9427	21.2075					20.82	20.4753	20.5432	21.1355		19.3449	20.3411
A0A2Z5YL55	A0A2Z5YL55_MYCMR	Glucose-1-phosphate adenylyltransferase (EC 2.7.7.27) (ADP-glucose pyrophosphorylase) (ADPGlc PPase) (ADP-glucose synthase)	Glucose-1-phosphate adenylyltransferase (EC 2.7.7.27) (ADP-glucose pyrophosphorylase) (ADPGlc PPase) (ADP-glucose synthase)	21.2004			22.8566	23.5378	22.4353	21.7253	22.1896	21.9766	21.5398	22.5517				21.2004									23.2506	22.5014	22.8271	22.8474	23.7528	23.6976	23.6974	23.0035	22.9474	21.7118		22.6468	21.346	21.9671	21.4343	22.1538	21.6452	22.4616	21.7357	22.9159	21.6718	22.0614	22.1965
A0A2Z5YEN1	A0A2Z5YEN1_MYCMR	Glucose-1-phosphate cytidylyltransferase	Glucose-1-phosphate cytidylyltransferase						22.4101	22.3942	22.4493	22.658	22.9734	22.7282																					22.2806	22.7896		22.1602	22.2246	22.4598	22.4981		22.5862	22.461	22.3165	22.4336	22.4933	22.818	22.6628
A0A2Z5Y9E7	A0A2Z5Y9E7_MYCMR	Glucose-1-phosphate thymidylyltransferase (EC 2.7.7.24)	Glucose-1-phosphate thymidylyltransferase (EC 2.7.7.24)			21.1631	21.2281	21.9316	20.229	20.4336	20.3703	20.8826	21.0334	21.0832										21.1631			21.5078	20.5995		21.5769		21.6907		22.1724	20.1356	20.2272		20.3243	20.4187	20.3156	20.4221	20.578	20.357	20.5536	20.3778	20.1929	21.0593	20.7607	20.8279
A0A2Z5YDW8	A0A2Z5YDW8_MYCMR	Glucose-6-phosphate 1-dehydrogenase (G6PD) (EC 1.1.1.49)	Glucose-6-phosphate 1-dehydrogenase (G6PD) (EC 1.1.1.49)	23.5834	23.4258	24.1643	24.8615	24.5559	23.7769	23.863	24.0605	24.093	24.0477	23.6325	23.563	23.6556	23.5892	23.5258			23.3839	23.4676		24.4083	23.9203		25.1558	24.5901	25.001	24.699	23.8906	24.9132	24.479	24.9407	23.8903	23.3442	23.9414	23.9318	23.9271	24.0959	23.8615	23.5676	24.1809	24.1873	24.0781	23.7958	24.0794	24.1696	24.0301
A0A2Z5YKJ9	A0A2Z5YKJ9_MYCMR	Glucose-6-phosphate 1-dehydrogenase (G6PD) (EC 1.1.1.49)	Glucose-6-phosphate 1-dehydrogenase (G6PD) (EC 1.1.1.49)				23.658	24.2187	22.7181	23.4249	23.7733	23.8344	23.8096	24.3168													24.161	23.1319	23.6603	23.6791	24.3058	24.0336	23.9944	24.5409	22.6952	22.4319	22.8921	22.8533	23.3651	23.5147	23.5966	23.2232	23.9937	23.7395	23.5081	23.852	24.1497	24.2466	23.107
A0A2Z5YDW1	A0A2Z5YDW1_MYCMR	Glucose-6-phosphate dehydrogenase assembly protein OpcA	Glucose-6-phosphate dehydrogenase assembly protein OpcA	23.3752	23.6731	24.3898	24.9574	24.9053	23.9872	24.094	24.0655	24.3844	24.3523	24.284	23.6099		23.7247	22.7911			22.8589	24.4873		24.4223	24.6718	24.0754	25.0939	24.8872	25.0695	24.7791	24.1856	24.6483	25.5682	25.2191	23.9195	24.1467	23.7692	24.1132	24.2505	24.3226	24.0594	23.7435	24.0293	24.2567	24.079	23.8971	24.1647	24.2948	24.6938
A0A2Z5YKU3	A0A2Z5YKU3_MYCMR	Glucose-6-phosphate isomerase (GPI) (EC 5.3.1.9) (Phosphoglucose isomerase) (PGI) (Phosphohexose isomerase) (PHI)	Glucose-6-phosphate isomerase (GPI) (EC 5.3.1.9) (Phosphoglucose isomerase) (PGI) (Phosphohexose isomerase) (PHI)	23.3819	23.6108	24.0401	24.7511	24.6917	23.0119	23.7128	23.3824	22.6519	23.215	23.1926	23.1108	23.7476	23.0103	23.6588			23.2287	23.9928		23.9675	23.7955	24.3572	25.2551	24.4821	24.8253	24.442	24.4363	24.5382	25.3473	24.4452	23.0216	22.759	23.1925	23.0746	23.9747	23.8495	23.9139	23.113	23.3251	23.2956	23.5824	23.3266	22.4432	22.8028	22.7095
A0A2Z5YJR2	A0A2Z5YJR2_MYCMR	Glucosyl-3-phosphoglycerate phosphatase	Glucosyl-3-phosphoglycerate phosphatase	22.5548	22.0779	23.2905	22.8223	23.1993	22.9553	23.0143	23.5674	23.0501	23.0094	22.1221	22.7179	22.8894	22.2188	22.393			22.7795	21.3762	23.0288	23.6759	23.4232	23.0342	22.6926	22.7577	22.9379	22.9011				23.1993	22.8033	22.8274	23.0853	23.1054	23.3228	23.3123	23.2822	22.1399	23.6225	23.4726	23.5283	23.6463	23.5031	22.8887	22.7586
A0A2Z5YIE3	A0A2Z5YIE3_MYCMR	Glutamate 5-kinase (EC 2.7.2.11) (Gamma-glutamyl kinase) (GK)	Glutamate 5-kinase (EC 2.7.2.11) (Gamma-glutamyl kinase) (GK)			22.3089	22.0868	22.4039	22.1328	22.4536	22.527	22.7252	22.7482	22.8974										22.3089			22.224	22.1694	21.7998	22.1538	22.3571	22.1067	22.6676	22.4843	22.3198	22.2496	21.9128	22.0491	22.3422	22.4255	22.546	22.5008	22.4584	22.4461	22.6698	22.5337	22.6435	22.8562	22.6759
A0A2Z5YAG9	A0A2Z5YAG9_MYCMR	Glutamate decarboxylase (EC 4.1.1.15)	Glutamate decarboxylase (EC 4.1.1.15)	23.1106	23.3865	24.1546	24.795	25.1666	23.8289	24.6487	24.9253	24.9079	24.9822	25.1691	23.4596	23.5115	23.2186	22.2527	22.5071		24.068	23.5844		24.4284	23.8459	24.1893	25.2482	24.7624	24.6543	24.5151	25.0013	25.0359	25.5065	25.123	23.6086	23.8967	23.929	23.8811	24.5475	24.6117	24.7079	24.7277	24.9561	24.7609	24.9026	25.0818	25.2836	24.7494	24.6908
A0A2Z5YJH7	A0A2Z5YJH7_MYCMR	Glutamate racemase (EC 5.1.1.3)	Glutamate racemase (EC 5.1.1.3)					20.4199		19.7724	19.3901	21.0862	19.876	21.2093																	20.8743			19.9655					19.7528	19.6451	19.9193			19.3901				21.0862
A0A2Z5YNT5	A0A2Z5YNT5_MYCMR	Glutamate synthase	Glutamate synthase	26.4454	23.8788	24.5649	25.6857	25.8826	27.3691	27.5145	27.2146	27.0305	26.9708	26.5147	26.5829	26.4715	26.1897	26.5376	22.006	21.4047	25.609	26.4953	24.0144	25.149	24.2812	24.815	26.1375	25.1913	25.923	25.4911	25.6822	25.846	26.1442	25.8581	27.3656	27.3085	27.3698	27.4327	27.4821	27.6512	27.4991	27.4257	27.2204	27.2697	27.2645	27.1039	26.9826	27.0601	27.0488
A0A2Z5YHJ6	A0A2Z5YHJ6_MYCMR	Glutamate synthase	Glutamate synthase	22.5435	21.5811		22.5848	22.8947	22.0153	22.5149	23.4424	23.6175	23.3066	23.2672	22.4281	22.7673	22.435				22.7375	20.4246					22.459		22.7105					22.8947	22.0533			21.9774	22.1776	22.3609	22.5817	22.9396	23.511	23.4636	23.3525	23.4424	23.7159	23.9389	23.1979
A0A2Z5YPT5	A0A2Z5YPT5_MYCMR	Glutamate synthase [NADPH] small chain (EC 1.4.1.13)	Glutamate synthase [NADPH] small chain (EC 1.4.1.13)	23.6614	23.8862	23.2141	23.7383	23.0875	24.062	23.7461	24.3782	24.0009	24.038	22.8956	23.5076	24.2577	23.0554	23.8249			23.96	23.8124		22.9554		23.4727	23.9765	23.6422	23.683	23.6514	22.9748			23.2002	23.8646	24.1262	24.1975	24.0596	23.8832	24.3493	24.0749	22.677	24.566	24.2347	24.3877	24.3242	24.2073	24.1559	23.6394
A0A2Z5Y9R7	A0A2Z5Y9R7_MYCMR	Glutamate-1-semialdehyde 2,1-aminomutase (GSA) (EC 5.4.3.8) (Glutamate-1-semialdehyde aminotransferase) (GSA-AT)	Glutamate-1-semialdehyde 2,1-aminomutase (GSA) (EC 5.4.3.8) (Glutamate-1-semialdehyde aminotransferase) (GSA-AT)	23.6667	23.6591	23.501	23.1983	22.5284	23.657	22.9898	22.8374	22.9145	23.1146	22.4799	23.5674	23.7657	23.6493	23.6842			23.759	23.5592	23.7506	23.2871	23.7555	23.2106	23.3465	23.5836	22.9749	22.8883	22.9606	22.0317		22.5929	23.5829	23.5362	23.576	23.9327	23.0459	23.0303	22.7583	23.1248	22.791	22.9936	22.9025	22.6626	22.7354	23.0771	22.931
A0A2Z5YN76	A0A2Z5YN76_MYCMR	Glutamate--cysteine ligase EgtA (EC 6.3.2.2) (Gamma-glutamylcysteine synthase) (GCS) (Gamma-ECS)	Glutamate--cysteine ligase EgtA (EC 6.3.2.2) (Gamma-glutamylcysteine synthase) (GCS) (Gamma-ECS)			21.7993	21.6829	22.3478	22.6145	23.4284	23.063	23.2533	23.7156	23.3142										21.5879		22.0108				21.6829				22.3478	22.6605	22.9593	22.3846	22.4537	23.7359	23.1527	23.4561	23.3687	23.1302	22.6283	23.2578	23.2356	23.5778	22.8234	23.3586
A0A2Z5YCD2	A0A2Z5YCD2_MYCMR	Glutamate--tRNA ligase (EC 6.1.1.17) (Glutamyl-tRNA synthetase) (GluRS)	Glutamate--tRNA ligase (EC 6.1.1.17) (Glutamyl-tRNA synthetase) (GluRS)	23.8884	23.9868	23.9844	24.3007	24.5456	24.6267	24.863	24.9241	24.9139	24.6356	24.7166	23.5737	24.1613	23.857	23.9617		22.9144	24.5632	24.4828	22.7287	24.2288	24.2871	24.693	24.7051	24.1943	24.1773	24.1262	24.4933	24.3391	24.8899	24.46	24.6858	24.7283	24.5716	24.5211	24.8885	24.9439	24.8632	24.7564	25.1636	24.8079	24.8182	24.9067	24.7445	24.9721	25.0252
A0A2Z5YNC8	A0A2Z5YNC8_MYCMR	Glutamine amidotransferase	Glutamine amidotransferase			21.5242	21.1519	21.4926	20.5613	20.5073	20.4865	20.7297	20.9896	21.7364										21.1915		21.8568	20.8847			21.4192				21.4926	20.5613				21.082	20.4366	20.6106	19.8999	20.4782	20.6406	20.374	20.4533	20.5204	20.7603	20.9084
A0A2Z5YHF6	A0A2Z5YHF6_MYCMR	Glutamine synthetase (EC 6.3.1.2)	Glutamine synthetase (EC 6.3.1.2)	27.0711	26.7077	27.1052	27.5716	27.5736	27.183	27.5125	27.6382	27.3542	27.4012	27.2178	26.8148	27.149	27.1814	27.1394	26.3779	25.5419	27.4071	27.504	26.7577	27.4268	26.9937	27.2426	27.8935	27.2985	27.4581	27.6362	27.5932	27.6791	27.4934	27.5287	26.9141	27.1913	27.3798	27.2467	27.3787	27.5281	27.4894	27.654	27.493	27.6912	27.6133	27.7553	27.4892	27.3188	27.2545
A0A2Z5YG99	A0A2Z5YG99_MYCMR	Glutamine synthetase (EC 6.3.1.2) (Glutamine synthetase GlnA)	Glutamine synthetase (EC 6.3.1.2) (Glutamine synthetase GlnA)		22.4785	22.0989	22.5208	22.6427	22.0583	22.1446	22.2561	22.5411	22.5254	22.499								22.4785		22.0989			22.7444	22.4669	22.2159	22.6562	22.8192	22.7769	21.8724	23.1022	22.2163	22.1939	21.4151	22.4079	22.144	22.17	22.1192	22.145	22.2172	22.361	22.2163	22.2299	22.5306	22.7181	22.3747
A0A2Z5YAM4	A0A2Z5YAM4_MYCMR	Glutamine--fructose-6-phosphate aminotransferase [isomerizing] (EC 2.6.1.16) (D-fructose-6-phosphate amidotransferase) (GFAT) (Glucosamine-6-phosphate synthase) (Hexosephosphate aminotransferase) (L-glutamine--D-fructose-6-phosphate amidotransferase)	Glutamine--fructose-6-phosphate aminotransferase [isomerizing] (EC 2.6.1.16) (D-fructose-6-phosphate amidotransferase) (GFAT) (Glucosamine-6-phosphate synthase) (Hexosephosphate aminotransferase) (L-glutamine--D-fructose-6-phosphate amidotransferase)	22.5364	23.7974	22.9483	23.3936	24.0972	23.2561	23.6392	23.8278	24.0797	24.1654	24.1631	22.6036	22.1256	22.3873	23.029			23.3956	24.1993		22.9077	22.9114	23.0259	23.6147	23.4481	23.0731	23.4385	23.8097	24.0667	24.632	23.8805	23.297	23.3322	23.0918	23.3035	23.5599	23.6504	23.6702	23.6763	23.9314	23.7049	23.8225	23.8523	23.8426	23.9946	24.4019
A0A2Z5YA51	A0A2Z5YA51_MYCMR	Glutamyl-tRNA reductase (GluTR) (EC 1.2.1.70)	Glutamyl-tRNA reductase (GluTR) (EC 1.2.1.70)	22.0592	21.4968			20.9565	23.0141	24.0887	24.0866	23.8458	24.1646	23.3907	22.4368	22.2564	21.4844				21.4968											20.8031	20.5851	21.4812	22.9132	23.1056	23.0241	23.0135	23.9618	23.8132	24.3167	24.2629	24.1214	23.9779	24.1686	24.0787	24.2546	23.4367	23.8462
A0A2Z5YCW9	A0A2Z5YCW9_MYCMR	Glutamyl-tRNA(Gln) amidotransferase subunit A (Glu-ADT subunit A) (EC 6.3.5.7)	Glutamyl-tRNA(Gln) amidotransferase subunit A (Glu-ADT subunit A) (EC 6.3.5.7)	23.976	23.881	24.1698	24.9176	24.7839	25.2197	25.7674	25.6475	25.5109	25.2819	25.0445	24.119	24.2393	23.3514	24.1942	21.8022	23.6872	25.0827	24.9518	24.108	24.8611	24.0695	23.6405	24.887	24.6173	25.1566	25.0095	24.6641	24.95	24.9005	24.621	25.2705	25.234	25.1915	25.1829	25.7799	25.7669	25.7346	25.7881	25.6202	25.72	25.6458	25.6039	25.5032	25.4256	25.604
A0A2Z5YDP2	A0A2Z5YDP2_MYCMR	Glyceraldehyde-3-phosphate dehydrogenase (EC 1.2.1.-)	Glyceraldehyde-3-phosphate dehydrogenase (EC 1.2.1.-)	27.7059	27.8662	28.8084	28.7469	28.4806	27.3975	26.6018	26.4375	26.2496	26.3018	27.7687	27.7135	27.5438	27.7281	27.8382	28.4058	28.7537	27.1224	27.1829	29.6705	28.4687	28.7313	28.3631	28.728	28.9706	28.5854	28.7036	28.5218	28.4004	28.764	28.2361	27.1782	27.4058	27.5344	27.4715	26.5636	26.4368	26.5467	26.8599	26.4535	26.7138	26.2665	26.3161	26.0414	26.339	26.3684
A0A2Z5YN73	A0A2Z5YN73_MYCMR	Glycerol kinase (EC 2.7.1.30) (ATP:glycerol 3-phosphotransferase) (Glycerokinase) (GK)	Glycerol kinase (EC 2.7.1.30) (ATP:glycerol 3-phosphotransferase) (Glycerokinase) (GK)							21.5173	21.2906	21.7714	21.7118																											21.2879	21.7467		21.1702	21.1644	21.5013	21.3264	21.7714
A0A2Z5YEE8	A0A2Z5YEE8_MYCMR	Glycerol-3-phosphate acyltransferase (EC 2.3.1.15) (Putative acyltransferase plsB1)	Glycerol-3-phosphate acyltransferase (EC 2.3.1.15) (Putative acyltransferase plsB1)	26.965	26.1714	27.0011	27.0472	27.9889	27.0502	27.8105	27.1108	27.2826	27.4361	28.0568	27.0141	27.1559	26.6836	27.0064	25.7685	25.5107	26.5422	26.8642	26.4458	27.0036	27.3148	27.2401	26.9217	27.0038	27.0683	27.1952	27.9155	27.7849	27.983	28.2722	27.0819	27.0765	27.0355	27.007	27.6501	27.8383	27.8064	27.9472	27.1111	27.0624	27.1404	27.1292	27.3086	27.1231	27.4162
A0A2Z5YJ17	A0A2Z5YJ17_MYCMR	Glycerol-3-phosphate acyltransferase (GPAT) (EC 2.3.1.15)	Glycerol-3-phosphate acyltransferase (GPAT) (EC 2.3.1.15)	21.5427	24.2011	24.3017	25.0317	25.3956	24.2055	25.3665	25.3061	25.6424	25.7748	25.437		21.0515	22.0339				23.0097	25.3924	24.1936	24.53	24.0243	24.4591	25.0341	25.3481	24.9778	24.7666	25.5347	25.3051	25.2979	25.4447	24.2209	24.3582	24.0828	24.1599	25.4192	25.3942	25.3693	25.2833	25.3473	25.2887	25.2843	25.3042	25.8662	25.652	25.409
A0A2Z5YBC0	A0A2Z5YBC0_MYCMR	Glycerol-3-phosphate dehydrogenase (EC 1.1.5.3)	Glycerol-3-phosphate dehydrogenase (EC 1.1.5.3)	23.7881	24.4321	25.0941	24.9949	25.8813	25.9818	26.7172	26.5373	26.5299	26.5052	26.4833	24.569	23.9772	23.1347	23.4716	23.81	23.3529	25.2057	25.3599	24.4061	25.2092	25.3263	25.4348	24.8902	24.8554	25.1787	25.0551	25.3184	25.9742	25.7486	26.484	25.9631	26.0048	25.9583	26.0008	26.5626	26.7209	26.7192	26.866	26.3986	26.4627	26.6906	26.5975	26.5078	26.5068	26.575
A0A2Z5YIF0	A0A2Z5YIF0_MYCMR	Glycerol-3-phosphate dehydrogenase (EC 1.1.5.3)	Glycerol-3-phosphate dehydrogenase (EC 1.1.5.3)				23.0868	22.7829	22.4547	22.5148	22.5075	22.7473	22.8233	22.9892													23.0868				22.4576	22.9174	22.8455	22.9109	22.488		22.3757	22.5005	22.5085	22.2852	22.4949	22.7705	22.5179	22.5438	22.5066	22.4615	22.2824	22.9105	23.0491
A0A2Z5YCZ5	A0A2Z5YCZ5_MYCMR	Glycerol-3-phosphate dehydrogenase [NAD(P)+] (EC 1.1.1.94) (NAD(P)H-dependent glycerol-3-phosphate dehydrogenase)	Glycerol-3-phosphate dehydrogenase [NAD(P)+] (EC 1.1.1.94) (NAD(P)H-dependent glycerol-3-phosphate dehydrogenase)	23.1337	23.6911	23.398	22.2992	23.8088	24.2414	24.2094	23.8728	24.0632	24.0829	24.6099	23.1342	23.2564	23.2873	22.857		23.7451	23.7483	23.5798	24.2107	23.1198	23.3672	22.8944	22.3392	22.3535	22.4408	22.0634	24.0078	23.5776	24.2964	23.3533	24.1395	24.4483	24.1135	24.2642	24.3225	24.4893	24.2519	23.7739	23.7739	23.889	24.0877	23.7406	23.7032	24.3153	24.171
A0A2Z5YNI0	A0A2Z5YNI0_MYCMR	Glycine betaine/carnitine/choline transport ATP-binding protein OpuCA (Proline/glycine betaine ABC transporter ATP-binding protein)	Glycine betaine/carnitine/choline transport ATP-binding protein OpuCA (Proline/glycine betaine ABC transporter ATP-binding protein)					20.0693	20.5089	21.1493	20.9333	21.0208	21.2433	21.323																				20.0693	20.3418	20.655		20.5299	21.0852	20.8032	21.297	21.4118	20.9844	20.9888	20.7917	20.9684	21.1422	20.814	21.1062
A0A2Z5YF94	A0A2Z5YF94_MYCMR	Glycine cleavage system H protein	Glycine cleavage system H protein	23.9875	23.7764	24.1461	25.3348		23.9067	23.9353	25.1619	24.2695	23.9838	22.3682		24.2889	23.7392	23.9345			23.7764			24.4376	23.9231	24.0776	25.8061	24.9394	25.2588						23.8389	23.8559	23.9434	23.9887	23.7321	24.3537	24.1531	23.5023	25.3031	24.9986	25.2485	25.0976	24.6546		23.8844
A0A2Z5YG04	A0A2Z5YG04_MYCMR	Glycine dehydrogenase (decarboxylating) (EC 1.4.4.2) (Glycine cleavage system P-protein) (Glycine decarboxylase) (Glycine dehydrogenase (aminomethyl-transferring))	Glycine dehydrogenase (decarboxylating) (EC 1.4.4.2) (Glycine cleavage system P-protein) (Glycine decarboxylase) (Glycine dehydrogenase (aminomethyl-transferring))	23.7862	24.014	23.3032	23.8571	24.624	24.6592	24.6048	24.7302	24.7442	25.0789	24.7979		23.5938		23.9786			23.6563	24.3717		24.037	23.2017	22.671	24.2316	23.3116	24.0459	23.8391	24.6641	24.5986	24.6368	24.5964	24.7268	24.7315	24.6103	24.5683	24.4504	24.7714	24.5528	24.6444	24.814	24.868	24.5482	24.6907	24.4974	24.8417	24.8935
A0A2Z5YIH3	A0A2Z5YIH3_MYCMR	Glycine--tRNA ligase (EC 6.1.1.14) (Glycyl-tRNA synthetase) (GlyRS)	Glycine--tRNA ligase (EC 6.1.1.14) (Glycyl-tRNA synthetase) (GlyRS)	25.2306	23.854	24.5223	25.1409	25.5373	25.7419	25.9929	25.9638	26.1348	26.0978	26.3147	25.3747	25.3027	25.0943	25.1507	21.886	23.276	25.2888	24.9653	24.3903	24.7759	24.4846	24.4382	25.3745	25.0077	25.1317	25.0499	25.4414	25.4252	25.6341	25.6486	25.69	25.7771	25.6868	25.8138	25.9555	26.141	25.8559	26.0193	25.9702	25.9467	26.08	25.8582	26.2182	26.0331	26.1529
A0A2Z5YFE5	A0A2Z5YFE5_MYCMR	Glycogen accumulation regulator GarA	Glycogen accumulation regulator GarA	26.3244	25.6557	25.8717	26.9642	26.2709	25.3442	25.3296	25.8508	25.4506	25.3709	25.3189	26.2959	26.3599	26.2141	26.4276	25.2197		25.3784	26.369	25.2775	25.987	25.9184	26.3037	27.3624	26.5946	26.8662	27.0335	26.3067	26.2901	26.0305	26.4562	25.2623	25.3114	25.5811	25.2221	25.5232	25.3307	25.311	25.1533	25.9294	25.9514	25.6885	25.834	25.3211	25.547	25.4838
A0A2Z5YED6	A0A2Z5YED6_MYCMR	Glycogen operon protein GlgX homolog	Glycogen operon protein GlgX homolog	22.9627	22.9404	22.3359	23.0968	23.0306	23.5383	23.7604	23.7764	23.5195	23.3593	23.1426	22.1931	22.882	23.163	23.6126			23.0483	22.8324		22.1296	22.5422		23.8928	22.7819	23.002	22.7104	22.317	23.0508	23.3881	23.3665	23.5849	23.5205	23.5612	23.4866	23.8581	23.5105	23.5082	24.1647	23.7824	23.8196	23.7852	23.7184	23.5191	23.2541	23.7854
A0A2Z5YJV6	A0A2Z5YJV6_MYCMR	Glycogen phosphorylase	Glycogen phosphorylase	31.1168	31.3997	30.1503	29.845	30.0267	29.3218	28.5956	28.8454	28.736	28.7452	28.7116	31.2528	31.7497	30.2432	31.2216	32.4724		29.594	32.1327	29.7784	30.026	29.8037	30.9932	30.047	30.0784	29.6311	29.6236	30.5498	30.7628	29.2411	29.5529	29.3426	29.0179	29.5696	29.3572	28.502	28.6582	28.7742	28.448	28.7491	29.0572	28.749	28.8261	28.5628	29.0308	28.6144
A0A2Z5YCV3	A0A2Z5YCV3_MYCMR	Glycogen synthase	Glycogen synthase	21.3272					21.9081	22.7852	22.8958	22.7555	22.3941	21.739		21.3272																			21.9694	21.8257	21.7956	22.0417	22.4412	22.8008	23.1147	22.784	23.1692	22.0944	23.1901	23.1296	23.1654	22.5109	22.5901
A0A2Z5Y981	A0A2Z5Y981_MYCMR	Glycolipid sulfotransferase	Glycolipid sulfotransferase	22.6675	25.0366	22.4682	23.7337	23.6115	25.1776	26.1594	26.0928	26.3286	26.2561	25.2849	21.4924	22.3612	24.1184	22.6978			24.9068	25.1664	20.2485	24.0659	23.0245	22.5339	23.5875	23.9243	23.9225	23.5006	23.3727	22.6618	23.9211	24.4904	25.0049	25.1604	25.2602	25.285	26.0629	26.36	26.396	25.8185	26.1551	25.7011	26.2528	26.2624	26.3681	26.1975	26.4202
A0A2Z5YKI4	A0A2Z5YKI4_MYCMR	Glycosyl hydrolase	Glycosyl hydrolase	25.7286	23.6284	23.7086	22.9989		20.8808	20.9071	19.9157				25.9739	25.0413	25.9914	25.9076	22.3637		25.4417	23.0799	23.285	24.953	23.2919	23.3042	21.8959	23.0375	23.1545	23.9077						20.7501		21.0115	21.7862	20.9776	20.3345	20.5301	19.4178	20.3864	19.85	20.0085
A0A2Z5YG65	A0A2Z5YG65_MYCMR	Glycosyl transferase family 1	Glycosyl transferase family 1						22.3929	22.538	22.569	22.7651	22.7807																							22.3929			22.6875	22.2694	22.385	22.8101	22.6396	22.5928	22.5311	22.5123	22.8047	23	22.4906
A0A2Z5YEA9	A0A2Z5YEA9_MYCMR	Glycosyl transferase family 2 (Putative glycosyltransferase EpsH) (EC 2.4.-.-)	Glycosyl transferase family 2 (Putative glycosyltransferase EpsH) (EC 2.4.-.-)					20.9588	22.0528	22.2592	22.6708	23.2666	22.2457	21.8115																				20.9588	21.9727	22.1906	22.1163	21.9316	22.1812	22.3647	22.6349	21.856	23.0809		22.3698	22.5617	23.2203	23.3129
A0A2Z5YKA6	A0A2Z5YKA6_MYCMR	Glyoxalase	Glyoxalase			22.4168	24.0282	23.3461				21.5906	21.3394	22.377										22.4168			24.4996	23.4903	24.3137	23.8093	23.3737	23.2065	23.5459	23.2582															21.5906
A0A2Z5YBU1	A0A2Z5YBU1_MYCMR	Glyoxalase	Glyoxalase		20.9	21.5637	22.0266	22.2404	21.5136	22.1997	22.2889	22.7968	22.5866	23.3897							20.9			21.5637			22.2036		21.4592	22.4169	21.8726	22.481	22.4791	22.1288	20.9656	21.2259	21.8695	21.9933	22.1809	22.3153	21.991	22.3115	22.2351	22.1484	22.3812	22.3909	22.8014	22.8178	22.7712
A0A2Z5YA53	A0A2Z5YA53_MYCMR	Glyoxalase II	Glyoxalase II				23.5192	23.4785	23.0339	23.3388	23.3376	23.1812	22.7402	23.25													23.6503		23.4609	23.4464				23.4785	23.1526	22.9378	22.9384	23.1067	23.2504	23.1873	23.564	23.3534	23.3827	23.0915	23.3968	23.4795	23.3668		22.9956
A0A2Z5YAP3	A0A2Z5YAP3_MYCMR	GMP synthase [glutamine-hydrolyzing] (EC 6.3.5.2) (GMP synthetase) (Glutamine amidotransferase)	GMP synthase [glutamine-hydrolyzing] (EC 6.3.5.2) (GMP synthetase) (Glutamine amidotransferase)	24.5169	24.1521	24.3923	24.7448	25.5713	25.3311	25.6311	25.5346	25.1581	24.9636	25.3496	24.4907	24.8078	24.5153	24.2539	23.8479	24.2317	24.9285	23.6003	24.7188	24.9564	23.1284	24.7655	25.1098	24.825	24.4052	24.6394	25.7682	25.2684	26.321	24.9275	25.3857	25.4134	25.2657	25.2595	25.519	25.4287	25.6158	25.9608	25.6137	25.4636	25.6245	25.4365	25.1181	25.0796	25.2767
A0A2Z5YLG0	A0A2Z5YLG0_MYCMR	GntR family transcriptional regulator (HTH-type transcriptional repressor YtrA)	GntR family transcriptional regulator (HTH-type transcriptional repressor YtrA)		24.8832	21.9463	21.882	21.3383	21.9546	21.6604	21.7081	21.7506	21.4524								24.8832		21.9924	21.5053	22.341			22.2044	21.8171	21.6245				21.3383	21.875	22.071	22.0985	21.7738	21.5433	21.6169	21.6036	21.8779	21.7671	21.7068	21.7171	21.6414			21.7506
A0A2Z5YPB3	A0A2Z5YPB3_MYCMR	GTP cyclohydrolase 1 (EC 3.5.4.16) (GTP cyclohydrolase I) (GTP-CH-I)	GTP cyclohydrolase 1 (EC 3.5.4.16) (GTP cyclohydrolase I) (GTP-CH-I)	23.5777	22.5027	23.3452	24.8669	25.1123	24.0675	22.5707	21.5977	21.2749	21.6054	24.2846		24.1338	22.9673	23.6321			22.5027		23.1223	23.5321	23.8873	22.839	25.2244	24.8064	24.9371	24.4997	25.5314	25.378	24.8343	24.7055	23.8226	24.2723	24.0912	24.084	22.4465	22.2353	22.5253	23.0756	21.1351	22.6317	21.3901	21.2341	20.7155	21.3213	21.7879
A0A2Z5YHH5	A0A2Z5YHH5_MYCMR	GTP cyclohydrolase 1 type 2 homolog	GTP cyclohydrolase 1 type 2 homolog			22.6569	22.3776	22.1458		21.4501	21.5042	21.5313	21.7253	22.3487										22.6569			22.3874		22.4727	22.2726	22.5336	22.1032	22.3315	21.6147							21.0838	21.8163	21.6962	20.9879	21.6158	21.7167	22.027	20.559	22.0079
A0A2Z5YER2	A0A2Z5YER2_MYCMR	GTPase Der (GTP-binding protein EngA)	GTPase Der (GTP-binding protein EngA)	23.6301	24.143	23.7681	24.149	24.4627	24.2712	24.6289	24.6549	24.8056	24.9175	24.8367	23.6301						23.6585	24.6275	23.646	23.7753	23.6283	24.0226	24.2557	24.3226	23.8833	24.1342	24.5402	24.2947	24.5255	24.4904	24.2651	24.3345	24.1681	24.3171	24.7487	24.6199	24.7712	24.3757	24.7177	24.5738	24.6477	24.6806	24.7005	24.9852	24.731
A0A2Z5YII5	A0A2Z5YII5_MYCMR	GTPase Era	GTPase Era		23.0778	22.8423	23.5041	22.697	22.5088	22.6554	22.5137	22.8371	23.1339	22.7167								23.0778	22.8067	22.7678		22.9524	23.6434	23.6351	23.3035	23.4345	22.1398	22.7414	22.4515	23.4555	22.606	22.312	22.5756	22.5417	22.7101	23.0738	22.7112	22.1265	22.3432	22.6338	22.5453	22.5326	22.6958	22.6808	23.1346
A0A2Z5YD67	A0A2Z5YD67_MYCMR	GTPase HflX (GTP-binding protein HflX)	GTPase HflX (GTP-binding protein HflX)	21.8609		22.3896	22.2269	21.7482	22.8908	22.5934	22.8958	22.9378	22.9166	22.4151		21.8609								22.3896						22.2269				21.7482	22.8536	22.7903	22.9354	22.9838	22.3751	22.802	22.7179	22.4787	23.1504	22.943	22.626	22.8638	23.3573	22.4784	22.9776
A0A2Z5YK79	A0A2Z5YK79_MYCMR	GTP-binding protein	GTP-binding protein	25.5722	25.1174	24.3021	24.6865	23.7812	25.8689	25.4667	25.3129	25.1377	25.2426	24.8207	25.5175	25.3922	25.8352	25.5438	25.441	25.2855	24.5943	25.1488	23.932	24.6827	24.3389	24.2547	24.6499	24.833	24.6413	24.6219	22.8	23.9943	24.0161	24.3145	25.8236	25.8009	25.9464	25.9047	25.6991	25.4227	25.6144	25.1306	25.1415	25.5076	25.3064	25.296	25.0846	25.1434	25.1851
A0A2Z5YET8	A0A2Z5YET8_MYCMR	GtrA-like protein	GtrA-like protein								20.8551		20.8803																																20.8323	20.8779
A0A2Z5YDR8	A0A2Z5YDR8_MYCMR	Guanylate kinase (EC 2.7.4.8) (GMP kinase)	Guanylate kinase (EC 2.7.4.8) (GMP kinase)				20.5549	20.4003		20.7383	21.2293	21.6196	21.6523														20.5549							20.4003					20.6104	20.9459	20.6587		21.2722	21.5863	21.1122	20.9463	21.4314		21.8077
A0A2Z5Y887	A0A2Z5Y887_MYCMR	Haloacid dehalogenase	Haloacid dehalogenase	21.4921	20.9012	19.9261	20.7913	21.811	24.4498	25.3174	25.2627	24.4243	24.8426	24.1098	22.214		20.7703				21.1723	20.6301	20.4202	19.4321			20.7527	21.4285	20.2857	20.6985	21.6754	21.366	21.7269	22.4756	24.547	25.3067	23.8288	24.1168	25.8287	25.488	25.1255	24.8272	25.9598	24.8835	25.3908	24.8166	24.9937	24.067	24.2121
A0A2Z5Y9N7	A0A2Z5Y9N7_MYCMR	Haloacid dehalogenase	Haloacid dehalogenase		22.4697		23.3054	22.2179	21.9131	23.1766	23.1521	22.9105	23.4794	22.8994								22.4697						23.3054			22.6637			21.7721	21.8103		21.8564	22.0727	23.3284	23.4558	23.0207	22.9015	23.0406	23.0642	23.3102	23.1932	23.1711	23.0565	22.5039
A0A2Z5YKT4	A0A2Z5YKT4_MYCMR	Haloacid dehalogenase	Haloacid dehalogenase				22.1348	22.6958	21.2671	21.6145	21.2162		20.9869	22.0109													22.7605	21.9725	21.8908	21.9154	22.5066	23.7205	22.9611	21.5949	21.3498			21.1845	21.5316	21.4459	21.6838	21.7967		21.1762	21.3547	21.1176
A0A2Z5Y7P8	A0A2Z5Y7P8_MYCMR	Haloalkane dehalogenase (EC 3.8.1.5)	Haloalkane dehalogenase (EC 3.8.1.5)		22.2768	22.1075	21.5346	22.9312	21.7615	23.5356	23.9714	23.9393	23.7197	23.6911							22.2768			22.1075			22.1826	21.0803	21.4902	21.3853	22.633	22.5301	22.8515	23.7102	21.5235	21.6184	22.1762	21.7278	23.4835	23.5054	23.6443	23.5093	24.0802	23.5765	23.9977	24.2311	24.5477	23.6116	23.6586
A0A2Z5YBJ2	A0A2Z5YBJ2_MYCMR	Haloalkane dehalogenase (EC 3.8.1.5) (Lipase LipV)	Haloalkane dehalogenase (EC 3.8.1.5) (Lipase LipV)							22.0432	21.4454	22.1263	22.333	22.1145																									22.3997	22.2464	22.0209	21.5057	21.7005	21.5206	21.6099	20.9504	22.2925	22.4772	21.6091
A0A2Z5YFC1	A0A2Z5YFC1_MYCMR	Haloalkane dehalogenase 2	Haloalkane dehalogenase 2					23.1041				22.0651		23.171																	22.9761	23.3314	22.884	23.225														22.0651
A0A2Z5YKR6	A0A2Z5YKR6_MYCMR	Haloalkane dehalogenase 3	Haloalkane dehalogenase 3			22.6727	24.0749	23.9575					20.3056	21.7562										21.9935		23.3519	24.5749	23.9909	23.9417	23.7921	23.9716	23.7263	24.3652	23.767
A0A2Z5YIJ5	A0A2Z5YIJ5_MYCMR	Heat-inducible transcription repressor HrcA	Heat-inducible transcription repressor HrcA	22.7462	23.9162	23.3829	23.6489	23.7916	24.1268	25.0976	24.8334	24.9649	25.3127	25.023	23.3111		22.1235	22.8039			23.8904	23.942	22.7092	23.3966	22.4208	25.0049	23.1693	23.8604	23.4472	24.1186	23.6254	23.3523	24.4124	23.7763	24.2066	24.0632	24.1861	24.0515	25.1041	25.338	25.4043	24.5441	24.9382	24.7103	24.876	24.8091	25.2553	24.8272	24.8124
A0A2Z5YMY8	A0A2Z5YMY8_MYCMR	Helicase	Helicase							21.8165	21.8321	22.3281	22.2376	22.3486																										21.57	22.0631		22.0004	21.7127	21.7646	21.8506	22.4352	22.6886	21.8606
A0A2Z5YN91	A0A2Z5YN91_MYCMR	Heme-degrading monooxygenase HmoB (EC 1.14.14.18)	Heme-degrading monooxygenase HmoB (EC 1.14.14.18)	23.5632	23.6622	22.8714	25.1111	23.8347	23.6769	23.9337	22.9697	22.1624	22.2745		23.3369	22.3204	24.0983	24.4971			23.6844	23.64	22.3119	23.5153	22.7868		25.4014	24.8143	25.2433	24.9855		24.0593		23.6101	23.3031	24.0034	23.3855	24.0154	24.1953	23.814	23.7794	23.9462	23.2995	22.8505	22.5172	23.2117	22.1624
A0A2Z5Y9K5	A0A2Z5Y9K5_MYCMR	Heparin-binding hemagglutinin	Heparin-binding hemagglutinin	28.7363	30.8932	31.4481	29.9985	28.9662	30.2182	29.3818	28.9264	28.2585	28.1348	29.5705	28.7332	28.7043	28.7411	28.7665	30.4688	30.3118	32.9386	29.8537	32.1276	30.8358	31.6656	31.1634	29.3419	30.5017	30.0413	30.1091	29.3762	28.446	29.4388	28.6039	30.1905	30.114	30.2429	30.3256	29.3465	29.4071	29.3936	29.3801	28.8677	29.1782	28.9884	28.6714	28.1162	28.2443	28.4149
A0A2Z5YN66	A0A2Z5YN66_MYCMR	Hercynine oxygenase	Hercynine oxygenase		22.2575	22.6416		22.6767	22.3049	23.4944	23.8457	23.6962	24.2744	23.6762							22.2886	22.2264		22.6416										22.6767	22.2964	22.5582	22.1058	22.259	23.7111	23.0255	23.6201	23.6209	24.0845	23.5551	23.876	23.8671	24.1061	22.9714	24.0111
A0A2Z5YLX2	A0A2Z5YLX2_MYCMR	Histidine kinase	Histidine kinase	22.5	21.1274	21.7259	22.0361	22.1818	22.1412	23.6841	24.1936	23.5099	23.4406	22.7288	21.8196	24.4241	21.2562					21.1274				21.7259	22.09	21.8748	21.69	22.4895		22.2052		22.1584	22.158	22.2106	21.9605	22.2358	23.3977	23.8675	23.7871	23.6841	24.1418	24.164	24.332	24.1367	24.4448	22.8378	23.247
A0A2Z5YBU6	A0A2Z5YBU6_MYCMR	Histidine kinase	Histidine kinase					22.3095	21.5509	22.0394	22.0388	22.6205	22.6504	22.4511																	22.2518	22.1166		22.56	21.2761	21.8258			22.4813	22.0249	22.0911	21.5605	22.055	22.2224	21.8153	22.0627	22.4641	22.3523	23.045
A0A2Z5YB07	A0A2Z5YB07_MYCMR	Histidine kinase (EC 2.7.13.3)	Histidine kinase (EC 2.7.13.3)	25.9605	26.8601	26.8537	26.4279	26.9951	26.1342	26.9974	26.9681	27.011	27.1685	27.0007	26.4219	26.2502	25.6305	25.5393	27.8822	26.9313	26.5815	26.0455	26.9554	26.8876	27.222	26.3499	25.8758	26.496	26.7313	26.6085	26.8176	27.1762	26.753	27.2336	26.2213	26.0423	26.1674	26.1056	26.9839	26.9222	26.9143	27.169	26.9785	26.9444	26.9851	26.9644	27.3509	26.8653	26.8168
A0A2Z5YEM6	A0A2Z5YEM6_MYCMR	Histidine kinase (Hypoxic response protein 1)	Histidine kinase (Hypoxic response protein 1)	24.2569	24.4996	23.8378	24.3217	23.8636	24.0462	23.9772	24.0925	23.3509	23.4768	23.571	24.1085	24.2706	24.2685	24.3798			24.505	24.4942		23.7128		23.9627	24.6026	23.6437	24.6394	24.4011		23.4869	24.2798	23.8241	23.9593	24.2245	23.9515	24.0497	24.0645	23.9741	23.9088	23.9616	24.0218	24.6456	23.9317	23.7706	23.4937	23.1428	23.4161
A0A2Z5YNN2	A0A2Z5YNN2_MYCMR	Histidine N-alpha-methyltransferase (EC 2.1.1.44) (Histidine trimethyltransferase)	Histidine N-alpha-methyltransferase (EC 2.1.1.44) (Histidine trimethyltransferase)	23.1955	22.7756	22.9334	22.451	22.4535	23.221	23.4715	23.4264	23.4747	22.9264	23.3752	22.9386	23.2499	23.5839	23.0095			23.1238	22.4275	23.0049	22.8619			22.5327		22.0147	22.8056		22.6387	22.384	22.3378	23.1233	23.4188	23.1972	23.1448	23.4209	23.2736	23.4353	23.7562	23.4033	23.259	23.5603	23.4831	23.4915	23.4564	23.4763
A0A2Z5Y9W2	A0A2Z5Y9W2_MYCMR	Histidine phosphatase family protein	Histidine phosphatase family protein	22.5069	22.5525	22.2241	21.6008	22.3093	23.7893	25.0347	24.8768	24.6379	25.0313	24.2651	22.192	22.236		23.0929			22.9751	22.13	21.7266	22.7216			21.6039	21.4937	21.6685	21.6371	21.6707	22.0718		23.1856	24.0692	23.7765	23.2458	24.0656	25.0272	25.1592	25.2502	24.7021	24.8889	24.6325	24.9561	25.0298	24.8941	24.5419	24.4778
A0A2Z5YAZ8	A0A2Z5YAZ8_MYCMR	Histidine phosphatase family protein (Putative phosphoserine phosphatase 2) (EC 3.1.3.3)	Histidine phosphatase family protein (Putative phosphoserine phosphatase 2) (EC 3.1.3.3)	24.9624	25.1663	26.421	25.9359	23.8347	24.7855	24.567	24.8637	24.1407	24.3812	22.6302	24.9168	24.8786	25.1572	24.8968	24.5867	26.0084	25.3714	24.6987	26.7455	26.1288	26.6909	26.1187	25.4876	26.3548	25.972	25.929	23.3549	23.5623		24.5869	24.7744	24.6342	24.8658	24.8676	24.7769	25.0833	25.1594	23.2483	24.822	24.5162	25.0827	25.0341	24.9127	23.8684	23.641
A0A2Z5YD60	A0A2Z5YD60_MYCMR	Histidine--tRNA ligase (EC 6.1.1.21) (Histidyl-tRNA synthetase) (HisRS)	Histidine--tRNA ligase (EC 6.1.1.21) (Histidyl-tRNA synthetase) (HisRS)	22.1335	22.5281	22.5154	22.6754	22.571	22.7929	23.1614	22.9607	23.4579	23.1063	22.915			22.1335				22.2276	22.8285		22.5154			22.6023	22.7127	22.7946	22.5919		21.8198	23.4175	22.4757	22.8043	22.715	22.8075	22.8449	22.9892	23.1015	23.1	23.455	22.9257	22.8461	23.1156	22.9551	23.1534	23.728	23.4924
A0A2Z5YEB0	A0A2Z5YEB0_MYCMR	Histidinol dehydrogenase (HDH) (EC 1.1.1.23)	Histidinol dehydrogenase (HDH) (EC 1.1.1.23)	22.6094		23.037	23.2495	22.6989	22.1746	22.538	22.749	22.2269	22.1632	22.5334		22.6914	22.5928	22.544						22.8593		23.2148	23.8747	22.6848	23.1559	23.2825	22.663	22.772	22.8236	22.537	22.1975	21.8925	22.2862	22.3223	22.6929	22.3448	22.1955	22.9188	22.891	22.8392	22.321	22.9446	22.4727		21.9812
A0A2Z5YBL8	A0A2Z5YBL8_MYCMR	Histidinol-phosphatase (EC 3.1.3.15)	Histidinol-phosphatase (EC 3.1.3.15)	22.5568		23.0001	22.7697	22.663	22.4104	22.4843	23.1183	22.7677	22.5835	22.4541	22.7466	22.6665	22.2574							23.0001			23.4028	22.4759	22.573	22.6273		22.5456		22.7803	22.312	22.2716	22.6319	22.4263	22.5862	22.529	22.3376		23.1544	23.131	23.0415	23.1462	23.0806	22.4404	22.7822
A0A2Z5YEC3	A0A2Z5YEC3_MYCMR	Histidinol-phosphate aminotransferase (EC 2.6.1.9) (Imidazole acetol-phosphate transaminase)	Histidinol-phosphate aminotransferase (EC 2.6.1.9) (Imidazole acetol-phosphate transaminase)	23.2966		22.2453	23.3897	22.8176	23.0777	22.6594	22.5012	22.728	21.5092	22.6476			23.287	23.3062						22.2453			23.2434	22.9276	23.9105	23.4772	22.9604	22.9039		22.5884	22.8092	23.111	23.1907	23.1999	22.2627	22.4951	22.6324	23.2475	22.3024	22.8173	22.4492	22.4358	22.728
A0A2Z5YNR8	A0A2Z5YNR8_MYCMR	HIT family protein (HIT-like protein) (EC 3.-.-.-)	HIT family protein (HIT-like protein) (EC 3.-.-.-)	23.508	23.4715	23.3877	23.9099	23.3343	23.4894	23.3783	23.5243	22.9243	23.3624	22.8889	23.6165	23.5295	23.264	23.6219			22.8583	24.0847		23.6347	23.1408		24.3523	23.7882	23.7948	23.7042	23.4709	23.3814	22.8065	23.6786	23.2877	23.5614	23.7468	23.3616	23.7923	23.6303	22.9347	23.1557	23.4003	23.7626	23.6784	23.2558	23.2302	22.7888	22.754
A0A2Z5YDK6	A0A2Z5YDK6_MYCMR	Holliday junction ATP-dependent DNA helicase RuvA (EC 3.6.4.12)	Holliday junction ATP-dependent DNA helicase RuvA (EC 3.6.4.12)	21.843		21.8583	22.0527	22.8953	21.7826	21.1044	20.4677	21.2196	20.8103	22.2447	21.9762	21.578	21.8881	21.9297						21.8583			21.7781	21.8085	22.4107	22.2136	22.9764	23.2385	23.0923	22.2741	22.1155	21.4996		21.7327	20.8128	21.3592	21.3497	20.8957	20.2663	20.8512	19.8102	20.9432	20.9621	21.2144	21.4824
A0A2Z5YD40	A0A2Z5YD40_MYCMR	Holliday junction ATP-dependent DNA helicase RuvB (EC 3.6.4.12)	Holliday junction ATP-dependent DNA helicase RuvB (EC 3.6.4.12)			22.1273	22.5073			22.8782		22.4676	23.6465													22.1273			22.5073										23.2463	22.5101								22.4203	22.5148
A0A2Z5YJU6	A0A2Z5YJU6_MYCMR	Homoserine dehydrogenase (EC 1.1.1.3)	Homoserine dehydrogenase (EC 1.1.1.3)	24.7498	24.8375	24.6095	24.9608	24.768	25.6683	25.7506	25.4369	25.3726	25.4945	25.4731	24.7561	24.704	24.7669	24.7722	24.6484	24.8321	24.7594	25.1099	25.1929	24.607	24.336	24.3019	24.7961	24.9108	25.1952	24.9411	25.013	24.5038	25.1503	24.4049	25.6796	25.6671	25.6731	25.6534	25.81	25.6908	25.5981	25.9034	25.25	25.5827	25.5954	25.3194	25.4049	25.4157	25.2972
A0A2Z5YKV4	A0A2Z5YKV4_MYCMR	Homoserine kinase (HK) (HSK) (EC 2.7.1.39)	Homoserine kinase (HK) (HSK) (EC 2.7.1.39)				23.3038	21.891	21.8615	22.5517	22.0719	21.8641	22.2356	21.9232													23.5698		23.0673	23.2744			22.667	21.1149	21.5037	22.5092	21.645	21.788	22.5516	23.0915	22.2644	22.2992	21.8891	22.6175	21.9474	21.8336	22.032	22.0538	21.5064
A0A2Z5YB22	A0A2Z5YB22_MYCMR	Homoserine O-acetyltransferase (HAT) (EC 2.3.1.31) (Homoserine transacetylase) (HTA)	Homoserine O-acetyltransferase (HAT) (EC 2.3.1.31) (Homoserine transacetylase) (HTA)	23.4582	23.8022	23.4545	23.2933	23.5593	24.3848	24.06	24.255	23.9354	24.2891	24.2917	23.332	23.6005	23.2724	23.6279		24.0933	23.9432	23.3701	24.1526	23.2518	23.1431	23.2704	23.4209	23.039	23.3572	23.3561	23.1555	23.7563		23.766	24.5711	24.2855	24.2807	24.402	24.0198	24.1638	24.1309	23.9255	24.1678	24.2979	24.2218	24.3324	24.305	23.7874	23.7139
A0A2Z5YE94	A0A2Z5YE94_MYCMR	HpcH/HpaI aldolase/citrate lyase family protein	HpcH/HpaI aldolase/citrate lyase family protein	24.6823	24.3415	23.3664	22.732	22.4453	25.8181	26.4327	26.7334	26.0408	26.1055	24.9207	25.101	24.6607	24.4146	24.5529	22.8412		25.1465	25.0368	23.3129	23.9781	22.8807	23.2938	23.1496	22.2923	22.8166	22.6697	22.3523	22.3414	21.9723	23.1154	25.8455	25.7877	25.6412	25.9979	26.4226	26.5537	26.1661	26.5885	26.7516	26.5414	26.8491	26.7915	26.1862	26.1812	25.7551
A0A2Z5YNS4	A0A2Z5YNS4_MYCMR	HTH-type transcriptional regulator EthR	HTH-type transcriptional regulator EthR			21.038	19.3173	21.1331	20.9349	20.1867	19.8219	20.6349	20.2613	21.1019										21.2961	20.7799		19.3173							21.1331	20.4976	20.9493	21.1383	21.1544	20.2369	19.9492	19.9645	20.5962		19.8219					20.6349
A0A2Z5YC46	A0A2Z5YC46_MYCMR	HTH-type transcriptional regulator EthR (TetR family transcriptional regulator)	HTH-type transcriptional regulator EthR (TetR family transcriptional regulator)			23.3399	22.2265	22.3468	22.464	23.0466	23.4426	23.5775	23.3836	25.0855										23.3399			22.162			22.2909		21.9015		22.792	22.6274	22.3221	22.5796	22.3268	23.259	23.2407	23.366	22.3207	23.6728	23.2396	23.212	23.6458	23.6411	23.5341	23.5573
A0A2Z5YDJ4	A0A2Z5YDJ4_MYCMR	HTH-type transcriptional repressor AcnR (TetR family transcriptional regulator)	HTH-type transcriptional repressor AcnR (TetR family transcriptional regulator)					21.533		21.4294	21.6427	21.8071	21.8077	21.3268																				21.533					22.0418	21.9005	21.8375	19.9378	21.7261		21.5188	21.6832	21.6022	22.012
A0A2Z5YB96	A0A2Z5YB96_MYCMR	HTH-type transcriptional repressor FabR (TetR family transcriptional regulator)	HTH-type transcriptional repressor FabR (TetR family transcriptional regulator)		21.0053	21.004	21.0748	21.265	20.8868	20.2389	19.8309	20.2973	19.7782	20.6769								21.0053	20.7396	20.5421	21.533	21.2013	21.1601	20.9296	21.0327	21.1768	21.1076	21.3301	21.4674	21.1547	20.9173	20.9774	20.7657		20.1267	19.9388	20.3011	20.5891	19.0896	20.7485	19.103	20.3824		20.2038	20.3908
A0A2Z5YMI3	A0A2Z5YMI3_MYCMR	HTH-type transcriptional repressor KstR	HTH-type transcriptional repressor KstR	22.0742	23.2391	22.6315	22.0719	21.9317	22.6197	22.4003	22.4082	22.3594	22.14	21.6501			22.0742				23.2391			22.2497	23.0134		21.9064			22.2374	21.9369			21.9265	22.4789	22.6931	22.9999	22.3068	22.5533	22.3002	22.2714	22.4764	22.5275	22.2257	22.4715	22.4079	22.5471		22.1717
A0A2Z5YNP9	A0A2Z5YNP9_MYCMR	HTH-type transcriptional repressor KstR2	HTH-type transcriptional repressor KstR2						19.6519	19.749	19.2732	19.1856	19.2879																							19.6519			19.9634	19.8468	19.478	19.708	19.3415	19.1215	19.3753	19.2544	19.1856
A0A2Z5YBS0	A0A2Z5YBS0_MYCMR	HTH-type transcriptional repressor KstR2 (TetR family transcriptional regulator)	HTH-type transcriptional repressor KstR2 (TetR family transcriptional regulator)			23.1882	22.469	21.7883	22.2176	22.2152	22.5788	22.062	22.3864	22.4387									23.1882				21.6952	22.9923	22.7196					21.7883	22.2229	21.7241	22.5992	22.3242	21.9513	21.9854	22.3639	22.5602	22.8053	22.4309	22.7491	22.3299	22.6156	21.3456	22.2248
A0A2Z5YDH1	A0A2Z5YDH1_MYCMR	Hydrogenase	Hydrogenase				22.4978	24.0551		22.2855	22.2159	22.296	22.7763	22.9408													22.8181		22.3122	22.3633	23.2162	24.2509	23.6032	25.1499					22.5107	22.0603			21.9972	22.2403	22.2788	22.3471	22.3296		22.2625
A0A2Z5YCQ6	A0A2Z5YCQ6_MYCMR	Hydrogenase expression/formation protein HypE	Hydrogenase expression/formation protein HypE				21.0251		20.8588	21.2482	21.5327	21.9136	21.4275	21.4119													21.0251								20.8832	20.7551	20.938			21.2755	21.221		21.5663	21.4549	21.5141	21.5956	22.1943		21.6328
A0A2Z5YD65	A0A2Z5YD65_MYCMR	Hydrogenase formation protein HypD	Hydrogenase formation protein HypD					21.3373		20.7019	21.3768	21.8136	21.7256	21.7894																				21.3373					20.7982	20.63	20.6776		21.4009	21.5599	21.2682	21.2783	21.5465	21.8223	22.072
A0A2Z5YCU8	A0A2Z5YCU8_MYCMR	Hydrogenase nickel incorporation protein HypB	Hydrogenase nickel incorporation protein HypB			22.6203	22.934	23.9585	22.4235	23.0072	23.0925	23.2181	23.3457	23.6893										22.6203			22.934					23.7725	23.7432	24.3598	22.5503			22.2966	22.9799	22.9222	23.1195		22.8506	23.5105	23.2142	22.7947	23.2181
A0A2Z5YHH2	A0A2Z5YHH2_MYCMR	Hydrolase	Hydrolase				21.2567	21.238		20.7695	20.7469	20.6483	20.9106	21.1005													21.2567							21.238					20.7072	20.8461	20.7552		20.7676	20.7389	20.7256	20.7554	20.6903	20.6064
A0A2Z5YDL3	A0A2Z5YDL3_MYCMR	Hydrolase	Hydrolase							22.5557	22.3321	22.5922	22.2759	21.9685																									21.7094	22.5337	22.9112	23.0684	22.3296	22.0643	22.3666	22.5678	22.754		22.4304
A0A2Z5Y9I8	A0A2Z5Y9I8_MYCMR	Hydrolase	Hydrolase			22.5525	22.0756	23.2908	22.0154	22.4868	22.9924	23.5311	23.5197	23.766										22.3513	22.7537		21.807		22.2053	22.2146	23.4444	23.1479	22.7746	23.7963	22.1179	21.8319	22.2701	21.8418	22.4371	22.465	22.4793	22.5658	22.9799	22.7071	23.3886	22.8942	23.4539	23.5516	23.5878
A0A2Z5Y7N3	A0A2Z5Y7N3_MYCMR	Hydrolase	Hydrolase					21.4658	21.486	22.1667	21.623	22.0283	21.7639	22.1115																		21.4658			21.4479	21.5242			21.809		21.9767	22.7142	21.6559	21.6411	21.6133	21.5816		22.0283
A0A2Z5Y9V7	A0A2Z5Y9V7_MYCMR	Hydrolase	Hydrolase			21.1275	21.9823	20.8306	21.123	21.8812	20.5145	20.1762	20.2335	20.0931										21.1275			22.6161	22.1582		21.1726				20.8306	21.0011	21.1059		21.262	21.8419	21.8867	21.9151		20.6933	20.5793	20.4986	20.2867	20.1762
A0A2Z5YNF4	A0A2Z5YNF4_MYCMR	Hydrolase	Hydrolase	22.2604		23.1618	25.0254	22.6518	20.1555	20.4534	20.8913	20.3369	20.6885	21.3945	22.2957	22.4062	21.9451	22.3945						23.7817	22.435	23.2689	25.9554	24.4093	24.7829	24.954	22.0429	23.3589	21.3635	23.8419		20.6459	20.3817	19.4389	20.958	20.4745	20.0303	20.3508	20.9087	20.6061	20.8146	21.2357	21.0812	19.8974	20.0323
A0A2Z5YMP1	A0A2Z5YMP1_MYCMR	Hydroxyacylglutathione hydrolase (EC 3.1.2.6)	Hydroxyacylglutathione hydrolase (EC 3.1.2.6)	20.942		21.8588	23.4671	21.5322		19.8161	19.8559	20.6687	20.3752	20.8029			20.942							21.8588			23.816	23.1818	23.7224	23.1483	21.496		21.9864	21.1143					19.8161						19.8559		20.4836	20.8539
A0A2Z5YA28	A0A2Z5YA28_MYCMR	Hydroxymycolate synthase MmaA4	Hydroxymycolate synthase MmaA4	26.3252	25.887	25.8876	26.0059	25.7357	26.1852	25.9731	26.2687	26.1045	26.0953	26.379	26.4389	26.5003	25.6446	26.7169	25.8679	25.5113	25.9083	26.2603	25.713	26.0686	25.8439	25.925	26.0886	25.9491	25.9908	25.9949	26.001	25.773	25.606	25.5628	25.9978	26.2005	26.3965	26.1461	26.0071	25.9632	25.8887	26.0333	26.3007	26.357	26.0643	26.3528	26.1842	25.9089	26.2204
A0A2Z5YC52	A0A2Z5YC52_MYCMR	Hypothetical 2-nitropropane dioxygenase	Hypothetical 2-nitropropane dioxygenase							19.9114	20.4284	20.2167	19.9907																										19.9114				20.3159	20.6599	20.3549	20.3828	20.2167
A0A2Z5YEW6	A0A2Z5YEW6_MYCMR	Imidazole glycerol phosphate synthase subunit HisF (EC 4.3.2.10) (IGP synthase cyclase subunit) (IGP synthase subunit HisF) (ImGP synthase subunit HisF) (IGPS subunit HisF)	Imidazole glycerol phosphate synthase subunit HisF (EC 4.3.2.10) (IGP synthase cyclase subunit) (IGP synthase subunit HisF) (ImGP synthase subunit HisF) (IGPS subunit HisF)			21.7972	21.8507	22.1775	21.3144	22.351	22.2159	22.7963	22.5459	22.0673									22.583	21.0114			21.68	21.8038	21.7687	22.1503	22.2211	22.1058		22.2057	21.2239	21.6756	21.1501	21.2081	22.6375	22.4984	21.9171		22.359	22.0743	22.1857	22.2447	22.5586	23.0075	22.8228
A0A2Z5YEF5	A0A2Z5YEF5_MYCMR	Imidazole glycerol phosphate synthase subunit HisH (EC 4.3.2.10) (IGP synthase glutaminase subunit) (EC 3.5.1.2) (IGP synthase subunit HisH) (ImGP synthase subunit HisH) (IGPS subunit HisH)	Imidazole glycerol phosphate synthase subunit HisH (EC 4.3.2.10) (IGP synthase glutaminase subunit) (EC 3.5.1.2) (IGP synthase subunit HisH) (ImGP synthase subunit HisH) (IGPS subunit HisH)	20.4683		21.3065	21.7173	21.3564	20.7062	20.6341	21.201	21.8082	21.4587	21.6015	20.4683									21.3065			22.3956	21.5943		21.1619				21.3564				20.7062	20.4467	20.7242	20.7316		21.3546	21.0585	20.9741	21.4166	21.3964		22.22
A0A2Z5YE05	A0A2Z5YE05_MYCMR	Imidazoleglycerol-phosphate dehydratase (IGPD) (EC 4.2.1.19)	Imidazoleglycerol-phosphate dehydratase (IGPD) (EC 4.2.1.19)				21.5938	20.0311																			21.5833		22.0311	21.1669				20.0311
A0A2Z5YNT8	A0A2Z5YNT8_MYCMR	Immunogenic protein MPB64 (Immunogenic protein MPT64)	Immunogenic protein MPB64 (Immunogenic protein MPT64)	30.7012	28.4535	28.176	27.5771	21.773	26.1173	24.4156	24.8372	22.8071	22.3385	19.4254	30.9095	30.3127	30.8134	30.7692	28.2709	28.6949	29.8548	26.9932	28.0441	28.0722	28.3829	28.2046	26.3353	28.1039	27.7483	28.1208	21.3803	20.5901	20.6151	24.5064	25.9041	26.0856	26.327	26.1527	24.4765	24.688	24.5986	23.8991	25.1062	24.9973	25.0628	24.1826	22.7144	22.6554	23.0515
A0A2Z5YGH5	A0A2Z5YGH5_MYCMR	Immunogenic protein MPT63	Immunogenic protein MPT63	24.7225	24.3191	23.1911	23.4236			20.8642	21.1525				24.2934	23.7185	25.3719	25.5061	23.8131		24.825		23.355	22.952	23.2661			23.3676	23.2149	23.6883											20.8642		21.0771		21.2278
A0A2Z5YE79	A0A2Z5YE79_MYCMR	Indole-3-glycerol phosphate synthase (IGPS) (EC 4.1.1.48)	Indole-3-glycerol phosphate synthase (IGPS) (EC 4.1.1.48)	25.3964	26.1035	25.9545	25.5677	24.9599	25.1335	24.7979	24.755	24.7363	24.712	25.0173	25.3692	25.2508	25.4306	25.5349	26.6596	27.0615	25.237	25.456	27.1308	25.3848	25.797	25.5053	25.1786	25.5662	25.6912	25.8348	24.8749	25.073	24.597	25.2946	24.9517	25.2687	25.1305	25.1831	24.9107	24.6925	24.8638	24.7246	24.7904	24.8015	24.8255	24.6024	24.7323	24.5925	24.884
A0A2Z5Y966	A0A2Z5Y966_MYCMR	Inner membrane protein YqjA (Putative membrane protein)	Inner membrane protein YqjA (Putative membrane protein)							21.0508	21.4581	21.5571	22.2024	21.0962																									20.7847	21.1728	21.1948		21.1683	21.5974	21.4873	21.5794	21.708	21.1494	21.8139
A0A2Z5YN35	A0A2Z5YN35_MYCMR	Inorganic pyrophosphatase (EC 3.6.1.1) (Pyrophosphate phospho-hydrolase) (PPase)	Inorganic pyrophosphatase (EC 3.6.1.1) (Pyrophosphate phospho-hydrolase) (PPase)	26.6895	26.0493	25.7103	26.5815	24.7533	26.9857	27.1864	26.9448	26.2827	26.0379	24.6428	26.6335	26.7255	26.7856	26.6136	25.9877	25.0033	26.9014	26.3048	25.2427	25.8277	25.7874	25.9835	26.983	26.2772	26.5508	26.5149	24.5963	24.5371	24.5782	25.3015	26.8991	26.9118	27.0726	27.0592	27.2563	27.2345	27.1613	27.0935	26.8928	27.1969	26.8854	26.8039	26.2539	26.2904	26.3039
A0A2Z5YAJ1	A0A2Z5YAJ1_MYCMR	Inosine-5'-monophosphate dehydrogenase (IMP dehydrogenase) (IMPD) (IMPDH) (EC 1.1.1.205)	Inosine-5'-monophosphate dehydrogenase (IMP dehydrogenase) (IMPD) (IMPDH) (EC 1.1.1.205)	25.2356	24.5445	25.4412	25.9724	26.2349	25.5724	25.8975	26.3492	26.5518	26.5962	26.5505	25.0436	25.3336	25.1551	25.41	22.8584	24.0665	25.6613	25.5918	24.9965	25.739	25.5111	25.5182	26.3186	25.5177	25.9635	26.0897	26.115	26.2982	25.8757	26.6508	25.5985	25.6418	25.6431	25.4062	25.8141	25.8002	26.1191	25.8565	26.2748	26.3124	26.4092	26.4003	26.7023	26.4785	26.4745
A0A2Z5YD88	A0A2Z5YD88_MYCMR	Inositol-1-monophosphatase (EC 3.1.3.25)	Inositol-1-monophosphatase (EC 3.1.3.25)		22.1492	22.797	22.5296	22.9319	22.138	22.5248	22.5165	22.3306	22.2855	23.1889							22.1492		23.3206	22.5174	22.5532		22.7954	22.9349	21.9885	22.3996	23.4302	22.4997	23.7028	22.095	22.0076	22.0906	22.1102	22.3435	22.2805	22.2702	22.3508	23.1977	22.5623	22.2977	22.7216	22.4846	22.4341	22.131	22.4268
A0A2Z5Y7K4	A0A2Z5Y7K4_MYCMR	Inositol-3-phosphate synthase (EC 5.5.1.4) (Myo-inositol-1-phosphate synthase)	Inositol-3-phosphate synthase (EC 5.5.1.4) (Myo-inositol-1-phosphate synthase)	26.3227	25.024	23.5855	23.6786	23.8905	26.9937	26.6363	26.4104	25.8632	25.8486	25.7209	26.2284	26.4785	26.3322	26.2518	24.0562	24.6126	25.5279	25.8993	22.6426	24.5757	23.6296	23.4941	23.7697	23.7742	23.8788	23.2917	23.8474	23.8339	23.7076	24.1732	27.0384	27.014	26.9333	26.9892	26.5581	26.8083	26.9053	26.2733	26.3818	26.3762	26.5632	26.3206	25.9655	25.7086	25.9154
A0A2Z5YPE1	A0A2Z5YPE1_MYCMR	Integrase	Integrase					21.0397		20.7331	21.4259	21.1314	21.2038																					21.0397					20.9234	20.6919	20.5839				21.2534	21.5985	21.4509		20.812
A0A2Z5Y9L1	A0A2Z5Y9L1_MYCMR	Interferon-induced transmembrane protein / CD225/dispanin family protein	Interferon-induced transmembrane protein / CD225/dispanin family protein	23.2994	23.8099	24.7182	24.3189	23.7872		22.8162	23.1179	23.4579	23.4601	24.0721	23.3124	23.2864				23.9116	23.7083			24.7407		24.6957	24.0259	24.4309	24.5135	24.3054	23.847	23.9743	23.656	23.6713					22.9876	22.6979	22.7632				23.1179			23.4579
A0A2Z5YJM7	A0A2Z5YJM7_MYCMR	Iron import ATP-binding/permease protein IrtA	Iron import ATP-binding/permease protein IrtA		22.3193		22.2825	22.5227	22.9987	23.6715	23.4893	23.3241	23.4135	22.9353							22.3193									22.2825	22.6561			22.3893	22.8971	23.2251	23.1649	22.7076	23.7836	23.8766	23.7371	23.2886	23.5359	23.235	23.5564	23.63	23.2825	22.9018	23.788
A0A2Z5YJ90	A0A2Z5YJ90_MYCMR	Iron import ATP-binding/permease protein IrtB	Iron import ATP-binding/permease protein IrtB		24.08		23.1778	23.3572	24.1078	24.4732	24.3206	24.2247	24.6044	23.8881							23.7812	24.3788					23.8903			22.4653				23.3572	24.1884	23.9678	23.9563	24.3189	24.2642	24.6182	24.7233	24.2869	24.5219	24.2471	24.2037	24.3096	24.4082	24.1235	24.1423
A0A2Z5YD76	A0A2Z5YD76_MYCMR	Iron-dependent repressor IdeR	Iron-dependent repressor IdeR	24.4356	23.6511	24.2459	24.1069	23.6657	24.6136	24.7751	24.9473	24.0905	23.7829	23.7844	24.4378	24.5979	24.3336	24.3733		23.3049	24.0543	23.5939	23.9477	24.6527	24.0482	24.335	24.0783	24.052	24.2458	24.0513	23.6018	23.4376	23.7411	23.8821	24.7511	24.4796	24.535	24.6889	24.8262	24.9034	25.0004	24.3705	25.0349	24.7586	24.8443	25.1516	24.6341	23.8932	23.7443
A0A2Z5YKK3	A0A2Z5YKK3_MYCMR	Iron-sulfur cluster carrier protein	Iron-sulfur cluster carrier protein	25.1348	25.302	25.257	25.5016	25.4865	25.6862	26.3875	26.4724	26.7005	26.6914	26.3905	25.3679	25.0213	25.0562	25.0937	24.3833	25.9284	25.5631	25.3332	25.487	25.4612	25.0641	25.0158	25.5531	25.1925	25.6407	25.6201	24.941	25.5871	25.4964	25.9213	25.5964	25.7282	25.6949	25.7255	26.4942	26.5372	26.5921	25.9265	26.5007	26.2134	26.5122	26.6633	26.9808	26.5035	26.6172
A0A2Z5YH04	A0A2Z5YH04_MYCMR	Iron-sulfur cluster insertion protein ErpA	Iron-sulfur cluster insertion protein ErpA	24.8076	24.2786	23.6699	23.8747	23.6863	23.816	24.1742	24.518	24.5029	24.4315	24.0555	24.8251	24.7558	24.8477	24.802	24.3942		24.4092	24.0325	23.3546	23.9839	23.5565	23.7846	24.1053	23.8594	23.9514	23.5828	23.8172	24.0044	23.467	23.4565	23.3562	23.8457	24.1084	23.9536	23.7582	24.1021	24.1632	24.6734	24.6716	24.4419	24.3532	24.6054	24.3909	24.4546	24.6632
A0A2Z5YAU3	A0A2Z5YAU3_MYCMR	Isocitrate dehydrogenase [NADP] (EC 1.1.1.42)	Isocitrate dehydrogenase [NADP] (EC 1.1.1.42)	21.9428	20.7859	21.4472	21.4793	21.2601	21.2229	21.176	21.4546	20.9408	20.8635	20.59	22.5667	20.8655	22.224	22.1148		20.8256		20.7463		21.4287	21.5294	21.3834	21.5862	21.5195	21.3242	21.4872	21.2589	21.4997		21.0217		21.1558	21.4909	21.0219	21.2218	21.1932	21.1131		21.2268	21.5866	21.5412	21.464	20.9408
A0A2Z5Y7T8	A0A2Z5Y7T8_MYCMR	Isocitrate dehydrogenase [NADP] (EC 1.1.1.42) (Oxalosuccinate decarboxylase)	Isocitrate dehydrogenase [NADP] (EC 1.1.1.42) (Oxalosuccinate decarboxylase)	26.9078	26.3442	26.9653	27.6751	27.6654	27.3927	27.5155	27.6424	27.5143	27.4966	27.5847	26.7427	27.0493	26.7438	27.0957	25.2449	25.8573	27.3457	26.929	26.649	27.0816	26.992	27.1387	28.0622	27.4396	27.5591	27.6395	27.7573	27.3691	27.8903	27.6451	27.4799	27.4088	27.3075	27.3748	27.651	27.594	27.6282	27.1887	27.6002	27.8257	27.5328	27.6108	27.6306	27.3454	27.567
A0A2Z5Y9L7	A0A2Z5Y9L7_MYCMR	Isocitrate lyase (EC 4.1.3.1)	Isocitrate lyase (EC 4.1.3.1)	25.9172	20.926	19.9463	19.1626	21.2363	28.6822	26.5984	25.4973	23.1655	23.6284	24.0714	25.92	26.0477	25.7598	25.9415	21.8071	20.6985	20.0203	21.1783	19.5396	20.0625		20.2368	18.3292	19.4342	18.2507	20.6363	19.6549	21.5245		22.5296	28.4433	28.7452	28.8273	28.7129	26.5134	27.2405	26.3004	26.3391	25.5851	25.3249	26.3147	24.7648	23.3397	22.9937	23.163
A0A2Z5YFQ2	A0A2Z5YFQ2_MYCMR	Isocitrate lyase 2	Isocitrate lyase 2	27.8278	27.449	28.2801	28.9574	28.033	27.9987	27.9621	28.2994	27.3499	27.5083	27.0456	27.8268	27.8246	27.8287	27.8312	26.5988	26.9294	28.1718	28.096	27.6723	28.436	28.4003	28.6121	29.4124	28.7131	28.8555	28.8486	28.0615	28.1128	27.7082	28.2493	27.9658	28.0004	27.9259	28.1027	28.2711	28.1038	28.0606	27.4127	28.326	28.3752	28.2536	28.2428	27.8593	27.1815	27.0089
A0A2Z5YEW3	A0A2Z5YEW3_MYCMR	Isoleucine--tRNA ligase (EC 6.1.1.5) (Isoleucyl-tRNA synthetase) (IleRS)	Isoleucine--tRNA ligase (EC 6.1.1.5) (Isoleucyl-tRNA synthetase) (IleRS)	23.4869	22.9505	23.3359	23.9507	22.9638	24.1776	23.438	23.8034	23.4079	23.704	23.615	22.8406		24.438	23.1822			22.8847	23.0164		23.3243		23.3476	23.5068	24.2168	24.2899	23.7892				22.9638	24.0974	24.2147	24.1158	24.2825	23.5699	23.6193	23.6015	22.9614	23.8984	24.0067	23.6665	23.6421	23.3051	23.571	23.3475
A0A2Z5YM03	A0A2Z5YM03_MYCMR	Isopentenyl-diphosphate delta-isomerase (IPP isomerase) (EC 5.3.3.2) (Isopentenyl diphosphate:dimethylallyl diphosphate isomerase) (Isopentenyl pyrophosphate isomerase) (Type 2 isopentenyl diphosphate isomerase) (IDI-2)	Isopentenyl-diphosphate delta-isomerase (IPP isomerase) (EC 5.3.3.2) (Isopentenyl diphosphate:dimethylallyl diphosphate isomerase) (Isopentenyl pyrophosphate isomerase) (Type 2 isopentenyl diphosphate isomerase) (IDI-2)				21.4285	20.939					19.7782	20.8663													22.2658			20.5912	20.9647	21.0408	20.7484	21.0023
A0A2Z5YKJ2	A0A2Z5YKJ2_MYCMR	Isoprenyl transferase (EC 2.5.1.-)	Isoprenyl transferase (EC 2.5.1.-)					23.4305		21.4705	22.0445	22.4677	22.0494	22.9239																		23.8444		23.0166					21.3046	21.0972	21.2956	22.1846	22.085	21.9628	22.1304	21.9999	22.2342		22.7011
A0A2Z5YB13	A0A2Z5YB13_MYCMR	K(+)/H(+) antiporter subunit KhtT (Potassium transporter TrkA)	K(+)/H(+) antiporter subunit KhtT (Potassium transporter TrkA)		22.3421	22.9274	23.9056	24.0117	22.4869	22.772	23.0487	23.1981	22.9965	23.2441								22.3421	22.3787	23.4133	22.836	23.0815	23.8659	23.9958	23.9164	23.8444	24.081	24.1543	24.0352	23.7765	22.4759	22.5547	22.4206	22.4962	22.6536	22.7865	22.8679	22.7801	23.1747	22.9674	22.9295	23.123	23.3044	23.1208	23.169
A0A2Z5Y835	A0A2Z5Y835_MYCMR	Ketoacyl reductase	Ketoacyl reductase	23.617	24.5433	24.2062	24.0058	23.785	23.984	24.4513	24.0428	24.0891	24.0912	24.203	23.8206	23.4525	23.5648	23.63	23.8458	25.4084	24.3756		25.2258	23.6513	24.0883	23.8595	23.985	24.3865	23.9365	23.7151	23.7858	23.5343	23.5354	24.2843	23.9083	24.0299	23.9449	24.0528	24.2268	24.5096	24.6354	24.4332	23.8028	24.1705	24.1196	24.0782	24.0765	23.9752	24.2157
A0A2Z5YE83	A0A2Z5YE83_MYCMR	Ketoacyl reductase (Putative oxidoreductase) (EC 1.-.-.-)	Ketoacyl reductase (Putative oxidoreductase) (EC 1.-.-.-)	24.5155	24.9791	25.2935	25.0983	25.3194	25.1705	25.8153	25.3199	25.1456	25.1534	25.3339	24.5852	24.7249	24.4751	24.2768	25.2258	25.0899	25.1234	24.477	25.4059	25.2604	25.4537	25.054	25.1877	25.1055	25.1116	24.9884	25.0491	25.3058	25.5665	25.3563	25.1581	25.2903	25.0081	25.2257	25.7134	25.8324	25.8576	25.858	25.4015	25.2093	25.3646	25.3044	25.2314	24.7163	25.4892
A0A2Z5YC88	A0A2Z5YC88_MYCMR	Ketol-acid reductoisomerase (NADP(+)) (KARI) (EC 1.1.1.86) (Acetohydroxy-acid isomeroreductase) (AHIR) (Alpha-keto-beta-hydroxylacyl reductoisomerase)	Ketol-acid reductoisomerase (NADP(+)) (KARI) (EC 1.1.1.86) (Acetohydroxy-acid isomeroreductase) (AHIR) (Alpha-keto-beta-hydroxylacyl reductoisomerase)	27.2565	26.6188	26.4435	26.2649	26.3818	28.095	27.8624	27.8392	27.7223	27.6019	27.0648	27.4109	27.3643	26.9938	27.2573	26.2635	26.6161	27.0999	26.4957	26.4479	26.6874	26.3391	26.2996	26.3175	26.1289	26.4407	26.1725	26.4507	26.4714	26.0402	26.565	28.1946	27.9776	27.9979	28.2101	27.7023	27.8404	27.8416	28.0653	27.8779	27.9101	27.9029	27.666	27.7288	27.77	27.6682
A0A2Z5YE92	A0A2Z5YE92_MYCMR	Ketosteroid isomerase (SnoaL-like domain protein)	Ketosteroid isomerase (SnoaL-like domain protein)	21.968	20.771	22.8836	23.4368	23.8385	21.2557	21.6125	22.5442	21.7862	22.4246	22.3208			22.1402	21.7958			20.771		22.4485	23.4709	22.9751	22.6399	24.3745	21.976	23.8955	23.5012	23.8861	24.5304	21.9461	24.9912	20.9989	21.3682	21.4309	21.2247	22.4591	21.3433	21.005	21.6427	22.1563	23.5541	22.3852	22.0813	22.3662		21.2061
A0A2Z5YJ59	A0A2Z5YJ59_MYCMR	L,D-transpeptidase 2	L,D-transpeptidase 2			22.4228	20.9832	22.0276	23.1087	23.1125	22.5386	21.8816	21.8772	21.2989												22.4228	20.1533			21.8132				22.0276	23.3558	22.7601	23.3543	22.9645	23.2428	23.307	23.3209	22.5793	22.6531	22.3681	22.6995	22.4337	21.8816
A0A2Z5Y9W3	A0A2Z5Y9W3_MYCMR	L,D-transpeptidase 5	L,D-transpeptidase 5	24.5482	23.6085	23.2581	22.7282	22.1969	23.347	23.2678	22.969	22.9455	22.1919	22.4675	23.8001	24.5787	24.9849	24.8293			23.6085		23.0696	23.7893	23.298	22.8756	22.1374	23.0558	22.7543	22.9653		21.7286		22.6653	23.2202	23.5612	23.3449	23.2617	23.2229	23.3966	23.6729	22.7786	22.7962	22.4991	23.2673	23.3135	22.947	22.5658	23.3236
A0A2Z5YJX3	A0A2Z5YJX3_MYCMR	L-3-phosphoserine phosphatase	L-3-phosphoserine phosphatase	25.1644	25.6586	25.9313	26.2406	26.7825	26.2719	26.8484	26.9963	27.0954	27.3117	27.0814	24.6239	25.3171	25.5588	25.1579	25.3671	25.0878	25.9231	26.2564	25.9807	26.018	25.8986	25.8281	26.2047	26.2754	26.3174	26.1649	26.7502	26.6451	26.3935	27.341	26.2827	26.2958	26.1857	26.3234	27.051	26.9036	26.7686	26.6703	27.0372	26.9822	26.9246	27.0412	27.2317	26.9596	27.0951
A0A2Z5YL56	A0A2Z5YL56_MYCMR	Large-conductance mechanosensitive channel	Large-conductance mechanosensitive channel	22.6041	23.2841	24.2389	23.5395	23.7519	24.4712	24.4663	26.0079	25.9444	26.0234	22.8586	22.61	22.7249	22.4735	22.6078	22.2036	22.8639	24.1071	23.9617	23.9179	24.9686	24.3416	23.7273	23.2364	24.0261	23.4795	23.416	22.4272	23.2032		25.6253	24.6982	24.4691	24.5602	24.1572	25.4039	25.1036	25.2539	22.1041	26.0774	25.9469	25.9056	26.1016	26.3981	25.6557	25.7794
A0A2Z5YM39	A0A2Z5YM39_MYCMR	L-asparagine permease 1	L-asparagine permease 1					23.0389	21.779	23.4109	23.7978	23.9717	23.8182	23.1237																				23.0389		21.862		21.696	23.2874	23.534	23.5225	23.2995	23.7181	23.5154	23.8855	24.072	24.1957	23.5228	24.1967
A0A2Z5YE44	A0A2Z5YE44_MYCMR	L-aspartate oxidase (EC 1.4.3.16)	L-aspartate oxidase (EC 1.4.3.16)							21.2733	21.5322	21.177	20.9354																											21.1602	21.3864		21.5873	21.4571	21.5522		21.6167		20.7374
A0A2Z5YGL2	A0A2Z5YGL2_MYCMR	L-cysteine:1D-myo-inositol 2-amino-2-deoxy-alpha-D-glucopyranoside ligase (L-Cys:GlcN-Ins ligase) (EC 6.3.1.13) (Mycothiol ligase) (MSH ligase)	L-cysteine:1D-myo-inositol 2-amino-2-deoxy-alpha-D-glucopyranoside ligase (L-Cys:GlcN-Ins ligase) (EC 6.3.1.13) (Mycothiol ligase) (MSH ligase)		22.364		22.8494	22.9274	21.6416	21.7241	22.206	22.3352	22.9004	22.7367								22.364					23.0164		22.7185	22.8133	22.8347	22.7679	23.2504	22.8564	21.9544	21.8959	21.3542	21.362	21.7975	22.2017	21.7808	21.1164	22.051	22.4119	22.1972	22.164	22.4063	22.1516	22.4478
A0A2Z5YIU9	A0A2Z5YIU9_MYCMR	Lectin	Lectin	24.58	24.1091	23.7685	24.203	24.7623	24.3023	24.6757	25.0204	25.0653	25.4788	24.3843	24.4364	24.2375	24.713	24.933		24.2569	23.4634	24.607	23.9111	23.6816	23.7126		24.6211	23.8127	24.2413	24.1369	24.2608	24.8302	24.3478	25.6104	24.447	24.3345	24.2299	24.198	24.9084	24.947	24.9604	23.8869	25.0613	24.9115	24.9257	25.1831	25.1794	24.799	25.2175
A0A2Z5YKU9	A0A2Z5YKU9_MYCMR	Leucine carboxyl methyltransferase (O-methyltransferase)	Leucine carboxyl methyltransferase (O-methyltransferase)							21.9286	20.9553	21.1962	20.9363	21.9674																									22.1848	21.9747	22.1382	21.4166	20.303	20.8519	21.4326	21.2339	20.5232		21.8693
A0A2Z5Y7K7	A0A2Z5Y7K7_MYCMR	Leucine--tRNA ligase (EC 6.1.1.4) (Leucyl-tRNA synthetase) (LeuRS)	Leucine--tRNA ligase (EC 6.1.1.4) (Leucyl-tRNA synthetase) (LeuRS)	26.7766	27.9073	27.007	27.167	26.5328	27.4504	27.4783	27.1188	27.2105	27.0087	26.5594	26.3209	27.1925	26.9158	26.6772	29.4985		27.1346	27.0889	27.7135	26.6532	26.7209	26.9403	27.7962	26.9849	26.8616	27.0251	26.5011	26.4787	26.4072	26.7441	27.1679	27.5955	27.6475	27.3906	27.5431	27.1217	27.3513	27.8972	26.835	27.493	27.1056	27.0417	26.9747	27.2889	27.3679
A0A2Z5YL23	A0A2Z5YL23_MYCMR	Levodione reductase (EC 1.1.1.-) (Short chain dehydrogenase)	Levodione reductase (EC 1.1.1.-) (Short chain dehydrogenase)	22.6239	23.0162		22.86	22.5261	23.6213	23.9075	23.4002	23.8795	23.9543	23.3085	22.6572	22.5697	22.4996	22.7692			23.2559	22.7764					22.1289	22.5278	23.9232		22.8864	22.4334		22.2585	23.6021	23.7578	23.624	23.5013	23.6861	23.9568	23.9883	23.9989	23.2028	23.498	23.5101	23.3898	23.4458	24.1427	24.0501
A0A2Z5YD66	A0A2Z5YD66_MYCMR	LexA repressor (EC 3.4.21.88)	LexA repressor (EC 3.4.21.88)	23.1671	23.0887	23.1098	23.3647	23.3274	23.2699	23.3622	23.389	23.4687	23.3902	23.6213		23.2135		23.1206			22.835	23.3423		23.1098			23.5443	23.1226	23.1687	23.6233	23.0993			23.5556	23.2457	23.2004	23.2507	23.3828	23.5602	23.2387	23.2974	23.3525	23.5938	23.3616	23.3163	23.2843	23.2874	23.4588	23.6598
A0A2Z5YEW0	A0A2Z5YEW0_MYCMR	L-gulono-1,4-lactone dehydrogenase (EC 1.1.2.-)	L-gulono-1,4-lactone dehydrogenase (EC 1.1.2.-)	24.1869	24.6906	26.0621	26.2277	26.706	25.4911	26.8433	27.298	27.4157	27.3629	27.3922	23.9476	24.1517	24.6404	24.0079	21.6292	24.9681	25.9526	26.2124	25.6346	26.4102	26.2886	25.9151	26.2933	26.029	26.313	26.2755	26.7517	26.5535	26.6176	26.9013	25.4361	25.4919	25.4368	25.5996	26.6799	26.8634	27.103	26.7268	27.1965	27.1628	27.4697	27.3629	27.5223	27.2387	27.4861
A0A2Z5YN97	A0A2Z5YN97_MYCMR	Ligase	Ligase			21.737	21.5739	21.7105	21.6397	21.949	21.3534	21.4145	21.9253	21.5812										21.737				21.3966	21.4703	21.8549				21.7105	21.5963	21.8238	21.439	21.6995	21.9763	21.6787	21.6906	22.4506	21.306	21.3765	21.5285	21.2026	21.437		21.392
A0A2Z5YA32	A0A2Z5YA32_MYCMR	Light-repressed protein A	Light-repressed protein A	26.5045	25.774	25.886	24.5333	26.4007	26.6433	27.1932	27.6312	27.237	27.1417	26.9951	26.3283	26.8116	26.4699	26.408	24.4967	24.7838	27.059	26.7565	25.6591	26.2476	25.7994	25.838	24.6914	23.6638	25.2027	24.5751	26.3635	26.4717	26.0462	26.7216	26.7503	26.5566	26.4874	26.7789	27.211	27.1392	27.2953	27.1273	27.6757	27.4556	27.616	27.7774	27.83	27.055	26.8259
A0A2Z5YD25	A0A2Z5YD25_MYCMR	Limonene-1,2-epoxide hydrolase	Limonene-1,2-epoxide hydrolase				21.1032	21.9362		21.1897	21.2041	22.0145	21.6843	23.2995													21.1032				22.325	21.8972		21.5865					21.2911	20.9849	20.8529	21.6301	21.2814	20.8317	21.3951	21.3081	22.1076	22.1113	21.8247
A0A2Z5YFB7	A0A2Z5YFB7_MYCMR	Linalool 8-monooxygenase (Steroid C26-monooxygenase) (EC 1.14.15.29)	Linalool 8-monooxygenase (Steroid C26-monooxygenase) (EC 1.14.15.29)				22.3043	22.5935		22.4577	22.8357	23.2207	22.8865	23.1165													22.6184		22.1954	22.0992	22.501	22.6446	22.8369	22.3913					22.2987	22.4047	22.3539	22.7736	22.9304	22.6473	22.8035	22.9614	23.5515	22.8824	23.2281
A0A2Z5YCE0	A0A2Z5YCE0_MYCMR	Lipase	Lipase		23.6013	24.1025	23.3789	24.0826	24.2138	24.2887	24.0831	24.3014	24.3505	24.4863					21.8998	24.5791	24.1862	23.7402	24.965	24.0159	23.7157	23.7137	22.9925	23.7349	23.4283	23.3597	24.0046	23.7147	23.9946	24.6164	24.2165	24.431	23.9884	24.2193	24.5031	24.4268	24.3742	23.8507	24.2355	23.8222	24.084	24.1907	24.0849	24.335	24.4844
A0A2Z5YDL6	A0A2Z5YDL6_MYCMR	Lipase	Lipase	22.7939	22.6083		22.6361	23.0527	23.7315	24.4288	24.6592	24.192	24.5289	24.0322			22.8619	22.7259			22.1854	23.0312					22.6361							23.0527	24.0163	23.2001	23.8569	23.8526	24.6307	24.5893	24.5652	23.9299	24.5493	24.6986	24.5271	24.8618	24.7943	23.8554	23.9262
A0A2Z5YEA5	A0A2Z5YEA5_MYCMR	Lipase (Putative inactive lipase)	Lipase (Putative inactive lipase)						21.7004	22.7756	22.6952	22.4778	22.9743	22.3176																						21.7802		21.6206	23.1834	23.0502	23.0551	21.8137	22.765	21.9827	22.9297	23.1032	22.2754	22.7803	22.3777
A0A2Z5YFM8	A0A2Z5YFM8_MYCMR	Lipase LipD (Putative penicillin-binding protein PbpX)	Lipase LipD (Putative penicillin-binding protein PbpX)		23.0208	23.6875	23.2731	24.4872	22.4035	23.7846	23.815	24.5411	24.368	25.0015							23.0208			23.1411	24.2339		23.3435	23.4392	23.1546	23.1551	23.9684	24.6776	24.7772	24.5256	22.4403	22.4373	22.128	22.6084	23.7423	23.7613	23.7288	23.9061	23.9117	23.5298	23.9195	23.8988	24.4643	24.2163	24.9428
A0A2Z5YNK2	A0A2Z5YNK2_MYCMR	Lipase LipE	Lipase LipE		22.0553		20.1773	21.3072	22.063	23.9703	24.0014	24.2361	24.0222	24.2485							22.5177	21.5929					20.1773				21.0358	21.2645		21.6215	22.5027	22.2093	21.7132	21.8269	23.9143	23.942	23.9782	24.0468	23.9931	23.716	24.3125	23.9841	24.6327	24.1378	23.9377
A0A2Z5YDQ8	A0A2Z5YDQ8_MYCMR	Lipoarabinomannan carrier protein LprG (Lipoprotein LprG)	Lipoarabinomannan carrier protein LprG (Lipoprotein LprG)	24.2644	24.0572	24.9859	24.5494	24.3131	23.6546	24.061	24.5862	24.0894	23.9527	23.1009	24.2272	24.4271	24.2675	24.1357	23.6412	24.4774	24.6194	23.4908	24.5375	25.3468	25.1455	24.9139	24.5102	24.4488	24.7151	24.5235	24.0261	23.9507		24.9625	23.506	23.6531	23.8216	23.6377	24.2783	24.2917	24.3845	23.2897	24.6667	24.5859	24.4389	24.6532	24.2998	24.3439	23.6244
A0A2Z5YDX6	A0A2Z5YDX6_MYCMR	Lipopolysaccharide biosynthesis protein RfbH (dTDP-4-amino-4,6-dideoxy-D-glucose transaminase) (EC 2.6.1.33)	Lipopolysaccharide biosynthesis protein RfbH (dTDP-4-amino-4,6-dideoxy-D-glucose transaminase) (EC 2.6.1.33)					21.5002	21.087	22.0723	22.2782	22.232	21.8193	21.5605																				21.5002	21.1636	20.9365		21.1608	21.9918	22.1247	22.0161	22.1567	22.5643	22.0222	22.3403	22.1859	22.0447	22.2504	22.4009
A0A2Z5Y8H1	A0A2Z5Y8H1_MYCMR	Lipoprotein	Lipoprotein	25.3587	24.8187	25.3619	25.1424	24.4523	21.4225	21.4485	21.2184	21.4013	22.5632	22.9824	25.2087	24.6506	25.8808	25.6947	25.1733	25.447	25.0071	23.6474	25.4463	24.9214	25.5185	25.5614	24.4965	25.3954	25.2005	25.4774	24.299	24.6302	23.8755	25.0046	21.5002	21.3627	21.4934	21.3339	21.8057	21.1477	22.0473	20.7931	21.7575	21.7913	21.0171	20.3077	21.9744	20.6078	21.6218
A0A2Z5YE11	A0A2Z5YE11_MYCMR	Lipoprotein LprI	Lipoprotein LprI		22.1796	22.6416	22.3422	22.786	20.4785	21.5478	21.7045	21.3004	21.5539	21.3508							22.1796			22.6416			22.3365		22.3479					22.786	20.4785				21.5469	21.6315	21.465		21.7746	21.5612	21.6504	21.8319	21.3004
A0A2Z5Y9C7	A0A2Z5Y9C7_MYCMR	Lipoprotein peptidase LpqM	Lipoprotein peptidase LpqM	25.2892	23.8868	23.7739	23.6766	23.3462	23.7068	24.8654	25.1438	24.539	24.8017	23.4422	25.2832	25.2545	25.5927	25.0263	23.8722	24.0068	23.7963	23.8718	23.6987	23.762	23.861		23.201	23.9729	23.7363	23.7963	23.0327	23.1674	22.906	24.2785	23.6099	23.773	23.7711	23.6733	25.3179	24.9825	24.9084	24.2527	25.2892	24.9121	25.3528	25.0214	24.8143	24.3675	24.4352
A0A2Z5YGV8	A0A2Z5YGV8_MYCMR	Lipoyl synthase (EC 2.8.1.8) (Lip-syn) (LS) (Lipoate synthase) (Lipoic acid synthase) (Sulfur insertion protein LipA)	Lipoyl synthase (EC 2.8.1.8) (Lip-syn) (LS) (Lipoate synthase) (Lipoic acid synthase) (Sulfur insertion protein LipA)	22.4239	22.5482		22.0996	22.4414	23.7521	23.9992	24.0712	24.362	24.3124	23.8161	22.6979	21.9614	22.5354	22.501			22.5625	22.5339					22.4104		21.59	22.2985	22.4347	22.2891		22.6003	23.523	23.9581	23.4375	24.09	24.0768	24.5318	24.1711	23.2171	24.0285	23.9196	24.0924	24.2442	24.5267	24.0594	24.4999
A0A2Z5YFE3	A0A2Z5YFE3_MYCMR	LLM class F420-dependent oxidoreductase	LLM class F420-dependent oxidoreductase				22.2476	22.41		21.3025	21.8321	22.2294	22.4865	22.9828													22.4434	21.7449	22.3786	22.4235	22.5239	22.4078	22.6283	22.08					21.3735	21.1191	21.1251	21.5925	22.1598	21.6536	21.6807	21.8343	22.0651	22.5572	22.066
A0A2Z5YC24	A0A2Z5YC24_MYCMR	LLM class F420-dependent oxidoreductase	LLM class F420-dependent oxidoreductase				21.069	21.5337					20.247	20.121													21.0389	21.0622	21.106		21.0277		21.2451	22.3282
A0A2Z5YAK0	A0A2Z5YAK0_MYCMR	LLM class F420-dependent oxidoreductase	LLM class F420-dependent oxidoreductase			21.4453	21.8815	20.7197		20.2239	20.1188	20.1748	20.5563										21.7578	21.3727	21.2056		20.8908	21.9441	22.8095					20.7197					20.2598	20.188				20.4544		19.7832			20.1748
A0A2Z5Y7J6	A0A2Z5Y7J6_MYCMR	LLM class F420-dependent oxidoreductase	LLM class F420-dependent oxidoreductase	22.073	22.3283	22.9921	24.0438	24.2363	21.9192	22.0593	22.2831	22.8008	22.8787	23.3643			22.073				22.3283		22.9454	23.4991	22.919	22.6048	24.5721	23.8971	23.8938	23.8121	24.254	23.6941	24.6788	24.318	22.3293	21.7864	21.8709	21.6903	21.6788	22.3156	22.0325	22.2104	22.342	21.9503	22.4757	22.3642	22.2672	22.9642	23.1711
A0A2Z5YBT1	A0A2Z5YBT1_MYCMR	LLM class F420-dependent oxidoreductase (Methanesulfonate monooxygenase) (EC 1.14.14.5)	LLM class F420-dependent oxidoreductase (Methanesulfonate monooxygenase) (EC 1.14.14.5)		22.7215	24.2136	23.7847	24.8326	22.7642	22.7198	22.4649	22.7725	22.7489	24.0978							22.7215		25.1462	24.0601	23.4347		23.6173	24.3189	23.6119	23.5906	25.0644	24.3807	25.4846	24.4007	22.3322	23.0568	23.2659	22.4021	22.7967	22.7657	22.685	22.6317	22.4263	22.3921	22.4365	22.6048	22.7157	23.0329	22.5689
A0A2Z5Y7T5	A0A2Z5Y7T5_MYCMR	LLM class F420-dependent oxidoreductase (Phthiodiolone/phenolphthiodiolone dimycocerosates ketoreductase) (EC 1.2.-.-)	LLM class F420-dependent oxidoreductase (Phthiodiolone/phenolphthiodiolone dimycocerosates ketoreductase) (EC 1.2.-.-)	22.3432	21.8646	23.8565	23.7083	24.105	21.0093	21.7741	22.196	22.4269	22.3976	24.1065		22.3432				22.1776	21.874	21.5422	23.9692	24.0173	23.6739	23.7656	24.1276	23.7216	23.4529	23.5311	24.1948	23.9255	24.1503	24.1495	21.1581	20.899	20.8102	21.1699	21.5628	21.7775	21.6428	22.1136	21.9119	22.0572	22.2945	22.5202	22.3181	22.5089	22.4538
A0A2Z5YL93	A0A2Z5YL93_MYCMR	Long-chain-acyl-CoA synthetase	Long-chain-acyl-CoA synthetase	22.8392	24.4348	25.5465	25.7862	26.0678	25.6433	26.1399	25.9418	26.1008	26.1236	26.5448	22.4685	22.1743	24.0712	22.6427	22.091	25.0503	25.1048	25.4933	25.0151	25.9245	25.6766	25.5697	25.7765	25.7421	25.8074	25.8187	26.0655	26.1728	26.0298	26.0029	25.5528	25.7621	25.4119	25.8464	26.0208	26.1714	26.2532	26.114	25.8988	25.9435	25.9761	25.9488	26.0436	25.984	26.2747
A0A2Z5YC50	A0A2Z5YC50_MYCMR	Long-chain-fatty-acid--AMP ligase FadD26 (EC 6.2.1.-)	Long-chain-fatty-acid--AMP ligase FadD26 (EC 6.2.1.-)		21.7067	20.5061	20.3159	21.1645	23.7933	24.0387	23.6346	23.6269	23.8768	23.3104							21.2207	22.1926		20.5061					20.3159		21.7683		20.8634	20.8617	23.7527	23.884	23.7733	23.7631	24.0419	24.2822	24.5826	23.2481	23.9069	23.0799	23.7692	23.7824	23.6489	23.3389	23.893
A0A2Z5YCV1	A0A2Z5YCV1_MYCMR	Long-chain-fatty-acid--AMP ligase FadD28	Long-chain-fatty-acid--AMP ligase FadD28	25.7091	25.512	25.3859	26.2197	25.5567	26.261	26.5404	26.6971	26.6554	26.9389	25.9382	25.5731	25.8835	25.6199	25.7598	25.1507	24.8123	25.784	26.3009	25.3965	25.544	25.1736	25.4295	26.27	26.1554	26.2541	26.1993	25.4975	25.4757	25.2222	26.0314	26.2767	26.2667	26.2014	26.2991	26.6885	26.5982	26.726	26.1488	26.6971	26.794	26.6171	26.6802	26.9369	26.4245	26.6048
A0A2Z5YEA0	A0A2Z5YEA0_MYCMR	Long-chain-fatty-acid--AMP ligase FadD28 (EC 6.2.1.-) (Putative fatty-acid--CoA ligase fadD25)	Long-chain-fatty-acid--AMP ligase FadD28 (EC 6.2.1.-) (Putative fatty-acid--CoA ligase fadD25)	25.449	25.6188	25.5565	25.6417	25.9279	26.6635	26.9327	27.1142	27.403	27.429	26.887	25.3943	25.3869	25.6904	25.3246	24.1284	25.3187	26.5706	26.4575	25.2457	25.5892	25.7436	25.6474	25.9628	25.2	25.6368	25.7673	25.907	25.8589	25.7923	26.1534	26.6484	26.7238	26.6835	26.5982	27.0652	27.1243	26.9953	26.5462	27.1887	26.9665	27.1067	27.1949	27.5387	27.0873	27.5831
A0A2Z5YC91	A0A2Z5YC91_MYCMR	Long-chain-fatty-acid--AMP ligase FadD29	Long-chain-fatty-acid--AMP ligase FadD29	24.8284	24.0163	23.2006	22.5952	22.9847	26.4212	26.8508	26.8498	26.9741	26.8402	26.4239	24.7345	25.2867	25.1165	24.176	23.2488	22.7711	25.1565	24.8887	22.4467	24.6768	22.8655	22.8134	23.2568	21.0639	22.9388	23.1214	23.3237	23.4142	21.4417	23.7591	26.4099	26.3887	26.375	26.5111	26.8283	27.0818	27.1003	26.3928	26.8527	26.7992	26.9337	26.8137	26.958	26.8582	27.106
A0A2Z5Y9B0	A0A2Z5Y9B0_MYCMR	Long-chain-fatty-acid--AMP ligase FadD30	Long-chain-fatty-acid--AMP ligase FadD30						23.0736	24.0249	23.8521	24.049	23.9144	23.6456																					23.0495	23.0218	23.949	22.274	23.7457	23.9705	24.0975	24.2859	23.9608	23.7754	23.8055	23.8667	24.147	23.9276	24.0724
A0A2Z5YPN8	A0A2Z5YPN8_MYCMR	Long-chain-fatty-acid--AMP ligase FadD32	Long-chain-fatty-acid--AMP ligase FadD32	27.4845	26.8224	26.6897	26.7068	26.8659	28.1822	28.0746	28.145	28.1536	28.2342	27.5982	27.4097	27.3704	27.6488	27.5092	26.4532	26.0916	27.3952	27.3494	26.4126	26.871	26.7057	26.7696	26.925	26.3438	26.7372	26.8212	26.8404	26.7817	26.6082	27.2332	28.1649	28.2241	28.1177	28.2221	28.1523	28.2344	28.2167	27.6949	28.1247	28.071	28.233	28.151	28.1635	27.9668	28.3304
A0A2Z5Y8J0	A0A2Z5Y8J0_MYCMR	Long-chain-fatty-acid--CoA ligase	Long-chain-fatty-acid--CoA ligase				22.6916	22.8226						22.2239														22.8326	22.5506		23.2073			22.4379
A0A2Z5YKV6	A0A2Z5YKV6_MYCMR	Long-chain-fatty-acid--CoA ligase	Long-chain-fatty-acid--CoA ligase	22.9068	23.2391	23.3766	23.423	23.1069	22.6942	22.4673	22.6281	22.9446	22.9002	23.2928			22.9068				23.2917	23.1865		23.1065	23.1629	23.8603	23.7819	23.5139	23.09	23.3065	22.9988	22.6139	23.6192	23.1957	22.8857	22.9709	22.4308	22.4894	22.6341	22.5902	22.6441	22.0009	22.4833	22.8759	22.6122	22.541	22.9075	22.9017	23.0246
A0A2Z5YC21	A0A2Z5YC21_MYCMR	Long-chain-fatty-acid--CoA ligase (EC 6.2.1.3)	Long-chain-fatty-acid--CoA ligase (EC 6.2.1.3)	22.8484	22.7733	22.3635	23.1655	23.2681	21.8669	22.2585	22.2044	22.8086	22.4338	23.2868	22.9864			22.7105				22.7733		22.3635			23.8776	22.685	23.321	22.7786	23.3281	23.3425	23.5291	22.8726	21.8252	21.8115	21.964		22.1244	22.0503	22.058	22.8016	22.3676	22.2997	22.1722	21.978	22.6039	22.9823	22.8395
A0A2Z5YHL1	A0A2Z5YHL1_MYCMR	Long-chain-fatty-acid--CoA ligase (Long-chain-fatty-acid--CoA ligase FadD15) (EC 6.2.1.3)	Long-chain-fatty-acid--CoA ligase (Long-chain-fatty-acid--CoA ligase FadD15) (EC 6.2.1.3)	25.6279	25.9712	26.6407	26.5389	27.0356	26.657	27.6904	27.8252	27.8556	27.8732	27.5567	25.6653	25.6177	25.5917	25.637	24.877	25.9639	26.4894	26.5544	26.2111	26.849	26.8987	26.604	26.6298	26.3317	26.5502	26.644	27.0881	27.0498	26.7535	27.251	26.6168	26.7349	26.6695	26.6068	27.7439	27.844	27.756	27.4176	27.8844	27.7304	27.8067	27.8794	27.8459	27.7217	27.9993
A0A2Z5YM80	A0A2Z5YM80_MYCMR	Long-chain-fatty-acid--CoA/3-oxocholest-4-en-26-o ate--CoA ligase	Long-chain-fatty-acid--CoA/3-oxocholest-4-en-26-o ate--CoA ligase				22.9747	21.9428	22.3577	22.3616	22.42	22.3727	22.5362	22.3449													23.4649	22.661	22.7983		22.2831	21.7946	21.8995	21.7941	22.1379			22.5776	22.4887	22.2793	22.1051	22.5733	22.4575	22.5021	22.2976	22.4229	22.5259	22.2947	22.2974
A0A2Z5YI61	A0A2Z5YI61_MYCMR	Low molecular weight antigen MTB12	Low molecular weight antigen MTB12	30.599	26.0413	25.5384	22.9899	22.9556	26.4421	23.4683	21.6897		19.4049		30.7	30.099	30.9389	30.658	25.1274		26.9552			26.0916	25.4036	25.1201			24.2004	21.7795			22.9556		26.1274	26.4686	26.5575	26.6148	23.9181	23.0342	23.4237	23.4973	21.5932	21.0913	22.8097	21.2646
A0A2Z5YCC3	A0A2Z5YCC3_MYCMR	Low molecular weight protein antigen 6	Low molecular weight protein antigen 6			20.6605	19.5352	22.0173	21.0773	21.6712	21.9123	21.8858	22.0424	21.3315										20.6605			19.304			19.7663				22.0173	21.3057	20.9587	20.8247	21.2203	21.9944	21.8782	21.9593	20.8529	21.7677	22.0606	21.9894	21.8316	22.1224	21.6592	21.8759
A0A2Z5Y7Y4	A0A2Z5Y7Y4_MYCMR	L-serine dehydratase	L-serine dehydratase			21.3272	21.9798	21.9862	21.3176	21.7474	21.4955	21.6975	21.9723	22.0558										21.3272			22.3278	21.2668	22.2176	22.1072	22.0728	21.5655	22.2924	22.0142	21.1822			21.453	21.5548	21.9474	21.5882	21.8991	21.3586	21.4262	21.6234	21.5738	21.576	21.819
A0A2Z5YE39	A0A2Z5YE39_MYCMR	L-threonine dehydratase (EC 4.3.1.19) (Threonine deaminase)	L-threonine dehydratase (EC 4.3.1.19) (Threonine deaminase)	23.1878	22.7587	22.2036	22.7144	22.4215	23.4443	23.6157	23.6518	23.7275	23.3644	22.9746				23.1878			22.8443	22.6731		22.2036			23.1752	22.2748	22.72	22.6876	22.6305	21.935	22.3831	22.7373	23.5914	23.4203	23.3803	23.385	23.7482	23.5937	23.6438	23.4773	23.7559	23.5667	23.5877	23.6969	23.7511	23.5614	23.8699
A0A2Z5YK11	A0A2Z5YK11_MYCMR	Luciferase	Luciferase			21.7824	21.7457	22.123	22.1111	21.9305	22.0008	22.3287	22.4057	22.4282										21.7824			21.7457							22.123				22.1111	21.893	21.8775	21.9139	22.0378	21.8071	21.9638	22.133	22.0992	22.4488	22.0352	22.502
A0A2Z5YFR4	A0A2Z5YFR4_MYCMR	LuxR family transcriptional regulator	LuxR family transcriptional regulator				23.1869	22.6331	21.9211	22.796	22.4127	22.7123	22.9376	23.4256													22.8303	23.5803		23.1503		22.3766	23.1551	22.3677	22.0152	22.162	21.094	22.4133	22.5116	22.9975	22.6248	23.0501	22.5554	22.031	22.4565	22.6077	22.4493	22.7932	22.8945
A0A2Z5YI72	A0A2Z5YI72_MYCMR	Lysine 6-monooxygenase	Lysine 6-monooxygenase							20.7645	21.0889	20.8116	20.5087	20.3817																									21.4505		19.7863	21.0568	21.2219		20.7167	21.328			20.8116
A0A2Z5YEK1	A0A2Z5YEK1_MYCMR	Lysine--tRNA ligase (EC 6.1.1.6) (Lysyl-tRNA synthetase) (LysRS)	Lysine--tRNA ligase (EC 6.1.1.6) (Lysyl-tRNA synthetase) (LysRS)		23.6104	22.2155	22.182	23.3704	22.4221	23.0169	23.3575	23.4598	23.9226	23.5349							23.5493	23.6714	22.3982		22.0328		22.5187	21.7207	21.3421	23.1466	23.3545	22.8442	22.7772	24.5057	22.6576	22.3899	22.0352	22.606	23.471	22.8445	22.8578	22.8945	23.2038	23.2714	23.557	23.3978	23.7633	23.2025	23.4136
A0A2Z5Y8P3	A0A2Z5Y8P3_MYCMR	Lysophospholipase (Phospholipase YtpA) (EC 3.1.1.-)	Lysophospholipase (Phospholipase YtpA) (EC 3.1.1.-)	23.7669	25.224	25.52	24.896	24.9907	24.0723	24.334	24.5863	24.5146	24.4039	25.0322	23.5382	23.8094	23.8519	23.8683	25.0237	25.7358	25.4874	24.6492	25.7503	25.3344	25.8332	25.1623	24.4209	24.956	24.9759	25.2312	25.0611	25.0565	25.1969	24.6484	24.2474	24.0433	23.9014	24.0971	24.6213	24.5508	24.6402	23.5235	24.8394	24.5679	24.3556	24.5826	24.2667	24.5057	24.7713
A0A2Z5YLG6	A0A2Z5YLG6_MYCMR	LysR family transcriptional regulator	LysR family transcriptional regulator					22.3868	20.5692	20.6283	20.3353	20.0768	20.4701	21.2036																	22.1467	21.8594	21.7877	23.7533			20.4694	20.6689	20.5552	20.4116	20.52	21.0263	20.2548	20.3554	20.4827	20.2482	20.0768
A0A2Z5YI48	A0A2Z5YI48_MYCMR	Magnesium and cobalt efflux protein CorC	Magnesium and cobalt efflux protein CorC			22.7177	22.3715	23.6144	22.2651	22.9416	22.4627	23.0725	22.9081	23.8452										22.1661	22.9758	23.0112	22.2904	22.3809	22.3876	22.4272	23.5201	23.7753	23.8852	23.277	22.151	22.435	22.2942	22.18	22.9237	22.8557	22.9144	23.0727	22.5388	22.4397	22.3944	22.4777	22.7815	23.0239	23.412
A0A2Z5YLB1	A0A2Z5YLB1_MYCMR	Magnesium chelatase	Magnesium chelatase	21.5525	23.0675	22.8341	24.5292	25.9543	24.1101	25.185	24.9668	25.6302	25.7268	26.2298	21.6031		21.4166	21.6378		22.0647	21.7007	25.4372	22.659	23.679	21.6199	23.3786	24.4318	25.0992	24.2552	24.3307	25.9017	25.6876	26.0703	26.1576	24.439	24.0394	23.9656	23.9964	25.0894	25.1666	25.2251	25.2589	24.7045	25.0953	24.6459	25.4214	25.5159	25.5848	25.7898
A0A2Z5YK43	A0A2Z5YK43_MYCMR	Magnesium transport protein CorA	Magnesium transport protein CorA		22.3225	23.1621	23.1506	24.9757	22.8275	23.6022	23.5643	23.7435	24.0406	24.9678							21.6621	22.9828	22.8085	23.4928	23.3865	22.9605	23.2314	22.3772	23.3927	23.6012	25.1195	25.0248	24.8758	24.8827	22.6646	22.846	22.9094	22.8902	23.6016	23.5144	23.3441	23.9486	23.5049	23.6457	23.5659	23.5407	23.7828	23.969	23.4788
A0A2Z5YJR5	A0A2Z5YJR5_MYCMR	Magnesium transporter	Magnesium transporter		22.5899	22.8075	22.3157	22.6945	22.8643	22.2635	22.5628	22.5706	22.7393	22.5827							22.7275	22.4522	23.0099	22.4533		22.9592	21.948	22.4264	22.5104	22.3778				22.6945	22.6985	23.1719	22.7967	22.7901	22.9696	22.5059	22.3244	21.2543	22.4105	22.6068	22.6065	22.6275	22.5721	22.5804	22.5592
A0A2Z5Y963	A0A2Z5Y963_MYCMR	Magnesium transporter MgtE	Magnesium transporter MgtE						20.7205	20.7618	20.7873	20.6203	21.2091	21.7289																								20.7205	20.5619	20.8247	20.8989		21	20.2076	20.9046	21.037	21.3885	20.7651	19.7071
A0A2Z5YJR6	A0A2Z5YJR6_MYCMR	Malate dehydrogenase (EC 1.1.1.37)	Malate dehydrogenase (EC 1.1.1.37)	27.7641	28.6535	29.1054	28.4836	28.125	27.7591	27.5979	27.7725	27.3379	27.3605	27.5944	27.6333	27.7978	27.784	27.8413	29.0817	29.3259	28.2296	27.9768	30.3819	28.6033	28.7956	28.641	28.6267	28.3947	28.4741	28.4387	28.221	28.1256	28.1264	28.0269	27.7612	27.7615	27.807	27.7066	27.6507	27.5086	27.4398	27.7923	27.7879	27.8162	27.7214	27.7646	27.2434	27.5121	27.2582
A0A2Z5YFA5	A0A2Z5YFA5_MYCMR	Malate synthase G (EC 2.3.3.9)	Malate synthase G (EC 2.3.3.9)	27.0702	26.2469	26.8294	27.5717	26.8704	27.1468	27.1722	27.141	26.3395	26.4947	26.3716	26.8689	27.2855	27.0553	27.0712	25.5372	26.1072	26.6413	26.7019	26.2103	27.0275	26.8324	27.2475	28.0786	27.2167	27.5265	27.4651	26.8893	26.7882	26.8751	26.9291	26.916	27.1111	27.29	27.2703	27.0117	27.2642	27.1922	27.2206	27.1241	27.0925	27.2753	27.072	26.3305	26.4566	26.2314
A0A2Z5YH40	A0A2Z5YH40_MYCMR	Malonyl CoA-acyl carrier protein transacylase	Malonyl CoA-acyl carrier protein transacylase	23.1814	23.5479	23.135	22.2493	22.2809	24.18	24.2765	24.1735	24.0451	24.0862	23.5521	23.0132	23.5614	23.0856	23.0656	23.7811	23.5379	23.372	23.5007	23.8614	22.7673	22.7763		21.804	22.5545	22.3195	22.3191	22.2582	21.8704		22.7141	24.1436	24.2969	24.1356	24.1441	24.3951	24.318	24.3472	24.0459	24.2662	24.1025	24.1942	24.1313	24.0173	23.9108	24.2072
A0A2Z5YAY9	A0A2Z5YAY9_MYCMR	Malonyl-[acyl-carrier protein] O-methyltransferase (EC 2.1.1.197) (Putative methyltransferase)	Malonyl-[acyl-carrier protein] O-methyltransferase (EC 2.1.1.197) (Putative methyltransferase)	22.8638	23.766	23.6593	24.4308	25.7595	23.6216	24.1307	24.2196	24.528	25.0051	25.9439		23.1223	22.6052				24.0087	23.5232	23.4953	23.7534	23.6134	23.7749	24.5911	24.2859	24.2721	24.5742	25.5576	25.6025	26.3341	25.5437	23.6492	23.8184	23.472	23.547	24.2036	24.3124	24.0893	23.9174	24.1583	24.1914	24.2121	24.3164	24.5265	24.3512	24.7064
A0A2Z5Y8B3	A0A2Z5Y8B3_MYCMR	Maltokinase	Maltokinase	23.4233	21.9875	22.7783	23.7775	24.5279	22.4867	21.9416	22.2999	22.9216	22.5553	23.5219				23.4233				21.9875		22.7783			24.6374	23.2456	23.094	24.1331	24.5346	25.0917	24.4039	24.0813	22.085	22.6119	22.7631		21.7365	21.5696	21.4644	22.9958	21.9913	22.9602	22.0012	22.247	22.5557	23.1619	23.0472
A0A2Z5YJQ1	A0A2Z5YJQ1_MYCMR	Mammalian cell entry protein	Mammalian cell entry protein	25.758	24.0157	23.0933	23.1903			21.0486	21.0332	19.8039	20.7492		25.3075	25.53	26.3634	25.8312		23.1097	24.9992	23.9383	22.6229	23.5801	23.0767		22.6733	22.6794	23.7231	23.6853									21.02	20.7923	21.3334		21.4061	20.5339	21.0446	21.1481	20.5758	19.0319
A0A2Z5Y8K7	A0A2Z5Y8K7_MYCMR	Mammalian cell entry protein	Mammalian cell entry protein	25.1416	24.9356	25.7075	25.5772	25.685	22.8278	23.2727	23.3202	23.7301	23.5918	25.2388	25.1648	24.9627	25.138	25.3007	25.2353	25.715	25.063	23.729	25.8281	25.638	25.9137	25.4502	25.2629	25.7333	25.4792	25.8334	25.7946	25.8307	25.2985	25.8164	22.6712	22.8857	22.826	22.9282	23.0487	23.0494	23.0768	23.916	23.2788	23.3731	23.2594	23.3695	23.5206	23.758	23.9116
A0A2Z5Y8H0	A0A2Z5Y8H0_MYCMR	Mammalian cell entry protein	Mammalian cell entry protein	25.5704	24.3217	25.5585	25.7141	25.2231	22.1378	21.8907	21.797	22.5979	22.5923	25.2026	26.068	25.3035	25.6551	25.2549	24.2188	25.4462	24.9758	22.6461	25.2899	25.9834	25.6453	25.3154	25.1844	25.9939	25.9795	25.6986	24.9563	25.5569	24.1127	26.2667		22.4296	21.9327	22.0512	21.2738	21.6389	21.467	23.1832	21.9776		21.6852	21.7282	22.415	22.1153	23.2633
A0A2Z5YMK4	A0A2Z5YMK4_MYCMR	Mammalian cell entry protein	Mammalian cell entry protein	22.8705	22.2833	22.1417	21.7137		21.8364		21.9527			21.8814	23.5337	22.9166	22.4744	22.5573		22.2753	22.2914		22.0891	22.1567	22.1745	22.1464		21.6589	21.7684							21.776		21.8967					21.9177		21.9878
A0A2Z5YMG9	A0A2Z5YMG9_MYCMR	Mammalian cell entry protein	Mammalian cell entry protein	24.1365	22.18	22.5345	21.9216	20.4011	21.7766	22.5109	22.4562	22.4145	22.3124	22.0881	24.4583	23.9196	24.3707	23.7972	21.4983	22.2959	23.8226	21.103	21.9472	23.1085	22.8333	22.2491	20.65	22.1977	22.3669	22.4717				20.4011	21.9183	21.4333	21.7314	22.0231	22.3729	22.4376	22.3582	22.8751	22.5612	21.921	22.6592	22.6834	23.131	22.3033	21.8092
A0A2Z5YJB4	A0A2Z5YJB4_MYCMR	Mammalian cell entry protein (Mce related protein)	Mammalian cell entry protein (Mce related protein)	24.1674	23.9656	22.3044	22.2648			20.5719	20.281	20.6825	20.4721		24.7129	22.5282	24.8535	24.575			23.9656		21.9965	22.0154	22.34	22.8657	21.3667	22.3973	21.9681	23.327									19.9735	20.2154	20.1854	21.9132	20.2725	20.6028	20.1686	20.0799	20.4121		20.9529
A0A2Z5YJP7	A0A2Z5YJP7_MYCMR	Mammalian cell entry protein (Mce related protein)	Mammalian cell entry protein (Mce related protein)	25.0808	23.6953	23.5787	23.746				21.3388		19.7275		25.2127	24.4261	25.6356	25.0488			24.521	22.8696		23.4185	23.5034	23.8143	23.4136	23.9351	23.9026	23.7328															21.3388
A0A2Z5Y8I5	A0A2Z5Y8I5_MYCMR	Mammalian cell entry protein (Mce related protein)	Mammalian cell entry protein (Mce related protein)	22.2661	23.947	25.2518	24.8431	24.6905	22.1698	21.8067	21.8196	21.5262	21.4875	23.7864	22.4059	22.0759		22.3165	23.2909	25.3532	23.1968		25.1125	24.745	25.8603	25.2894	24.1849	25.3117	24.948	24.9278	24.0354	25.2304	24.5799	24.9161	21.3917	22.4807	22.3005	22.5064	21.4104	21.7042	21.4756	22.6365	22.1422	20.9761	22.078	22.082	21.0937	21.887	21.5978
A0A2Z5YBP0	A0A2Z5YBP0_MYCMR	Mannose-6-phosphate isomerase, class I	Mannose-6-phosphate isomerase, class I				21.9968	21.8286	21.9736	21.696	21.5055	21.051	21.2783	21.5252													22.5494	21.5851		21.8559		22.1795		21.4777	21.6608	22.4051	21.7264	22.1023	21.6187	21.9737	21.773	21.4184	21.5952		21.7135	21.2078	21.1948	20.5328	21.4253
A0A2Z5YI54	A0A2Z5YI54_MYCMR	MarR family protein (MarR family transcriptional regulator)	MarR family protein (MarR family transcriptional regulator)							21.2647	20.9538		21.2014																										21.2028	21.434	21.1573			20.9352	20.9723
A0A2Z5Y7S1	A0A2Z5Y7S1_MYCMR	MarR family transcriptional regulator (Organic hydroperoxide resistance transcriptional regulator)	MarR family transcriptional regulator (Organic hydroperoxide resistance transcriptional regulator)	20.9482	22.3078	21.7532	21.4372	22.2075	21.7372	23.831	24.1208	23.7687	23.9284	23.6511	20.902		20.9263	21.0162			22.889	21.7265	21.9179	22.0252	21.4598	21.61	21.4395		21.2138	21.6583		21.8977		22.5173	21.8804	21.7168		21.6145	24.0343	23.6306	24.0812	23.5777	24.1829	23.8745	24.1743	24.2515	24.2888	23.7101	23.3072
A0A2Z5YBW4	A0A2Z5YBW4_MYCMR	MBL fold hydrolase	MBL fold hydrolase			21.7578	23.1129	21.5686		20.6771	20.805	19.9987	20.4885	21.0042										21.7578			23.8506	22.3664	23.153	23.0814	21.2278	21.3673		22.1106					20.2265		20.9579	20.8469	20.6448	21.0198	20.5138	21.0413	19.9987
A0A2Z5Y9A7	A0A2Z5Y9A7_MYCMR	MBL fold hydrolase	MBL fold hydrolase			23.1634		22.9855	21.7174	22.6969	22.9262	22.8628	23.2711	23.5253										23.1634							22.4783			23.4928	21.7174				22.9942	22.7936	22.3028		23.3222	22.8816	22.7893	22.7115	22.8727	22.9513	22.7643
A0A2Z5YM76	A0A2Z5YM76_MYCMR	Mce associated protein	Mce associated protein					22.3813	22.0835	22.3752	21.9202	22.0917	22.2285	22.8921																		21.8604	22.5935	22.6901	22.1507	21.9939		22.1059	22.3236	22.1209	22.346	22.7103	22.1594	21.5693	22.2183	21.7336	21.9657	22.1363	22.1732
A0A2Z5Y8I6	A0A2Z5Y8I6_MYCMR	Mce family protein Mce1C	Mce family protein Mce1C	24.9609	23.849	25.1412	25.6763	24.1103	22.9328	21.907	21.6213	21.3863	21.2945	23.0801	25.1872	24.5815	25.1104	24.9645	23.7147	24.7466	24.1957	22.7392	25.4963	25.2811	25.4119	24.3756	24.9512	25.9606	25.8374	25.956			23.0179	25.2027	22.9998	23.2348		22.5639	21.3688	22.3846	21.5829	22.2915	22.1887		20.3468	22.3285	20.7622	22.0104
A0A2Z5YJG1	A0A2Z5YJG1_MYCMR	Mce family protein Mce3B	Mce family protein Mce3B	23.5352	23.9782	24.0766	23.7579	22.3365		23.1333	22.0389	21.4793	21.854		23.8213	22.9704	23.8708	23.4783			23.9782			23.9036	24.1947	24.1314	23.8852		23.6599	23.7287				22.3365					23.8191	22.831	22.5931	23.2898		21.2688	22.5781	22.2697	21.6184		21.3403
A0A2Z5YM55	A0A2Z5YM55_MYCMR	Mce family protein Mce4	Mce family protein Mce4	23.1364	21.8402	22.3318	21.6078	21.4984							23.301		22.8996	23.2085	21.9636	22.5016	22.5308	20.3646	22.259	22.1764	22.5602		21.4827	21.0141	21.9039	22.0308				21.4984
A0A2Z5YMD8	A0A2Z5YMD8_MYCMR	Mce family protein Mce4A (Mce related protein)	Mce family protein Mce4A (Mce related protein)		21.8048	22.028	21.9587	21.0895												21.8048				21.8787	22.1772		21.6555	22.3477	21.8946	21.9371				21.0895
A0A2Z5YNM5	A0A2Z5YNM5_MYCMR	Membrane protein	Membrane protein		22.8846	23.2074	22.5972	22.9316	23.5596	24.4284	24.7391	25.0578	24.7342	23.9001							23.1431	22.6261		23.4165	23.1475	23.0582	22.473	22.3966	22.8939	22.6251	22.3774	23.01	22.7411	23.5979	23.5517	23.4338	23.7879	23.4653	24.4349	24.4264	24.4014	24.451	24.7809	24.5129	24.8177	24.8448	25.0412	25.4439	24.6882
A0A2Z5YCZ0	A0A2Z5YCZ0_MYCMR	Membrane protein	Membrane protein	25.3558	24.5691		23.3901	21.2598		20.624					24.7389	24.3653	26.2954	26.0238			24.5691								23.1112	23.669				21.2598						20.624
A0A2Z5YA37	A0A2Z5YA37_MYCMR	Membrane protein	Membrane protein		22.8897		22.4663			23.3227	23.3643	23.8619	23.5558								22.8897									22.4663									23.186	23.4558		23.3265	23.4335		23.0503	23.6092	24.1251		23.5987
A0A2Z5Y7F4	A0A2Z5Y7F4_MYCMR	Membrane protein	Membrane protein							21.6813	21.8353	22.202	21.8164	22.5097																									21.604	21.7856	21.6543		21.9788	21.7066	21.8241	21.8319	22.202
A0A2Z5YM92	A0A2Z5YM92_MYCMR	Membrane protein	Serine/threonine protein kinase							22.9479	22.3798	22.7775	22.4007																										23.1552	22.7407			22.3798				22.7413		22.8138
A0A2Z5YGZ0	A0A2Z5YGZ0_MYCMR	Membrane protein	Membrane protein					21.0851		21.5457	21.6158	22.158	20.7755	21.3061																				21.0851						21.4456	21.6457		21.6532	21.5804	21.5067	21.7228	22.158
A0A2Z5YDT8	A0A2Z5YDT8_MYCMR	Membrane protein	Membrane protein				21.0448	22.5117			20.3209	20.9852	20.4228	22.6915														20.9723	21.1174		22.3699	22.0936	21.8441	23.7393										20.3209			20.9852
A0A2Z5YE65	A0A2Z5YE65_MYCMR	Membrane protein	TIGR02234 family, tryptophan associated transmembrane protein							23.7831	24.2659	23.9343	24.0498	23.1177																									24.1113	23.9885	24.053	22.9795	24.3081	24.1254	24.2778	24.3521	24.6092	22.9898	24.2037
A0A2Z5Y8I8	A0A2Z5Y8I8_MYCMR	Membrane protein	Membrane protein			21.426	21.9904	21.7897			19.5819	19.0058	19.588	20.5609										21.2189	21.4375	21.6216	21.3894	21.9771	22.4235	22.1715				21.7897									19.5819				19.0058
A0A2Z5YH29	A0A2Z5YH29_MYCMR	Membrane protein	Membrane protein	24.7201	24.5482	25.0125	23.7388	24.5337	25.457	25.6938	25.3322	25.4028	25.3362	24.8409	24.7045	24.6689	24.638	24.8691	23.5126	24.7892	25.4555	24.4355	24.4026	25.5034	25.3322	24.8119	23.4069	23.9334	23.7342	23.8808	24.785	24.8977	23.5052	24.9471	25.16	25.3972	25.4372	25.8338	25.4496	25.6627	25.7814	25.8814	25.3471	25.2638	25.2964	25.4216	25.656	25.0069	25.5454
A0A2Z5Y8T5	A0A2Z5Y8T5_MYCMR	Membrane protein	Membrane protein	24.8739	24.7361	25.7999	26.1247	25.8316	25.3986	27.008	27.4013	26.8802	26.9098	26.0004	24.9273	24.8163	24.7564	24.9954	23.2478	24.8412	25.3301	25.5251	25.3358	25.6978	26.2763	25.8897	25.8825	26.1567	26.167	26.2925	25.5314	25.7655	25.8551	26.1742	25.3597	25.367	25.2523	25.6152	27.0133	27.117	27.0511	26.8504	27.5808	26.9495	27.4968	27.5782	27.1902	26.9087	26.5417
A0A2Z5YMH5	A0A2Z5YMH5_MYCMR	Membrane protein	Membrane protein	26.6151	24.6422	24.0514	23.5557	23.0778	25.3589	25.5515	25.2276	24.7898	24.4086	23.2134	26.6694	26.2635	26.95	26.5776	24.2156	25.0421	25.4358	23.8752	24.0311	24.134	24.1257	23.915	22.9449	23.5287	23.7542	23.9948				23.0778	25.2619	25.2998	25.3068	25.5669	25.6763	25.7164	25.8511	24.9624	25.317	24.8993	25.396	25.2982	24.9577	24.5001	24.9115
A0A2Z5Y974	A0A2Z5Y974_MYCMR	Membrane protein	Membrane protein	24.8342	24.0561	24.7762	24.8492	24.9661	25.1581	25.4496	25.6227	25.131	25.8694	24.1495	25.0718	24.7814	25.0327	24.4507	22.8737		24.9033	24.3911	24.4909	25.1589	24.8026	24.6523	24.7229	24.9366	24.756	24.9813	25.3044	25.2254	23.5117	25.823	25.2529	25.0518	25.1648	25.163	25.8385	25.7428	25.8421	24.3752	25.6625	25.4468	25.7673	25.6141	25.8055	24.8589	24.7286
A0A2Z5YL38	A0A2Z5YL38_MYCMR	Membrane protein	Membrane protein	21.9322	23.6533	22.0162	21.6388	22.8208	24.7053	25.92	26.0881	25.7266	25.2441	24.5394	21.7959	22.5891	21.3023	22.0415		24.742	23.9005	22.3175	22.0367	22.7961	21.2157		21.7808	21.3177	21.6156	21.8409	22.7056	23.2646	21.3411	23.972	24.4723	24.5733	24.8246	24.9512	25.7611	26.1846	26.1981	25.5363	26.0514	25.9192	26.1318	26.2499	26.2182	25.7045	25.2572
A0A2Z5YDN9	A0A2Z5YDN9_MYCMR	Membrane protein	Membrane protein	22.2155	23.2715	23.6401	23.1159	23.7859	23.7529	24.0215	23.8697	24.2438	23.8758	24.1765				22.2155		23.9747	23.2039	22.636	24.1103	23.688	23.6452	23.1172	22.7396	23.6201	23.0247	23.0792	24.0586	24.0556	23.0629	23.9663	23.9294	23.709	23.8128	23.5602	23.8045	24.0207	24.1344	24.1264	24.0306	23.6092	24.0574	23.7817	24.1204	24.3477	24.2632
A0A2Z5YNA1	A0A2Z5YNA1_MYCMR	Membrane protein	Membrane protein	22.3609	22.3229	22.708	22.2646	23.4388	22.954	23.407	23.6247	23.6875	23.3971	24.0916		22.4319		22.2898	22.1947		22.2933	22.4807		22.902	22.7758	22.4463	21.6743	22.3944	22.0695	22.9203	23.2526	23.6137	23.6318	23.2572	23.0053	22.9475	22.9597	22.9036	23.0628	23.3977	23.121	24.0464	23.6488	23.4588	23.6589	23.7323	24.0632	23.6153	23.384
A0A2Z5Y8J1	A0A2Z5Y8J1_MYCMR	Membrane protein	Membrane protein	22.0733	22.3713	23.2886	22.5984	22.8159	22.8566	23.6842	24.4102	23.7873	24.2216	23.4288	22.8998			21.2468	21.3429	23.0153	23.4908	21.6362	22.7854	23.5341	23.487	23.3479	22.5429	22.6469	22.5041	22.6995	23.1595	22.0912		23.197	22.9483	22.5574	22.9039	23.0167	23.9946	23.8691	23.9358	22.9375	24.4237	24.2456	24.3749	24.5963	24.9701	23.2757	23.116
A0A2Z5Y8X4	A0A2Z5Y8X4_MYCMR	Membrane protein	Membrane protein		22.7843	23.2372	22.4282	23.2257	22.8109	23.108	23.5674	22.9511	23.7108	23.2103						22.5191	23.7152	22.1186	23.0887	23.2447	23.3781		21.9141	22.3275	22.3963	23.0748				23.2257	22.8845	22.689	22.9649	22.7054	23.4624	23.5708	23.3795	22.0192	23.2327	23.8832	23.6235	23.5302	24.0367	23.1793	21.6373
A0A2Z5YFE6	A0A2Z5YFE6_MYCMR	Membrane protein	Membrane protein			21.9465	21.9679	22.9456	22.2932	23.0141	23.3365	23.3587	23.7433	22.9222										21.9465			21.3853		22.3768	22.1416				22.9456	22.0607	22.4637	22.3507	22.2976	23.167	23.2571	23.1036	22.5287	23.1677	23.308	23.4438	23.4266	23.4785	23.4126	23.1849
A0A2Z5YK02	A0A2Z5YK02_MYCMR	Membrane protein	Membrane protein	22.0049	21.5946	22.5021	20.1453	21.6511	22.2896	23.2457	23.4496	23.3321	22.9188	22.8874			22.0049				22.7103	20.4789		22.5021			20.1453				21.5948	21.3678	21.6052	22.0365			22.3311	22.248	22.9584	23.1172	23.1941	23.7132	23.5342	23.406	23.2403	23.6177	23.366	23.4975	23.1328
A0A2Z5YA98	A0A2Z5YA98_MYCMR	Membrane protein	Membrane protein		22.0947	22.6952	22.4468	23.0067	22.2232	23.0271	22.9499	23.2526	23.5642	23.1207							22.0947		22.6222	22.6456	23.3794	22.1336	22.2129	22.5167	22.4047	22.6526	22.8698	22.7339	22.7687	23.6546	22.427	22.1337	22.1634	22.1685	23.1468	23.0038	23.2219	22.7358	22.9639	22.8052	22.937	23.0935	23.6432	23.0332	23.0816
A0A2Z5YFY4	A0A2Z5YFY4_MYCMR	Membrane protein	Membrane protein					22.168	22.1043	21.2476	21.411	21.439	20.878	21.2068																				22.168	22.0206	21.8906	22.1126	22.3932	20.93	21.1975	21.6154		21.6861		21.1385	21.4086	21.4902	21.3688	21.4579
A0A2Z5YL22	A0A2Z5YL22_MYCMR	Membrane protein	Membrane protein					23.1254	22.0986	22.8708	22.8527	22.3955	23.1461	22.4468																		23.0348		23.216	22.0986				22.9594	22.9872	22.8513	22.6856	22.7424	23.1158	22.7209	22.8319	23.0717	21.7192
A0A2Z5YF52	A0A2Z5YF52_MYCMR	Membrane protein	Membrane protein			22.5072	22.2149	22.8388	22.0669	22.8525	22.8381	23.1089	22.7351	22.6283										22.5072			22.0426		22.3872		22.6531			23.0245	22.0264	22.0526	22.1264	22.0621	22.9993	22.7554	22.8267	22.8286	22.8946	22.7532	22.8737	22.8309	23.3281	22.9455	23.053
A0A2Z5YID0	A0A2Z5YID0_MYCMR	Membrane protein	Membrane protein			20.6152	20.7944	21.2934	21.5851	22.7183	23.1099	23.0613	23.0643	21.3175												20.6152	20.7944							21.2934	21.417		21.3567	21.9817	22.5817	22.672	23.2808	22.3388	23.2213	22.5376	23.2265	23.454	23.0959	22.6678	23.4201
A0A2Z5YFK5	A0A2Z5YFK5_MYCMR	Membrane protein	Membrane protein	26.5433	25.1714	24.2207	24.9782		21.5213	20.0339	20.2597				26.5688	27.224	26.3018	26.0786	24.4898	24.571	26.4535		24.1743	24.0424	24.2466	24.4194	24.1366	24.7424	26.0639	24.9697						20.9779		22.0648			20.0339		20.2597
A0A2Z5YN67	A0A2Z5YN67_MYCMR	Membrane protein	Membrane protein						21.3872	21.868	22.2568	22.171	22.6646	21.8903																					21.6606	21.4266		21.0744	22.0683	21.8162	21.8042	21.7834	22.3688	22.1539	22.1548	22.3499	22.4167	21.9254
A0A2Z5YN16	A0A2Z5YN16_MYCMR	Membrane protein	Membrane protein				21.4467		21.3192		19.5575	20.3558	20.3629														21.2621			21.6314						21.3192							19.0429		20.5105	19.1192	19.1956		21.5161
A0A2Z5YNB7	A0A2Z5YNB7_MYCMR	Membrane protein	Membrane protein				20.8372	22.149	21.186	21.6976	21.2148	21.1792	21.0867	21.8226															20.8372					22.149	20.9706	21.2954	21.5149	20.9631	21.6553	21.7638	21.8345	21.5368	21.3082	20.9692	21.2912	21.2907	21.1183	21.0624	21.3568
A0A2Z5YC95	A0A2Z5YC95_MYCMR	Membrane protein (Membrane protein YdfJ)	Membrane protein (Membrane protein YdfJ)						22.3033	21.191		20.4075	20.2356	19.9777																					21.9094	22.7238	21.9014	22.6787	20.4408	21.6772	21.5244	21.1216					20.1743	20.2869	20.7613
A0A2Z5Y7U6	A0A2Z5Y7U6_MYCMR	Membrane protein (SnoaL-like domain protein)	Membrane protein (SnoaL-like domain protein)			20.8436	21.5699	21.8754	20.2694		20.2196	20.9254	20.5946	20.7062											20.8436		22.4878		20.8327	21.3893	22.0729	21.622		21.9312		20.3435	20.1909	20.2739						20.4567		19.9825	20.9254
A0A2Z5YP09	A0A2Z5YP09_MYCMR	Membrane protein insertase YidC	Membrane protein insertase YidC		22.8891	23.1408	22.849	23.1968	22.9634	23.6504	23.944	23.7645	24.211	23.834						22.6753	23.1029		22.9095	23.32	23.2782	23.0554	23.0042	22.9767	22.9321	22.4831		22.8835		23.5101	22.6243	22.9719	23.3477	22.9097	23.5201	23.7001	23.731		24.0493	23.7804	24.0362	23.91	24.1744	23.2561	23.8632
A0A2Z5Y857	A0A2Z5Y857_MYCMR	Membrane protein MpL4	Membrane protein			22.8105	22.3011	22.2402	21.774	23.1099	23.2664	23.3212	23.5577	22.8236										22.8105			22.2595		22.1629	22.4809				22.2402	21.7565	21.6283	22.108	21.6034	23.0849	23.0166	23.0603	23.2778	23.3191	23.1908	23.1754	23.3803	23.7634	22.9261	23.274
A0A2Z5YAA6	A0A2Z5YAA6_MYCMR	Membrane protein Mpl5	Membrane protein	22.8941			21.7757	23.0372	22.338	23.2717	23.4344	22.8798	22.8796	22.2634	23.0691		23.0082	22.6051											21.7757					23.0372	22.7958	22.3486	21.8756	22.3318	23.4057	23.654	23.3685	22.6585	23.3926	23.1197	23.6047	23.6206	23.2782	22.6108	22.7504
A0A2Z5YCS4	A0A2Z5YCS4_MYCMR	Methionine aminopeptidase (MAP) (MetAP) (EC 3.4.11.18) (Peptidase M)	Methionine aminopeptidase (MAP) (MetAP) (EC 3.4.11.18) (Peptidase M)	23.9837	23.6578	23.4878	23.9437	24.2575	23.883	23.8898	23.687	23.5794	23.4483	23.712	24.3374	23.4625	24.1511				23.7538	23.5619		23.4987	23.755	23.2097	24.3797	23.4294	24.2122	23.7533	24.3693	24.2445	24.4004	24.0156	23.8412	23.9955	23.851	23.8444	23.7018	23.8407	23.9087	24.108	23.7197	23.9095	23.6998	23.4189	23.7487	23.4289	23.5607
A0A2Z5YAW3	A0A2Z5YAW3_MYCMR	Methionine aminopeptidase (MAP) (MetAP) (EC 3.4.11.18) (Peptidase M)	Methionine aminopeptidase (MAP) (MetAP) (EC 3.4.11.18) (Peptidase M)		22.3848	23.3259	21.8436	22.2321	20.9527	22.2964	22.7202	23.3435	23.2647	22.9369							21.3699	23.3998	23.3259				21.8564			21.8308		21.9873		22.4769	20.9464	20.782	20.9964	21.086	22.6743	22.0525	22.1154	22.3432	22.7529	22.6249	22.7443	22.7587	22.9192	23.601	23.5103
A0A2Z5YNC9	A0A2Z5YNC9_MYCMR	Methionine synthase (EC 2.1.1.13) (5-methyltetrahydrofolate--homocysteine methyltransferase)	Methionine synthase (EC 2.1.1.13) (5-methyltetrahydrofolate--homocysteine methyltransferase)	23.4806	22.9237	22.4098	23.3344	23.5901	23.7064	23.5512	23.6688	23.4621	23.3746	24.1113	23.4427		23.1215	23.8776			23.0622	22.7852		22.4098			23.5162	22.6844	23.8089	23.3281	23.3768	23.6126	23.6145	23.7567	23.4595	23.717	23.8234	23.8255	23.6505	23.3373	23.5896	23.6275	23.6266	23.5496	23.7112	23.7879	23.4679	23.4746	23.4438
A0A2Z5YKR7	A0A2Z5YKR7_MYCMR	Methionine--tRNA ligase (EC 6.1.1.10) (Methionyl-tRNA synthetase) (MetRS)	Methionine--tRNA ligase (EC 6.1.1.10) (Methionyl-tRNA synthetase) (MetRS)	22.7728			23.2328	22.8877	22.1856	22.0836	22.2208	22.0172	22.2469	22.4861		22.7728											23.4608		23.6161	22.6217	22.9387	23.0965	23.1423	22.3734		22.7096	22.054	21.7932	22.2896	21.8154	21.7071	22.5223	22.1495	22.3477	22.2772	22.1088	21.8045	22.1627	22.0845
A0A2Z5YDX9	A0A2Z5YDX9_MYCMR	Methionyl-tRNA formyltransferase (EC 2.1.2.9)	Methionyl-tRNA formyltransferase (EC 2.1.2.9)	22.4406	23.5618	23.166	23.1267	22.3185	23.0293	22.9928	22.895	22.6474	22.6305	22.5979	22.7521	22.129			22.8906	24.1597	23.4812	23.7158	24.3122	22.4557	23.0407	22.8553	23.1774	23.2098	23.1434	22.9762	22.4298	21.8852	22.8986	22.0605	22.9401	23.2626	23.0295	22.885	23.0647	23.0152	23.0616	22.8298	22.8107	22.959	22.8555	22.9547	22.7937	22.3822	22.7663
A0A2Z5YA54	A0A2Z5YA54_MYCMR	Methoxy mycolic acid synthase MmaA3	Methoxy mycolic acid synthase MmaA3	24.7403	24.9647	25.3501	25.3932	25.6432	25.9557	25.901	25.5842	26.0619	25.9103	26.4292	24.6404	24.9544	25.0636	24.303	24.9756	23.751	25.5739	25.5583	25.1667	25.3831	25.6043	25.2463	25.3549	25.4988	25.2217	25.4973	25.6812	25.2418	26.0904	25.5593	25.9048	26.0558	25.8264	26.0359	25.8319	25.9659	25.8703	25.936	25.5546	25.5249	25.6232	25.6342	25.847	26.2	26.1388
A0A2Z5YJJ1	A0A2Z5YJJ1_MYCMR	Methylated-DNA--protein-cysteine methyltransferase (EC 2.1.1.63) (6-O-methylguanine-DNA methyltransferase) (MGMT) (O-6-methylguanine-DNA-alkyltransferase)	Methylated-DNA--protein-cysteine methyltransferase (EC 2.1.1.63) (6-O-methylguanine-DNA methyltransferase) (MGMT) (O-6-methylguanine-DNA-alkyltransferase)							20.0118	19.942	20.7154	19.9967	19.9912																										19.9445	20.0791		20.0207	19.8656	19.9396		20.1449	21.3411	20.6601
A0A2Z5YAI9	A0A2Z5YAI9_MYCMR	Methylmalonate-semialdehyde dehydrogenase (Acylating)	Methylmalonate-semialdehyde dehydrogenase (Acylating)	21.6622		21.5249	23.7492	23.1967	21.1174	21.0393	20.933		20.9461	21.0159	22.2706		21.0538							21.5249			25.4375	22.406	23.5652	23.588	22.9895	22.6833	23.8085	23.3052		20.1921	21.548	21.6122	21.2361	20.9233	20.9584		20.6804	21.3878	20.6067	21.057
A0A2Z5YDD3	A0A2Z5YDD3_MYCMR	Methyltransferase	Methyltransferase	22.9526	23.0418	24.1135	23.9094	23.9114	23.2636	23.2018	23.0393	23.3791	23.1059	24.0229	23.0436		22.8616			23.0448	23.0949	22.9858	23.6171	24.1399	24.5834		23.6477	24.0292	23.9576	24.0033	24.0116	24.4741	23.4315	23.7286	23.4391	23.3305	23.0559	23.229	23.0984	23.0707	23.2531	23.385	23.1031	22.9878	23.0785	22.9879	23.5584	23.4669	23.112
A0A2Z5YEM7	A0A2Z5YEM7_MYCMR	Methyltransferase	Methyltransferase			20.5087	20.7108		20.1196	20.3012	20.4636	20.6006		21.6702										20.5087						20.7108								20.1196		20.2657	20.3367			20.3942		20.533	20.5739	20.6274
A0A2Z5YAF2	A0A2Z5YAF2_MYCMR	MFS transporter	MFS transporter									21.1265	21.4216																																		21.0737	21.1405	21.1652
A0A2Z5YAQ9	A0A2Z5YAQ9_MYCMR	MFS transporter	MFS transporter						20.9836	21.1343	20.7806	20.1129																							21.0685	20.9323	20.9022	21.0315	20.8139	21.2506	21.3384		20.8902	20.5863		20.8654	20.5789	19.6468
A0A2Z5YE68	A0A2Z5YE68_MYCMR	Modulator of FtsH protease HflK	Modulator of FtsH protease HflK	24.6697	25.5188	26.201	25.9844	26.8751	26.0746	26.7728	26.8514	27.0417	27.0813	26.5799	25.1286	24.3943	24.871	24.2848		24.9977	25.757	25.8015	25.7255	26.4021	26.5631	26.1135	25.8487	26.1696	25.8131	26.1063	26.4833	26.8954	26.4275	27.6941	26.0991	26.105	26.0228	26.0713	26.8617	26.8419	26.8638	26.5236	26.7745	26.8143	26.8601	26.9568	27.2136	26.7717	27.1398
A0A2Z5YKR3	A0A2Z5YKR3_MYCMR	Molybdenum cofactor biosynthesis protein (Molybdenum cofactor biosynthesis protein B)	Molybdenum cofactor biosynthesis protein (Molybdenum cofactor biosynthesis protein B)	21.8867	21.5182	22.391	24.2127	23.5735		21.6918	21.7217	21.0169	20.1485	22.0265	21.63	21.9487	22.055	21.9131	21.788			21.2485	22.425	22.3419	22.4062		24.3818	23.9917	23.9467	24.5308	23.4366	23.9265	23.756	23.175					21.6792	21.6204	21.7758		21.4753	21.8629	21.7667	21.7818	21.5057	21.6675	19.8776
A0A2Z5YML9	A0A2Z5YML9_MYCMR	Molybdenum cofactor biosynthesis protein (Molybdopterin adenylyltransferase) (EC 2.7.7.75)	Molybdenum cofactor biosynthesis protein (Molybdopterin adenylyltransferase) (EC 2.7.7.75)				19.7822	19.1296			18.9246	18.6584	19.9263	19.0204													18.9275	20.4926		19.9266				19.1296									18.6245	19.2143	19.0418	18.8178	18.3469		18.97
A0A2Z5Y8D5	A0A2Z5Y8D5_MYCMR	Molybdenum-pterin-binding protein 2	Molybdenum-pterin-binding protein 2	23.4522	23.7422	23.2909	24.3399	23.6486	23.5081	23.9797	24.0839	23.3137	23.5261	22.254	23.1856		23.7188				23.1755	24.3088		23.0949	23.1656	23.6123	25.0323	23.9409	24.0159	24.3705	24.0294	23.7044	22.5349	24.3257	23.7296	23.2084	23.3305	23.7637	23.9891	24.1564	24.3393	23.4339	24.0321	24.0945	24.0573	24.1517	23.4401	23.2883	23.2126
A0A2Z5Y9Q4	A0A2Z5Y9Q4_MYCMR	Molybdopterin molybdenumtransferase (EC 2.10.1.1)	Molybdopterin molybdenumtransferase (EC 2.10.1.1)				21.4372			21.6868	22.1422	22.2354	22.0812	21.6474													21.4372												21.7691	21.7007	21.7667	21.5106	22.3916	21.9025	22.019	22.2556	22.4748		21.996
A0A2Z5YM67	A0A2Z5YM67_MYCMR	Molybdopterin molybdenumtransferase (EC 2.10.1.1)	Molybdopterin molybdenumtransferase (EC 2.10.1.1)	23.059	23.9181	23.6407	23.8239	25.1193	23.8149	25.0143	25.1278	25.2119	25.1641	25.0133	23.4183	22.9491	23.0317	22.8368		24.0115	23.8248			23.908		23.3735	23.661	23.6947	23.9007	24.0393	24.8461	25.1977	24.9699	25.4635	23.7446	23.7967	23.8847	23.8336	24.9144	25.0658	25.1738	24.9032	25.0189	25.2458	24.987	25.2593	25.0388	25.2934	25.3036
A0A2Z5YJZ8	A0A2Z5YJZ8_MYCMR	Monoacyl phosphatidylinositol tetramannoside-binding protein LpqW	Monoacyl phosphatidylinositol tetramannoside-binding protein LpqW	22.6433		22.7199	22.1773	21.9818	22.7923	23.5432	22.7716	22.2225	21.965	21.1581				22.6433						22.7199			21.9242	22.2826	22.4169	22.0854			22.1386	21.825	22.5687	22.7903	22.832	22.978	23.5165	23.6203	23.4016	23.6343	22.9637	22.1244	23.1744	22.8237	21.8907	22.1483	22.6285
A0A2Z5YH91	A0A2Z5YH91_MYCMR	Monoamine oxidase	Monoamine oxidase			21.8205	22.0209	21.8661		20.8625	21.2462		22.0067											21.6237	22.0173		22.0209							21.8661							20.8625		21.2899	21.1305	21.3183
A0A2Z5YHK7	A0A2Z5YHK7_MYCMR	Monooxygenase	Monooxygenase					22.2406		21.8918	22.1401	22.451	22.6468	22.5728																				22.2406					21.6732	21.7333	21.7771	22.3838	22.0442	22.2025	21.9852	22.3283	22.8075	22.5338	22.0116
A0A2Z5YDY6	A0A2Z5YDY6_MYCMR	Monooxygenase	Monooxygenase							19.9711	20.0997	20.4947	19.9411																										19.8911	19.9652	20.0571		20.1789	20.082	20.0642	20.0737	20.4947
A0A2Z5YM38	A0A2Z5YM38_MYCMR	Monooxygenase	Monooxygenase	24.0392	24.5944	23.8689	23.6273	23.2878	24.4466	24.9009	24.6853	24.3582	24.6332	23.82	24.3369	23.8461	23.7667	24.2072		24.8591	24.0807	24.8436	23.8087	23.9523	24.0206	23.6938	24.1577	23.5963	23.4227	23.3325	23.6723	23.2464	21.9857	24.2468	24.6867	24.2548	24.3675	24.4775	25.4613	25.1589	24.8025	24.181	24.731	24.4814	24.8102	24.7187	24.2773	24.133	24.6642
A0A2Z5Y9Z5	A0A2Z5Y9Z5_MYCMR	Monooxygenase	Monooxygenase					21.5707	22.9418	22.9965	22.3298	22.9665	22.592	23.3514																	20.5585			22.5829	23.1355	23.4244		22.2655	22.8969	22.6618	22.7493	23.6779	22.192	21.8717	22.7341	22.5212	22.8923	22.8337	23.1736
A0A2Z5YDR2	A0A2Z5YDR2_MYCMR	Monooxygenase	Monooxygenase						21.1318		21.3489	21.5427	21.3407	21.8233																								21.1318					21.3895			21.3082	21.5427
A0A2Z5Y965	A0A2Z5Y965_MYCMR	Monooxygenase	Monooxygenase				20.6557	21.7966	20.4984	21.4222	21.6885	21.8496	22.2119	21.8128													20.6557				21.8294	21.5249		22.0355	20.4984				21.2251	21.5756	21.466		21.7684	21.3873	21.8515	21.747	22.3638	21.5189	21.666
A0A2Z5YFE8	A0A2Z5YFE8_MYCMR	MOSC domain-containing protein	MOSC domain-containing protein	21.7887		22.5772	22.9358	22.4422	21.935	22.1165	21.7252	21.4529	21.0072	21.8643		21.7887							22.4404	22.714			23.3222	22.7281	22.9066	22.7861		22.3756	23.0756	21.8753	22.0446	21.8261	21.7008	22.1686	21.6264	21.9731	22.0427	22.8238	21.5186	21.7536	21.8046	21.8243	21.6179		21.2878
A0A2Z5YNP7	A0A2Z5YNP7_MYCMR	MPT51/MPB51 antigen	MPT51/MPB51 antigen	28.5431	27.952	27.5641	27.557	23.5825	24.2303	23.0281	24.0226	22.4879	23.1267	19.1454	29.1185	27.4134	29.0313	28.6093	27.9984	28.5	28.8829	26.4267	26.9537	27.527	27.7674	28.0082	26.2949	27.4299	27.9567	28.5466		21.8621		25.3029	23.96	24.2787	24.5674	24.1149	24.0723	23.9841	23.804	20.2519	24.0771	24.0691	24.3018	23.6423	22.1154	21.8916	23.4565
A0A2Z5YN27	A0A2Z5YN27_MYCMR	Multicopper oxidase MmcO	Multicopper oxidase MmcO				21.6291	21.5608																			21.7253		21.4459	21.7161		21.5608
A0A2Z5YN70	A0A2Z5YN70_MYCMR	Multidrug efflux ATP-binding/permease protein	Multidrug efflux ATP-binding/permease protein					21.9023	22.2685	22.4099	22.2899	22.5315	22.5059	22.0503																				21.9023	22.1906		22.702	21.9128	22.3398	22.4391	22.4508		22.2427	22.3812	22.2303	22.3055	22.5316	22.2989	22.764
A0A2Z5YL52	A0A2Z5YL52_MYCMR	Multifunctional 2-oxoglutarate metabolism enzyme	Multifunctional 2-oxoglutarate metabolism enzyme	26.5598	26.1996	27.0673	27.3897	27.7545	27.5631	27.527	27.4234	27.3427	27.5084	27.6045	26.4998	26.6256	26.5946	26.5191	24.5588	26.363	26.8377	27.0389	26.7225	27.1961	27.1168	27.2338	27.5562	27.3607	27.3532	27.2887	27.7764	27.7202	27.7671	27.7542	27.5992	27.5093	27.5225	27.6216	27.5946	27.5838	27.5403	27.3893	27.462	27.3072	27.4608	27.4633	27.4494	27.3112	27.2675
A0A2Z5YAW1	A0A2Z5YAW1_MYCMR	Multifunctional fusion protein [Includes: ADP-dependent (S)-NAD(P)H-hydrate dehydratase (EC 4.2.1.136) (ADP-dependent NAD(P)HX dehydratase); NAD(P)H-hydrate epimerase (EC 5.1.99.6) (NAD(P)HX epimerase)]	Multifunctional fusion protein [Includes: ADP-dependent (S)-NAD(P)H-hydrate dehydratase (EC 4.2.1.136) (ADP-dependent NAD(P)HX dehydratase); NAD(P)H-hydrate epimerase (EC 5.1.99.6) (NAD(P)HX epimerase)]				21.223	22.0794		20.949	21.8327	21.9465	22.1353	22.0055													21.223					21.8659		22.2929					21.139	20.835	21.0909	20.7309	21.9448	21.7395	21.819	21.8276	22.3615	21.248	22.23
A0A2Z5YK62	A0A2Z5YK62_MYCMR	Multifunctional fusion protein [Includes: ATP synthase subunit b (ATP synthase F(0) sector subunit b) (ATPase subunit I) (F-type ATPase subunit b) (F-ATPase subunit b); ATP synthase subunit delta (ATP synthase F(1) sector subunit delta) (F-type ATPase subunit delta) (F-ATPase subunit delta)]	Multifunctional fusion protein [Includes: ATP synthase subunit b (ATP synthase F(0) sector subunit b) (ATPase subunit I) (F-type ATPase subunit b) (F-ATPase subunit b); ATP synthase subunit delta (ATP synthase F(1) sector subunit delta) (F-type ATPase subunit delta) (F-ATPase subunit delta)]	27.4616	28.1712	28.4661	27.9455	28.8723	28.925	29.6996	29.6617	29.5382	29.6619	29.3497	27.4737	27.5183	27.424	27.4301	27.1944	28.346	28.5631	28.5811	28.1353	28.634	28.7172	28.378	27.5961	28.0665	28.0508	28.0685	28.9593	29.0406	28.1726	29.3166	28.9547	28.9443	28.9323	28.8687	29.6126	29.7309	29.7525	29.7024	29.7247	29.5089	29.7135	29.6998	29.7708	29.4418	29.4018
A0A2Z5YDL0	A0A2Z5YDL0_MYCMR	Multifunctional fusion protein [Includes: Endolytic murein transglycosylase (EC 4.2.2.-) (Peptidoglycan polymerization terminase); Putative pre-16S rRNA nuclease (EC 3.1.-.-)]	Multifunctional fusion protein [Includes: Endolytic murein transglycosylase (EC 4.2.2.-) (Peptidoglycan polymerization terminase); Putative pre-16S rRNA nuclease (EC 3.1.-.-)]		22.6589	22.3062	22.171	22.8768	23.146	24.8175	24.8826	24.8629	24.7859	24.1331							22.7421	22.5758	21.5631	22.9148	22.4409		22.2909	22.027	22.2138	22.1522	23.101	22.7452	22.2244	23.4366	23.1804	23.1997	22.9735	23.2304	24.7498	24.9944	24.851	24.6751	24.881	24.6912	24.8898	25.0685	25.077	24.5931	24.9185
A0A2Z5YJX7	A0A2Z5YJX7_MYCMR	Multifunctional fusion protein [Includes: Sulfate adenylyltransferase subunit 1 (EC 2.7.7.4) (ATP-sulfurylase large subunit) (Sulfate adenylate transferase) (SAT); Adenylyl-sulfate kinase (EC 2.7.1.25) (APS kinase) (ATP adenosine-5'-phosphosulfate 3'-phosphotransferase) (Adenosine-5'-phosphosulfate kinase)]	Multifunctional fusion protein [Includes: Sulfate adenylyltransferase subunit 1 (EC 2.7.7.4) (ATP-sulfurylase large subunit) (Sulfate adenylate transferase) (SAT); Adenylyl-sulfate kinase (EC 2.7.1.25) (APS kinase) (ATP adenosine-5'-phosphosulfate 3'-phosphotransferase) (Adenosine-5'-phosphosulfate kinase)]	22.6983	22.6111	21.8374	21.829	21.6394	24.2925	24.0736	23.9714	23.7521	23.9967	23.0555	23.1865	22.7335	22.6846	22.1888	22.6273		22.3532	22.8529	20.8068	22.4289	22.2767		21.6497	22.1941	21.6319	21.8402		21.8597		21.4191	24.262	24.1298	24.5665	24.2117	24.1773	24.4993	24.148	23.4696	24.1021	23.8283	23.965	23.9902	23.6047	24.1848	23.4669
A0A2Z5YD42	A0A2Z5YD42_MYCMR	Multifunctional mycocerosic acid synthase	Multifunctional mycocerosic acid synthase	28.6234	27.8772	28.2898	28.8176	28.3633	29.4355	28.9439	28.8584	28.6934	28.8492	28.3895	28.6903	28.5921	28.7069	28.5044	26.9387	27.4255	28.357	28.7879	27.8746	28.363	28.337	28.5847	29.0328	28.5576	28.8383	28.8416	28.0323	28.4117	28.2032	28.806	29.4199	29.4458	29.441	29.4354	29.0057	29.0596	29.0256	28.6845	28.834	28.9195	28.8561	28.8241	28.8199	28.5009	28.7594
A0A2Z5YDT1	A0A2Z5YDT1_MYCMR	Multiple antibiotic resistance protein MarR (Transcriptional regulator)	Multiple antibiotic resistance protein MarR (Transcriptional regulator)	21.5514	23.0888	25.4494	24.4968	20.9384	22.7504	22.5628	21.7855	20.5266	21.482	21.5528	21.389	21.6506	21.5015	21.6647	23.0194	22.7848	23.4712	23.0799	25.5827	24.8383	25.6328	25.744	24.2691	24.9324	23.954	24.8317	21.6777	20.7326		20.405	22.6693	23.4903	22.461	22.3809	23.3369	22.8296	23.3892	20.6955	21.2398	22.7705	21.9866	21.145	20.7176	19.8431	21.019
A0A2Z5YFJ1	A0A2Z5YFJ1_MYCMR	MxaD family protein	MxaD family protein	23.3488	24.2593	24.2403	24.0061	22.5026	24.1212	23.5959	23.7043	23.2409	22.9327	21.5657	23.0858	23.5908	23.1846	23.5339	24.2434	24.6913	23.9284	24.1742	24.5751	24.1784	24.5845	23.6233	23.8698	23.8922	24.3159	23.9465	23.1956			21.8097	24.0597	24.3163	24.0566	24.0522	23.3806	23.6671	23.8032	23.5327	23.8387	23.3644	23.9638	23.6503	23.0836	23.4819	23.1573
A0A2Z5YA72	A0A2Z5YA72_MYCMR	Mycolic acid methyltransferase MmaA1	Mycolic acid methyltransferase MmaA1		22.8021	23.1053	23.6112	23.0932	23.8035	23.5737	21.9776	22.1733	22.3615	23.9295								22.8021		22.875		23.3357	23.6824	23.4598	23.6029	23.7	22.6252	23.247	23.4457	23.0549	23.9578	23.7087	23.7713	23.7761	23.5799	23.3452	23.3058	24.0641	22.0017	21.9686	22.0759	21.8641	21.8119	22.8002	21.908
A0A2Z5Y9S2	A0A2Z5Y9S2_MYCMR	Mycolic acid methyltransferase MmaA1 (EC 2.1.1.-) (SAM-dependent methyltransferase)	Mycolic acid methyltransferase MmaA1 (EC 2.1.1.-) (SAM-dependent methyltransferase)	26.6383	26.4406	26.6998	26.5856	25.9355	27.2241	26.4645	26.3286	26.3509	26.6016	26.4456	26.5882	26.6057	26.7127	26.6466	26.4044	26.6116	26.4369	26.3095	26.8933	26.5886	26.5442	26.7732	26.7609	26.5376	26.4842	26.5598	26.0866	25.9069	25.6877	26.0609	27.1262	27.1995	27.2646	27.3062	26.294	26.4117	26.4738	26.6787	26.5092	26.4771	26.194	26.1339	26.7004	26.0751	26.2773
A0A2Z5YP30	A0A2Z5YP30_MYCMR	Mycosin-1 (Thermophilic serine proteinase) (EC 3.4.21.-)	Mycosin-1 (Thermophilic serine proteinase) (EC 3.4.21.-)		22.6291	22.6045	22.9449	23.968	21.3637	22.3041	22.7268	23.2495	23.0287	23.4059							22.4193	22.8388		22.4857	22.9121	22.4156	22.7802	22.775	23.3335	22.8911	23.7158	24.0423	24.317	23.7969	21.6265	21.5813	21.0045	21.2425	22.0722	22.2558	22.2442	22.6443	22.6213	22.5262	22.7833	22.9762	23.0396	23.3302	23.3788
A0A2Z5YKP2	A0A2Z5YKP2_MYCMR	Mycothiol S-conjugate amidase (EC 3.5.1.115)	Mycothiol S-conjugate amidase (EC 3.5.1.115)		22.9249	22.5395	22.9575	23.4468	23.2176	23.7332	23.4618	23.1772	23.426	22.7564							22.4549	23.3949		22.5259	22.553		23.2511	22.7985	22.8699	22.9104				23.4468	23.3288	23.0873	23.0797	23.3748	23.7105	23.7207	23.8398	23.6617	23.4522	23.4057	23.4537	23.5356	23.1885	22.6029	23.7401
A0A2Z5YCV5	A0A2Z5YCV5_MYCMR	Mycothione reductase	Mycothione reductase	22.7237	21.5846	23.4837	23.6812	23.3219	22.0405	22.1645	22.3425	21.8434	22.2808	22.8347	22.6721	22.9155	22.6973	22.6099			21.908	21.2613	22.7713	23.5943	23.5037	24.0654	24.081	23.5372	23.4741	23.6326	23.0508	23.3565		23.5584	21.9734	22.2859	21.9708	21.9318	22.2498	22.017	22.1032	22.2881	22.2096	22.7058	22.0979	22.3567	22.5141	21.1828	21.8335
A0A2Z5YAW9	A0A2Z5YAW9_MYCMR	N5-carboxyaminoimidazole ribonucleotide synthase (N5-CAIR synthase) (EC 6.3.4.18) (5-(carboxyamino)imidazole ribonucleotide synthetase)	N5-carboxyaminoimidazole ribonucleotide synthase (N5-CAIR synthase) (EC 6.3.4.18) (5-(carboxyamino)imidazole ribonucleotide synthetase)	22.9616	23.5211	22.7724	23.574	23.2435	23.389	22.9752	23.3264	22.7715	23.134	23.1123		23.5815		22.3416				23.5211	22.5154	23.0294			23.961	23.2218	24.0804	23.0325	22.9156	23.3617	23.7336	22.963	23.5116	23.32	23.4077	23.3169	23.1748	22.5785	22.8346	23.3127	23.4496	23.4018	22.9556	23.4984	22.8283	22.9861	22.5002
A0A2Z5YF81	A0A2Z5YF81_MYCMR	N-acetyl-gamma-glutamyl-phosphate reductase (AGPR) (EC 1.2.1.38) (N-acetyl-glutamate semialdehyde dehydrogenase) (NAGSA dehydrogenase)	N-acetyl-gamma-glutamyl-phosphate reductase (AGPR) (EC 1.2.1.38) (N-acetyl-glutamate semialdehyde dehydrogenase) (NAGSA dehydrogenase)	22.2476	22.2122	22.3329	22.3929	22.9063	22.2513	22.3959	23.0329	22.689	22.7058	23.5434		22.0388	22.5573	22.1468			22.2821	22.1424		22.3293	22.3002	22.3691	22.6709	22.5167	22.3472	22.0367	22.9153	23.0251	23.1567	22.528	22.1318	22.4388	22.2008	22.2337	22.211	22.3464	22.5185	22.5076	22.9677	22.9421	23.1128	23.109	22.8686	22.651	22.5474
A0A2Z5YN80	A0A2Z5YN80_MYCMR	N-acetylmuramoyl-L-alanine amidase	N-acetylmuramoyl-L-alanine amidase	29.6992	22.6675	22.9841	21.2765	18.3028	18.9308	18.1954	18.4656	18.0662		16.6534	29.7291	29.3628	29.9893	29.7157	23.215	23.1343	24.6602	19.6604	24.087	24.2061	23.9856	19.6578	18.9442	23.1852	22.0485	20.9282	18.6995	17.825		18.3838	20.7		17.9322	18.1601	19.1797	17.0782	18.3285		18.3111	17.9212	18.9468	18.6832	18.0662
A0A2Z5YP32	A0A2Z5YP32_MYCMR	N-acetylmuramoyl-L-alanine amidase CwlM	N-acetylmuramoyl-L-alanine amidase CwlM (AmiI, ability to persist during chronic infection in mice)	22.0125	23.8732	22.2897	22.5975	24.4134	23.9773	25.5967	25.549	25.9677	26.172	25.9507	21.9348	22.0542	22.0486				23.4892	24.2571	23.8523	22.6757	21.8615	20.7693	22.9755	21.9143	22.9608	22.5396	24.2466	24.3664	24.1496	24.8912	23.7852	23.7827	24.0621	24.2794	25.5651	25.8823	25.6589	25.2803	25.4429	25.6107	25.2949	25.8476	25.8877	26.0821	25.9334
A0A2Z5YAQ1	A0A2Z5YAQ1_MYCMR	N-acetyltransferase	N-acetyltransferase	26.7555	26.1086	26.0664	26.7302	26.223	26.9629	27.0452	26.8306	26.828	26.6259	26.4417	27.0166	26.6263	26.6359	26.7433	25.3937	25.398	26.098	27.5446	25.6653	26.6234	25.6908	26.286	27.0028	26.7187	26.4907	26.7087	25.9994	26.5706	25.9794	26.3425	26.9725	27.0246	26.7897	27.0647	27.0594	27.0477	27.066	27.0075	26.7577	27.0645	26.806	26.6941	26.7282	26.9394	26.8164
A0A2Z5Y7J0	A0A2Z5Y7J0_MYCMR	N-acetyltransferase	N-acetyltransferase			19.0706	20.8804		18.7808	18.6542	18.4303	18.3446	18.4799											19.0706			20.8804										18.7808		18.8011	18.5072			18.4049	18.6378	18.248		18.3446
A0A2Z5YBA8	A0A2Z5YBA8_MYCMR	N-acetyltransferase GCN5	N-acetyltransferase GCN5	22.4819	22.002		21.9421	22.8294	22.5318	22.9328	22.4376	22.7619	22.4076	23.1626	22.5383	22.5065	22.2951	22.5875			22.002						23.0344		21.9357	20.8561	22.7115	22.9605	23.0531	22.5925	22.6787	22.4692	22.4282	22.5512	22.4633	22.813	22.7951	23.6599	22.5318	22.1446	22.8132	22.2606		22.9723	22.5514
A0A2Z5YAT3	A0A2Z5YAT3_MYCMR	N-acyl-L-amino acid amidohydrolase	N-acyl-L-amino acid amidohydrolase		23.3981	23.8045	23.6341	23.2044	22.3287	22.3409	22.6797	22.9376	23.6014	22.9815							23.2309	23.5653	23.9848	23.7997	24.1138	23.3196	24.0239	23.3768	23.4223	23.7135	23.3707	22.8294	22.8608	23.7567	22.1913	22.8001	21.9472	22.3761	22.5288	22.4266	22.4855	21.9226	22.556	22.8006	22.7058	22.6564	22.775	23.099	22.9388
A0A2Z5YER3	A0A2Z5YER3_MYCMR	NAD kinase (EC 2.7.1.23) (ATP-dependent NAD kinase)	NAD kinase (EC 2.7.1.23) (ATP-dependent NAD kinase)				22.012	21.737	21.5928	21.7485	21.7429	21.88	21.3937	21.6751													21.9812		21.7798	22.275		21.6425		21.8314		21.5928			21.6016	21.6289	21.5624	22.201	21.8508			21.635	21.7007		22.0592
A0A2Z5Y8F9	A0A2Z5Y8F9_MYCMR	NAD(P) transhydrogenase subunit alpha	NAD(P) transhydrogenase subunit alpha	24.4135	24.7872	25.3388	25.5725	24.9342	25.2926	24.8285	24.2625	24.1166	24.6513	24.6558	24.8005	24.8907	24.238	23.7247	23.8589	25.3113	24.8408	25.1377	25.2235	25.3597	25.8061	24.9659	25.7451	25.1992	25.5413	25.8042	25.0296	25.0403	25.0347	24.6324	25.2183	25.522	25.1805	25.2494	25.0272	24.6897	24.8207	24.7763	24.0592	24.5245	24.2239	24.2424	24.2554	23.8242	24.2701
A0A2Z5Y8C8	A0A2Z5Y8C8_MYCMR	NAD(P) transhydrogenase subunit beta (EC 7.1.1.1) (Nicotinamide nucleotide transhydrogenase subunit beta)	NAD(P) transhydrogenase subunit beta (EC 7.1.1.1) (Nicotinamide nucleotide transhydrogenase subunit beta)	24.0268	24.7965	25.0507	24.9345	25.5078	25.468	25.8889	25.8306	26.1538	26.1401	25.662		23.7093	24.1297	24.2416		24.706	25.1379	24.5455	24.8684	25.1945	25.1607	24.9791	24.9132	24.6538	25.087	25.084	25.5212	25.2255	25.3693	25.915	25.2044	25.6819	25.5856	25.4001	25.9911	25.9446	25.975	25.645	25.73	25.8999	25.7638	25.9287	25.7464	26.2644	26.4507
A0A2Z5YHZ6	A0A2Z5YHZ6_MYCMR	NAD(P)H nitroreductase	NAD(P)H nitroreductase	24.2965	23.957	23.8361	23.5059	24.1092	24.1345	24.2106	24.5146	24.3332	24.031	24.5467	24.4438	24.2905	24.0846	24.3673	23.7227	23.0179	24.2699	24.8173	23.8656	24.4648		23.1779	23.5585	22.8693	23.9031	23.6929	23.6768	24.0793	24.0301	24.6506	24.1834	24.11	24.0559	24.1885	24.3622	24.2593	24.1694	24.0516	24.3537	24.8172	24.5298	24.3577	24.4055	24.1894	24.4048
A0A2Z5YHI3	A0A2Z5YHI3_MYCMR	NAD(P)H nitroreductase	NAD(P)H nitroreductase	23.4217	24.7539	23.1731	21.9941	23.425	23.9131	24.8557	25.1526	24.9142	24.8496	24.3951	22.9802	23.3246	23.6174	23.7646			23.9369	25.5709		23.1731			21.4777		21.769	22.7356	23.2468	23.337	22.8746	24.2418	24.022	23.9552	23.8081	23.8669	25.036	25.0375	24.8766	24.4729	25.1128	25.4591	24.9492	25.0893	25.0726	24.824	24.8461
A0A2Z5YCY1	A0A2Z5YCY1_MYCMR	NAD(P)H:quinone oxidoreductase type IV	NAD(P)H:quinone oxidoreductase type IV	23.3935			23.2757	22.7249	22.8227	22.8307	23.6471	22.9426	23.3248	21.9198		23.3935											23.978	23.1571	23.0904	22.8773			22.7848	22.665	22.6777	22.9754	22.7555	22.8824	22.4024	22.8061	23.0577	23.0564	23.8702	23.4736	23.6814	23.5633	23.767	22.3504	22.7103
A0A2Z5YAY3	A0A2Z5YAY3_MYCMR	NAD(P)H-quinone dehydrogenase	NAD(P)H-quinone dehydrogenase				21.7557	21.8505	21.5898	23.0143	22.8073	22.7534	22.8963	22.6676													21.761	22.2471	21.2591		22.1958	21.7511		21.6047	21.6326	21.5561	21.5421	21.6283	22.7782	22.9188	23.0597	23.3005	22.8255	22.6933	22.9726	22.7378	23.0655	22.1353	23.0594
A0A2Z5YBS9	A0A2Z5YBS9_MYCMR	NAD-binding protein of Kef-type K+ transporter (Voltage-gated potassium channel Kch)	NAD-binding protein of Kef-type K+ transporter (Voltage-gated potassium channel Kch)	23.2548	23.7377	24.2237	24.3479	24.7675	23.9601	24.3774	24.605	24.8298	24.9362	24.6726	23.3975	23.1747	23.1922			24.1513	23.8612	23.2005	24.0071	24.4912	24.3468	24.0496	24.3669	23.9467	24.5078	24.5703	25.0017	24.752	24.1455	25.1708	23.9454	24.0052	23.9322	23.9576	24.4766	24.3347	24.414	24.2841	24.4828	24.769	24.4447	24.7233	24.8785	24.6603	24.9505
A0A2Z5YE76	A0A2Z5YE76_MYCMR	NAD-dependent epimerase (UDP-glucose 4-epimerase) (EC 5.1.3.2)	NAD-dependent epimerase (UDP-glucose 4-epimerase) (EC 5.1.3.2)	23.8223	23.9577	23.4577	22.8279	22.8548	23.997	25.0056	25.0498	24.6091	24.4091	23.3782	24.4573	23.3709	23.7616	23.6992			23.8665	24.0488	23.5681	23.1313	23.3253	23.8061	22.9767	23.0521	22.6167	22.666	22.6956	22.746	23.075	22.9024	23.6013	23.7492	24.3658	24.2716	24.9564	24.9774	25.1056	24.9829	24.9057	24.8841	25.3128	25.0967	24.8733	24.6865	24.2676
A0A2Z5YK55	A0A2Z5YK55_MYCMR	NAD-dependent protein deacylase (EC 3.5.1.-) (Regulatory protein SIR2 homolog)	NAD-dependent protein deacylase (EC 3.5.1.-) (Regulatory protein SIR2 homolog)							22.4532	22.6307	23.3942	22.906	22.7828																									22.0798	22.3087	22.5314	22.893	22.6345	22.5367	22.5297	22.8219	23.3648	23.8966	22.9212
A0A2Z5YIL7	A0A2Z5YIL7_MYCMR	NAD-glutamate dehydrogenase	NAD-glutamate dehydrogenase	26.2194	25.6653	26.2186	26.2051	26.4719	26.6622	26.9875	26.9219	26.8377	26.7769	26.7578	26.3038	26.3692	26.121	26.0838	24.4177	25.0053	26.6514	26.5866	26.2568	26.2281	26.0226	26.3669	26.1854	26.1928	26.217	26.2251	26.3711	26.5496	26.5943	26.3724	26.6277	26.7283	26.5684	26.7243	26.949	26.9499	26.9193	27.1318	26.9719	26.9687	26.8445	26.9027	26.7548	26.8791	26.8792
A0A2Z5YF21	A0A2Z5YF21_MYCMR	NADH dehydrogenase	NADH dehydrogenase				21.1628			21.0174	20.7334	21.293	21.4953	20.3585													21.1628												20.9557	20.8321	21.2644		20.7319	20.4771	20.733	20.9917	21.2382	21.2083	21.4323
A0A2Z5YFA1	A0A2Z5YFA1_MYCMR	NADH dehydrogenase (NADH dehydrogenase-like protein) (EC 1.6.99.-)	NADH dehydrogenase (NADH dehydrogenase-like protein) (EC 1.6.99.-)	26.4501	25.5202	25.866	25.6266	26.6873	28.0805	28.4558	28.4508	27.9473	28.1539	27.4339	26.4172	26.194	26.6109	26.5783	22.0261	26.1718	26.5199	27.3631	25.4358	26.056	25.8017	26.1703	25.3171	25.6921	25.7009	25.7962	26.6013	26.8925	25.8692	27.3861	28.0463	28.0806	28.0969	28.0983	28.5353	28.628	28.4948	28.1649	28.5618	28.3151	28.5244	28.4021	28.1995	27.8085	27.8338
A0A2Z5Y9I1	A0A2Z5Y9I1_MYCMR	NADH dehydrogenase NdhA	NADH dehydrogenase NdhA	23.1082	24.4647	25.6698	25.7576	26.3929	24.8717	25.7579	25.8875	25.9006	26.0182	26.2579	22.7315	23.8389	22.743	23.1191		23.9053	25.0727	24.4161	25.2632	25.8003	25.9864	25.6291	25.5774	25.7553	25.7238	25.9738	25.895	26.5564	26.2931	26.827	24.9659	24.8585	24.8691	24.7934	25.9035	25.8671	25.8728	25.3883	25.8525	25.8169	25.9641	25.9163	26.1991	25.4089	26.0937
A0A2Z5YB15	A0A2Z5YB15_MYCMR	NADH oxidase (EC 1.-.-.-) (Oxidoreductase)	NADH oxidase (EC 1.-.-.-) (Oxidoreductase)				21.2472	22.1276		20.789	20.9475	21.4762	21.358	22.1133															21.2472		21.3247	22.5203		22.5379					21.3408	20.8929	20.8301	20.0922	21.0014	20.8478	20.75	21.1907	21.5745		21.378
A0A2Z5YHS5	A0A2Z5YHS5_MYCMR	NADH oxidoreductase	NADH oxidoreductase			23.6639	24.0513	24.5827	23.6738	23.2065	23.1248	23.0471	23.344	24.1506										23.6639			24.3983	23.0909	24.416	24.3002	24.4947	24.6422	24.8881	24.3061	23.6738				23.0849	23.2167	22.9409	23.5836	23.0934	23.3712	22.8432	23.1916	22.834	23.1434	23.1638
A0A2Z5YC69	A0A2Z5YC69_MYCMR	NADH-quinone oxidoreductase (EC 7.1.1.-)	NADH-quinone oxidoreductase (EC 7.1.1.-)		23.598	23.2766	23.6725	22.8249	21.6592	22.1196	22.6893	23.1074	23.2562	22.7064							23.598			23.1327		23.4205	23.7728	23.6851	23.6092	23.6231	22.9724			22.6775		21.6592			22.2376	22.0268	21.9972	22.2168	22.6166	22.3772	22.7752	22.9882	23.0153	22.6019	23.7049
A0A2Z5YBJ3	A0A2Z5YBJ3_MYCMR	NADH-quinone oxidoreductase subunit B (EC 7.1.1.-) (NADH dehydrogenase I subunit B) (NDH-1 subunit B)	NADH-quinone oxidoreductase subunit B (EC 7.1.1.-) (NADH dehydrogenase I subunit B) (NDH-1 subunit B)		22.2523	22.0236	21.6684	22.4945	19.9568	21.1248	21.2988	21.8135	21.9093	21.6433							22.2523			22.2136	22.0222	21.835	21.0436	21.7482	22.2133		22.6552	22.4573	22.4526	22.413	19.9985	19.8075		20.0643	21.0795	21.1998	21.1517	21.0682	21.2497	21.4727	21.0278	21.445	21.9169	21.7102
A0A2Z5YBH5	A0A2Z5YBH5_MYCMR	NADH-quinone oxidoreductase subunit C (EC 7.1.1.-) (NADH dehydrogenase I subunit C) (NDH-1 subunit C)	NADH-quinone oxidoreductase subunit C (EC 7.1.1.-) (NADH dehydrogenase I subunit C) (NDH-1 subunit C)				24.0075	23.4435		22.469	22.5659	22.314	22.4562	23.3352													23.9774	24.8372	23.8592	23.3561				23.4435					22.766	22.0995	22.5415		22.6008	22.1173	22.662	22.8835	22.314
A0A2Z5YBA6	A0A2Z5YBA6_MYCMR	NADH-quinone oxidoreductase subunit D (EC 7.1.1.-) (NADH dehydrogenase I subunit D) (NDH-1 subunit D)	NADH-quinone oxidoreductase subunit D (EC 7.1.1.-) (NADH dehydrogenase I subunit D) (NDH-1 subunit D)			21.31	22.3416	20.7632		20.535	19.8785		19.9567	21.031										21.31			22.4009	21.503	22.6498	22.8127				20.7632					20.849			20.2209				19.8785
A0A2Z5YBQ0	A0A2Z5YBQ0_MYCMR	NADH-quinone oxidoreductase subunit F (EC 7.1.1.-)	NADH-quinone oxidoreductase subunit F (EC 7.1.1.-)			22.1229	22.6383	22.4164		20.5025	20.8482	21.4501	21.3129	22.6175										22.125		22.1208	22.9563	22.4769	22.6811	22.4389		22.5877		22.2451					19.7164	20.7617	20.1265	21.4054	20.6829	20.5571	21.0788	21.074	21.232	21.6682
A0A2Z5YBG8	A0A2Z5YBG8_MYCMR	NADH-quinone oxidoreductase subunit I (EC 7.1.1.-) (NADH dehydrogenase I subunit I) (NDH-1 subunit I)	NADH-quinone oxidoreductase subunit I (EC 7.1.1.-) (NADH dehydrogenase I subunit I) (NDH-1 subunit I)		24.4805	24.8304	25.0866	25.2096	24.1158	24.5198	24.7365	24.7717	24.5313	24.7799							24.8745	24.0865		24.8304			24.9756		24.8591	25.425			25.2096		24.1931	24.0384			24.129	24.157	24.5293	25.2637	25.0719	24.513	24.6226	24.7384	24.8335	24.9466	24.5351
A0A2Z5YBY4	A0A2Z5YBY4_MYCMR	NADH-quinone oxidoreductase subunit J (EC 7.1.1.-)	NADH-quinone oxidoreductase subunit J (EC 7.1.1.-)					21.8642		20.7201	21.0113	22.1366	22.3292	21.3868																				21.8642					20.7898		20.6504		20.8005			21.2222	22.1366
A0A2Z5YBZ3	A0A2Z5YBZ3_MYCMR	NADP-dependent alcohol dehydrogenase C	NADP-dependent alcohol dehydrogenase C	25.2865	25.9894	26.6413	26.0485	26.0858	25.1489	25.1177	25.3572	24.9905	25.0972	25.3729	25.2928	24.9858	25.5549	25.3124	25.8822	25.7681	26.966	25.3413	26.5107	26.5718	26.9095	26.5731	25.698	26.1497	26.4192	25.9272	26.2638	26.1316	25.9422	26.0057	25.1264	25.0589	25.2619	25.1485	24.9933	25.1623	25.0953	25.2199	25.3859	25.4002	25.2886	25.3542	25.0644	24.8599	25.0473
A0A2Z5YGU2	A0A2Z5YGU2_MYCMR	NADP-dependent oxidoreductase (NADPH-dependent curcumin reductase) (EC 1.3.1.-)	NADP-dependent oxidoreductase (NADPH-dependent curcumin reductase) (EC 1.3.1.-)		21.8162	21.0836	23.0036	22.7491	20.9573	21.6582	20.947	21.2153	20.6563	20.8224							21.8162		21.0836				23.1155		23.3449	22.5503	22.6444		22.1021	23.5007	20.82	21.1179	20.9339		22.1517	21.5378	21.2852		20.9498	21.2787	20.7244	20.8349	21.2153
A0A2Z5YBE1	A0A2Z5YBE1_MYCMR	NADPH oxidoreductase (Stearoyl-CoA 9-desaturase electron transfer partner)	NADPH oxidoreductase (Stearoyl-CoA 9-desaturase electron transfer partner)		23.3008			23.0652	22.9305	21.5071	22.3342	23.3538	23.2822	22.9969								23.3008									22.0854	22.552		24.5581	22.7937			23.0673	21.6948	21.5811	21.2455		22.0031	22.9054	21.6902	22.738	23.4711	23.3233	23.267
A0A2Z5YBR4	A0A2Z5YBR4_MYCMR	NADPH:quinone oxidoreductase	NADPH:quinone oxidoreductase	22.4403	21.5485	22.1829	22.981	21.9333	21.4081	21.3672	22.6683	22.0349	22.8926	23.2357	21.751	23.04	22.2912	22.6792				21.5485		22.5145	22.3277	21.7067	23.3786	22.8408	23.3557	22.3489		21.2208	21.9243	22.6549	21.4571	21.648	21.1191		21.196	21.402	21.5036		22.4074	23.0541	22.6134	22.5982	22.1955	22.8933	21.016
A0A2Z5YGU0	A0A2Z5YGU0_MYCMR	NADPH:quinone reductase	NADPH:quinone reductase	23.0241	23.2087	23.6226	23.1463	23.4258	23.7711	24.1127	24.0031	24.1611	23.9535	23.5152	22.9532	22.7956	23.453	22.8946		23.7247	23.1502	22.7511	23.6626	23.7728	23.6673	23.3877	23.1479	22.9119	23.2754	23.2499	23.6154			23.2361	23.8465	23.7891	23.6532	23.7956	23.7964	23.7942	24.1261	24.7342	24.0813	23.8005	24.1651	23.9657	24.1122	24.0318	24.3393
A0A2Z5Y7Q6	A0A2Z5Y7Q6_MYCMR	NADPH:quinone reductase	NADPH:quinone reductase			21.7021	22.1388	21.6925	20.3678	20.7715	21.1797	21.3944	21.9001	21.8377										21.7021			22.6436		21.8351	21.9376	21.5047	21.6249	21.5482	22.092	20.4025	20.1586	20.4024	20.5078	20.6475	20.8377	20.8294		20.8733	21.6224	20.9112	21.3119	21.4155	21.4702	21.2975
A0A2Z5YJY8	A0A2Z5YJY8_MYCMR	NADPH-dependent 2,4-dienoyl-CoA reductase	NADPH-dependent 2,4-dienoyl-CoA reductase	21.3004	21.7351	21.8003	21.7764	21.3083	23.25	23.8928	23.5893	23.5241	23.4653	23.2627				21.3004			22.1763	21.2938		21.9847	21.8852	21.5311	21.6192		22.2803	21.4298	21.0228	20.7219	21.1418	22.3465	23.3253	23.3762	23.1504	23.1481	23.9271	24.0631	24.189	23.3919	23.6943	23.4799	23.7472	23.4357	23.7973	23.1285	23.6465
A0A2Z5YBV7	A0A2Z5YBV7_MYCMR	NADPH-ferredoxin reductase FprA (EC 1.18.1.2)	NADPH-ferredoxin reductase FprA (EC 1.18.1.2)		22.2978	22.6802	23.5267	22.6836	22.4238	22.8346	22.4888	22.0954	22.4108	22.6187							22.2795	22.3161		22.8357	22.5246		23.4151	23.5358	23.4972	23.6589		22.2025	22.8084	23.04	22.4678	22.6179	22.1351	22.4742	23.0041	22.5629	22.7396	23.0318	22.2763	22.8335	22.5198	22.3255	22.0784	22.096	22.1117
A0A2Z5YIV0	A0A2Z5YIV0_MYCMR	NAD-reducing hydrogenase HoxS subunit delta (EC 1.12.1.2) (Oxidoreductase)	NAD-reducing hydrogenase HoxS subunit delta (EC 1.12.1.2) (Oxidoreductase)		19.1531		19.6182	20.6463		18.4558	18.6755	18.8303	19.5135	20.1419							19.1531						19.59		19.3104	19.9543	20.882	21.023		20.0338					19.6913	18.0867	17.7395	18.3058	18.1164	19.5659	18.5557	18.4641	18.7925		18.868
[truncated: 1,184 more rows]
[truncated: 36 more columns]
