# Supplementary material for: Surface-Shaving Proteomics of Mycobacterium marinum Identifies Biofilm Subtype-Specific Changes Affecting Virulence, Tolerance, and Persistence
Source: mSystems. 2021 Jun 22;6(3):e00500-21. doi: 10.1128/mSystems.00500-21 (PMC8269238; doi:10.1128/mSystems.00500-21)
Supplement: TABLE S2 [file msystems.00500-21-st002.xlsx]

## Sheet: IDs unique to PBFs & SBFs
UniProtKD	Protein name (UniParc & BlastP)			PBF 2w	PBF 3w	PBF 4w	PBF 12w			MW kDaa	pIa	No.	Secr.
												TMDb	sig.c
A0A2Z5YEJ4	A potential β-1,3-glucanase									45.87	5.02	0	SPI
A0A2Z5YFF3	Bacterioferritin - BfrA									19.35	4.32	0	NC
A0A2Z5YLP7	Amidohydrolase									47.19	4.54	0	NC
A0A2Z5YIT7	CBS domain-containing protein									15.12	6.72	0	NC
A0A2Z5YDC0	Enoyl-CoA hydratase									29.25	5.02	0	NC
A0A2Z5YE05	Imidazoleglycerol-phosphate dehydratase (IGPD)									22.87	6.56	0	NC
A0A2Z5YMD8	Mce family protein Mce4A (Mce related protein)									42.7	6.39	1	SPI)
A0A2Z5YN27	Multicopper oxidase MmcO									58.68	6.12	0	TatP/SPI
A0A2Z5YMC1	Phosphate-binding protein PstS									33.76	4.68	0	NC
A0A2Z5YD14	Ribonuclease J (RNase J)									58.52	6.27	0	NC
UniProtKD	Protein name (UniParc & BlastP)			SBF 2d	SBF 1w	SBF 2w	SBF 3w	SBF 4w	SBF 12w	MW kDa	pI	No. TDM	Secr. Sig.
A0A2Z5YGW3	Serine/threonine-protein kinase PknL									43.36	5.04	1	NC
A0A2Z5YDT3	LGFP repeat protein important for maintaining cell wall integrity									35.39	4.07	0	NC
A0A2Z5Y9B0	Long-chain-fatty-acid-AMP ligase FadD30									64.16	5.66	0	NC
A0A2Z5YDZ8	Acyltransferase PapA3 (SL659 acyltransferase PapA1)									56.25	6.37	0	NC
A0A2Z5YJT7	DUF4395 domain protein (UV resistance)									21.52	8.26	4	NC
A0A2Z5YK04	PucR family transcriptional regulator / Trx									46.56	5.95	0	NC
A0A2Z5YG65	Glycosyl transferase family 1									45.2	6.64	0	NC
A0A2Z5YNS7	DNA mismatch repair protein MutT									20.92	6.5	0	NC
A0A2Z5YC41	Antibiotic transporter									30.94	10.66	6	NC
A0A2Z5YC95	Membrane protein (Membrane protein YdfJ) (siderophore, iron chelation)									71.67	9.36	12	SPI
a) Theoretical molecular weight (MW), isoelectric point (pI) were retrieved for all identified proteins through using EMBOSS Pepstats. Gr (GRAVY) values were obtained through http://www.gravy-alculator.de. b) The number of transmembrane spanning domains (TMD) was predicted using TMHMM 2.0. c) Secr. sig., secretion signal motifs were predicted using the SignalP4.1 and SecretomeP 2.0. SPI, protein …

## Sheet:  IDs unique to biofilms
UniProtKB	Protein names (UniParc & BlastP)	PBF 2w	PBF 3w	PBF 4w	PBF 12w	SBF 2d	SBF 1w	SBF 2w	SBF 3w	SBF 4w	SBF 12w	MW kDaa	pIa	GRAVYa	TMDsb	Secr. Sig.c
A0A2Z5YPL6	TIGR03086 family protein (DinB-like)	25.6423	23.6744	23.6472	22.6222	22.4019	23.9175	24.4127	24.4803	24.2138	23.6486	20.556	4.6831	-0.0350515	0	NC
A0A2Z5YDR4	Preprotein translocase subunit YajC	25.5855	23.108	24.2435	23.1934	24.0179	23.826	24.0204	25.0047	24.8026	22.8458	12.538	4.149	-0.0902655	1	NC
A0A2Z5Y9Y3	Putative cytochrome P450 135B1	25.3649	25.8782	23.9536	22.6252	23.693	23.4669	23.5838	23.778	23.3967	23.5797	48.419	9.0493	-0.0506787	0	NC
A0A2Z5YPD2	PE family immunogen	25.3207	25.5923	23.9421	21.4616	22.2074	19.3036	21.3769	20.8137	20.9118	19.7241	15.37	4.5279	-0.0897849	0	SPI
A0A2Z5YEH0	Adenylate cyclase (c-di-AMP)	24.8283	24.1143	22.7313	23.28	23.2299	23.5776	23.4914	23.4751	23.3395	23.5895	26.714	8.5584	-0.02	0	NC
A0A2Z5YDZ3	Membrane protein	24.5106	23.8216	23.4507	23.1771	23.4789	24.6188	24.7186	24.8049	24.7852	23.8917	19.283	4.1779	0.109836	1	NC
A0A2Z5YNC0	Uncharacterized protein	24.5068	24.1756	24.1704	22.7676	24.0642	24.1477	23.6029	23.2339	23.5986	23.2001	24.837	4.4843	0.0652893	0	SPI
A0A2Z5YBG8	NADH-quinone oxidoreductase subunit I (NADH dehydrogenase I subunit I)	24.4805	24.8304	25.0866	25.2096	24.1158	24.5198	24.7365	24.7717	24.5313	24.7799	20.183	4.9172	-0.565746	0	NC
A0A2Z5YIF5	DUF937 domain-containing membrane protein	24.3235	24.0518	25.1131	23.529	21.0296	21.4262	20.363	19.7976	21.1269	21.0574	19.688	4.7677	-0.0181818	0	NC
A0A2Z5Y9I4	EPTC-inducible aldehyde dehydrogenase	22.5344	23.3243	25.3518	25.0084	21.0706	22.1304	22.7265	22.5493	22.9611	23.8439	54.677	4.743	-0.0469428	0	NC
A0A2Z5YNH3	DUF4177 domain-containing protein	24.0484	24.6539	25.6572	24.3008	23.4993	23.0892	23.321	22.5341	23.1163	21.0971	5.949	6.4466	-0.339623	0	NC
A0A2Z5YCT2	LytR cell envelope-related transcriptional regulator	24.1934	24.1017	23.9637	23.79	24.1187	23.8831	24.9478	24.8369	25.3852	23.673	22.803	4.9862	-0.024424	1	NC
A0A2Z5YNP3	Uncharacterized protein	22.5998	22.6368	22.1418	24.4591	21.6921	23.6215	24.7524	24.8544	24.8068	25.2139	81.881	10.2196	0.452094	14	NC
A0A2Z5YNE4	Uncharacterized protein	22.5998	22.6368	22.1418	24.4591	21.6921	23.6215	24.7524	24.8544	24.8068	25.2139	34.92	6.3493	-0.31227	0	NC
A0A2Z5YFS8	Uncharacterized protein	23.3468	23.6519	24.061	23.4407	22.4048	23.6032	23.758	24.6444	24.3689	24.9826	23.121	4.2501	0.116895	0	NC
A0A2Z5YFT2	Uncharacterized protein	23.3468	23.6519	24.061	23.4407	22.4048	23.6032	23.758	24.6444	24.3689	24.9826	11.274	4.2985	0.160377	0	NC
A0A2Z5YFK9	Uncharacterized protein	23.3468	23.6519	24.061	23.4407	22.4048	23.6032	23.758	24.6444	24.3689	24.9826	61.478	4.6758	0.126552	0	NC
A0A2Z5YNE5	Amino acid adenylation protein	23.0547	21.8534	22.7882	24.3032	23.3887	24.5306	24.894	25.1133	25.3011	24.8676	138.378	6.7544	0.214526	5	NC
A0A2Z5YM88	Two-component sensor histidine kinase	23.8941	23.1247	23.1211	23.8289	23.7566	24.8828	24.8289	24.9657	25.0918	24.8658	51.239	6.2536	-0.0392931	2	NC
A0A2Z5Y859	Putative dehydrogenase	22.7859	22.6832	22.7415	23.6667	24.0187	24.9049	24.8862	24.8426	25.0429	24.7498	57.037	9.4099	-0.08473	0	NC
A0A2Z5YNM5	Membrane protein	22.8846	23.2074	22.5972	22.9316	23.5596	24.4284	24.7391	25.0578	24.7342	23.9001	32.599	4.393	-0.20871	0	NC
A0A2Z5YBM6	D-glycero-alpha-D-manno-heptose 1-phosphate guanylyltransferase	23.4524	23.6441	24.3792	24.2457	23.095	23.7264	24.5594	24.6044	24.6804	23.985	37.686	5.224	0.0452514	0	NC
A0A2Z5Y9V3	Putative cation-transporting ATPase F	23.4447	22.9404	22.3448	23.7838	22.2722	24.0527	23.9407	24.9114	24.5184	24.4016	95.087	5.0209	0.362762	8	NC
A0A2Z5Y9H2	Carboxymuconolactone decarboxylase family protein	23.4241	22.7716	22.9541	23.7513	23.2438	24.0049	24.4273	24.6433	24.0881	23.8344	21.197	10.3901	-0.165426	0	NC
A0A2Z5YP33	Adenylate/guanylate cyclase domain-containing protein (c-di - AMP/GMP)	23.4043	23.5399	23.0607	23.8146	23.4614	24.3956	24.3275	24.4598	24.5918	24.1713	56.69	7.5173	0.463516	6	NC
A0A2Z5Y7Z5	Putative ABC transporter ATP-binding protein	23.4034	23.4045	22.7963	23.7168	22.4283	23.4706	23.7379	23.992	23.7948	23.6998	35.836	4.7293	0.00727273	0	NC
A0A2Z5YFF0	Pseudouridine synthase	23.399	23.2797	23.6883	23.6647	23.5499	24.1159	24.176	24.2736	24.2228	24.477	27.669	9.4997	-0.185771	0	NC
A0A2Z5YD54	Uncharacterized protein	24.1342	23.3954	23.5909	23.4434	23.7767	23.9212	23.937	24.1907	24.3163	24.7168	109.975	7.0085	-0.165314	0	NC
A0A2Z5YNT3	Uncharacterized protein	24.0611	24.3296	23.8341	23.2323	23.7016	24.4198	24.4881	23.9167	24.7242	24.1277	23.8	12.0038	-0.38945	0	NC
A0A2Z5YFM8	Lipase LipD (Putative penicillin-binding protein PbpX)	23.0208	23.6875	23.2731	24.4872	22.4035	23.7846	23.815	24.5411	24.368	25.0015	45.017	6.4303	0.0505855	0	NC
A0A2Z5YC47	ABC transporter ATP-binding protein	23.0172	23.4038	22.8579	23.5174	23.0177	24.1451	24.0204	24.4938	24.2719	24.5312	27.387	5.0497	-0.00436508	0	NC
A0A2Z5YNM5	Membrane protein	22.8846	23.2074	22.5972	22.9316	23.5596	24.4284	24.7391	25.0578	24.7342	23.9001	32.599	4.393	-0.20871	0	NC
A0A2Z5YMT4	Putative phosphatase	23.0735	22.8669	22.5021	23.2497	23.4919	24.4196	24.5442	23.499	24.8191	24.2473	30.778	7.0947	0.00666667	1	NC
A0A2Z5YNN9	Teichoic acids export ATP-binding protein / TagH	23.0698	23.329	22.8246	23.2481	23.5317	24.3089	24.1227	24.1809	23.9297	23.4925	30.548	5.9816	-0.0957143	0	NC
A0A2Z5Y9F6	Phosphatidylserine decarboxylase proenzyme	22.6795	23.8672	23.9445	24.446	22.7335	24.4576	24.7318	25.2073	25.0782	24.9453	25.179	10.6136	0.0704167	0	NC
A0A2Z5YDL0	Multifunctional fusion protein (endolytic murein transglycosylase)	22.6589	22.3062	22.171	22.8768	23.146	24.8175	24.8826	24.8629	24.7859	24.1331	63.244	8.9224	-0.139249	1	NC
A0A2Z5YP90	Transamidase GatB domain protein	22.6019	23.6386	22.9527	23.2177	23.8229	25.738	24.654	24.2099	23.5036	23.5298	16.949	5.8625	-0.479221	0	NC
A0A2Z5YE71	DUF4178 domain-containing protein	22.4309	23.0752	22.9315	23.2539	22.2662	23.8567	24.562	24.5005	24.775	23.8383	21.997	4.3337	-0.0475248	1	NC
A0A2Z5Y8V1	Uncharacterized protein	22.5955	23.2444	22.7719	22.6561	23.367	24.7167	24.5369	24.2119	24.0034	23.3706	35.087	4.6091	-0.0258929	0	NC
A0A2Z5YBT1	LLM class F420-dependent oxidoreductase (Methanesulfonate monooxygenase)	22.7215	24.2136	23.7847	24.8326	22.7642	22.7198	22.4649	22.7725	22.7489	24.0978	29.607	4.4651	0.0167273	0	NC
A0A2Z5YM33	Thiamine pyrophosphate enzyme, C-terminal TPP binding domain protein	24.1886	22.6611	23.1768	23.1584	21.945	22.6597	22.5709	22.6801	23.4805	23.6201	20.53	4.2845	0.0833333	0	NC
A0A2Z5YLP5	Uncharacterized protein	24.1886	22.6611	23.1768	23.1584	21.945	22.6597	22.5709	22.6801	23.4805	23.6201	40.684	6.121	0.062141	0	NC
A0A2Z5YEB4	Metallo-beta-lactamase superfamily protein	23.888	22.9564	24.154	22.6348	22.4975	22.4085	22.7371	22.2783	22.5958	21.6507	24.126	4.5671	-0.0942222	0	NC
A0A2Z5Y9W0	Geranylgeranyl pyrophosphate synthase	23.861	23.7205	23.4618	24.6786	22.9405	23.362	23.0244	23.0757	23.1855	24.5958	35.716	4.6753	-0.00567164	0	NC
A0A2Z5YIX5	SGNH/GDSL hydrolase family protein	23.8573	23.5275	22.6393	22.4893	23.0437	23.6593	23.824	24.2262	23.8584	23.9027	27.534	8.0976	-0.177291	0	NC
A0A2Z5YDC4	Uncharacterized protein	23.827	23.3518	23.1269	24.105	22.8027	23.4288	23.6576	23.1935	24.0902	23.5268	12.358	4.8448	-0.127119	0	NC
A0A2Z5YEQ3	Uncharacterized protein	23.726	24.184	23.6704	23.1155	23.2994	24.3008	24.0727	24.4702	23.98	23.4799	51.03	5.2287	-0.192934	0	NC
A0A2Z5YCE0	Lipase	23.6013	24.1025	23.3789	24.0826	24.2138	24.2887	24.0831	24.3014	24.3505	24.4863	37.33	6.4983	0.131161	0	NC
A0A2Z5YK14	Serine/threonine-protein kinase PknH	23.5698	23.6254	23.8924	23.3425	23.3365	24.2847	23.9329	24.2054	24.2741	24.1659	71.576	9.7836	-0.490045	1	NC
A0A2Z5YDS2	Putative methyltransferase	23.5558	22.967	22.9339	23.2595	23.3285	23.9535	23.4781	23.7098	24.0815	24.644	48.655	7.017	-0.0743982	0	NC
A0A2Z5YEJ6	Acetylglutamate kinase (N-acetyl-L-glutamate 5-phosphotransferase) (NAG kinase) (NAGK)	23.5249	22.8337	22.9942	22.9307	23.4868	23.5296	23.6217	23.3929	23.7693	23.1907	30.821	4.9824	0.306143	0	NC
A0A2Z5YG33	Membrane-anchored serine/threonine-protein kinase	23.5118	23.7913	23.3851	23.8759	23.9278	24.3434	24.1844	24.5043	24.3375	23.9734	69.731	6.7931	-0.235321	1	NC
A0A2Z5YE78	Acetylornithine aminotransferase (ACOAT)	23.7187	22.3969	23.5621	22.3228	21.9746	21.9209	21.784	21.3567	22.0671	22.7555	40.682	5.3431	0.258586	0	NC
A0A2Z5YL69	Putative HTH-type transcriptional regulator	23.6391	24.0527	23.2566	22.4599	20.6324	20.8779	21.1623	21.8141	21.2092	22.1993	11.876	5.8703	-0.0954545	0	NC
A0A2Z5YCW7	Calcineurin-like phosphoesterase	23.6224	23.1242	21.8505	21.6862	22.3931	22.4631	22.2152	22.3258	22.5006	22.7049	37.28	7.0517	-0.511215	0	NC
A0A2Z5YL48	Transcriptional regulatory protein PrrA	23.6144	22.1872	23.0556	23.4704	22.5928	22.419	22.0463	22.2549	22.4621	22.7275	25.283	4.7446	0.158898	0	NC
A0A2Z5YEK1	Lysine--tRNA ligase (Lysyl-tRNA synthetase, LysRS)	23.6104	22.2155	22.182	23.3704	22.4221	23.0169	23.3575	23.4598	23.9226	23.5349	121.112	7.442	0.00135747	7	NC
A0A2Z5YN61	Dipeptide transport ATP-binding protein	23.6002	23.2349	22.8032	22.8622	22.4903	23.0759	22.6566	22.8007	22.595	22.8932	26.173	6.3398	0.144531	0	NC
A0A2Z5YCL2	Uridylate kinase (UK) (Uridine monophosphate kinase) (UMP kinase) (UMPK)	24.2223	23.4535	23.566	23.5145	23.5252	23.6298	23.3744	23.3641	23.4903	23.5761	28.969	7.9034	0.110623	0	NC
A0A2Z5YC69	NADH-quinone oxidoreductase	23.598	23.2766	23.6725	22.8249	21.6592	22.1196	22.6893	23.1074	23.2562	22.7064	85.139	4.9819	-0.0934161	0	NC
A0A2Z5YMU4	2-amino-4-hydroxy-6-hydroxymethyldihydropteridine pyrophosphokinase	23.4943	23.2614	23.0068	22.7121	21.9933	22.3337	22.6316	22.6048	23.0205	22.6142	18.686	5.1876	-0.0297143	0	NC
A0A2Z5YAT3	N-acyl-L-amino acid amidohydrolase	23.3981	23.8045	23.6341	23.2044	22.3287	22.3409	22.6797	22.9376	23.6014	22.9815	41.472	5.2029	0.0655527	0	NC
A0A2Z5YGD9	Cell division protein SepF	23.3773	23.5079	23.591	22.9469	22.242	21.9178	21.0933	21.4752	21.2886	22.7352	25.702	5.2526	-0.913004	0	NC
A0A2Z5YHW5	Arsenical pump-driving ATPase	23.3656	21.918	22.0133	22.5203	22.7653	23.871	23.7844	23.9886	24.2025	24.2252	42.54	4.7092	0.128822	0	NC
A0A2Z5YBC1	Alcohol dehydrogenase (Putative acrylyl-CoA reductase AcuI)	23.2545	22.8688	23.391	23.3261	22.8572	23.2498	23.0842	23.384	23.3906	23.7034	33.976	5.8811	0.308735	0	NC
A0A2Z5YC80	Response regulator	23.2141	23.4618	23.2311	22.8726	23.2677	23.5925	23.4996	22.5161	22.6327	22.4902	15.84	4.4742	0.0275168	0	NC
A0A2Z5Y8C3	Quinone oxidoreductase	23.1798	23.112	23.1992	23.7663	22.6826	22.7003	22.6699	23.1178	23.2565	23.6722	33.437	5.3617	0.378261	0	NC
A0A2Z5YKD3	Uncharacterized protein	23.134	23.1129	23.0643	23.4385	23.3789	23.9811	24.1036	23.9589	24.4828	24.2335	23.751	4.1266	-0.0981818	1	NC
A0A2Z5YFQ6	Serine/threonine-protein kinase PknF	23.1264	23.5751	23.1307	23.8237	22.9307	23.5509	23.5924	23.6551	23.8108	23.8176	50.331	6.447	-0.143067	1	NC
A0A2Z5YF55	Argininosuccinate lyase (ASAL, Arginosuccinase)	23.1155	22.6266	22.8856	22.9796	23.3518	22.9793	22.4058	22.6479	22.5486	22.8194	51.92	5.4873	-0.0292683	0	NC
A0A2Z5YGW5	1-acyl-sn-glycerol-3-phosphate acyltransferas	23.105	22.7252	22.2167	23.2028	22.6602	23.5322	23.5247	23.6704	23.8353	23.3077	26.639	9.8376	-0.026749	0	NC
A0A2Z5YIG0	Uncharacterized protein	23.1027	23.3547	23.9689	24.3771	21.9838	22.3588	22.6076	23.0683	23.0964	24.2822	5.907	8.7112	0.216981	0	NC
A0A2Z5YHN0	S-(Hydroxymethyl)mycothiol dehydrogenase	23.1027	23.3547	23.9689	24.3771	21.9838	22.3588	22.6076	23.0683	23.0964	24.2822	33.024	4.419	0.111672	0	NC
A0A2Z5YGL5	Phosphoribosyl-ATP pyrophosphatase (PRA-PH)	23.0807	23.4416	23.7077	23.4637	23.4817	23.6063	23.0663	22.7592	22.35	22.1467	10.257	4.6631	-0.109677	0	NC
A0A2Z5Y7L6	Isonitrile hydratase / Transcriptional regulatory protein / DJ-1/PfpI family protein	23.0794	22.7555	22.8718	23.7929	21.6723	21.4289	21.1207	21.0179	20.6559	22.2671	22.864	4.6705	0.133019	0	NC
A0A2Z5YII5	GTPase Era	23.0778	22.8423	23.5041	22.697	22.5088	22.6554	22.5137	22.8371	23.1339	22.7167	32.786	6.3948	-0.029	0	NC
A0A2Z5YNW9	Putative forkhead-associated protein	23.0655	23.6257	23.4847	22.1277	22.7757	22.9583	22.8321	22.3397	22.4768	22.4102	37	5.5726	-0.382471	0	NC
A0A2Z5YAQ5	Putative glycosyl hydrolase	23.0359	22.9888	23.8046	24.1924	22.1819	22.6437	22.1831	21.8736	22.5424	23.4824	88.427	5.5335	-0.306675	0	NC
A0A2Z5YGU1	Uncharacterized protein	23.008	23.3339	22.9424	23.972	23.0663	22.1684	22.0935	22.14	22.1713	23.2017	32.869	4.6672	-0.0815436	0	NC
A0A2Z5YDH4	Spermidine/putrescine ABC transporter ATP-binding protein	22.9928	23.2883	22.2289	23.203	22.7268	23.2194	22.6979	22.883	22.8627	23.5554	34.294	4.7913	0.00752351	0	NC
A0A2Z5YMI8	DNA-binding protein	22.9739	23.3227	22.4443	21.8302	21.51	21.5187	21.7695	21.9203	22.0768	22.5995	79.447	5.259	0.0550532	0	NC
A0A2Z5YEY5	Diacylglycerol O-acyltransferase	22.949	23.0288	23.8061	24.2572	21.9012	22.8651	23.0788	23.5889	23.5686	23.9586	50.377	6.783	-0.0102397	0	NC
A0A2Z5YGP1	Dihydroorotate dehydrogenase (quinone)	22.9463	23.1282	22.7608	23.2267	22.7541	23.7222	23.4689	23.7099	23.1606	23.735	37.851	8.1374	0.0733333	0	NC
A0A2Z5YPZ4	Flp pilus assembly protein, ATPase CpaE	22.9427	22.4705	23.0189	23.7531	23.3844	24.083	24.0391	24.3021	24.3475	24.3556	25.63	6.5883	-0.184188	0	NC
A0A2Z5YKP2	Mycothiol S-conjugate amidase	22.9249	22.5395	22.9575	23.4468	23.2176	23.7332	23.4618	23.1772	23.426	22.7564	32.749	5.1137	-0.442759	0	NC
A0A2Z5Y8K4	Putative mce associated membrane protein	22.9196	23.579	22.7117	22.9796	22.8145	23.398	23.2079	23.4754	23.5059	22.6868	28.477	4.2285	-0.336531	1	NC
A0A2Z5YDU1	Esterase	22.9047	22.7144	22.7939	23.6343	22.7703	23.4621	23.7652	24.042	23.9777	23.1114	46.962	10.4901	-0.216706	0	NC
A0A2Z5YBK6	Bacterial regulatory protein, tetR family (TetR family transcriptional regulator)	22.8927	22.8554	21.4747	22.7552	21.8122	22.6975	22.9304	23.3553	23.4442	23.1069	23.472	6.2452	0.11713	0	NC
A0A2Z5YP09	Membrane protein insertase YidC	22.8891	23.1408	22.849	23.1968	22.9634	23.6504	23.944	23.7645	24.211	23.834	41.283	10.3389	-0.147709	5	NC
A0A2Z5YEI2	Sugar transporter	22.8834	22.8893	22.5591	22.8674	22.8793	23.5225	24.0879	23.8638	23.7752	23.2013	54.287	7.1324	0.503579	12	NC
A0A2Z5Y8E3	3-alpha-hydroxysteroid dehydrogenase	22.8553	23.226	23.6657	23.9575	21.772	22.1056	22.0998	23.0293	22.7947	23.2361	24.276	4.7682	0.160699	0	NC
A0A2Z5Y9D1	Peptide deformylase (PDF) (EC 3.5.1.88) (Polypeptide deformylase)	22.8272	22.2848	22.5503	21.9581	21.9206	22.0367	21.8339	21.9643	22.0331	21.7457	20.925	4.6367	-0.181726	0	NC
A0A2Z5YA72	Mycolic acid methyltransferase MmaA1	22.8021	23.1053	23.6112	23.0932	23.8035	23.5737	21.9776	22.1733	22.3615	23.9295	32.704	4.7881	-0.227273	0	NC
A0A2Z5YKP0	Ribonuclease PH (RNase PH) (EC 2.7.7.56) (tRNA nucleotidyltransferase)	22.8004	22.1117	22.9435	23.5041	21.8851	22.5083	23.1858	22.6496	22.9646	23.5691	27.253	4.8749	-0.0907336	0	NC
A0A2Z5Y8X4	Membrane protein	22.7843	23.2372	22.4282	23.2257	22.8109	23.108	23.5674	22.9511	23.7108	23.2103	29.315	5.2143	-0.29788	1	NC
A0A2Z5YK83	ATPase AAA	22.7509	22.889	24.2557	23.3144	23.0229	23.241	23.629	24.1592	24.0466	23.5912	73.261	5.1822	0.0461095	0	NC
A0A2Z5YDP7	Amino acid permease	22.7345	22.1463	22.7276	22.8454	23.0712	23.6151	23.1725	23.1246	23.0177	22.7916	45.251	9.8363	1.06349	12	NC
A0A2Z5YAT2	Tryptophan--tRNA ligase (Tryptophanyl-tRNA synthetase) (TrpRS)	22.7345	22.1463	22.7276	22.8454	23.0712	23.6151	23.1725	23.1246	23.0177	22.7916	36.553	5.6393	-0.0949853	0	NC
A0A2Z5YDG7	DNA-binding protein	22.704	22.9026	22.7167	23.2106	23.3349	23.4625	23.0304	22.7297	22.8234	23.3846	72.09	10.1567	0.552545	11	NC
A0A2Z5YAL3	Neutral ceramidase	22.6752	22.5612	21.7773	22.535	21.29	21.4617	21.463	22.2322	22.0699	22.6675	68.777	6.3266	-0.286342	0	NC
A0A2Z5YBU3	DUF4267 domain-containing protein	22.6675	22.4827	22.7572	23.3611	21.0496	22.4566	22.1804	22.59	22.5338	23.3536	13.391	10.7779	0.352273	1	NC
A0A2Z5YC49	Putative NAD(P)H nitroreductase acg	22.6587	21.8994	20.8635	22.9976	21.9685	22.3389	22.4938	23.0023	22.993	23.7688	38.93	4.8727	-0.300857	0	NC
A0A2Z5YP30	Mycosin-1 (Thermophilic serine proteinase)	22.6291	22.6045	22.9449	23.968	21.3637	22.3041	22.7268	23.2495	23.0287	23.4059	45.455	5.3303	0.085426	1	SPI
A0A2Z5YDV1	Acyl-CoA synthetase (Long-chain-fatty-acid--CoA ligase)	22.6086	22.626	22.9528	24.3205	23.2869	23.6587	23.4818	23.7404	23.7366	24.7505	58.773	5.2778	-0.0955882	0	NC
A0A2Z5YEC0	Cyanophycinase	22.6033	22.9982	22.1418	22.0899	23.3923	24.0457	23.7492	23.4354	23.2499	23.1775	76.812	5.0413	0.0419619	0	NC
A0A2Z5YP22	Uncharacterized protein	22.6001	22.5427	22.8443	22.8393	23.4387	23.2436	22.9261	22.733	22.7133	22.8714	29.625	4.905	-0.074359	0	NC
A0A2Z5YNT6	Uncharacterized protein	22.6001	22.5427	22.8443	22.8393	23.4387	23.2436	22.9261	22.733	22.7133	22.8714	26.107	8.7966	-0.647345	0	NC
A0A2Z5YJR5	Magnesium transporter	22.5899	22.8075	22.3157	22.6945	22.8643	22.2635	22.5628	22.5706	22.7393	22.5827	47.605	4.636	-0.0577011	0	NC
A0A2Z5YE70	Rhamnosyl transferase WbbL2	22.5423	22.177	22.7155	22.0381	21.9739	22.7259	22.943	22.5026	23.1312	22.5127	28.325	7.9557	-0.363529	0	NC
A0A2Z5YD85	Ribonuclease D	22.5316	22.8083	22.9001	23.9108	22.4689	23.5679	23.2284	23.8501	24.128	24.2433	47.077	5.1415	-0.213793	0	NC
A0A2Z5YB18	Beta-phosphoglucomutase / putative glycosyl hydrolase	22.5233	22.552	23.2169	23.043	22.3649	22.5623	22.3106	22.066	22.1449	22.4711	26.727	4.6375	-0.315041	0	NC
A0A2Z5YIB6	Uncharacterized protein	22.5027	22.6561	22.9343	23.8381	21.3023	21.9739	22.298	22.8926	22.6465	23.8367	15.258	6.9759	0.3	0	NC
A0A2Z5YJM3	Uncharacterized protein	22.5027	22.6561	22.9343	23.8381	21.3023	21.9739	22.298	22.8926	22.6465	23.8367	21.72	6.0926	-0.232843	0	NC
A0A2Z5YG99	Glutamine synthetase (Glutamine synthetase GlnA)	22.4785	22.0989	22.5208	22.6427	22.0583	22.1446	22.2561	22.5411	22.5254	22.499	47.774	5.0463	0.0626932	0	NC
A0A2Z5YEM0	Phosphatase (Putative hydrolase YutF) (EC 3.-.-.-)	22.4607	22.6651	23.0336	22.6805	22.5322	22.8442	23.1136	22.6932	23.0087	22.8069	35.098	4.6111	0.05625	0	NC
A0A2Z5YNW1	Chromosome partitioning protein ParA	22.4401	20.6054	21.0667	21.8539	22.201	23.1781	22.6686	23.1744	22.9969	23.2363	25.906	4.8073	-0.000851064	0	NC
A0A2Z5YNE9	Oxidoreductase	22.4144	23.3576	22.8655	24.3273	22.4766	22.8985	23.0815	23.5441	23.3177	24.5039	33.998	4.8533	0.119385	0	NC
A0A2Z5YPG7	Putative sensor histidine kinase TcrY (Two-component sensor histidine kinase)	22.4091	22.0783	21.0755	23.8844	21.7695	22.0909	20.9314	21.1007	21.182	23.2435	53.716	7.4662	0.0174603	2	NC
A0A2Z5YFB3	Uncharacterized protein family UPF0749	22.4064	22.5242	21.7465	22.6118	22.3072	23.0214	23.6638	23.1573	23.6498	22.7963	31.056	6.2419	-0.358446	1	NC
A0A2Z5YAW3	Methionine aminopeptidase (MAP, Peptidase M)	22.3848	23.3259	21.8436	22.2321	20.9527	22.2964	22.7202	23.3435	23.2647	22.9369	27.625	5.1098	0.139474	0	NC
A0A2Z5YMU3	Uncharacterized protein	22.3845	22.5682	23.4632	23.3101	21.5457	22.8316	23.0943	23.6569	23.4739	23.2826	9.098	6.6426	-0.0722892	0	NC
A0A2Z5YB13	K(+)/H(+) antiporter subunit KhtT (Potassium transporter TrkA)	22.3421	22.9274	23.9056	24.0117	22.4869	22.772	23.0487	23.1981	22.9965	23.2441	17.252	4.4776	0.000625	0	NC
A0A2Z5YH07	Epimerase family protein	22.3404	20.8453	22.5594	22.798	20.9213	22.1628	22.1028	22.4546	23.2217	23.1766	31.9	6.4935	0.090099	1	SPI
A0A2Z5YFT4	S-adenosyl-L-methionine-dependent methyltransferase	22.3324	23.1923	22.837	22.6672	22.7807	23.1791	23.0526	23.2196	22.3957	23.2434	31.228	7.3258	-0.0631579	0	NC
A0A2Z5YK43	Magnesium transport protein CorA	22.3225	23.1621	23.1506	24.9757	22.8275	23.6022	23.5643	23.7435	24.0406	24.9678	41.63	5.2818	-0.118033	2	NC
A0A2Z5YBV7	NADPH-ferredoxin reductase FprA (EC 1.18.1.2)	22.2978	22.6802	23.5267	22.6836	22.4238	22.8346	22.4888	22.0954	22.4108	22.6187	49.396	5.1396	-0.241009	0	NC
A0A2Z5YKK8	Biofilm operon icaADBC HTH-type negative transcriptional regulator IcaR	22.2978	22.6264	24.0958	22.5701	22.4155	22.484	22.6325	23.2313	23.3702	22.6259	23.029	5.7133	-0.232057	0	NC
A0A2Z5Y7P8	Haloalkane dehalogenase	22.2768	22.1075	21.5346	22.9312	21.7615	23.5356	23.9714	23.9393	23.7197	23.6911	36.361	5.0943	-0.370462	0	NC
A0A2Z5Y9K3	Uncharacterized protein	22.274	21.8611	22.1348	23.4283	22.8743	24.2439	24.0373	24.01	24.216	23.9348	44.144	4.963	-0.301961	0	NC
A0A2Z5Y9L0	Uncharacterized protein	22.274	21.8611	22.1348	23.4283	22.8743	24.2439	24.0373	24.01	24.216	23.9348	38.84	6.049	-0.0916201	0	NC
A0A2Z5YNG8	Phosphatase PAP2 family protein	22.2717	22.536	22.8199	23.8179	22.71	23.3252	23.4142	23.8549	23.4617	23.9673	18.304	11.859	0.518232	1	NC
A0A2Z5YL27	Putative membrane protein ArfC	22.2695	22.4548	21.8319	22.8492	22.5405	22.8363	22.8153	22.759	22.6858	22.4084	22.62	10.924	-0.518396	1	Lipo/SPII
A0A2Z5Y9C0	Phosphate acetyltransferase (EC 2.3.1.8) (Phosphotransacetylase)	22.2678	23.0411	23.9865	24.5244	23.0563	24.0648	23.721	23.6444	23.994	24.4999	73.783	4.9342	0.140916	0	NC
A0A2Z5YGP4	GDP-mannose-dependent α-(1-6)-phosphatidylinositol monomannoside mannosyltransferase	22.2669	22.0202	20.9672	22.3453	21.4456	22.17	22.6096	22.5698	22.2752	22.512	41.619	9.7593	-0.134286	0	NC
A0A2Z5YGD3	Putative helicase HelY	22.2575	22.9577	23.2633	23.394	22.9616	22.8978	23.1337	23.2794	23.0647	23.4131	102.858	7.9214	-0.302766	0	NC
A0A2Z5YBJ3	NADH-quinone oxidoreductase subunit B (NADH dehydrogenase I subunit B)	22.2523	22.0236	21.6684	22.4945	19.9568	21.1248	21.2988	21.8135	21.9093	21.6433	20.224	7.1905	0.143478	0	NC
A0A2Z5YAX4	dTDP-glucose 4,6-dehydratase	22.2213	23.0058	22.8743	22.7088	22.8958	23.2873	23.3551	23.7751	23.2947	23.6981	37.341	5.2453	-0.443807	0	NC
A0A2Z5YCZ3	4-hydroxy-tetrahydrodipicolinate reductase (HTPA reductase)	22.2012	22.4965	22.3912	22.7845	20.6889	20.6916	21.7434	21.4561	21.8847	22.2545	25.093	5.2672	0.137917	0	NC
A0A2Z5YLA1	Signal transduction histidine-protein kinase/phosphatase MprB	22.1842	22.6252	22.1005	23.7329	23.1147	23.9473	24.0689	24.0653	23.941	24.2411	54.585	9.5556	-0.0187867	2	NC
A0A2Z5YEA7	Nucleotide-binding protein DAVIS_04514	22.1808	22.1804	22.5076	22.0578	21.8617	21.6621	21.7186	21.3284	21.5223	22.2726	33.246	6.7031	-0.119935	0	NC
A0A2Z5YE11	Lipoprotein LprI	22.1796	22.6416	22.3422	22.786	20.4785	21.5478	21.7045	21.3004	21.5539	21.3508	22.893	4.3959	-0.427014	0	Lipo/SPII
A0A2Z5YB99	N-acetylglucosaminyl-diphospho-decaprenol L-rhamnosyltransferase	22.165	22.819	22.4073	23.1464	23.3418	23.689	23.4914	23.7299	23.6326	22.9306	32.658	9.2426	-0.319388	0	NC
A0A2Z5YD88	Inositol-1-monophosphatase	22.1492	22.797	22.5296	22.9319	22.138	22.5248	22.5165	22.3306	22.2855	23.1889	29.77	4.4981	0.160208	0	NC
A0A2Z5YJP2	Putative HTH-type transcriptional regulator	22.1437	22.0841	22.667	22.7094	22.1563	22.27	22.6236	22.0689	22.3184	21.8862	17.96	5.6919	-0.141071	0	NC
A0A2Z5Y8Q8	Diacylglycerol O-acyltransferase	22.1337	23.6164	23.1121	24.1169	22.1433	22.8964	22.8165	23.4888	23.3039	24.1356	52.83	6.7122	-0.200418	0	NC
A0A2Z5YH06	Putative asparagine synthetase [glutamine-hydrolyzing]	22.1253	22.9801	22.6849	23.9915	22.7712	23.2013	22.7463	23.0322	22.8803	23.901	73.562	6.5082	-0.075	0	NC
A0A2Z5YP01	Galactofuranosyl transferase GlfT1	22.1161	22.0778	22.1248	22.5969	23.2958	23.7801	23.9237	23.7567	23.8397	22.6507	34.282	8.8151	-0.220065	0	NC
A0A2Z5YN68	Alpha/beta hydrolase	22.1042	22.8946	22.5653	23.2373	22.6079	23.5302	23.7164	23.9381	23.5803	23.8068	35.951	10.756	-0.392523	0	NC
A0A2Z5YA98	Membrane protein	22.0947	22.6952	22.4468	23.0067	22.2232	23.0271	22.9499	23.2526	23.5642	23.1207	28.911	8.8331	0.330855	2	NC
A0A2Z5YAY4	Succinate dehydrogenase iron-sulfur subunit	22.0881	22.6891	22.7985	23.7195	21.8154	22.6628	22.4722	22.8493	22.5875	24.0389	29.982	6.953	-0.171481	0	NC
A0A2Z5YG87	Apolipoprotein N-acyltransferase (ALP N-acyltransferase)	22.0734	23.5669	23.4458	23.1629	23.439	23.7073	24.3792	24.3376	24.5729	23.5831	74.311	4.5359	0.0345272	8	NC
A0A2Z5YB62	Bacterial membrane flanked domain protein	22.044	22.7514	21.9257	23.1443	22.5432	23.5207	23.2199	23.6102	23.6143	23.9292	22.064	9.9288	0.0435233	2	NC
A0A2Z5YPI2	Gamma-glutamyl-hercynylcysteine sulfoxide hydrolase	22.0256	22.2576	21.2988	22.1119	21.3183	23.0392	23.1788	23.258	23.3518	23.3137	25.429	4.785	-0.120675	0	NC
A0A2Z5Y9Z7	DUF3093 domain-containing transmembrane transport protein	22.0221	22.4594	21.5959	22.0247	23.3174	23.947	23.6543	23.6063	22.943	22.951	19.141	9.6879	0.123034	2	NC
A0A2Z5YKN2	Uncharacterized protein	21.9892	23.0547	23.5439	23.1239	21.9845	21.9813	22.3918	21.9327	22.3444	21.7342	46.012	7.2364	0.0380952	0	NC
A0A2Z5YEB9	Putative L-asparaginase	21.975	21.5254	22.0798	21.623	22.1043	21.8926	21.7943	22.1658	22.2698	22.7127	32.337	4.6692	0.261635	0	NC
A0A2Z5YAE9	Uncharacterized protein	21.9657	21.4843	20.8163	20.8647	22.8139	22.5103	21.9005	20.467	20.7232	20.5445	23.972	7.374	0.0923077	0	Lipo/SPII
A0A2Z5YDI2	Elongation factor P (EF-P)	21.964	23.9345	24.4124	23.3779	24.1324	23.4515	23.1826	22.7176	23.1292	23.167	20.396	5.2624	-0.228342	0	NC
A0A2Z5YBI1	Putative L-carnitine dehydratase	21.9445	21.5754	22.0891	22.4278	21.8855	22.7441	22.7571	22.8049	22.984	22.9726	42.73	5.4692	-0.158853	0	NC
A0A2Z5Y7K2	Alpha/beta hydrolase	21.8821	21.5948	21.9898	22.4336	21.5981	22.1687	23.0118	22.3267	23.0117	23.4881	32.796	4.8784	-0.144737	0	NC
A0A2Z5YDT5	Quinone reductase	21.8717	23.3271	23.7544	23.6833	22.17	22.3644	21.6441	21.7558	21.8922	22.9238	34.439	4.9918	0.26131	0	NC
A0A2Z5YJ00	O-methylpimelyl-ACP methylesterase	21.8569	18.9128	20.944	20.3275	20.1275	21.3398	21.3209	20.5444	21.3622	22.1797	28.214	4.5267	0.229057	0	NC
A0A2Z5YGZ5	Anthranilate phosphoribosyltransferase	21.8302	22.4534	21.4546	22.199	22.1669	22.3351	21.8249	22.1083	22.2229	23.1099	34.141	4.8406	0.222054	0	NC
A0A2Z5YGU2	NADP-dependent oxidoreductase	21.8162	21.0836	23.0036	22.7491	20.9573	21.6582	20.947	21.2153	20.6563	20.8224	35.355	4.5019	0.124332	0	NC
A0A2Z5YEN3	Uncharacterized protein	21.7935	22.0849	23.9123	21.0078	20.9542	21.6101	21.3016	20.9228	22.4187	21.9085	6.241	3.8659	-0.237931	0	NC
A0A2Z5YAB0	maleylpyruvate isomerase family mycothiol-dependent enzyme	21.7873	22.8824	22.5601	23.1809	22.6941	22.793	22.357	22.8249	22.6187	23.4975	22.241	7.3503	-0.0794258	0	NC
A0A2Z5Y9B4	Acetate kinase (Acetokinase)	21.7125	22.3981	23.348	23.319	20.9072	21.635	22.8142	22.5099	22.8779	23.0529	40.65	5.2392	0.0480211	0	NC
A0A2Z5Y898	CoA transferase	21.7112	20.6692	20.6206	21.1839	21.3658	22.1133	22.2098	21.7645	22.2581	22.6131	42.093	4.7911	-0.0513924	0	NC
A0A2Z5YC50	Long-chain-fatty-acid--AMP ligase FadD26	21.7067	20.5061	20.3159	21.1645	23.7933	24.0387	23.6346	23.6269	23.8768	23.3104	62.902	4.9129	-0.0135274	0	NC
A0A2Z5YE27	Putative phosphoribosyl transferase	21.6902	20.6661	20.5567	22.4135	20.5313	20.306	20.7712	21.0504	21.2396	22.1572	46.22	6.2719	0.0401376	0	NC
A0A2Z5YEH8	Putative inositol 1-monophosphatase ImpA	21.6739	21.4705	21.6265	21.2906	20.4059	20.7006	19.9491	20.301	20.6678	21.6937	28.144	4.7175	0.165926	0	NC
A0A2Z5YCG9	Formyltetrahydrofolate deformylase (Formyl-FH(4) hydrolase)	21.6479	22.2907	22.9368	22.1669	20.7011	21.9323	22.2163	21.8085	22.9519	22.1213	32.98	6.6005	-0.0379195	0	NC
A0A2Z5YEP6	Cytidylate kinase	21.6325	20.5869	21.5746	21.0441	22.2002	21.8661	21.2087	20.9496	21.4129	21.053	19.927	4.6539	-0.0537234	0	NC
A0A2Z5Y855	Cation-transporting P-type ATPase B	21.5703	21.5603	22.3865	23.2175	22.6437	23.6279	23.4838	23.6935	23.71	24.3757	78.302	5.7023	0.40251	7	NC
A0A2Z5YHZ1	Serine/threonine-protein kinase PknK	21.5162	21.787	21.5409	21.8006	21.516	22.7737	22.8754	23.079	22.9063	22.7694	112.777	5.0956	-0.0597303	0	NC
A0A2Z5YPF2	Uncharacterized protein	21.4501	22.4126	23.8428	24.5524	21.4092	21.0577	21.3711	21.6661	21.8414	22.4028	95.075	6.2189	-0.288262	0	NC
A0A2Z5YDJ9	Acyl-CoA thioesterase II	21.367	21.66	21.4941	22.3871	21.7886	22.0224	21.9194	22.0752	22.1339	22.5172	31.166	5.7344	-0.270463	0	NC
A0A2Z5Y8Y7	Uncharacterized protein	21.3645	23.6593	24.6045	22.7721	21.1723	22.1143	22.5255	21.7277	22.1182	21.4786	11.139	4.1535	-0.573469	0	NC
A0A2Z5YF80	TfuA-like protein	21.2495	21.3584	22.7202	22.8461	20.9713	21.8177	21.8536	22.2327	22.4399	22.8899	54.154	4.8067	-0.0111332	0	NC
A0A2Z5YMN4	Arylamine N-acetyltransferase	21.24	21.5338	22.1189	23.0557	20.8781	21.8597	21.7533	22.6667	22.4724	23.5626	30.662	4.8941	-0.108214	0	NC
A0A2Z5YB96	HTH-type transcriptional repressor FabR (TetR family transcriptional regulator)	21.0053	21.004	21.0748	21.265	20.8868	20.2389	19.8309	20.2973	19.7782	20.6769	20.394	6.4952	0.0137566	0	NC
A0A2Z5YBU1	Glyoxalase	20.9	21.5637	22.0266	22.2404	21.5136	22.1997	22.2889	22.7968	22.5866	23.3897	31.14	6.0457	-0.151042	0	NC
A0A2Z5YAR2	3-hydroxyisobutyrate dehydrogenase (HIBADH)	20.8926	21.0525	22.4135	22.8065	20.922	21.2101	21.1943	21.4612	21.6945	22.0126	29.398	4.9801	0.379592	0	SPI
A0A2Z5YNA8	SnoaL-like domain protein	20.8645	21.1237	21.5129	20.6359	20.7365	21.2377	20.9771	20.5097	20.5859	20.0327	12.631	4.4213	-0.161739	0	NC
A0A2Z5YCU9	tRNA (guanine-N(1)-)-methyltransferase	20.7246	20.6317	20.7649	21.3014	21.2692	21.2511	21.0731	21.3555	20.9506	22.7807	25.488	5.0003	-0.263478	0	NC
A0A2Z5Y7V6	PadR family transcriptional regulator	20.374	21.1225	20.6484	20.312	20.3832	20.1275	20.0621	20.2984	20.318	20.4462	21.608	7.1708	-0.412234	0	NC
a) Theoretical molecular weight (MW), isoelectric point (pI) were retrieved for all identified proteins through using EMBOSS Pepstats.
Gr., GRAVY) values were obtained through http://www.gravy-calculator.de.
b) The number of transmembrane spanning domains (TMD) was predicted using TMHMM 2.0 .
c) Secr. sig., secretion signal motifs were predicted using the SignalP4.1 and SecretomeP 2.0. SPI, protein secreted via the classical Sec-translocon-dependent secretion involving signal peptidase I.
TatP/SPI, protein secreted via the twin-arginine-dependent translocation involving signal peptidase I.
Lipo/SPII, membrane anchored proteins exported via the Sec-pathway involving signal peptidase II. NC, non-classical secretion pathway.
