# Supplementary material for: Surface-Shaving Proteomics of Mycobacterium marinum Identifies Biofilm Subtype-Specific Changes Affecting Virulence, Tolerance, and Persistence
Source: mSystems. 2021 Jun 22;6(3):e00500-21. doi: 10.1128/mSystems.00500-21 (PMC8269238; doi:10.1128/mSystems.00500-21)
Supplement: TABLE S3 [file msystems.00500-21-st003.xlsx]

## Sheet: Log2-transformed MaxLFQ data
LFQ intensity 381	LFQ intensity 396	LFQ intensity 397	LFQ intensity 399	LFQ intensity 400	LFQ intensity 401	LFQ intensity 402	LFQ intensity 404	LFQ intensity 405	LFQ intensity 406	LFQ intensity 407	LFQ intensity 409	LFQ intensity 410	LFQ intensity 411	LFQ intensity 412	LFQ intensity 414	LFQ intensity 415	LFQ intensity 416	LFQ intensity 417	LFQ intensity 419	LFQ intensity 420	LFQ intensity 421	LFQ intensity 422	LFQ intensity 424	LFQ intensity 426	LFQ intensity 427	LFQ intensity 430	LFQ intensity 432	LFQ intensity 433	LFQ intensity 434	LFQ intensity 435	LFQ intensity 437	LFQ intensity 438	LFQ intensity 439	LFQ intensity 440	LFQ intensity 450	LFQ intensity 451	LFQ intensity 452	LFQ intensity 453	LFQ intensity 455	LFQ intensity 456	LFQ intensity 457	LFQ intensity 458	Peptides	Razor + unique peptides	Unique peptides	Sequence coverage [%]	Unique + razor sequence coverage [%]	Unique sequence coverage [%]	Mol. weight [kDa]
#!{Type}E	E	E	E	E	E	E	E	E	E	E	E	E	E	E	E	E	E	E	E	E	E	E	E	E	E	E	E	E	E	E	E	E	E	E	E	E	E	E	E	E	E	E	N	N	N	N	N	N	N
#!{C:Group1}PBF_2w	PBF_2w	PBF_2w	SBF_1w	SBF_1w	SBF_1w	SBF_1w	SBF_2w	SBF_2w	SBF_2w	SBF_2w	SBF_2d	SBF_2d	SBF_2d	SBF_2d	PL_log	PL_log	PL_log	PL_log	PBF_3w	PBF_3w	PBF_3w	PBF_3w	SBF_3w	SBF_3w	SBF_3w	PBF_2w	SBF_4w	SBF_4w	SBF_4w	SBF_4w	PBF_4w	PBF_4w	PBF_4w	PBF_4w	PBF_12w	PBF_12w	PBF_12w	PBF_12w	SBF_12w	SBF_12w	SBF_12w	SBF_12w
26.1193	25.4755	26.0415	27.081	27.2357	27.2483	27.5358	26.5658	26.416	26.6473	26.3813	27.4655	27.4192	27.2755	27.5992	26.578	26.8679	26.6449	26.5198	25.8612	26.255	25.8959	25.9239	26.3961	26.9737	26.9807	26.6352	26.7019	26.6976	26.5904	26.8834	26.2467	26.176	26.2455	26.0849	27.1649	26.9545	26.9727	26.7496	27.2748	27.8767	27.7643	27.4845	7	7	7	51.6	51.6	51.6	13.442
26.5428	25.5794	24.5797	25.8717	25.9647	26.0086	26.0331	24.7289	25.8866	25.207	25.1817	27.1623	27.3775	27.2309	27.5662	26.5555	26.6618	26.5509	26.7369	26.2135	26.0053	25.8896	25.6304	25.1891	24.7897	24.0688	25.5547	25.1748	24.9708	24.92	24.5598	26.4649	26.0442	26.3553	26.2697	25.4923	25.7085	24.5935	25.3415	24.4936	23.1981	NaN	24.5455	4	4	4	49.5	49.5	49.5	11.659
NaN	NaN	NaN	25.3517	25.9247	25.8769	25.5616	26.5331	25.9997	26.1914	26.4005	24.857	25.0613	25.1285	25.2922	24.812	24.871	24.4914	24.5108	23.7527	24.7784	23.2471	24.5346	25.9816	25.8127	25.1692	NaN	26.137	25.6397	25.7199	25.1807	24.9212	24.3003	24.517	24.4062	25.1114	24.7397	22.2896	24.7615	25.5739	23.2717	23.5186	23.874	1	1	1	21.3	21.3	21.3	6.8662
26.6991	26.8089	27.1279	27.3709	27.5738	27.495	27.9275	27.3529	27.3848	27.2498	27.002	27.8576	27.8547	27.7797	28.0966	27.2453	27.2855	27.259	27.1814	27.2375	26.5863	27.124	26.9982	27.3955	27.4204	27.2784	27.2981	26.9548	26.9556	27.0188	27.0411	27.3081	27.0875	26.8397	26.9372	26.8229	26.8957	26.774	27.0296	26.8771	26.4418	26.4555	26.7629	7	7	7	67.4	67.4	67.4	14.392
25.5355	25.9469	25.9685	27.145	27.1993	27.2396	27.1115	26.4344	26.5458	26.6224	26.437	27.5742	27.5686	27.5352	27.6443	26.9144	26.6203	26.582	26.9939	25.8887	26.4697	26.1423	26.1785	26.4159	26.3458	26.091	26.4152	26.5973	26.3998	26.6728	26.2187	27.1282	26.5684	26.9284	26.9512	26.1768	26.0508	26.0693	26.439	26.1169	25.9397	26.0768	26.1634	10	10	10	72.1	72.1	72.1	19.457
24.7277	25.0158	23.443	24.4701	24.4804	25.1531	25.5126	25.0494	25.1684	23.5849	24.922	26.6663	25.7168	26.6258	25.7732	26.1245	26.0843	25.7033	25.8583	25.1546	25.9725	NaN	NaN	24.9021	23.6673	22.9659	25.0617	24.8069	24.2687	24.2141	23.8813	24.8857	25.2363	25.1965	24.8708	NaN	25.3512	24.5374	25.2009	25.3478	23.9132	24.1057	24.1565	5	5	5	34.8	34.8	34.8	14.593
25.8878	26.3656	26.517	28.0125	28.0131	27.9727	28.3999	27.5619	27.5818	27.6851	27.4661	28.1009	27.9751	27.8948	27.9064	26.7594	26.7205	26.8465	26.9769	26.172	27.0374	26.3818	27.1519	27.4914	27.9267	27.2681	26.8845	27.4172	27.6425	27.3243	27.4952	27.9094	26.9908	27.6336	27.4579	26.5195	26.6725	26.968	26.972	27.7056	27.3535	27.0386	27.2156	9	9	9	49.1	49.1	49.1	22.935
NaN	NaN	NaN	20.704	20.377	20.7217	NaN	20.6786	21.5514	20.6035	20.6919	22.0579	22.4453	21.2005	22.9253	NaN	NaN	NaN	NaN	NaN	23.0725	NaN	NaN	20.6139	NaN	NaN	NaN	19.7412	19.3668	19.6889	19.345	21.2714	NaN	NaN	NaN	NaN	NaN	NaN	NaN	NaN	NaN	NaN	NaN	2	2	2	31.9	31.9	31.9	8.0741
NaN	NaN	NaN	20.5107	20.4654	20.4859	NaN	20.3671	20.6045	20.5101	20.0554	20.6725	20.679	20.4379	NaN	NaN	NaN	NaN	NaN	NaN	NaN	NaN	NaN	20.4413	20.6357	NaN	NaN	20.7662	20.553	20.6272	20.8364	NaN	NaN	NaN	NaN	NaN	NaN	NaN	NaN	20.4281	NaN	NaN	NaN	4	4	4	30.3	30.3	30.3	32.893
NaN	NaN	NaN	NaN	19.2815	19.6541	NaN	NaN	NaN	NaN	NaN	NaN	NaN	NaN	NaN	NaN	NaN	NaN	NaN	NaN	NaN	NaN	NaN	NaN	NaN	NaN	NaN	NaN	NaN	NaN	NaN	NaN	NaN	NaN	NaN	NaN	NaN	NaN	NaN	NaN	NaN	NaN	NaN	6	5	5	25.1	22.4	22.4	32.515
NaN	NaN	NaN	22.0624	21.7633	21.3838	NaN	21.9311	21.6768	21.7735	21.7302	21.1731	21.4993	21.1779	21.2534	NaN	NaN	NaN	20.9682	NaN	NaN	NaN	NaN	21.7997	21.8175	20.9849	NaN	21.4931	21.1518	21.3993	21.0173	NaN	NaN	NaN	NaN	NaN	NaN	NaN	NaN	21.5248	NaN	NaN	NaN	6	6	6	28.5	28.5	28.5	33.305
23.4923	23.9017	24.8605	25.9047	25.6228	25.4894	25.4996	24.8946	25.5076	24.8773	25.088	25.9581	25.8557	25.7151	25.828	26.1175	26.0689	26.3357	26.3935	24.1033	25.2199	25.699	25.9162	24.6091	24.8678	25.1417	25.7441	24.7395	25.0051	24.8965	24.9327	26.8258	26.1744	26.1893	26.2148	23.606	25.1897	25.7633	25.0618	24.8134	25.2122	24.8575	25.3906	16	16	16	74.6	74.6	74.6	20.095
NaN	23.9649	24.2695	25.2012	25.5293	25.4786	25.0788	24.5448	24.4598	24.6678	24.4454	26.0677	26.2786	26.0106	26.1232	25.2213	24.571	25.353	25.0738	24.243	24.4074	24.3374	24.4469	24.3873	24.1677	24.3324	24.2011	24.9484	24.7866	24.6531	24.1965	25.4619	24.9971	25.1288	25.3108	24.8029	24.6741	22.937	25.0402	24.9413	23.0671	23.1191	24.0026	2	2	2	31.9	31.9	31.9	14.686
26.7733	25.9984	26.7187	27.7437	27.8968	27.9389	27.3789	27.3852	27.3594	27.5443	27.317	28.2237	28.3061	28.3011	28.5721	27.5666	27.4823	27.5253	27.471	26.6385	26.8528	26.6927	26.6794	27.0689	27.4757	27.3896	27.373	27.436	27.2067	27.2183	27.4908	27.1043	26.8418	26.6573	26.8508	27.4959	27.0587	27.1692	27.6774	27.6593	27.6195	27.4618	27.3809	13	13	13	53.2	53.2	53.2	23.408
22.7851	24.4043	24.2502	25.3066	25.1539	25.12	25.4891	23.976	24.2467	23.7882	23.8887	26.28	26.5638	26.266	26.4408	25.6376	25.1556	25.9219	25.4459	24.5491	25.0057	25.0882	25.1212	23.5123	23.8776	24.0934	25.4555	23.9407	24.2534	24.207	23.8089	25.4557	25.0814	25.0428	25.0697	24.8452	24.8375	25.7124	24.6892	23.9948	24.8978	24.5714	24.8948	6	6	6	29.6	29.6	29.6	20.281
NaN	23.37	23.7526	25.3277	25.2201	25.7345	25.888	25.4715	25.5223	25.8184	25.4871	24.6414	24.9313	24.8831	24.972	24.5749	24.1356	23.9983	23.3814	23.9616	23.2924	NaN	21.8333	25.7199	25.1014	25.7153	23.5658	25.5703	25.2622	25.3852	25.2325	21.9969	21.807	21.7358	22.4262	22.6289	21.9582	23.3774	22.5726	25.0026	23.9598	24.5908	24.6414	15	15	15	48.8	48.8	48.8	45.386
28.0257	28.0517	29.1139	30.0024	30.1527	30.1629	30.462	29.1844	29.3979	29.2255	28.9402	30.67	30.7709	30.4955	30.3946	29.8276	29.8243	29.8006	29.7271	27.6824	28.3021	27.7757	28.039	27.6122	27.8044	27.9339	29.8083	27.8967	27.3873	27.4756	27.4296	28.6917	28.4318	28.4365	28.5013	27.1334	27.6444	27.4294	27.3806	27.0246	26.9465	27.3026	27.2558	9	9	9	90	90	90	10.747
24.3745	24.3232	24.0664	24.2098	24.1691	24.1378	24.0541	24.4604	24.4287	24.5095	24.5913	24.3759	24.2819	24.3896	24.0759	24.9897	25.0237	24.9248	25.2697	24.3827	23.9553	23.966	23.7985	24.6019	24.5806	25.0688	25.3728	24.7228	24.5804	24.2037	24.8161	23.3902	23.7205	23.4488	23.3439	24.9245	23.7931	24.8011	25.0182	24.9033	24.375	24.9792	25.6	6	6	6	37.6	37.6	37.6	18.647
NaN	NaN	NaN	17.9484	NaN	NaN	18.1936	NaN	NaN	NaN	NaN	NaN	NaN	NaN	NaN	NaN	NaN	NaN	NaN	NaN	NaN	NaN	NaN	NaN	NaN	18.1806	NaN	17.819	NaN	NaN	NaN	NaN	NaN	NaN	NaN	NaN	NaN	NaN	NaN	NaN	20.5787	NaN	20.2275	1	1	1	10.5	10.5	10.5	15.128
27.2092	27.6278	27.6892	27.8491	27.8672	27.9125	27.8564	27.8281	27.9213	27.6818	27.7737	27.9756	27.922	27.8307	27.9282	27.4937	27.4141	27.5337	27.3774	27.7961	27.7759	27.5627	27.5165	27.7222	27.587	27.7367	27.7971	27.6735	27.7994	27.8743	27.9746	28.1679	28.0762	27.8844	27.9638	28.191	28.0277	28.2773	27.8	27.553	27.6376	27.6535	27.7603	15	15	15	56.3	56.3	56.3	44.78
NaN	NaN	22.1289	22.961	22.528	22.6868	22.7934	22.5085	22.5517	22.6442	22.6144	22.6829	22.8776	22.8066	23.1273	NaN	21.7248	NaN	21.7304	NaN	NaN	NaN	22.4021	22.6359	22.1513	22.0835	NaN	22.3858	22.6743	22.72	22.6801	22.2633	22.558	22.2119	22.2671	23.1291	NaN	22.3619	21.8506	21.9587	NaN	22.5938	23.0621	13	13	13	38	38	38	51.146
NaN	NaN	NaN	NaN	NaN	20.6975	NaN	NaN	21.0551	NaN	NaN	NaN	NaN	NaN	NaN	NaN	NaN	NaN	NaN	NaN	NaN	NaN	NaN	NaN	NaN	NaN	NaN	20.7813	20.6932	21.0491	21.0301	21.3708	NaN	21.0919	NaN	NaN	NaN	NaN	NaN	NaN	NaN	NaN	NaN	4	4	4	16.3	16.3	16.3	31.686
NaN	NaN	21.9494	22.8266	22.2059	21.6816	22.225	22.3325	22.6291	22.4838	22.3107	21.6825	22.039	21.4316	22.0974	NaN	NaN	NaN	NaN	NaN	NaN	NaN	NaN	21.9703	21.6976	21.8355	NaN	21.8869	22.7532	22.2427	22.7245	22.9905	NaN	22.3584	22.3847	22.0624	22.2929	22.7633	21.8372	21.9724	22.1009	22.7718	22.4813	7	7	7	28.9	28.9	28.9	43.426
NaN	NaN	NaN	NaN	NaN	NaN	NaN	NaN	NaN	20.8937	NaN	NaN	NaN	NaN	NaN	NaN	NaN	NaN	NaN	NaN	NaN	NaN	NaN	NaN	NaN	NaN	NaN	20.695	NaN	NaN	NaN	21.3538	NaN	21.1613	NaN	NaN	NaN	NaN	NaN	NaN	NaN	NaN	NaN	3	3	3	11.7	11.7	11.7	29.727
NaN	24.0933	23.9432	24.0198	24.1638	24.1309	23.9255	24.1678	24.2979	24.2218	24.3324	24.5711	24.2855	24.2807	24.402	23.332	23.6005	23.2724	23.6279	24.1526	23.2518	23.1431	23.2704	24.305	23.7874	23.7139	23.3701	24.3174	24.091	24.4542	24.2937	23.4209	23.039	23.3572	23.3561	23.1555	23.7563	NaN	23.766	24.5139	24.4294	24.6404	23.5831	11	11	11	42.7	42.7	42.7	40.214
NaN	NaN	22.7271	23.2436	22.9405	22.7389	23.5358	23.2076	23.2317	23.0838	23.2681	22.3305	22.2469	22.3819	22.1831	22.7353	23.218	23.2351	23.0744	22.3277	22.636	NaN	NaN	23.0436	23.3836	23.0595	23.2265	23.0109	23.155	23.3434	23.1951	22.9832	22.7498	22.801	22.644	23.5707	23.9096	23.9263	23.1005	23.1043	24.029	23.8301	23.3859	6	6	6	28.7	28.7	28.7	39.695
NaN	NaN	NaN	NaN	NaN	NaN	NaN	NaN	NaN	NaN	20.8906	20.731	20.6894	20.6657	20.3822	NaN	NaN	NaN	NaN	NaN	21.357	NaN	NaN	NaN	NaN	NaN	NaN	NaN	NaN	NaN	NaN	22.7238	21.2942	21.8022	21.962	22.2634	NaN	22.3597	21.2949	20.5518	NaN	20.4731	NaN	4	4	4	22.7	22.7	22.7	21.8
NaN	NaN	NaN	21.7059	22.5741	22.1983	NaN	23.7946	24.0632	23.3153	24.1278	NaN	NaN	NaN	NaN	NaN	NaN	NaN	NaN	NaN	NaN	NaN	NaN	24.2463	NaN	22.302	NaN	24.35	24.3269	24.6777	24.4516	NaN	NaN	NaN	NaN	NaN	NaN	NaN	23.4638	21.7509	NaN	NaN	NaN	25	2	2	57.6	5.1	5.1	81.031
22.2036	22.8639	24.1071	25.4039	25.1036	25.2539	22.1041	26.0774	25.9469	25.9056	26.1016	24.6982	24.4691	24.5602	24.1572	22.61	22.7249	22.4735	22.6078	23.9179	24.9686	24.3416	23.7273	26.3981	25.6557	25.7794	23.9617	26.1341	25.9855	26.1244	25.8497	23.2364	24.0261	23.4795	23.416	22.4272	23.2032	NaN	25.6253	24.7287	22.6643	21.2232	22.8181	5	5	5	41.1	41.1	41.1	16.134
24.3178	23.5506	NaN	24.2536	24.2282	23.6628	24.2817	22.7032	NaN	22.9847	22.5389	25.6008	25.4749	25.2119	25.2393	25.3033	25.3281	24.9063	25.5706	24.4042	24.3677	24.7287	24.7634	22.6436	22.444	22.2397	24.4648	22.6339	22.6121	22.2472	22.3557	24.5069	25.1779	25.2288	25.1162	24.5557	24.5577	23.594	23.9623	22.5745	NaN	22.7523	23.654	3	3	3	36.8	36.8	36.8	6.5377
27.9936	27.7436	28.5088	29.2579	29.2365	29.2757	29.3369	29.2325	29.2292	29.2542	29.2671	28.8929	28.898	28.8082	28.8862	28.6969	28.8062	28.7217	28.6131	28.4181	28.5872	28.226	28.4477	28.8023	28.67	28.7884	28.6248	28.6173	28.5791	28.5866	28.6393	29.0273	28.5325	28.8019	28.7419	29.3609	28.5039	29.7723	28.3082	28.5606	28.3452	28.4398	28.4316	23	23	23	75.2	75.2	75.2	40.82
NaN	NaN	23.2287	23.9747	23.8495	23.9139	23.113	23.3251	23.2956	23.5824	23.3266	23.0216	22.759	23.1925	23.0746	23.1108	23.7476	23.0103	23.6588	NaN	23.9675	23.7955	24.3572	22.4432	22.8028	22.7095	23.9928	23.1204	23.2821	23.2833	23.1741	25.2551	24.4821	24.8253	24.442	24.4363	24.5382	25.3473	24.4452	22.9301	23.512	23.4054	22.923	14	14	1	37.4	37.4	2.5	60.31
NaN	NaN	NaN	NaN	NaN	20.3085	NaN	20.4614	20.9731	20.9533	20.9455	21.0502	21.0883	NaN	NaN	NaN	NaN	NaN	NaN	NaN	NaN	NaN	NaN	NaN	21.2319	21.2138	NaN	NaN	20.7892	NaN	20.8477	20.9365	NaN	20.6568	NaN	21.0628	NaN	NaN	NaN	20.988	21.0939	21.2299	NaN	5	5	5	16.9	16.9	16.9	34.524
26.9421	26.8893	26.876	27.5259	27.8023	27.7021	27.9439	27.882	27.6611	27.9512	27.7694	27.7795	27.8823	28.015	27.9358	28.2881	28.2803	28.2688	28.1764	27.2504	28.0913	27.9069	28.1899	27.4917	27.1625	27.0573	27.5407	27.0194	27.061	27.1731	27.301	28.9682	28.3738	28.6936	28.6803	28.5518	28.5842	28.2485	28.0337	27.1844	27.3548	27.5375	27.4731	21	21	21	57.7	57.7	57.7	53.884
NaN	NaN	NaN	22.9996	22.8387	23.1178	23.2235	22.6687	22.9429	22.7263	22.9324	22.2795	22.3419	22.429	22.4296	22.7784	22.5475	22.1813	22.47	NaN	23.0057	NaN	NaN	22.3351	22.6564	23.2218	22.9601	22.5386	22.8902	22.436	22.7208	23.1948	23.1558	22.7373	23.068	22.9664	23.4007	23.1582	22.7431	22.6136	23.5667	23.5748	23.634	13	13	13	42.7	42.7	42.7	44.586
22.5055	23.7216	25.2427	25.9152	25.9315	25.8776	25.7564	25.9144	25.7552	25.9846	25.9436	25.6961	25.7515	25.6555	25.6789	24.4133	23.889	24.1551	23.9576	24.2944	25.3083	25.8539	25.1182	26.0845	25.9723	26.1285	25.1175	26.0747	26.3073	26.2294	26.1998	25.372	24.9061	25.3903	25.4216	25.2369	25.3622	25.704	25.9107	26.1637	25.5594	26.0601	26.0456	22	22	22	53	53	53	50.604
NaN	NaN	NaN	22.3828	22.4274	22.3877	22.9788	22.7054	22.4904	20.7841	22.7275	22.4582	22.1493	NaN	NaN	NaN	NaN	22.1484	NaN	NaN	22.8121	22.7747	NaN	22.8169	NaN	21.7646	NaN	22.466	22.4195	22.1995	22.1126	23.0532	22.4049	22.8349	22.4819	22.66	22.6349	23.1146	22.7395	22.5319	23.4266	22.978	23.0642	5	5	5	28.1	28.1	28.1	25.386
22.7123	22.9037	24.3517	25.6308	25.6724	25.8816	23.6257	25.9486	25.8711	25.6799	25.9057	25.1014	24.9925	24.8461	25.431	24.5582	25.1259	24.2491	24.2521	23.8557	24.4566	24.3728	24.6571	25.4714	24.169	24.7209	23.5845	25.0402	24.4933	25.0349	24.5345	25.1122	24.5908	24.6241	24.708	23.4721	23.2605	23.6695	25.2329	24.5751	21.157	21.2568	21.9409	3	3	3	71.9	71.9	71.9	6.9432
NaN	NaN	22.9129	23.7214	23.4391	23.4175	23.8473	23.0139	23.3037	23.1499	22.7976	23.4328	23.5823	23.3351	23.5767	NaN	NaN	NaN	NaN	23.6461	23.431	NaN	23.2477	22.6881	22.7997	22.7898	23.2484	21.9746	22.5284	22.3978	22.4994	23.924	23.6105	23.521	23.7755	23.7366	23.4576	23.5891	23.0715	20.2813	22.871	22.7461	22.6882	3	3	3	45.2	45.2	45.2	10.257
NaN	NaN	NaN	21.7975	22.2017	21.7808	21.1164	22.051	22.4119	22.1972	22.164	21.9544	21.8959	21.3542	21.362	NaN	NaN	NaN	NaN	NaN	NaN	NaN	NaN	22.4063	22.1516	22.4478	22.364	22.6876	22.9392	22.9193	23.0555	23.0164	NaN	22.7185	22.8133	22.8347	22.7679	23.2504	22.8564	22.5366	22.6812	22.7854	22.9437	9	9	9	35.2	35.2	35.2	43.591
NaN	NaN	24.8745	24.129	24.157	24.5293	25.2637	25.0719	24.513	24.6226	24.7384	24.1931	24.0384	NaN	NaN	NaN	NaN	NaN	NaN	NaN	24.8304	NaN	NaN	24.8335	24.9466	24.5351	24.0865	24.9105	24.582	24.5059	24.1269	24.9756	NaN	24.8591	25.425	NaN	NaN	25.2096	NaN	24.3355	24.9753	24.9036	24.9053	7	7	7	52.5	52.5	52.5	20.183
NaN	NaN	NaN	20.849	NaN	NaN	20.2209	NaN	NaN	NaN	19.8785	NaN	NaN	NaN	NaN	NaN	NaN	NaN	NaN	NaN	21.31	NaN	NaN	NaN	NaN	NaN	NaN	NaN	19.9567	NaN	NaN	22.4009	21.503	22.6498	22.8127	NaN	NaN	NaN	20.7632	NaN	NaN	NaN	21.031	9	9	9	30.3	30.3	30.3	47.502
NaN	NaN	NaN	22.766	22.0995	22.5415	NaN	22.6008	22.1173	22.662	22.8835	NaN	NaN	NaN	NaN	NaN	NaN	NaN	NaN	NaN	NaN	NaN	NaN	22.314	NaN	NaN	NaN	NaN	22.7722	22.3205	22.2759	23.9774	24.8372	23.8592	23.3561	NaN	NaN	NaN	23.4435	NaN	22.8954	23.0357	24.0746	7	7	7	50.4	50.4	50.4	26.987
NaN	NaN	22.2523	21.0795	21.1998	21.1517	21.0682	21.2497	21.4727	21.0278	21.445	19.9985	19.8075	NaN	20.0643	NaN	NaN	NaN	NaN	NaN	22.2136	22.0222	21.835	21.9169	21.7102	NaN	NaN	21.9369	21.7323	22.1727	21.7953	21.0436	21.7482	22.2133	NaN	22.6552	22.4573	22.4526	22.413	22.4395	21.5061	21.5331	21.0944	4	4	4	27.2	27.2	27.2	20.224
NaN	24.2249	22.5296	21.8267	21.9182	21.6457	22.2808	21.4089	21.0951	20.893	20.9765	21.8788	22.6882	21.7905	22.6104	NaN	NaN	NaN	NaN	24.1615	23.3811	22.9811	NaN	21.2865	NaN	21.6639	NaN	21.2774	21.4131	21.5663	20.8976	23.2812	NaN	23.4385	24.0534	22.7335	22.7041	23.8912	22.459	22.2122	22.8834	22.7696	23.0755	5	5	5	30	30	30	25.701
NaN	NaN	NaN	21.764	21.3444	NaN	NaN	21.2157	NaN	NaN	21.1023	22.0731	NaN	21.6867	21.7384	NaN	NaN	NaN	NaN	NaN	NaN	NaN	NaN	NaN	21.9714	NaN	NaN	NaN	NaN	NaN	20.8306	21.8356	NaN	21.6883	22.0556	NaN	NaN	NaN	21.9346	NaN	NaN	NaN	NaN	6	6	6	26.1	26.1	26.1	37.458
NaN	NaN	21.8302	22.2827	21.9861	22.5842	22.4872	21.9068	21.9439	21.9885	21.4603	21.8001	22.4155	22.2894	22.1626	NaN	NaN	NaN	NaN	22.4534	NaN	NaN	NaN	22.1115	22.0329	22.1806	NaN	22.1136	22.3328	22.2877	22.1576	21.7584	NaN	21.2123	21.393	22.2536	NaN	22.6026	21.7409	22.8434	23.1978	23.1756	23.2226	11	11	11	49.9	49.9	49.9	37.808
NaN	NaN	NaN	21.2032	20.9814	21.0579	21.4986	20.7561	21.2042	21.0255	20.7403	21.3912	21.3203	21.9168	21.83	NaN	NaN	NaN	NaN	21.7139	21.3132	NaN	NaN	21.04	20.8864	21.2775	NaN	21.1744	21.6205	21.3556	21.4848	22.3413	22.7826	22.5548	21.9918	22.1066	21.8475	22.6023	22.3794	21.7703	22.217	22.106	22.7642	6	6	6	27.1	27.1	27.1	36.182
NaN	NaN	NaN	22.6129	22.5745	22.3535	22.3243	22.719	22.478	22.3731	22.2315	22.0739	22.1676	21.9325	22.0716	NaN	NaN	22.4356	NaN	NaN	NaN	NaN	NaN	22.0991	22.3285	21.6543	NaN	22.3074	22.4063	22.5084	22.2771	23.1638	NaN	22.6499	22.6043	22.5714	22.8669	NaN	22.3848	21.5583	21.5101	21.7814	21.6187	6	6	6	44.4	44.4	44.4	24.042
NaN	NaN	NaN	NaN	NaN	NaN	NaN	NaN	NaN	NaN	NaN	NaN	NaN	NaN	NaN	NaN	NaN	NaN	NaN	NaN	NaN	NaN	NaN	NaN	NaN	NaN	NaN	NaN	20.2093	NaN	20.2258	NaN	NaN	NaN	NaN	NaN	NaN	NaN	NaN	NaN	NaN	NaN	NaN	6	6	6	28.1	28.1	28.1	23.865
NaN	NaN	22.5625	24.0768	24.5318	24.1711	23.2171	24.0285	23.9196	24.0924	24.2442	23.523	23.9581	23.4375	24.09	22.6979	21.9614	22.5354	22.501	NaN	NaN	NaN	NaN	24.5267	24.0594	24.4999	22.5339	24.3619	24.1707	24.2663	24.4509	22.4104	NaN	21.59	22.2985	22.4347	22.2891	NaN	22.6003	24.4031	24.1184	23.1325	23.6105	11	11	11	51.5	51.5	51.5	36.02
NaN	NaN	NaN	21.5094	21.7158	21.0828	NaN	21.9249	22.3541	21.6952	21.8382	21.9383	21.6545	21.9256	22.0347	NaN	NaN	NaN	NaN	22.1677	NaN	NaN	NaN	21.862	22.0072	21.8743	NaN	22.0396	22.1836	22.4693	22.0695	22.8766	NaN	22.4125	22.741	NaN	22.3736	NaN	22.5348	22.1084	NaN	NaN	NaN	10	10	10	26.2	26.2	26.2	56.113
NaN	NaN	NaN	NaN	NaN	NaN	27.0263	NaN	NaN	NaN	NaN	NaN	NaN	NaN	NaN	NaN	NaN	NaN	NaN	NaN	NaN	NaN	NaN	NaN	NaN	NaN	NaN	NaN	NaN	NaN	NaN	NaN	NaN	NaN	NaN	NaN	29.4846	32.0874	NaN	NaN	26.0998	29.3832	28.4795	4	4	4	13.5	13.5	13.5	36.815
NaN	22.1365	24.3898	25.5653	25.6663	25.6736	25.6239	25.561	25.2772	25.6447	25.6788	24.5197	24.398	24.1124	24.2407	22.0017	23.1829	22.5547	23.1792	23.0857	24.3144	23.798	23.6487	26.1533	25.8177	25.8587	24.2704	25.7539	25.7714	25.8904	25.7677	23.7557	23.8423	23.9137	24.0489	24.4795	24.4822	24.3401	24.5898	25.9337	25.7371	25.7125	25.498	19	19	19	43.9	43.9	43.9	56.618
NaN	NaN	NaN	21.2634	20.9696	21.0789	20.5391	21.0128	21.1263	20.8852	20.8351	20.8141	20.957	21.0414	21.2232	NaN	NaN	NaN	NaN	NaN	21.075	NaN	NaN	21.0692	21.6499	21.521	NaN	21.58	21.5391	21.413	21.0462	21.0547	NaN	20.8242	20.8981	NaN	NaN	NaN	21.7833	21.4689	NaN	21.9595	21.8833	4	4	1	45.3	45.3	8.5	21.775
NaN	23.7186	NaN	24.3493	24.9136	24.7595	24.9554	24.5747	24.5048	24.7337	24.4615	25.1913	24.9794	25.0638	24.9649	23.815	23.6381	23.4144	NaN	NaN	24.1413	23.7553	24.2158	24.3361	24.6941	24.9729	23.4765	25.052	24.1595	NaN	24.5149	24.6623	NaN	NaN	NaN	24.7126	24.2075	24.0344	24.8014	24.3863	24.6825	25.146	24.8366	4	4	4	32.1	32.1	32.1	9.5421
NaN	NaN	NaN	23.6534	23.4356	24.0963	24.4258	24.2383	24.1089	23.7592	23.8252	22.8268	22.8064	22.7588	22.8336	NaN	NaN	22.5604	23.1585	NaN	NaN	NaN	NaN	24.0323	24.2159	24.234	22.7174	23.9261	23.895	24.0242	23.8821	22.1546	NaN	21.806	21.7523	22.2468	22.3972	22.3666	22.4678	23.7412	24.2259	23.9275	24.1193	14	14	14	25.5	25.5	25.5	75.02
NaN	NaN	21.5048	21.1397	21.881	21.7851	22.0523	20.7459	21.2538	20.5482	20.5117	21.5975	21.4496	21.5373	21.6399	NaN	NaN	NaN	NaN	NaN	21.8226	NaN	NaN	NaN	19.8022	19.5844	NaN	19.547	NaN	19.1636	NaN	22.0191	NaN	21.4554	21.5234	19.814	20.1245	NaN	19.5404	NaN	NaN	NaN	NaN	2	2	2	19.2	19.2	19.2	10.556
NaN	NaN	22.2521	23.195	23.4748	23.2419	22.6816	23.2708	23.3633	23.2236	23.6122	22.0748	22.0202	22.0793	22.0499	NaN	NaN	21.3676	NaN	NaN	NaN	NaN	NaN	23.9077	22.3937	23.2764	22.0918	23.4644	23.5145	23.8785	23.5727	NaN	NaN	20.9625	21.2281	NaN	NaN	NaN	21.8647	23.7314	22.6763	23.3693	22.8495	7	7	7	41	41	41	24.571
25.3727	25.685	27.5722	29.0072	29.0569	29.0466	28.7821	28.9247	28.7943	28.8624	28.935	28.3655	28.3797	28.3283	28.2624	27.715	27.7664	27.5878	27.5482	26.3522	27.0979	26.8295	26.9853	28.8637	28.6601	29.1365	28.1089	28.9006	28.8659	28.9614	29.0228	27.2153	26.9224	26.9286	26.9987	27.0142	27.1545	26.8603	27.2567	28.6251	28.445	28.5056	28.209	54	53	2	43.4	42.6	1.6	217.74
NaN	NaN	NaN	23.0605	23.2282	23.2538	23.9285	23.922	23.7513	23.713	23.9036	23.0579	22.9076	22.8372	23.2224	NaN	22.6199	22.989	NaN	NaN	NaN	NaN	NaN	23.6435	23.4715	23.9232	NaN	23.8753	23.1105	23.5705	23.0324	23.0212	NaN	NaN	NaN	22.7889	23.1071	23.4316	22.6205	23.5253	23.3047	23.1218	23.0065	3	3	3	9.3	9.3	9.3	28.136
NaN	NaN	NaN	NaN	NaN	NaN	NaN	NaN	NaN	NaN	NaN	NaN	NaN	NaN	NaN	NaN	NaN	NaN	NaN	NaN	NaN	NaN	NaN	NaN	NaN	NaN	NaN	NaN	NaN	NaN	NaN	22.3319	NaN	22.2154	NaN	NaN	NaN	NaN	20.7406	NaN	NaN	NaN	NaN	4	4	4	31	31	31	21.155
NaN	NaN	NaN	22.5762	22.7289	22.7358	23.2856	23.0651	23.0564	23.0528	23.2028	21.8638	21.5959	NaN	21.1774	NaN	NaN	NaN	NaN	22.7086	22.3933	NaN	22.6029	23.5302	23.5541	23.8865	22.3845	23.4408	23.4843	23.6549	23.3156	23.5758	23.0956	23.7331	23.4485	23.0715	23.3564	23.1009	23.7119	23.5211	23.2949	23.1421	23.1725	9	9	9	59.3	59.3	59.3	28.076
NaN	NaN	22.5027	22.4465	22.2353	22.5253	23.0756	21.1351	22.6317	21.3901	21.2341	23.8226	24.2723	24.0912	24.084	NaN	24.1338	22.9673	23.6321	23.1223	23.5321	23.8873	22.839	20.7155	21.3213	21.7879	NaN	21.461	21.7114	21.5635	21.6858	25.2244	24.8064	24.9371	24.4997	25.5314	25.378	24.8343	24.7055	24.1216	23.9279	25.0724	24.0167	6	6	6	36.1	36.1	36.1	22.271
24.4983	24.3267	25.0115	25.6995	25.9909	25.8691	25.4542	24.6812	24.8709	24.6649	25.8126	26.8185	26.8912	26.6967	26.9259	26.1012	25.9583	25.7084	25.671	24.4872	25.5492	25.1467	25.5153	24.4305	24.6949	24.1294	25.0691	24.955	24.4002	24.4056	24.4255	26.3124	25.6136	25.8904	25.9215	24.4786	25.4163	25.1416	25.2665	24.0669	24.8745	24.8527	25.4843	5	5	5	44.1	44.1	44.1	17.398
25.7137	25.3899	25.1544	26.8066	27.0637	27.0565	27.2028	26.4555	26.2546	26.6378	26.4462	27.1709	27.0471	26.871	27.2245	25.9449	26.0554	26.2202	26.2327	25.7177	25.7273	25.5778	25.7505	26.4095	26.4575	26.3015	25.3081	26.3561	26.25	26.3565	25.8023	26.3334	25.8367	26.1435	26.2694	25.8716	26.1169	26.1305	26.1603	26.1467	26.3445	26.2045	26.0739	5	5	5	46.9	46.9	46.9	12.96
25.8908	26.8202	27.9155	28.6893	28.622	28.7705	29.0255	28.3452	28.4714	28.5275	28.2861	28.8367	28.8763	28.6998	28.8435	27.8841	27.6742	27.9129	27.7628	26.6122	27.4205	27.1302	27.3336	28.0133	27.587	27.5501	28.0197	27.5708	27.619	27.3592	27.6632	28.0922	27.597	27.8253	27.9369	27.0702	27.2917	27.1038	27.0549	27.0315	27.0476	27.1569	27.1326	14	14	14	65.7	65.7	65.7	28.517
23.5916	24.5709	25.269	26.3451	26.2192	26.1585	25.981	25.8171	26.0991	25.7549	25.7201	26.0375	25.9411	26.2221	26.1415	25.8378	25.8491	25.8338	25.6176	24.78	26.1865	25.8076	26.3018	25.2212	24.9823	24.7971	25.4984	24.8977	24.7687	24.8074	24.7015	27.2791	26.125	26.7061	26.726	25.4666	25.6185	25.2932	25.7584	24.7152	23.9034	24.9182	24.5903	10	10	10	65.4	65.4	65.4	20.953
27.1052	27.1335	27.7031	27.9936	28.1181	28.2529	27.8269	28.0533	27.8639	27.9794	28.0299	28.4377	28.4932	28.4871	28.5278	27.8146	27.8064	27.5977	27.5965	27.4944	27.2412	27.19	27.1557	27.7206	27.6559	27.3727	27.2838	27.4746	27.4593	27.3465	27.3681	26.4962	26.6281	26.6738	26.5313	25.9571	25.9998	25.5422	26.0126	27.3669	27.0795	26.9691	26.6755	36	36	36	51.4	51.4	51.4	98.16
24.4948	25.6779	25.393	25.7787	26.3879	26.2723	26.1395	25.6164	25.1556	25.7565	25.2817	27.2387	27.1636	27.0681	27.2455	26.4669	25.6787	26.1379	26.4619	25.9159	26.0619	25.5125	25.8213	25.39	24.9842	25.0823	25.7371	25.4209	25.2172	24.8317	25.243	26.2015	26.122	26.1753	26.0471	25.4179	25.3613	24.5561	25.3106	25.2806	25.0814	24.6978	24.9211	6	6	6	59.6	59.6	59.6	10.448
NaN	NaN	NaN	21.0477	20.5776	20.4494	NaN	21.7914	22.1173	21.2675	21.7975	NaN	20.9446	20.6309	20.491	NaN	NaN	NaN	NaN	NaN	22.5881	22.2288	22.6725	21.8875	21.0813	21.3996	22.2012	21.8716	22.0765	21.7959	21.7947	23.1197	21.9591	22.3539	22.132	22.7526	22.5967	22.8901	22.8985	22.3968	22.0913	22.1549	22.3752	3	3	3	20.4	20.4	20.4	24.235
21.0832	23.4221	24.3469	26.0276	26.2127	26.0864	25.7973	25.7753	25.5022	25.7338	25.7189	25.899	26.0535	25.6986	25.703	24.9263	24.041	24.9055	24.4602	22.6104	22.8004	20.8738	19.8767	25.8582	26.1167	26.1461	24.9898	25.9181	25.8253	25.8936	25.9932	22.4376	22.4125	22.6519	22.9373	24.2455	24.2512	23.5752	24.3215	26.0634	26.1351	25.9506	26.1681	12	12	12	60.4	60.4	60.4	36.893
NaN	NaN	21.9942	23.7868	23.6122	23.5974	23.0824	24.2531	23.7488	24.1502	24.065	21.9365	22.1567	NaN	21.8537	NaN	NaN	NaN	NaN	NaN	NaN	NaN	NaN	24.5665	23.0486	23.7167	NaN	23.8691	24.1445	24.0252	24.2886	23.2437	NaN	NaN	NaN	NaN	NaN	NaN	NaN	24.1599	23.9781	22.8667	23.4984	8	8	8	30.4	30.4	30.4	52.191
NaN	NaN	NaN	NaN	NaN	NaN	NaN	20.8514	NaN	20.8326	NaN	NaN	NaN	NaN	NaN	NaN	NaN	NaN	NaN	NaN	NaN	NaN	NaN	21.157	NaN	NaN	NaN	NaN	NaN	NaN	NaN	NaN	NaN	NaN	NaN	NaN	NaN	NaN	NaN	NaN	NaN	NaN	NaN	3	3	3	19.7	19.7	19.7	34.051
NaN	NaN	NaN	NaN	NaN	NaN	NaN	21.8442	NaN	NaN	NaN	NaN	NaN	21.6849	21.8014	NaN	NaN	NaN	21.4871	NaN	NaN	NaN	NaN	NaN	NaN	NaN	NaN	21.5566	NaN	NaN	21.6326	23.4704	22.1535	22.0398	22.2622	22.0676	21.88	NaN	22.0004	NaN	NaN	21.8974	NaN	5	5	5	22.1	22.1	22.1	30.056
NaN	NaN	NaN	20.01	NaN	NaN	NaN	NaN	19.9799	NaN	NaN	19.6407	NaN	NaN	NaN	NaN	NaN	NaN	NaN	NaN	NaN	NaN	NaN	NaN	NaN	NaN	NaN	NaN	NaN	NaN	NaN	22.1234	NaN	20.7157	20.6926	NaN	NaN	NaN	NaN	NaN	NaN	NaN	NaN	3	3	3	13.8	13.8	13.8	34.076
NaN	NaN	NaN	21.8451	22.3292	22.3419	NaN	21.7805	21.7616	22.3813	21.8449	21.3683	21.9	21.7259	21.5987	NaN	NaN	NaN	NaN	NaN	22.3914	22.7841	NaN	22.2972	20.9613	21.834	24.3774	21.5613	22.0385	21.7923	22.6747	23.8403	22.7526	22.7783	23.2089	NaN	NaN	NaN	21.7397	NaN	NaN	NaN	NaN	5	5	5	29.7	29.7	29.7	37.56
NaN	NaN	23.8904	25.1041	25.338	25.4043	24.5441	24.9382	24.7103	24.876	24.8091	24.2066	24.0632	24.1861	24.0515	23.3111	NaN	22.1235	22.8039	22.7092	23.3966	22.4208	25.0049	25.2553	24.8272	24.8124	23.942	25.1296	25.299	25.4878	25.3342	23.1693	23.8604	23.4472	24.1186	23.6254	23.3523	24.4124	23.7763	25.3455	25.0121	24.744	24.9906	14	14	14	61.8	61.8	61.8	36.629
NaN	NaN	NaN	NaN	NaN	NaN	NaN	NaN	NaN	NaN	NaN	NaN	NaN	NaN	NaN	NaN	NaN	NaN	NaN	NaN	NaN	NaN	NaN	NaN	21.3482	NaN	NaN	NaN	NaN	NaN	NaN	22.8749	NaN	NaN	NaN	NaN	21.8097	21.9202	NaN	NaN	21.5162	NaN	NaN	3	3	3	17.2	17.2	17.2	29.224
NaN	NaN	NaN	22.3422	22.4255	22.546	22.5008	22.4584	22.4461	22.6698	22.5337	22.3198	22.2496	21.9128	22.0491	NaN	NaN	NaN	NaN	NaN	22.3089	NaN	NaN	22.6435	22.8562	22.6759	NaN	22.8235	22.6608	22.75	22.7584	22.224	22.1694	21.7998	22.1538	22.3571	22.1067	22.6676	22.4843	22.8036	23.6309	22.452	22.7031	6	6	6	29.6	29.6	29.6	37.993
24.1993	24.1297	22.6209	22.9835	23.1242	22.9946	22.8601	22.3847	22.7026	22.6603	22.3331	23.5328	23.6568	23.2831	23.1131	21.6269	21.987	22.7358	22.8372	23.3502	22.3567	23.1797	23.6319	22.8013	23.0384	22.8399	22.6681	22.6426	23.0163	22.9796	23.2545	22.6987	23.2136	23.0618	23.1093	23.4274	23.1719	23.3731	23.3372	23.6826	23.9616	24.1264	24.0518	10	10	10	24.2	24.2	24.2	50.555
25.2607	25.4229	25.2537	25.6503	25.8351	25.9916	27.0377	24.878	25.1331	25.0006	24.6605	27.0092	27.0024	26.8413	27.0166	26.6553	26.1352	26.6153	26.7367	25.5883	25.8214	25.7989	26.1528	24.8022	24.7374	25.0245	26.0494	24.7107	24.4369	24.5378	24.1409	26.3204	26.4802	26.309	26.2427	25.8326	25.8691	26.2662	24.94	24.4129	25.0945	25.0184	25.1489	5	5	5	55.3	55.3	55.3	11.001
23.4127	24.3142	23.9499	24.2645	24.2782	24.2469	24.428	24.0842	24.2122	24.1662	24.2308	24.1223	24.008	24.089	24.1053	24.1884	24.1331	24.4164	24.2199	23.7831	23.728	23.6629	23.303	24.3026	24.2508	24.0971	24.6168	23.9848	24.1538	24.1645	24.0944	24.1167	24.0493	23.6791	23.5956	23.8195	24.021	24.7406	23.7759	24.1594	24.6943	24.8442	24.6182	10	10	10	36.3	36.3	36.3	45.093
NaN	NaN	NaN	23.4545	23.7352	NaN	23.2264	NaN	23.1171	22.1531	NaN	24.0648	23.8125	24.014	23.8549	23.8465	23.9051	NaN	22.9199	NaN	NaN	NaN	NaN	NaN	21.8037	NaN	NaN	NaN	22.5358	22.6791	NaN	23.8683	23.5492	23.4911	23.2856	NaN	23.0572	NaN	23.2281	23.1743	NaN	NaN	22.2975	3	3	3	14.3	14.3	14.3	26.814
NaN	NaN	NaN	21.8197	21.9638	21.3429	NaN	21.4199	22.3376	21.9606	21.651	NaN	21.0048	21.4901	20.9863	NaN	NaN	NaN	NaN	NaN	NaN	NaN	NaN	21.6577	21.9545	NaN	21.306	NaN	22.7376	22.3688	22.2058	NaN	NaN	NaN	NaN	NaN	NaN	NaN	NaN	21.8956	22.0642	NaN	NaN	2	2	2	18.8	18.8	18.8	19.178
NaN	NaN	NaN	23.2463	22.5101	NaN	NaN	NaN	NaN	NaN	NaN	NaN	NaN	NaN	NaN	NaN	NaN	NaN	NaN	NaN	NaN	NaN	22.1273	NaN	22.4203	22.5148	NaN	23.0697	23.8717	23.6191	24.0254	NaN	NaN	22.5073	NaN	NaN	NaN	NaN	NaN	NaN	NaN	NaN	NaN	3	3	3	16.8	16.8	16.8	36.7
NaN	NaN	23.5601	25.4722	25.2178	25.3398	25.2797	25.4211	25.3491	25.4926	25.4203	25.149	25.1924	25.0825	24.8896	23.0388	24.2698	22.4547	24.2341	24.092	24.6082	24.2397	24.266	25.6257	25.4204	25.4687	24.5397	25.4522	25.3993	25.326	25.2468	24.6264	23.8477	24.4625	24.5557	24.5352	24.4168	24.6529	24.5026	25.1943	24.577	24.9816	24.6333	15	15	15	64.6	64.6	64.6	42.546
22.5281	NaN	NaN	23.5967	23.6135	23.4692	23.1265	23.0299	23.4409	23.2144	23.0452	24.1272	24.1065	24.0511	24.245	NaN	NaN	NaN	NaN	NaN	24.0029	NaN	23.8661	22.9843	22.1541	23.0146	21.4	23.0611	23.0949	22.993	23.3677	24.7191	24.0219	24.4885	24.42	23.4144	23.0553	23.6125	23.4296	23.3549	23.1312	23.0607	23.1212	5	5	5	59.4	59.4	59.4	20.396
NaN	NaN	23.0097	25.4192	25.3942	25.3693	25.2833	25.3473	25.2887	25.2843	25.3042	24.2209	24.3582	24.0828	24.1599	NaN	21.0515	22.0339	NaN	24.1936	24.53	24.0243	24.4591	25.8662	25.652	25.409	25.3924	25.6701	25.9162	25.8688	25.644	25.0341	25.3481	24.9778	24.7666	25.5347	25.3051	25.2979	25.4447	25.6146	25.1354	25.3345	25.6634	23	23	23	42.3	42.3	42.3	88.261
NaN	NaN	NaN	22.0061	21.8634	21.7913	NaN	22.4056	21.9707	22.0016	22.123	21.7524	21.8952	22.2537	21.9155	NaN	NaN	NaN	NaN	NaN	NaN	21.4692	NaN	22.0074	21.5325	21.6839	NaN	22.2119	22.0034	22.4629	22.3124	23.5132	NaN	21.9108	21.8902	NaN	NaN	NaN	22.8907	20.8794	NaN	NaN	NaN	7	7	7	29.2	29.2	29.2	32.801
27.1394	27.7206	27.6888	27.9085	28	28.0357	28.3863	28.032	27.9574	28.1276	28.1803	27.8474	27.9353	27.7723	27.9014	27.5956	27.623	27.4482	27.4924	27.7244	27.2882	27.3878	27.3533	28.097	28.0188	28.3188	27.783	28.1833	28.0438	27.9558	28.0487	27.9014	27.6128	27.6502	27.672	27.7297	27.5026	27.5199	27.5293	28.1431	28.2854	28.3845	28.1748	19	19	19	63	63	63	43.082
22.7014	NaN	23.1936	24.2353	24.5321	24.4874	24.6452	24.3077	23.8388	24.2584	24.2937	24.0144	23.9095	24.1589	24.3211	23.8425	23.8427	24.1625	23.3388	NaN	23.3647	23.3521	NaN	24.1881	24.0262	23.796	23.449	23.8979	23.7903	24.2813	24.304	23.9009	23.4278	23.675	23.8746	23.5796	23.483	23.9182	23.5327	24.3718	24.1007	24.0825	24.2474	15	15	15	52.7	52.7	52.7	46.04
NaN	NaN	NaN	21.8609	21.8141	22.1592	22.3944	NaN	21.6037	NaN	NaN	NaN	NaN	NaN	NaN	NaN	NaN	NaN	NaN	NaN	NaN	NaN	NaN	NaN	NaN	NaN	NaN	NaN	NaN	22.3195	NaN	NaN	NaN	NaN	NaN	NaN	NaN	NaN	NaN	22.1573	NaN	NaN	22.2325	4	4	4	10	10	10	72.111
NaN	NaN	NaN	21.5597	21.5352	21.8765	21.6771	21.8439	21.487	21.576	21.9674	21.6709	21.5038	22.0791	22.1928	NaN	NaN	NaN	NaN	NaN	22.1804	NaN	NaN	21.2896	21.2692	21.4265	22.1808	21.6745	21.5508	21.0848	21.779	22.2352	23.0599	23.1325	21.6028	22.0924	22.3308	NaN	21.7503	22.0381	NaN	22.8548	21.925	7	7	7	35.9	35.9	35.9	33.245
NaN	23.8239	24.4677	25.1338	25.1491	25.2226	24.8003	25.135	24.9534	25.1418	25.2347	24.7844	24.7526	24.6107	24.7158	NaN	24.6515	23.4753	NaN	24.304	24.7429	24.4646	24.7799	25.4107	25.6078	25.6063	24.6175	25.3465	25.5429	25.3626	25.3062	24.9808	24.8964	25.1356	25.0798	24.8313	25.1329	25.0235	25.0074	25.2689	25.2434	25.6139	25.4952	11	11	11	45.2	45.2	45.2	34.864
NaN	NaN	22.329	22.9653	21.9847	21.9475	22.2758	23.0038	23.6664	22.5595	23.2365	21.3251	22.024	22.2986	21.9079	23.2409	23.5971	23.3177	23.2862	22.9858	23.9328	23.2765	23.8607	22.3703	22.5261	22.08	23.9856	22.1949	22.9345	23.2911	22.7306	25.0298	24.3532	24.1166	24.1996	23.6334	23.8905	23.8951	24.0262	23.2849	23.8581	23.5773	23.6187	16	16	16	63	63	63	42.958
23.8305	23.1697	24.4786	24.548	24.7186	24.5896	24.6069	24.6271	24.88	24.6723	24.5483	24.1063	24.3124	24.7316	24.5407	25.2249	25.764	25.4018	25.2792	24.1996	25.4862	24.9751	25.5302	23.8913	23.916	23.943	24.3466	24.0838	23.7905	23.9638	23.7767	26.0319	25.0787	25.4441	25.4485	25.4968	25.7148	25.2386	25.2472	24.2362	24.2165	24.4928	24.3598	14	14	14	62.8	62.8	62.8	27.325
NaN	NaN	24.7255	26.6709	26.6094	26.7479	26.552	26.9499	26.4388	26.3805	26.5499	25.5971	25.5671	25.7337	25.4249	23.2514	23.6248	23.5846	24.0155	23.4024	24.7121	24.8291	23.9984	27.1977	26.5294	26.567	24.9191	26.7388	26.8675	26.7547	26.5538	24.6421	24.558	24.8179	24.9224	25.8034	25.5492	25.7182	26.7979	26.8723	25.8919	25.9583	26.0251	9	9	9	40	40	40	35.832
NaN	NaN	NaN	21.8678	20.8724	21.0539	21.3937	22.3946	22.7785	22.0465	22.3934	NaN	NaN	21.5209	20.799	21.7526	22.0127	NaN	21.9732	22.5821	22.9206	23.4425	23.5301	22.7368	22.8488	23.2262	NaN	23.265	23.1223	23.1227	23.1098	23.7667	22.7547	23.1625	23.1809	23.5483	23.9317	22.812	23.4786	23.5939	23.1149	23.4385	23.6057	7	7	7	22.7	22.7	22.7	46.69
NaN	NaN	21.7125	22.0623	21.2747	21.5127	21.6904	22.9433	22.7829	22.7617	22.769	20.9451	20.7004	21.1067	20.8764	NaN	NaN	NaN	NaN	NaN	22.3142	NaN	22.482	23.0038	22.3682	22.1577	NaN	22.4062	23.247	23.0815	22.7768	23.9156	22.8029	23.508	23.1657	23.3782	23.1679	23.1746	23.5554	23.1753	22.6662	22.94	23.4302	8	8	8	34.6	34.6	34.6	40.65
NaN	NaN	NaN	20.7361	20.6951	20.6619	NaN	20.8416	20.8886	20.912	20.8936	20.5277	NaN	NaN	NaN	NaN	NaN	NaN	NaN	NaN	NaN	NaN	NaN	20.7923	21.3003	21.0427	NaN	20.8849	21.002	NaN	21.0294	21.1487	NaN	NaN	NaN	NaN	NaN	NaN	NaN	NaN	NaN	NaN	NaN	4	4	4	19.4	19.4	19.4	26.91
NaN	NaN	NaN	23.1892	23.2952	23.0692	23.0367	22.6778	22.5005	22.8824	22.7572	21.8613	22.1024	NaN	22.0364	NaN	NaN	NaN	21.1244	NaN	NaN	NaN	NaN	23.3764	22.7698	22.981	NaN	22.597	23.2492	23.6301	23.0137	NaN	NaN	20.7544	NaN	NaN	NaN	21.831	20.6537	22.5374	23.0109	22.8686	22.575	9	9	9	40.6	40.6	40.6	40.249
NaN	23.6043	23.8699	26.1774	25.9572	25.8142	25.4004	25.5118	25.7743	25.7641	25.8586	25.1597	25.1447	24.9382	24.8853	21.62	23.3008	22.8999	22.066	23.7814	22.9636	21.2559	22.3714	25.7948	25.8503	25.9114	24.9558	25.8989	26.2069	26.3822	26.3223	22.4949	22.3917	22.3135	22.5537	21.8231	21.8075	22.2493	23.2696	25.875	25.846	25.7181	25.634	14	14	14	58.5	58.5	58.5	37.598
NaN	NaN	NaN	NaN	NaN	NaN	NaN	NaN	NaN	NaN	NaN	NaN	NaN	NaN	NaN	NaN	NaN	NaN	NaN	NaN	NaN	NaN	NaN	NaN	NaN	NaN	NaN	NaN	NaN	NaN	NaN	21.5833	NaN	22.0311	21.1669	NaN	NaN	NaN	20.0311	NaN	NaN	NaN	NaN	1	1	1	5.2	5.2	5.2	22.868
NaN	NaN	NaN	22.6375	22.4984	21.9171	NaN	22.359	22.0743	22.1857	22.2447	21.2239	21.6756	21.1501	21.2081	NaN	NaN	NaN	NaN	22.583	21.0114	NaN	NaN	22.5586	23.0075	22.8228	NaN	22.1686	22.6838	22.6131	22.7182	21.68	21.8038	21.7687	22.1503	22.2211	22.1058	NaN	22.2057	22.1454	21.7672	22.1027	22.2539	8	8	8	52.9	52.9	52.9	26.725
NaN	NaN	NaN	19.7528	19.6451	19.9193	NaN	NaN	19.3901	NaN	NaN	NaN	NaN	NaN	NaN	NaN	NaN	NaN	NaN	NaN	NaN	NaN	NaN	NaN	21.0862	NaN	NaN	19.6646	19.8474	20.1159	NaN	NaN	NaN	NaN	NaN	20.8743	NaN	NaN	19.9655	NaN	20.9711	21.1261	21.5307	3	3	3	8.5	8.5	8.5	28.573
NaN	NaN	NaN	23.3446	23.701	23.2275	24.26	23.8332	23.174	23.5429	23.683	22.7861	21.5667	21.7734	21.4605	NaN	21.5703	NaN	NaN	NaN	21.5539	NaN	NaN	23.96	23.4777	23.2689	23.4348	22.9955	23.927	24.0015	23.4099	21.8711	NaN	22.5202	22.2062	22.2111	22.0425	NaN	21.9364	23.8324	23.6351	23.8264	23.6748	6	6	6	31.4	31.4	31.4	24.809
NaN	NaN	24.1015	25.8677	26.2656	25.8091	25.4457	24.8125	24.8087	24.8251	24.8545	23.8411	24.5085	24.2962	24.4143	23.468	23.453	NaN	NaN	23.9677	23.7048	24.5163	23.3086	25.5174	24.3739	25.0112	27.0353	25.1231	25.9402	25.3766	25.8082	23.0325	23.493	23.5378	23.6614	23.5003	23.8476	23.0838	24.6921	24.3918	24.7878	24.2553	24.7504	3	3	3	59.5	59.5	59.5	12.997
28.2336	28.7814	28.8937	31.1535	31.0079	30.9638	30.7732	31.236	30.9764	31.226	31.2274	29.1855	29.1111	29.063	28.929	28.2564	28.2713	28.231	28.1304	28.7398	29.4209	29.2531	29.2763	31.3137	31.3698	31.2494	29.4311	31.4023	31.4378	31.477	31.3976	28.8324	28.8497	28.894	29.0495	30.0825	30.37	29.8584	30.4904	30.7999	30.4606	30.5628	30.4973	35	35	35	84.5	84.5	84.5	50.75
NaN	NaN	22.9239	23.1288	22.5647	22.6673	22.4218	22.9605	23.2513	22.643	22.6531	22.8442	23.1506	23.1822	22.9937	22.574	NaN	NaN	NaN	NaN	22.4474	23.0907	NaN	22.5818	22.2778	22.8302	23.9488	22.5277	23.0513	22.6224	23.04	23.2262	22.8048	22.8856	22.8927	22.6984	23.2588	NaN	21.6344	22.094	23.0286	22.5869	22.9324	9	9	9	46.5	46.5	46.5	39.02
NaN	NaN	23.5314	24.8058	24.53	24.6918	24.9263	25.622	25.5561	25.5782	25.791	24.0069	23.7872	24.0741	24.0794	24.7296	25.3356	24.4494	24.4239	NaN	24.0544	22.4519	23.2262	25.4861	25.3288	25.6776	23.7472	25.3296	25.2889	25.515	25.3308	24.43	23.1213	23.6981	23.1502	NaN	22.3932	22.6157	23.7136	25.008	24.7689	24.2074	24.4912	16	16	16	43.4	43.4	43.4	59.418
22.8272	NaN	NaN	22.1334	22.2615	22.11	21.642	21.8977	22.1108	21.678	21.6492	21.8572	22.172	21.7579	21.8951	NaN	NaN	NaN	NaN	21.8423	21.8112	22.6639	22.8216	21.6797	21.8733	22.34	NaN	21.9585	21.9917	22.1493	22.033	22.8801	22.2711	22.4996	NaN	21.8681	NaN	NaN	22.048	21.2453	NaN	21.7944	22.1976	2	2	2	27.2	27.2	27.2	17
22.014	NaN	22.9617	24.2881	24.4188	24.311	24.8126	24.7331	24.5309	24.7811	24.8822	22.5771	22.5994	22.8367	22.9209	NaN	NaN	NaN	NaN	23.4972	24.2777	23.698	23.9961	25.2404	25.2472	25.1342	23.0629	25.1728	25.2952	24.9901	24.8549	24.0631	23.7676	23.8988	24.0487	24.4757	24.4901	24.2362	24.5822	25.0771	24.9105	24.8294	24.9641	10	10	10	46.2	46.2	46.2	25.179
NaN	NaN	NaN	22.6204	22.6799	22.8512	21.8824	22.9083	22.1591	22.7013	22.5847	21.5892	21.5935	21.4739	21.5932	NaN	NaN	NaN	NaN	NaN	NaN	NaN	NaN	22.764	22.748	22.4087	NaN	22.4826	22.7126	22.7455	22.6567	NaN	NaN	NaN	NaN	NaN	NaN	NaN	NaN	22.0467	22.1129	22.1237	NaN	8	8	8	33.6	33.6	33.6	47.205
25.3733	25.5723	24.7331	24.045	24.0401	24.0266	24.396	23.8823	23.9459	23.9085	23.8663	24.1112	24.1493	24.2544	24.0794	24.5006	24.2637	24.1879	24.4048	26.7623	25.485	25.3992	25.2179	23.6214	23.8102	24.0705	24.5725	23.7668	23.8225	23.5356	23.4914	25.1845	25.499	25.4028	25.448	25.924	25.6531	25.9464	25.4525	24.8499	25.6161	25.4534	25.315	13	13	13	68.8	68.8	68.8	27.976
24.8972	24.5046	25.1073	25.6479	25.6214	25.7055	26.326	25.3856	25.1163	25.3337	25.2541	26.5189	26.6477	26.467	26.4641	25.3784	25.5071	25.3657	25.0714	24.6043	25.4913	24.8506	25.0527	24.8865	25.3038	25.1663	25.0652	25.0448	24.6466	24.4786	24.338	25.6297	24.9917	25.2303	25.3022	25.015	24.6357	24.7274	25.4215	25.5598	23.5076	24.3582	24.7837	6	6	6	50.4	50.4	50.4	14.472
NaN	NaN	23.4248	23.6341	23.4197	23.487	23.5775	23.5943	23.4815	23.6293	23.7817	23.5711	23.7878	23.2302	23.3581	NaN	NaN	NaN	NaN	NaN	22.7454	NaN	22.9219	23.4167	23.0608	23.7011	23.625	23.6139	23.6153	24.0098	23.8385	22.8592	22.7332	23.1053	23.2791	22.7111	22.5732	23.3592	23.0792	23.5738	23.2611	22.7627	23.1651	10	10	10	60.4	60.4	60.4	30.821
NaN	24.1131	25.2076	25.9014	25.9685	26.0519	25.5084	25.9889	26.0681	26.126	26.0429	25.671	25.895	25.4463	25.6557	24.1297	23.0782	23.6008	23.7878	24.2869	24.4011	24.444	24.5798	25.9328	26.3443	26.5763	25.681	26.2249	26.301	26.1487	26.3181	25.1276	24.6672	24.8068	24.9126	25.6118	25.8799	25.9781	25.756	26.6351	26.7671	26.943	26.6048	15	15	15	57.8	57.8	57.8	43.883
29.0817	29.3259	28.2296	27.6507	27.5086	27.4398	27.7923	27.7879	27.8162	27.7214	27.7646	27.7612	27.7615	27.807	27.7066	27.6333	27.7978	27.784	27.8413	30.3819	28.6033	28.7956	28.641	27.2434	27.5121	27.2582	27.9768	27.4923	27.3104	27.3528	27.2865	28.6267	28.3947	28.4741	28.4387	28.221	28.1256	28.1264	28.0269	27.4371	27.5159	27.8068	27.6176	17	17	17	64.1	64.1	64.1	34.624
NaN	NaN	NaN	NaN	NaN	NaN	NaN	NaN	18.9884	NaN	NaN	NaN	NaN	NaN	NaN	NaN	NaN	NaN	NaN	NaN	NaN	NaN	NaN	NaN	18.8837	18.8691	NaN	NaN	18.9816	18.6886	NaN	22.0908	NaN	NaN	NaN	NaN	NaN	NaN	19.597	NaN	NaN	NaN	NaN	4	4	4	19.7	19.7	19.7	32.562
NaN	NaN	NaN	23.678	23.6715	23.8423	23.3483	23.9188	23.7266	23.9847	24.0634	23.2023	23.4544	23.3439	23.0707	NaN	NaN	23.5573	23.7748	NaN	23.663	23.1445	23.3991	24.2046	24.0363	24.0464	23.6074	24.0437	23.7978	24.142	24.1014	23.9542	23.3101	23.7366	23.4243	NaN	23.3557	23.1825	23.8079	24.0951	24.2644	23.8763	23.5128	8	8	8	43.6	43.6	43.6	34.779
NaN	NaN	NaN	22.8084	22.7757	22.7837	23.3363	22.5786	22.6491	22.6473	22.5045	22.6254	22.7716	22.6283	22.3413	NaN	NaN	NaN	NaN	NaN	NaN	NaN	NaN	22.8363	22.4588	23.0762	21.4113	22.7802	22.5391	22.8291	22.8772	NaN	NaN	NaN	NaN	NaN	NaN	NaN	22.6482	23.0654	23.3235	23.4855	23.2676	6	6	6	35.9	35.9	35.9	25.069
NaN	NaN	24.5998	25.1156	25.0547	24.9325	24.7287	24.1606	24.5627	24.1283	23.8959	24.7774	24.6778	24.6192	24.8758	25.0558	25.0098	24.8664	25.1573	NaN	24.5935	24.495	25.1465	23.298	23.2415	23.2253	24.9644	23.1243	23.3337	23.4279	23.433	25.4117	25.2493	25.2537	25.2295	23.8493	24.3196	24.2945	23.8716	23.1864	23.7886	NaN	23.5219	8	8	8	52.8	52.8	52.8	18.064
22.0339	22.4908	22.0572	22.3607	22.271	22.2036	22.8972	21.6135	21.9545	21.8492	21.72	22.4596	22.7485	22.4836	22.3528	22.4078	22.4013	22.6345	22.6597	22.537	22.6304	22.3708	22.5421	21.4771	22.1125	22.2203	22.0825	21.6784	21.6377	21.646	22.1713	23.0596	23.1939	23.1653	22.9994	23.0656	23.3024	23.4758	23.0953	22.2484	23.2539	23.4544	23.215	8	8	8	49.1	49.1	49.1	23.032
NaN	NaN	NaN	21.346	21.9671	21.4343	22.1538	21.6452	22.4616	21.7357	22.9159	22.9474	21.7118	NaN	22.6468	NaN	NaN	NaN	21.2004	NaN	NaN	NaN	NaN	21.6718	22.0614	22.1965	NaN	21.1792	21.7664	21.4364	21.7772	23.2506	22.5014	22.8271	22.8474	23.7528	23.6976	23.6974	23.0035	21.9794	NaN	22.9584	22.7173	12	12	12	49	49	49	43.627
NaN	NaN	NaN	20.6305	21.4898	21.3914	21.4183	20.4752	20.2883	20.6367	21.3452	20.4176	NaN	NaN	NaN	NaN	NaN	NaN	NaN	NaN	NaN	NaN	NaN	20.5769	20.0539	21.8511	NaN	20.9694	20.5754	NaN	21.0949	21.1622	NaN	NaN	NaN	NaN	NaN	NaN	20.6426	22.6349	NaN	NaN	NaN	6	6	6	29.2	29.2	29.2	32.013
NaN	NaN	NaN	NaN	NaN	NaN	NaN	NaN	NaN	NaN	24.8551	NaN	NaN	NaN	NaN	NaN	NaN	NaN	23.5078	NaN	NaN	NaN	NaN	NaN	24.3129	NaN	NaN	24.6205	24.3378	NaN	24.1933	NaN	NaN	NaN	NaN	NaN	NaN	NaN	NaN	NaN	NaN	NaN	NaN	2	2	2	25.6	25.6	25.6	4.8415
27.7621	28.2	28.318	29.0768	29.0758	29.0316	28.5306	29.008	29.0407	29.0465	29.0243	29.0832	29.1305	29.1508	29.1605	28.6109	28.3287	28.3578	28.4683	27.6126	28.0512	28.1109	28.1144	28.796	28.8609	29.0177	28.7275	28.8391	29.0266	28.9597	29.0389	28.3947	28.1848	28.2861	28.294	27.7218	27.6225	27.7419	28.1387	28.5718	28.6513	28.5722	28.4793	58	58	4	64.6	64.6	4.3	129.55
28.5315	28.6876	29.2268	29.7964	29.8498	29.8746	29.7239	29.7875	29.7612	29.7593	29.7551	29.8325	29.8719	29.8478	29.8757	29.3175	29.1074	29.133	29.0802	28.3503	28.9436	28.7531	28.8049	29.7226	29.5731	29.7671	29.3431	29.6848	29.723	29.6932	29.7878	29.028	28.8845	28.9525	29.0021	28.6538	28.7382	28.3763	28.8891	29.5779	29.4196	29.4279	29.3832	76	76	76	67.2	67.2	67.2	146.76
NaN	NaN	NaN	20.1873	NaN	20.0332	20.1067	20.2333	20.2859	20.6407	20.7193	NaN	NaN	NaN	20.1717	NaN	NaN	NaN	NaN	NaN	NaN	NaN	NaN	20.1554	20.6617	NaN	NaN	20.1033	20.1751	19.9113	20.3819	21.578	NaN	NaN	NaN	NaN	20.4126	NaN	NaN	20.6245	NaN	NaN	NaN	4	4	4	29	29	29	26.995
24.721	24.895	25.1208	25.4059	25.7147	25.6686	24.9249	24.6483	25.3498	25.1714	24.9378	26.494	26.2559	26.1263	26.3789	25.4444	25.7417	25.2015	25.4677	25.043	25.3172	24.8222	24.9906	25.7547	25.5838	24.9584	24.5947	25.5545	25.4334	25.475	25.0396	25.3141	24.9619	25.1714	25.1749	24.4431	23.9286	22.9339	24.6712	25.3793	23.1147	23.0889	23.9006	4	4	4	41.1	41.1	41.1	13.849
26.8577	26.4376	26.5855	27.1543	27.2973	27.2351	26.6684	26.6089	26.5785	26.6162	26.3861	28.4188	28.4087	28.2089	28.3794	27.8747	27.6675	27.767	27.6566	26.9215	26.9524	27.0975	26.9578	25.9934	25.3641	25.189	27.1095	25.9952	25.8893	25.8471	25.7173	27.5995	27.3636	27.5002	27.247	25.9689	26.0643	25.4468	26.473	26.058	24.7163	24.6406	25.0102	9	9	9	60.3	60.3	60.3	17.6
27.3928	27.017	28.21	28.846	28.7727	28.7239	28.6036	28.8556	28.8717	28.8174	28.7823	28.7641	28.8492	28.7663	28.7074	28.3584	28.3784	28.3223	28.2896	27.2299	27.9963	27.9229	27.9289	28.6173	28.9727	28.8586	28.4651	28.7743	29.0087	28.7788	28.9642	28.7807	28.1514	28.5284	28.4462	28.2469	28.3157	28.2397	28.4719	28.6637	28.6842	28.8284	28.8644	31	31	31	64.9	64.9	64.9	76.964
29.9124	30.0293	30.6398	31.1346	31.1728	31.1459	31.4233	30.8036	30.8424	30.8478	30.7192	31.0525	31.1924	31.107	31.1856	30.9396	30.8455	30.7391	30.676	30.0672	30.6764	30.3829	30.6303	30.4469	30.5728	30.5276	30.6928	30.5222	30.282	30.3751	30.476	31.2452	30.7123	30.8444	30.897	30.3261	30.6561	30.2144	30.5822	30.7072	30.6769	30.3486	30.533	26	26	26	81.6	81.6	81.6	43.805
25.954	26.1968	25.667	26.5583	26.9496	26.9752	27.1109	26.7366	26.4035	26.7414	26.5631	26.8282	26.8494	26.8424	27.0081	27.1185	27.3966	26.8488	27.0209	26.3668	26.5656	26.6281	26.3997	26.5986	26.5936	26.4976	25.8032	26.5734	26.3128	26.3403	26.2824	27.1718	26.7366	26.9401	26.9007	26.5176	26.6326	26.9437	26.8087	26.746	26.6901	26.6377	26.8935	7	7	7	63.4	63.4	63.4	11.431
26.8093	26.9072	27.1651	27.0091	27.4543	27.4522	27.2316	26.3009	26.6823	26.4472	26.278	28.6724	28.659	28.4773	28.8942	28.3843	28.0388	27.9614	27.9933	27.2696	27.4891	27.2172	27.1471	26.2968	26.5865	26.3547	27.1249	26.3685	25.9558	25.801	26.6722	27.5547	27.589	27.5728	27.3103	26.9498	26.8105	26.6988	26.5691	26.7183	26.8034	26.6431	25.9981	11	11	11	68.2	68.2	68.2	23.036
26.3191	26.6744	26.5722	27.2187	27.373	27.3725	26.4093	26.2416	26.374	26.4559	26.0858	28.2221	28.2732	28.0704	28.2211	27.7733	27.8038	27.4081	27.664	27.1066	26.8638	26.6725	26.928	25.9921	25.4415	25.3574	26.7812	26.1847	26.0538	25.8846	25.5542	27.215	26.8986	27.1485	27.1333	25.4178	25.3431	24.9176	26.2817	25.8419	24.6914	24.8056	25.1642	8	8	8	46.9	46.9	46.9	23.832
25.0534	25.2202	25.1112	25.6998	25.9706	25.972	26.357	25.0797	24.8232	25.0987	24.9244	26.434	26.4101	26.3451	26.4577	25.6783	25.8251	25.5458	25.4827	25.4287	25.4706	25.4741	25.5146	25.1793	25.7883	25.3626	25.4397	25.1973	25.1488	25.3669	25.2768	25.8864	25.6446	25.6822	25.7057	26.1551	26.1774	26.5853	25.96	25.7941	26.2434	26.2978	26.2364	6	6	6	59	59	59	10.953
25.5691	25.17	24.4171	25.6391	25.7398	25.7121	26.5118	24.9749	24.6487	25.2985	25.0544	26.1177	26.0214	25.842	26.2701	26.2277	26.2392	26.0957	26.2238	25.6144	25.9058	25.3041	25.4301	25.042	25.1011	24.7671	25.6105	25.0876	25.3358	24.9797	24.685	26.2665	25.9128	26.0793	25.8904	25.8625	25.6887	26.2799	25.2148	24.9582	25.474	25.275	25.2505	6	6	6	62.4	62.4	62.4	10.789
26.8461	27.4445	28.0178	28.7252	28.9854	29.044	28.3426	28.7828	28.6866	28.8154	28.6795	29.163	29.1338	29.0599	29.0665	28.4878	28.5122	28.4769	28.2785	27.0719	27.5665	27.396	27.5936	28.9004	28.3976	28.6123	28.021	28.8342	28.5879	28.593	28.6523	27.9794	27.7556	27.8267	27.7849	27.6902	27.6921	28.1925	28.3215	28.7106	27.803	27.5005	27.573	19	19	19	61.8	61.8	61.8	30.209
25.0248	24.4997	24.7188	25.4321	25.9046	25.6225	25.0661	25.0969	24.8813	25.3416	25.0732	26.3218	26.2692	26.2239	26.4887	25.6475	25.1058	25.4095	25.3809	24.9015	24.8302	25.0202	24.8667	25.0868	24.7515	25.5209	25.6178	25.5053	25.0773	25.0133	25.3364	25.2792	25.2703	25.0774	25.3051	26.114	25.4716	25.0698	25.8211	25.0375	25.8267	25.5827	25.981	5	5	5	49.3	49.3	49.3	15.706
28.0878	27.71	27.6794	26.0725	25.8422	26.1465	26.6276	26.0072	26.052	25.6697	25.7045	27.0302	26.9119	26.8818	27.0623	26.6659	26.8287	26.7487	26.8521	28.6743	28.1733	28.2352	28.1477	25.4015	25.6425	25.6892	26.4475	25.4942	25.3189	25.3147	24.9072	26.9659	27.4594	27.3568	27.5595	25.5456	26.3111	26.2425	25.546	25.0637	25.435	24.8456	25.3604	8	8	5	71.2	71.2	35	9.1562
NaN	NaN	25.0652	25.9482	26.168	26.3803	25.5982	26.2028	25.7656	26.1397	26.0833	25.6093	25.7502	25.6506	25.5766	24.0925	22.7571	23.0251	23.2309	24.92	25.1063	25.059	25.2851	26.2494	25.6415	26.2378	24.8357	26.2177	26.12	26.0541	25.8962	24.2698	24.9359	24.8902	24.7232	24.3292	24.3623	23.2199	25.77	25.6252	24.1697	24.7411	24.8666	13	13	13	38.9	38.9	38.9	54.087
NaN	23.953	24.6687	24.9601	24.7675	24.775	25.0926	24.7359	24.6678	24.4482	24.5863	24.9838	24.9524	25.1172	25.0821	24.7836	24.8649	24.7241	24.353	24.2107	24.6481	24.535	24.483	24.2821	24.6526	24.7466	24.8611	24.4035	24.4926	24.523	24.5614	25.0009	24.7113	24.9982	24.7562	24.5914	25.0071	25.0017	24.7747	24.627	25.4895	25.6512	25.0798	11	11	11	48	48	48	32.352
23.0792	24.3797	24.9275	26.4259	26.5695	26.7004	26.2132	26.5539	26.5872	26.6245	26.6192	26.1271	25.8658	25.9278	25.9105	24.7051	24.2489	24.6969	24.4708	23.5373	24.5977	24.9228	24.5986	26.6984	26.1525	26.3523	25.253	26.459	26.5611	26.5562	26.48	24.0506	24.4014	24.4963	24.4972	25.2492	25.1573	24.3188	25.6859	25.9097	25.3668	25.3089	25.5693	8	8	8	21.9	21.9	21.9	53.515
21.622	25.367	24.3851	25.9826	25.9938	25.8765	25.0874	25.7175	25.7155	25.8316	25.6812	25.216	25.2369	25.1632	24.9713	24.3374	NaN	23.0817	NaN	23.471	23.6695	24.1493	23.4451	25.9285	25.8164	25.9336	25.0307	25.8685	26.063	25.9939	26.1791	23.8948	24.0125	24.0458	24.0885	24.1715	24.2645	23.6153	25.0485	25.7508	25.3058	25.1589	25.0979	9	9	9	37.9	37.9	37.9	41.851
NaN	NaN	NaN	22.5382	22.5633	22.5071	22.4169	22.5009	22.5001	22.5314	22.1889	21.8778	22.6235	NaN	22.7119	NaN	NaN	NaN	NaN	NaN	NaN	NaN	NaN	22.8033	22.4363	22.9304	NaN	22.7612	22.7214	22.6087	22.5637	22.0581	NaN	NaN	21.622	22.5386	23.1403	23.1155	22.8437	23.1213	23.717	23.4853	23.3793	8	8	8	39.1	39.1	39.1	35.598
31.2544	31.5613	29.6063	29.2237	29.1348	29.1888	29.3876	28.304	28.5438	28.3094	28.1509	30.1621	30.2785	30.1841	30.1609	29.2626	28.9995	29.46	29.0951	31.7246	29.8036	30.1242	29.7562	27.4482	27.5397	28.0871	29.5199	27.817	27.844	27.4074	27.8542	28.6103	29.5172	29.4048	30.0588	27.309	27.5286	27.6028	27.9607	28.0121	28.2037	28.127	28.0289	8	8	1	76.2	76.2	7.9	15.813
NaN	NaN	22.6553	24.0891	24.2621	24.0327	23.9051	23.4842	23.3406	23.9988	23.3389	23.2847	23.3615	23.3385	23.4621	23.4639	23.0613	NaN	NaN	NaN	22.7593	NaN	22.6811	22.67	NaN	22.6366	25.1859	22.3498	22.7322	23.3788	22.9263	25.6568	25.5654	25.7527	25.6055	22.2982	22.2803	22.5198	22.5398	NaN	NaN	NaN	NaN	5	5	5	71.9	71.9	71.9	12.097
NaN	NaN	NaN	NaN	NaN	19.5633	NaN	19.5485	NaN	NaN	19.4147	NaN	NaN	NaN	NaN	NaN	NaN	NaN	NaN	NaN	NaN	NaN	NaN	19.5706	NaN	NaN	NaN	NaN	NaN	NaN	NaN	NaN	NaN	NaN	NaN	NaN	NaN	NaN	NaN	NaN	NaN	NaN	NaN	3	3	3	8.6	8.6	8.6	44.889
NaN	NaN	21.367	21.8647	21.9822	21.9385	22.3041	22.2095	21.4696	22.0837	21.9147	21.7052	21.9353	21.7319	21.782	NaN	NaN	NaN	NaN	NaN	21.66	NaN	NaN	22.1467	NaN	22.0037	NaN	22.1437	22.0894	22.1276	22.1751	21.912	21.3112	21.3053	21.4478	22.6745	22.3975	NaN	22.0893	22.2289	22.8866	22.5734	22.38	6	6	6	29.9	29.9	29.9	31.156
23.9478	26.7082	NaN	NaN	NaN	NaN	NaN	NaN	NaN	NaN	NaN	NaN	NaN	NaN	NaN	25.7239	24.1275	25.8654	25.771	NaN	NaN	NaN	NaN	NaN	NaN	NaN	NaN	NaN	NaN	NaN	NaN	NaN	NaN	NaN	NaN	NaN	NaN	NaN	NaN	NaN	NaN	NaN	NaN	1	1	1	6.1	6.1	6.1	30.33
NaN	NaN	NaN	20.2946	NaN	21.1849	21.048	21.3264	21.0331	NaN	21.3544	NaN	NaN	NaN	NaN	NaN	NaN	NaN	NaN	NaN	NaN	NaN	NaN	21.3882	NaN	21.5581	NaN	21.4911	21.4784	21.4337	21.709	NaN	NaN	NaN	NaN	NaN	NaN	NaN	NaN	21.4735	NaN	NaN	21.2001	3	3	3	18.8	18.8	18.8	24.628
NaN	NaN	23.4945	25.0178	25.3012	24.7874	23.6891	25.2763	24.9302	25.5662	25.5213	23.96	24.1257	23.8886	23.9585	NaN	NaN	21.5442	22.1064	NaN	23.8775	24.2332	NaN	24.7679	23.7206	24.1057	23.8392	25.0711	24.9597	24.8345	24.889	22.5087	23.1273	22.0527	22.5578	22.6702	22.7853	NaN	23.9548	24.5029	NaN	NaN	22.7994	6	6	6	18.9	18.9	18.9	63.585
NaN	25.8503	NaN	24.1975	24.0257	24.0561	24.0368	23.8554	23.7238	23.9813	23.8897	23.8106	23.8268	23.4833	23.8568	NaN	23.3999	23.9516	NaN	25.2686	23.5211	25.1039	NaN	23.888	24.1441	24.193	24.1895	23.9994	24.247	24.6686	24.4373	23.4466	22.7485	24.1323	23.9989	24.265	24.0268	24.044	24.3399	24.3984	24.5406	24.7385	24.4405	20	20	20	32.4	32.4	32.4	87.058
NaN	NaN	24.0307	23.3827	23.9402	23.6988	24.3653	23.7031	23.5023	23.947	23.5279	24.2716	24.1305	24.1964	24.4717	NaN	24.5158	23.5949	23.7069	NaN	22.8896	23.6039	23.5005	24.1294	23.6286	24.2968	23.1827	24.0608	23.8334	24.0127	23.5541	23.309	23.8836	23.8454	23.6753	24.551	24.0836	24.5699	23.6319	24.409	24.4688	23.9174	24.26	10	10	10	36.7	36.7	36.7	38.212
NaN	NaN	NaN	NaN	NaN	NaN	NaN	21.3895	NaN	NaN	21.3082	NaN	NaN	NaN	21.1318	NaN	NaN	NaN	NaN	NaN	NaN	NaN	NaN	21.5427	NaN	NaN	NaN	21.3902	21.2678	21.2328	21.4719	NaN	NaN	NaN	NaN	NaN	NaN	NaN	NaN	21.8233	NaN	NaN	NaN	2	2	2	5.9	5.9	5.9	43.932
NaN	NaN	NaN	22.4016	22.6806	22.2898	22.3716	23.566	22.5233	22.6525	23.6964	NaN	NaN	NaN	NaN	NaN	NaN	NaN	21.8926	NaN	NaN	22.1509	NaN	23.2791	22.0458	NaN	NaN	21.7049	21.7832	22.0955	21.8946	NaN	NaN	NaN	NaN	NaN	NaN	NaN	NaN	21.7586	NaN	NaN	NaN	4	4	4	26.1	26.1	26.1	21.932
NaN	NaN	NaN	21.8716	21.9391	21.9457	NaN	22.1589	22.0564	21.9646	22.2985	NaN	NaN	NaN	NaN	NaN	NaN	NaN	NaN	NaN	NaN	NaN	NaN	22.6282	21.9346	22.6153	NaN	22.412	22.1779	22.482	22.0552	NaN	NaN	NaN	NaN	NaN	NaN	NaN	22.3891	22.1994	NaN	NaN	NaN	4	4	4	41.4	41.4	41.4	21.014
NaN	NaN	NaN	21.095	21.6369	21.0055	22.0908	21.7073	21.3759	21.4908	21.7382	NaN	NaN	NaN	NaN	NaN	NaN	NaN	NaN	NaN	NaN	NaN	NaN	21.9136	21.0525	21.726	NaN	21.6482	21.5789	21.9455	21.5153	NaN	NaN	NaN	NaN	NaN	NaN	NaN	21.6442	21.6928	NaN	22.8351	22.2432	7	7	7	28	28	28	36.544
NaN	NaN	NaN	20.4766	NaN	20.6594	20.6417	20.7254	20.6731	20.7508	NaN	NaN	20.1165	20.18	20.3351	20.2589	20.5315	20.102	20.2169	NaN	20.2267	NaN	NaN	20.4549	NaN	NaN	NaN	NaN	19.8525	20.0763	19.8726	20.3819	NaN	NaN	19.8241	NaN	NaN	NaN	20.1453	20.8307	NaN	NaN	NaN	1	1	1	3.7	3.7	3.7	33.327
29.4662	28.761	29.3645	24.8792	24.8135	24.6749	23.5731	24.8357	25.3024	24.9222	24.7484	24.6697	25.1454	24.9339	24.9207	29.0365	28.4841	29.6033	29.2072	28.6702	29.249	29.8802	29.6551	23.9693	24.2909	25.2476	28.427	24.8221	25.3039	24.844	24.7262	28.808	29.4622	30.017	29.9979	25.1139	25.7752	24.8604	27.0765	24.1053	21.77	NaN	NaN	8	8	8	65.8	65.8	65.8	29.141
NaN	NaN	NaN	22.4348	22.365	21.5913	23.0832	21.7672	22.5754	21.5012	21.7778	NaN	NaN	NaN	NaN	NaN	NaN	NaN	NaN	NaN	NaN	NaN	NaN	21.4585	21.1222	NaN	NaN	22.4191	20.578	NaN	22.4191	23.2467	25.3999	NaN	NaN	22.6669	23.7115	24.0147	21.6006	22.1714	23.3584	23.1868	NaN	5	5	5	21.4	21.4	21.4	41.604
NaN	NaN	NaN	NaN	NaN	NaN	NaN	20.6518	NaN	NaN	NaN	NaN	NaN	NaN	NaN	NaN	NaN	NaN	NaN	NaN	NaN	NaN	NaN	20.9554	NaN	NaN	NaN	NaN	21.8415	NaN	21.6411	21.6889	21.5664	21.6556	21.7495	NaN	NaN	21.4035	NaN	21.2603	NaN	21.4991	21.4111	6	6	2	32.8	32.8	14.5	40.629
NaN	NaN	NaN	23.5182	23.332	23.1989	23.026	23.1915	23.3372	23.4945	23.2971	23.1371	22.8912	22.7207	22.8273	NaN	23.5592	22.8169	NaN	NaN	22.6511	NaN	NaN	22.9013	22.6496	22.8152	23.2591	22.9096	22.764	22.8664	22.6106	22.917	22.8231	22.5634	22.6884	NaN	NaN	NaN	21.8679	22.1916	22.1773	NaN	NaN	7	7	7	11.3	11.3	11.3	105.24
27.4577	27.7165	27.5867	27.2556	27.0319	27.1328	26.8647	27.702	27.8222	27.7443	27.7818	27.1182	27.2337	27.3736	27.1903	28.0069	28.1535	27.8188	27.7759	27.6217	28.0719	28.1404	27.9925	27.4525	27.1367	27.3806	27.4234	27.5287	27.156	27.4085	27.2385	28.6018	28.0698	28.4012	28.4109	27.6062	27.6996	27.2962	27.7321	27.277	27.1965	27.196	27.1866	24	24	1	63.1	63.1	1.4	61.333
NaN	NaN	NaN	20.1267	19.9388	20.3011	20.5891	19.0896	20.7485	19.103	20.3824	20.9173	20.9774	20.7657	NaN	NaN	NaN	NaN	NaN	20.7396	20.5421	21.533	21.2013	NaN	20.2038	20.3908	21.0053	19.8499	19.7166	20.5662	18.98	21.1601	20.9296	21.0327	21.1768	21.1076	21.3301	21.4674	21.1547	20.6321	20.6073	20.6539	20.8143	3	3	3	21.2	21.2	21.2	20.394
NaN	NaN	NaN	21.3598	21.4795	21.7177	NaN	21.688	21.4721	21.3555	21.6868	NaN	NaN	NaN	NaN	NaN	NaN	NaN	NaN	NaN	NaN	NaN	NaN	21.475	NaN	NaN	NaN	21.0026	NaN	NaN	NaN	NaN	NaN	NaN	NaN	NaN	NaN	NaN	NaN	NaN	NaN	NaN	NaN	15	1	1	50.5	2.9	2.9	40.392
NaN	NaN	NaN	NaN	NaN	NaN	NaN	NaN	NaN	NaN	NaN	NaN	NaN	NaN	NaN	24.6326	NaN	24.6935	24.6708	NaN	NaN	NaN	NaN	NaN	NaN	NaN	NaN	NaN	NaN	NaN	NaN	NaN	NaN	NaN	NaN	NaN	NaN	NaN	NaN	NaN	NaN	NaN	NaN	4	4	4	11.6	11.6	11.6	49.764
23.4524	NaN	NaN	24.0501	23.8851	23.6665	23.304	24.6196	24.5086	24.4049	24.7044	23.2397	23.2342	23.0648	22.8415	NaN	NaN	NaN	NaN	23.925	23.3633	NaN	NaN	24.7729	24.5516	24.4885	NaN	24.6832	24.5757	24.4248	25.0379	24.8766	24.4583	23.9111	24.2707	24.5683	23.8547	24.2025	24.3575	24.4868	23.6081	23.6756	24.1696	10	10	10	36.9	36.9	36.9	37.685
NaN	NaN	22.8557	NaN	NaN	NaN	NaN	NaN	24.5668	NaN	24.6959	NaN	NaN	NaN	NaN	NaN	NaN	NaN	NaN	NaN	22.446	NaN	NaN	24.5909	NaN	NaN	NaN	NaN	NaN	NaN	24.1372	NaN	NaN	NaN	NaN	NaN	NaN	NaN	NaN	NaN	NaN	NaN	NaN	3	3	3	8	8	8	51.82
26.6596	27.0615	25.237	24.9107	24.6925	24.8638	24.7246	24.7904	24.8015	24.8255	24.6024	24.9517	25.2687	25.1305	25.1831	25.3692	25.2508	25.4306	25.5349	27.1308	25.3848	25.797	25.5053	24.7323	24.5925	24.884	25.456	24.8322	24.7361	24.5222	24.7573	25.1786	25.5662	25.6912	25.8348	24.8749	25.073	24.597	25.2946	25.3425	24.8203	24.9668	24.9396	14	14	14	70	70	70	27.659
NaN	NaN	21.8106	20.5979	20.4217	20.5292	21.2535	19.9745	20.1002	19.7559	19.9656	20.4745	20.5216	20.3961	20.2313	NaN	NaN	NaN	NaN	21.4705	NaN	NaN	NaN	NaN	20.301	NaN	21.5372	NaN	20.4332	20.4776	21.0926	NaN	NaN	21.6265	NaN	21.5106	NaN	NaN	21.0706	20.7326	21.8187	22.0329	22.1904	2	2	2	13.3	13.3	13.3	28.115
NaN	NaN	NaN	NaN	NaN	NaN	NaN	NaN	23.1499	NaN	22.7078	NaN	22.7067	NaN	NaN	NaN	NaN	NaN	NaN	NaN	NaN	NaN	NaN	NaN	NaN	NaN	NaN	22.4843	22.8492	22.8754	22.5513	23.1494	NaN	NaN	NaN	NaN	23.4806	NaN	NaN	NaN	NaN	NaN	NaN	3	3	3	12.6	12.6	12.6	30.257
25.2258	25.0899	25.1234	25.7134	25.8324	25.8576	25.858	25.4015	25.2093	25.3646	25.3044	25.1581	25.2903	25.0081	25.2257	24.5852	24.7249	24.4751	24.2768	25.4059	25.2604	25.4537	25.054	25.2314	24.7163	25.4892	24.477	24.9995	25.2748	25.2845	25.0549	25.1877	25.1055	25.1116	24.9884	25.0491	25.3058	25.5665	25.3563	25.5933	25.2476	25.1334	25.3611	12	12	12	47.6	47.6	47.6	28.229
NaN	NaN	NaN	NaN	NaN	NaN	NaN	NaN	NaN	20.8323	20.8778	NaN	NaN	NaN	NaN	NaN	NaN	NaN	NaN	NaN	NaN	NaN	NaN	NaN	NaN	NaN	NaN	21.2468	20.8348	20.8545	20.5852	NaN	NaN	NaN	NaN	NaN	NaN	NaN	NaN	NaN	NaN	NaN	NaN	2	2	2	9	9	9	18.261
NaN	NaN	NaN	21.9918	22.1247	22.0161	22.1567	22.5643	22.0222	22.3403	22.1859	21.1636	20.9365	NaN	21.1608	NaN	NaN	NaN	NaN	NaN	NaN	NaN	NaN	22.0447	22.2504	22.4009	NaN	21.7027	21.7667	21.9032	21.9045	NaN	NaN	NaN	NaN	NaN	NaN	NaN	21.5002	21.5605	NaN	NaN	NaN	8	8	8	30	30	30	49.202
NaN	NaN	NaN	NaN	19.4965	NaN	NaN	20.3822	NaN	20.4603	20.5066	NaN	20.3339	NaN	20.4703	NaN	NaN	NaN	NaN	NaN	NaN	20.7096	NaN	20.4244	20.533	20.321	NaN	NaN	20.151	NaN	20.306	21.9839	20.4395	20.4128	21.4615	20.7926	20.7971	NaN	21.2899	NaN	NaN	NaN	NaN	3	3	3	11	11	11	35.864
NaN	NaN	NaN	23.766	23.2603	23.503	NaN	23.5664	23.5531	23.3741	23.5284	23.1991	NaN	23.5	23.3052	NaN	NaN	NaN	NaN	NaN	24.0387	NaN	NaN	23.5443	23.6587	NaN	NaN	NaN	23.8632	23.969	23.7989	NaN	NaN	NaN	24.3615	NaN	NaN	NaN	23.7734	NaN	23.9908	NaN	NaN	8	8	8	26.6	26.6	26.6	54.315
NaN	NaN	NaN	18.0732	NaN	NaN	NaN	NaN	18.3005	NaN	18.3812	NaN	NaN	NaN	NaN	NaN	NaN	NaN	NaN	NaN	NaN	NaN	NaN	18.3719	NaN	NaN	NaN	18.3307	18.6406	18.234	18.5453	18.9685	NaN	NaN	NaN	NaN	NaN	NaN	NaN	NaN	19.1262	NaN	NaN	2	2	2	17.7	17.7	17.7	20.822
NaN	NaN	NaN	21.0033	21.4631	21.5893	NaN	21.5253	21.0321	21.4749	21.6512	NaN	21.4586	NaN	21.3426	NaN	NaN	NaN	NaN	NaN	NaN	NaN	NaN	21.769	22.0384	21.2396	NaN	22.2915	22.2327	NaN	22.4131	NaN	NaN	NaN	21.8521	21.756	NaN	NaN	22.7858	21.6501	21.4906	NaN	NaN	5	5	5	25.1	25.1	25.1	39.83
NaN	NaN	NaN	23.1726	22.0854	21.7423	21.7828	NaN	NaN	NaN	21.8718	20.9352	20.5514	NaN	NaN	NaN	NaN	NaN	NaN	NaN	NaN	NaN	NaN	NaN	NaN	NaN	NaN	NaN	NaN	NaN	NaN	NaN	NaN	NaN	NaN	NaN	NaN	NaN	21.7708	22.4107	22.2236	NaN	NaN	5	5	5	11.1	11.1	11.1	67.342
NaN	24.1741	24.1039	24.5812	24.1422	24.1706	25.3057	24.2711	24.3836	24.2425	24.1265	24.2952	24.3141	24.4442	24.2303	24.6374	25.2046	24.7339	24.8315	25.1257	25.1093	25.0323	25.1033	23.8005	24.2821	23.6791	24.5792	23.7028	23.4353	23.4726	23.4779	25.8832	24.9914	25.6144	25.6322	25.5751	25.9234	26.0088	25.1012	23.4248	22.8202	24.6125	24.5061	5	5	5	64.4	64.4	64.4	9.5167
NaN	22.3662	24.7269	22.1632	23.3074	22.4634	22.7094	21.8651	21.6999	21.945	22.7507	22.172	21.5779	22.043	22.8784	27.3568	26.1732	26.8254	27.2053	19.2513	22.3363	21.5605	21.3274	19.1415	20.2922	19.4889	20.7138	20.8238	19.8478	21.2628	21.5814	NaN	NaN	19.9146	20.3294	NaN	NaN	NaN	21.0461	NaN	NaN	NaN	NaN	17	17	17	43.9	43.9	43.9	50.608
NaN	NaN	NaN	22.2267	22.4518	22.2002	NaN	22.0891	22.2616	22.2983	22.0526	22.0287	21.8258	22.2712	21.6416	NaN	NaN	NaN	NaN	NaN	NaN	NaN	NaN	22.4166	NaN	23.2074	NaN	22.732	22.5096	22.0886	22.5822	NaN	NaN	NaN	21.1042	NaN	NaN	NaN	22.5319	21.9796	NaN	NaN	NaN	2	2	2	46.7	46.7	46.7	10.095
NaN	NaN	NaN	NaN	NaN	NaN	NaN	NaN	NaN	NaN	NaN	NaN	NaN	NaN	NaN	NaN	NaN	NaN	NaN	NaN	NaN	NaN	NaN	NaN	NaN	NaN	NaN	NaN	NaN	21.8991	NaN	NaN	NaN	NaN	NaN	NaN	NaN	NaN	NaN	22.7378	NaN	22.0447	22.2139	2	2	2	17.8	17.8	17.8	14.255
NaN	NaN	NaN	21.5156	21.582	21.6298	NaN	NaN	NaN	NaN	21.4839	NaN	NaN	NaN	NaN	NaN	NaN	NaN	NaN	NaN	NaN	NaN	NaN	21.7607	NaN	21.7055	NaN	21.533	21.4487	NaN	21.5168	NaN	NaN	NaN	NaN	NaN	NaN	NaN	NaN	NaN	NaN	NaN	NaN	2	2	2	27.1	27.1	27.1	10.982
NaN	NaN	NaN	22.6869	22.7264	22.6909	23.4864	23.243	22.9408	23.3027	23.6235	22.8347	23.1185	22.8198	22.3919	NaN	22.5677	22.9243	NaN	NaN	NaN	NaN	NaN	23.3048	23.1242	23.7709	NaN	23.4732	23.4929	23.2524	22.9416	23.1796	NaN	22.7786	22.8384	23.953	22.822	23.085	22.8447	23.2025	23.7336	24.2156	23.8981	7	7	7	30.4	30.4	30.4	38.074
NaN	NaN	NaN	21.453	20.9879	20.8872	NaN	21.1431	21.2976	21.2704	20.7065	20.6023	20.8826	20.8348	20.7938	NaN	NaN	NaN	NaN	NaN	21.1747	NaN	NaN	21.1963	NaN	20.7804	NaN	20.9842	21.0321	21.4621	21.2641	21.6525	NaN	NaN	21.0725	NaN	NaN	NaN	20.9002	NaN	NaN	NaN	NaN	4	4	4	42.8	42.8	42.8	19.136
NaN	NaN	NaN	19.9114	NaN	NaN	NaN	20.316	20.6599	20.3549	20.3828	NaN	NaN	NaN	NaN	NaN	NaN	NaN	NaN	NaN	NaN	NaN	NaN	20.2167	NaN	NaN	NaN	19.8237	NaN	20.1576	NaN	NaN	NaN	NaN	NaN	NaN	NaN	NaN	NaN	NaN	NaN	NaN	NaN	5	5	5	25.5	25.5	25.5	31.285
24.1526	22.9865	23.5795	22.6616	NaN	23.7967	22.4659	NaN	NaN	NaN	23.6249	NaN	25.985	24.8971	25.8555	24.9381	23.9326	24.9074	24.8297	23.3543	25.125	23.5159	24.1319	NaN	22.8808	NaN	23.8107	NaN	23.9182	NaN	NaN	23.4377	24.0734	23.7679	23.4072	NaN	NaN	NaN	22.9146	NaN	NaN	NaN	NaN	2	2	2	21.3	21.3	21.3	5.29
NaN	NaN	NaN	21.7617	22.7381	21.7851	21.4443	22.4106	22.5039	22.1668	21.7838	20.2404	20.9787	NaN	20.8843	NaN	NaN	NaN	NaN	NaN	22.2907	NaN	NaN	22.2862	21.5864	21.5529	21.6479	22.1715	23.2248	23.4326	22.9785	23.1788	23.3953	22.4009	22.7723	22.0256	22.0471	NaN	22.4281	22.6359	22.0319	21.8801	21.9375	4	4	4	24.5	24.5	24.5	32.979
NaN	NaN	NaN	20.2598	20.188	NaN	NaN	NaN	20.4544	NaN	19.7832	NaN	NaN	NaN	NaN	NaN	NaN	NaN	NaN	21.7578	21.3727	21.2056	NaN	NaN	NaN	20.1747	NaN	NaN	20.5563	NaN	NaN	20.8908	21.9441	22.8095	NaN	NaN	NaN	NaN	20.7197	NaN	NaN	NaN	NaN	3	3	3	24.1	24.1	24.1	30.91
NaN	NaN	20.8926	21.3722	21.1513	21.1069	NaN	20.9811	21.5842	21.2231	20.9888	20.8139	21.1128	NaN	20.8392	NaN	NaN	NaN	NaN	NaN	20.8854	21.2196	NaN	21.3372	NaN	21.5851	NaN	22.1461	21.3963	21.7875	21.4482	22.8277	21.7962	22.8438	22.1863	NaN	NaN	NaN	22.8065	22.0126	NaN	NaN	NaN	4	4	4	28.6	28.6	28.6	29.411
25.5475	25.1999	25.3882	27.6198	27.6817	27.7084	27.6955	27.765	27.1871	27.4151	26.8082	27.4763	27.5152	27.4981	27.6287	26.7345	26.8721	26.8335	26.859	25.6814	25.8135	25.6477	25.7772	27.479	26.9143	27.3919	25.7517	27.166	27.3572	26.9564	27.0962	26.8234	25.8157	26.3228	26.3457	26.9342	27.0233	26.3003	26.8894	27.6893	26.4788	26.6225	27.1068	8	8	1	57.3	57.3	10.9	12.713
26.6568	27.3705	28.2882	20.71	20.0276	20.9368	23.9492	23.0029	21.2332	21.2454	21.0257	22.0516	21.8528	22.0866	22.0533	28.7428	28.2354	28.7789	28.6755	26.2726	27.2031	27.0107	26.8827	NaN	21.815	20.9275	25.8685	NaN	22.0988	21.9334	20.734	24.679	26.1989	26.7962	27.0145	22.7683	22.6482	23.0826	22.907	21.9383	23.2139	23.2728	22.9836	6	6	6	37.1	37.1	37.1	22.373
NaN	NaN	23.0823	23.9354	24.0689	23.9353	24.8686	23.6234	23.8414	23.7161	23.6493	24.2203	24.381	24.3393	24.1056	23.4561	23.9933	23.6844	23.182	23.9376	24.0488	23.6357	23.5062	23.7674	24.1112	24.0431	22.9174	23.2664	23.3842	23.7042	23.2401	24.304	23.9288	24.0384	23.9678	23.5092	23.2321	23.0607	23.1637	23.6637	23.8944	23.6999	23.7549	5	5	5	56.2	56.2	56.2	8.4888
NaN	NaN	NaN	21.678	21.3317	21.555	21.6724	21.8849	22.0025	21.5688	21.7794	21.3069	21.3526	21.5698	NaN	NaN	NaN	NaN	NaN	NaN	NaN	NaN	NaN	21.7414	21.5889	22.336	NaN	21.963	22.1178	22.4781	22.1555	21.4242	NaN	NaN	NaN	22.4724	22.1351	22.4058	22.2729	22.3407	22.3061	22.4654	22.5443	4	4	4	23	23	23	34.973
NaN	NaN	22.2613	23.2158	23.5244	23.4677	23.9128	23.7393	23.5517	23.8172	23.7574	22.5351	22.5989	22.6729	22.6246	NaN	NaN	NaN	NaN	NaN	23.1483	22.6409	NaN	24.3179	23.7457	23.7506	21.9471	23.7429	23.672	23.7419	23.1645	22.6313	22.4913	22.4889	22.6498	23.7777	23.2279	23.0386	22.9048	23.8629	23.7304	23.604	24.0297	8	8	8	31.8	31.8	31.8	35.95
NaN	NaN	NaN	21.3136	21.5668	21.6824	22.0705	22.0239	22.4357	22.4527	22.4085	20.6251	20.5099	20.9652	21.2706	22.4957	23.3906	22.6144	NaN	22.2484	23.3689	23.453	23.1281	21.6163	20.4138	21.9777	22.0663	23.1373	22.3636	22.3016	22.1296	25.4787	24.7914	24.67	24.6058	24.9939	25.2323	25.213	24.5041	24.194	23.8929	24.0576	23.443	10	10	10	36.7	36.7	36.7	39.88
NaN	NaN	NaN	21.8219	21.4588	21.5947	21.6856	21.5061	21.9505	21.8943	21.9039	NaN	NaN	NaN	21.3271	NaN	NaN	NaN	NaN	NaN	NaN	NaN	NaN	22.3897	22.2868	22.6624	NaN	22.8031	22.9744	22.5494	22.9701	22.598	21.8177	22.151	22.3459	NaN	NaN	22.6844	22.2803	22.3261	22.5869	22.4017	22.1677	6	6	6	37.3	37.3	37.3	28.836
NaN	NaN	NaN	22.9291	22.9657	23.2751	23.3867	23.0116	23.2608	23.119	23.5081	22.4965	22.734	NaN	22.783	NaN	NaN	NaN	NaN	NaN	NaN	NaN	NaN	23.9387	23.5139	23.7753	NaN	23.7521	23.6221	23.5283	23.565	23.1685	NaN	NaN	NaN	NaN	NaN	23.7944	23.3932	23.6601	24.3517	24.2657	23.8983	7	7	7	48.8	48.8	48.8	27.139
NaN	NaN	NaN	21.4256	21.3003	21.3698	NaN	21.3017	20.8886	21.7015	21.3146	NaN	NaN	NaN	NaN	NaN	NaN	NaN	NaN	NaN	NaN	NaN	NaN	21.2072	19.6538	21.0726	NaN	NaN	NaN	20.8947	21.3227	NaN	NaN	NaN	NaN	20.3402	21.4665	NaN	21.1736	21.4789	21.6512	21.7038	21.6055	3	3	3	11.5	11.5	11.5	35.068
22.1947	NaN	22.2933	23.0628	23.3977	23.121	24.0464	23.6488	23.4588	23.6589	23.7323	23.0053	22.9475	22.9597	22.9036	NaN	22.4319	NaN	22.2898	NaN	22.902	22.7758	22.4463	24.0632	23.6153	23.384	22.4807	23.2009	23.4389	23.5398	23.4087	21.6743	22.3944	22.0695	22.9203	23.2526	23.6137	23.6318	23.2572	23.9184	24.2139	24.1158	24.1182	15	15	15	44.8	44.8	44.8	47.495
25.1274	NaN	26.9552	23.9181	23.0342	23.4237	23.4973	21.5932	21.0913	22.8097	21.2646	26.1274	26.4686	26.5575	26.6148	30.7	30.099	30.9389	30.658	NaN	26.0916	25.4036	25.1201	NaN	NaN	NaN	NaN	NaN	19.4049	NaN	NaN	NaN	NaN	24.2004	21.7795	NaN	NaN	22.9556	NaN	NaN	NaN	NaN	NaN	4	4	4	33.8	33.8	33.8	15.761
NaN	NaN	NaN	NaN	24.9259	NaN	23.783	NaN	NaN	NaN	NaN	NaN	NaN	NaN	NaN	NaN	NaN	24.072	NaN	NaN	NaN	NaN	NaN	NaN	NaN	NaN	NaN	NaN	NaN	NaN	NaN	23.9749	NaN	NaN	NaN	NaN	NaN	NaN	NaN	25.6854	24.4662	NaN	24.5638	2	2	2	10.1	10.1	10.1	21.598
NaN	NaN	NaN	22.9237	22.8557	22.9144	23.0727	22.5388	22.4397	22.3944	22.4777	22.151	22.435	22.2942	22.18	NaN	NaN	NaN	NaN	NaN	22.1661	22.9758	23.0112	22.7815	23.0239	23.412	NaN	22.7491	23.0271	22.9077	22.9486	22.2904	22.3809	22.3876	22.4272	23.5201	23.7753	23.8852	23.277	23.3122	24.018	24.0113	24.0393	8	8	8	26.8	26.8	26.8	47.291
NaN	NaN	NaN	NaN	21.9529	21.8378	NaN	NaN	NaN	NaN	NaN	NaN	NaN	NaN	NaN	NaN	NaN	NaN	NaN	NaN	NaN	NaN	NaN	NaN	NaN	NaN	NaN	NaN	NaN	NaN	NaN	NaN	NaN	NaN	NaN	NaN	NaN	NaN	NaN	NaN	NaN	NaN	NaN	3	3	3	32.1	32.1	32.1	27.098
25.2775	23.6509	27.3031	28.5841	28.451	28.3438	28.2575	28.3458	28.1038	28.4381	28.3034	27.9192	27.995	27.9209	27.9483	27.3137	27.2961	27.4666	27.3644	25.4661	26.8412	25.5571	26.0338	28.4477	28.4816	28.1253	27.64	28.4719	28.4872	28.3763	28.572	24.6257	24.5285	25.389	24.9938	26.971	27.2195	27.1722	27.7927	28.4329	28.1871	28.453	28.1796	18	18	2	68.3	68.3	6	38.689
NaN	NaN	22.8133	24.3482	24.5126	24.5362	23.9161	24.4067	24.1488	24.213	24.327	23.7629	23.7122	23.7018	23.3753	NaN	23.1049	22.462	23.0984	21.8264	23.7961	23.54	NaN	25.0889	24.0128	24.0937	23.8281	23.9548	24.5026	24.3526	24.4112	23.6444	22.8154	23.3742	23.3255	NaN	24.4533	24.4387	24.3153	25.2326	24.6758	24.4713	25.0663	8	8	8	38.5	38.5	38.5	36.329
NaN	20.8801	21.9441	23.7535	23.3502	23.5045	23.8446	23.4389	23.4329	23.3696	23.257	22.4019	22.4908	22.1497	22.1472	NaN	NaN	21.9984	NaN	21.2637	22.2015	21.7139	22.4861	23.528	23.9079	24.1415	22.1811	23.7287	24.1626	24.4726	24.2829	21.4326	22.1334	22.4137	22.2479	22.4886	22.8363	22.9405	22.4697	23.99	24.3387	24.4705	24.463	9	9	9	43.1	43.1	43.1	34.157
22.7935	22.3493	NaN	21.0015	NaN	NaN	21.5749	NaN	21.5583	21.4085	NaN	NaN	NaN	NaN	NaN	NaN	21.6718	NaN	NaN	22.1879	22.6859	23.0246	22.2681	21.7228	NaN	NaN	21.8729	NaN	20.7702	20.2171	NaN	22.6399	22.6191	22.6513	22.3088	21.935	NaN	NaN	21.8072	NaN	NaN	NaN	NaN	2	2	2	12.1	12.1	12.1	23.196
27.9984	28.5	28.8829	24.0723	23.9841	23.804	20.2519	24.0771	24.0691	24.3018	23.6423	23.96	24.2787	24.5674	24.1149	29.1185	27.4134	29.0313	28.6093	26.9537	27.527	27.7674	28.0082	22.1154	21.8916	23.4565	26.4267	23.2568	23.6399	22.9915	22.6187	26.2949	27.4299	27.9567	28.5466	NaN	21.8621	NaN	25.3029	19.1454	NaN	NaN	NaN	7	7	7	55.7	55.7	55.7	30.58
NaN	NaN	NaN	21.5093	21.3468	21.4975	21.2448	21.1633	21.4049	21.552	21.4908	21.1956	21.6195	21.3751	21.3837	NaN	NaN	NaN	NaN	NaN	NaN	NaN	NaN	21.4849	21.4797	21.9796	NaN	21.9159	22.4447	22.0282	22.4745	NaN	NaN	NaN	NaN	NaN	NaN	NaN	20.927	21.6631	NaN	NaN	NaN	4	4	4	50.5	50.5	50.5	12.597
NaN	NaN	22.3507	23.166	23.9071	23.8297	23.5834	24.7883	24.4947	24.913	24.8135	21.2954	21.7271	21.6508	22.0951	NaN	NaN	NaN	NaN	NaN	23.1163	22.1572	NaN	25.1314	24.621	24.8109	22.8488	24.8295	24.6652	24.735	24.9974	22.3557	21.3456	22.4128	22.4532	24.4765	24.7666	23.9757	24.6177	25.3274	25.3781	24.9411	25.209	17	17	17	20.8	20.8	20.8	115
NaN	NaN	NaN	21.7187	22.1767	21.9523	21.3946	21.9938	21.8264	22.3282	21.7615	NaN	NaN	NaN	NaN	NaN	NaN	NaN	NaN	NaN	NaN	NaN	NaN	21.4206	NaN	20.9834	NaN	21.4068	21.3752	21.2601	21.462	NaN	NaN	NaN	NaN	NaN	NaN	NaN	21.0915	21.4916	NaN	NaN	20.9297	2	2	2	3.7	3.7	3.7	69.313
24.5262	26.1658	25.2148	23.4769	23.4404	23.4613	22.534	23.2303	22.9596	23.7544	23.0977	22.3164	23.1525	23.1322	22.9932	26.154	NaN	25.9061	24.9749	24.0802	23.8155	24.2649	24.0386	21.9404	NaN	21.4148	23.5955	21.9724	22.7688	22.9598	22.8986	22.1205	24.301	23.6907	24.1386	NaN	NaN	NaN	21.974	21.2671	NaN	NaN	NaN	3	3	3	19.3	19.3	19.3	17.918
NaN	NaN	NaN	21.9034	22.6244	22.396	21.5336	22.4892	22.6861	22.1494	22.7775	20.4694	21.1585	21.5237	21.5378	NaN	NaN	NaN	NaN	24.131	22.4272	24.5751	23.504	22.2036	21.0699	21.9096	21.3645	21.6742	22.4729	22.4874	21.8384	24.3605	24.9818	24.329	24.7467	22.7071	22.6894	22.1174	23.5746	21.6853	21.2719	NaN	NaN	7	7	7	81.6	81.6	81.6	11.139
NaN	NaN	23.0669	25.6975	25.9952	25.8795	24.361	25.9682	25.5488	26.1656	26.2272	23.6442	23.7012	23.5596	23.3577	22.737	NaN	21.9568	22.4715	NaN	22.982	23.2901	NaN	25.793	23.9055	24.6574	21.9215	25.3684	25.6552	25.5704	25.6169	23.4634	22.889	22.1063	22.7783	NaN	22.381	NaN	23.5551	23.6633	21.7768	24.2322	21.2328	15	15	15	23.8	23.8	23.8	116.19
NaN	24.4666	24.0267	24.2171	24.4117	24.3324	24.8523	24.2269	23.9947	24.1333	24.0249	25.0201	24.9698	24.4675	24.7043	22.7089	22.7037	22.2947	NaN	23.3922	24.5568	23.9885	25.034	24.3348	24.2708	24.7673	23.6502	24.0819	24.2936	24.4791	24.2976	24.6113	24.2414	24.6245	24.6984	24.0799	23.9439	24.4773	24.757	24.2217	24.6867	24.6565	24.328	8	8	8	45.3	45.3	45.3	27.338
NaN	NaN	NaN	21.1216	21.1178	20.9486	NaN	21.1536	21.1779	21.1195	20.929	NaN	NaN	NaN	NaN	NaN	NaN	NaN	NaN	NaN	NaN	NaN	NaN	21.3091	20.7142	21.1724	NaN	21.3074	21.704	21.6207	22.5481	NaN	NaN	NaN	NaN	NaN	NaN	NaN	NaN	NaN	NaN	NaN	NaN	4	4	4	50.6	50.6	50.6	17.062
NaN	NaN	NaN	20.8385	20.9866	21.0499	NaN	21.5108	21.3984	21.8502	21.503	NaN	NaN	NaN	NaN	NaN	NaN	NaN	NaN	NaN	NaN	NaN	NaN	21.9888	21.9759	NaN	NaN	21.5231	21.9225	22.745	21.9715	22.5242	22.0223	22.2161	21.7188	22.0195	21.6758	NaN	22.9847	21.8925	21.9267	NaN	NaN	3	3	3	24.3	24.3	24.3	19.7
NaN	NaN	NaN	NaN	NaN	NaN	NaN	NaN	NaN	NaN	NaN	NaN	NaN	NaN	NaN	NaN	NaN	NaN	NaN	NaN	NaN	NaN	NaN	NaN	NaN	NaN	NaN	NaN	NaN	NaN	NaN	NaN	NaN	21.8668	21.5424	NaN	NaN	NaN	NaN	NaN	NaN	NaN	NaN	2	2	2	6.9	6.9	6.9	30.72
26.0205	24.6438	25.2768	26.0511	26.2706	26.2546	25.1707	26.051	26.329	26.1271	26.2343	25.1368	25.2254	24.7579	25.0547	NaN	NaN	23.3472	NaN	24.5284	25.0241	25.4027	25.0257	26.6588	26.1772	26.8086	24.6662	26.8635	26.8192	26.8269	26.7053	25.0883	25.0543	25.2027	25.4315	25.4656	25.7408	25.1848	26.493	26.7661	25.8039	25.8953	26.3082	4	4	4	34.9	34.9	34.9	25.254
NaN	NaN	NaN	21.4899	20.8753	NaN	NaN	20.5341	20.7697	20.4892	20.2951	NaN	NaN	NaN	20.498	NaN	NaN	NaN	NaN	NaN	NaN	NaN	NaN	20.3369	NaN	NaN	NaN	20.5135	22.0783	21.2924	21.6729	23.6814	NaN	23.1897	22.016	NaN	NaN	NaN	23.2547	20.798	NaN	NaN	NaN	4	4	4	18.6	18.6	18.6	48.631
23.2654	25.7905	26.3055	26.2208	26.3452	26.6168	27.2596	26.4919	26.5218	26.6532	26.6029	26.1861	26.0662	25.9637	26.1514	25.1232	25.1091	24.6605	24.9384	26.321	26.7544	26.9062	26.5478	26.5932	26.4037	26.6947	25.0688	26.1185	26.1293	26.063	26.194	25.8637	26.1377	26.2409	25.8219	26.1846	26.6327	26.321	26.4077	26.2809	26.8636	26.8978	26.3777	24	24	24	44.2	44.2	44.2	70.473
NaN	NaN	NaN	19.8911	19.9652	20.0571	NaN	20.1789	20.082	20.0642	20.0737	NaN	NaN	NaN	NaN	NaN	NaN	NaN	NaN	NaN	NaN	NaN	NaN	20.4947	NaN	NaN	NaN	20.0316	NaN	19.9292	19.8625	NaN	NaN	NaN	NaN	NaN	NaN	NaN	NaN	NaN	NaN	NaN	NaN	3	3	3	7.1	7.1	7.1	55.823
NaN	25.0291	25.5232	26.5878	26.6509	26.6718	27.0009	26.2246	26.1744	26.2425	26.2166	26.4315	26.1922	26.4437	26.3905	25.7754	25.5495	25.5758	25.2834	24.7468	25.3041	25.3431	25.3043	26.03	26.139	25.5215	25.7048	26.0827	25.6541	25.9195	25.6793	23.8451	23.9506	24.2718	24.301	24.8839	25.0108	24.3218	25.3063	25.9589	25.5908	25.6556	25.751	6	6	1	14.2	14.2	2.3	47.985
NaN	NaN	21.9153	23.4839	23.4397	23.4415	23.7174	23.4223	23.0446	23.1891	23.2236	22.8424	22.4132	22.4389	22.4782	NaN	NaN	NaN	NaN	23.155	22.7179	23.0475	22.0853	23.4443	23.7555	23.6307	22.1727	23.4875	23.7126	23.5959	23.6613	21.696	NaN	21.8497	22.2315	22.9684	23.1207	23.3361	23.1521	23.5547	24.2466	24.1472	23.768	4	4	4	33.7	33.7	33.7	19.739
23.1736	25.1125	26.097	27.3688	27.5228	27.5764	27.825	27.8394	27.8408	27.672	27.686	27.3342	27.1184	27.4339	27.4577	26.1611	25.8353	26.3187	25.7945	24.4116	25.7961	25.3374	25.0771	27.6604	27.4741	27.382	25.9368	27.1061	26.5481	26.925	26.611	24.7663	23.8491	24.5301	24.3528	24.5488	24.297	24.6889	24.1784	24.8948	25.0558	24.8102	25.0006	5	5	5	70.7	70.7	70.7	9.6769
NaN	NaN	NaN	21.6187	21.9737	21.773	21.4184	21.5952	NaN	21.7135	21.2078	21.6608	22.4051	21.7264	22.1023	NaN	NaN	NaN	NaN	NaN	NaN	NaN	NaN	21.1948	20.5328	21.4253	NaN	20.9499	21.4367	21.4534	21.2732	22.5494	21.5851	NaN	21.8559	NaN	22.1795	NaN	21.4777	21.3826	21.6678	NaN	NaN	7	7	7	29.2	29.2	29.2	43.755
NaN	NaN	NaN	21.4535	21.1335	21.311	21.2236	21.3304	21.5144	21.3432	21.3604	21.7739	NaN	NaN	21.4873	NaN	NaN	NaN	NaN	NaN	21.4068	NaN	NaN	20.7849	NaN	21.1106	NaN	20.6869	20.5711	20.3992	NaN	NaN	20.8596	21.483	21.292	NaN	NaN	NaN	21.3185	20.9956	NaN	NaN	NaN	4	4	4	12.2	12.2	12.2	44.834
NaN	NaN	NaN	19.5144	NaN	NaN	19.8351	NaN	19.3115	NaN	NaN	NaN	NaN	NaN	NaN	NaN	NaN	NaN	NaN	NaN	NaN	NaN	NaN	NaN	NaN	19.7717	NaN	NaN	NaN	NaN	NaN	NaN	NaN	NaN	NaN	NaN	21.0347	NaN	22.1137	NaN	NaN	NaN	NaN	3	3	3	46.9	46.9	46.9	14.009
23.4819	NaN	NaN	NaN	NaN	NaN	NaN	NaN	NaN	NaN	NaN	NaN	NaN	NaN	NaN	27.598	26.4956	26.9013	26.9326	23.7024	23.7961	23.9474	23.2895	NaN	NaN	NaN	NaN	NaN	NaN	NaN	NaN	NaN	NaN	22.9279	NaN	NaN	NaN	NaN	NaN	19.0798	NaN	NaN	NaN	4	4	4	22.3	22.3	22.3	20.798
27.2455	27.1439	26.5316	26.5371	26.4497	26.3578	26.6433	25.9146	25.9895	26.0809	25.8108	26.4329	26.5905	26.5661	26.6824	26.7728	26.4137	26.557	26.8965	27.0861	26.9107	26.9175	26.9304	25.3896	25.1327	25.5296	26.9483	25.6691	25.8132	25.6945	25.6883	27.7138	27.356	27.2465	27.3348	27.2297	26.9653	27.0272	27.0047	25.933	25.921	25.9588	26.2348	13	13	13	75.5	75.5	75.5	29.785
NaN	NaN	23.0784	22.7101	22.7179	22.578	22.7953	22.8092	22.7854	22.3975	22.6876	22.7018	22.7618	22.8207	22.4459	NaN	NaN	NaN	NaN	22.7469	22.8417	23.7475	NaN	22.7882	23.137	23.4283	23.2812	23.3248	23.2915	23.163	23.2466	23.102	23.3141	22.8859	23.495	23.4372	24.1337	23.7941	23.7002	23.2774	23.4633	23.8705	24.0776	8	8	8	50.3	50.3	50.3	33.436
NaN	NaN	23.1755	23.9891	24.1564	24.3393	23.4339	24.0321	24.0945	24.0573	24.1517	23.7296	23.2084	23.3305	23.7638	23.1856	NaN	23.7188	NaN	NaN	23.0949	23.1656	23.6123	23.4401	23.2883	23.2126	24.3088	23.6694	23.593	23.2402	23.6018	25.0323	23.9409	24.0159	24.3705	24.0294	23.7044	22.5349	24.3257	23.1162	21.6212	21.6466	22.6318	2	2	2	47.1	47.1	47.1	7.2854
NaN	NaN	NaN	20.8669	20.7695	20.3701	21.1998	21.0225	20.668	20.5015	20.9841	NaN	19.7145	NaN	19.4085	NaN	NaN	NaN	NaN	22.2652	21.1523	20.5367	NaN	21.005	21.6831	21.8373	NaN	21.3257	21.2312	20.9626	21.5292	22.2082	21.1596	21.5863	21.202	23.4846	23.2933	23.9588	22.6231	22.1667	23.0015	23.0548	23.0909	8	8	8	42.1	42.1	42.1	36.442
25.4935	23.9078	24.5244	21.2891	21.1126	20.935	20.7938	20.6087	21.4453	20.869	NaN	21.9271	NaN	22.2445	23.0324	28.0931	27.2879	26.3679	28.1243	25.3236	25.8134	24.0691	25.877	NaN	NaN	20.9182	24.018	NaN	NaN	NaN	NaN	24.3072	25.563	25.5991	26.3029	NaN	NaN	NaN	21.5728	NaN	NaN	NaN	NaN	4	4	4	17.6	17.6	17.6	18.481
NaN	NaN	NaN	NaN	20.7776	20.5249	20.6617	20.043	NaN	20.6917	20.191	20.9215	21.0085	20.784	20.9925	NaN	NaN	NaN	NaN	NaN	NaN	NaN	NaN	20.2545	NaN	20.3376	NaN	20.032	19.6158	19.6437	20.0519	22.1733	NaN	21.1927	21.1604	21.8676	22.1999	21.7267	22.1371	20.3361	20.702	20.7999	20.657	4	4	4	29.4	29.4	29.4	23.733
NaN	NaN	NaN	NaN	NaN	NaN	21.564	NaN	NaN	21.585	20.7405	21.3938	NaN	NaN	NaN	NaN	NaN	NaN	NaN	NaN	NaN	NaN	NaN	21.6222	21.9184	22.3805	NaN	21.3697	21.4471	20.6047	21.7081	NaN	NaN	NaN	NaN	NaN	NaN	NaN	NaN	21.609	21.3335	21.1918	NaN	37	7	1	28.5	6.4	1	220.61
NaN	NaN	NaN	20.4467	20.7242	20.7316	NaN	21.3546	21.0585	20.9741	21.4166	NaN	NaN	NaN	20.7062	20.4683	NaN	NaN	NaN	NaN	21.3065	NaN	NaN	21.3964	NaN	22.22	NaN	21.6484	21.6891	21.6419	20.8556	22.3956	21.5943	NaN	21.1619	NaN	NaN	NaN	21.3564	21.6015	NaN	NaN	NaN	5	5	5	34.8	34.8	34.8	22.026
NaN	NaN	NaN	21.4801	21.4756	21.3775	NaN	22.0925	22.1832	21.8158	22.2191	21.0795	20.6462	20.4676	20.594	NaN	NaN	NaN	NaN	NaN	NaN	NaN	NaN	22.6959	NaN	NaN	NaN	22.3656	22.7905	22.7235	22.1818	19.8991	NaN	NaN	NaN	NaN	NaN	NaN	NaN	22.1483	NaN	NaN	NaN	3	3	3	22.5	22.5	22.5	23.033
NaN	NaN	NaN	20.6674	20.6921	20.4818	NaN	20.5304	20.3985	20.6693	20.5915	NaN	NaN	NaN	NaN	21.6918	NaN	NaN	NaN	NaN	NaN	NaN	NaN	20.4448	NaN	NaN	NaN	20.54	20.4206	20.5886	20.7077	NaN	NaN	NaN	NaN	NaN	NaN	NaN	NaN	20.6128	NaN	NaN	NaN	3	3	3	23	23	23	25.836
NaN	NaN	NaN	23.3853	23.3878	23.4737	23.1261	23.5761	23.4302	23.5159	23.3676	22.2642	22.1163	22.0761	22.1291	NaN	NaN	NaN	NaN	NaN	NaN	NaN	NaN	23.5097	22.8836	23.356	NaN	23.2372	23.4512	23.3962	23.3661	NaN	NaN	NaN	NaN	NaN	NaN	NaN	21.5452	22.9162	22.1419	22.4265	22.4452	6	6	6	48.6	48.6	48.6	24.2
23.3209	23.8315	22.8286	23.0323	22.8264	22.6379	22.5205	22.9066	22.7009	22.2941	23.0794	21.7001	22.2008	22.2772	21.9554	22.6187	NaN	NaN	NaN	24.0122	23.2135	22.8978	22.9042	23.6807	23.4601	22.5878	22.3418	23.2519	23.2954	23.4727	22.7399	22.7382	22.742	22.7453	22.5754	21.2032	22.8179	24.9396	23.0804	22.7639	21.4341	22.1817	22.7945	7	7	7	42.6	42.6	42.6	28.443
NaN	NaN	NaN	21.471	21.1907	21.4799	19.9185	20.9472	21.5587	21.4293	21.3819	NaN	NaN	NaN	NaN	NaN	NaN	NaN	NaN	NaN	NaN	NaN	NaN	22.04	22.2962	21.7204	NaN	21.3559	22.1643	21.6491	22.0679	NaN	NaN	NaN	NaN	NaN	NaN	NaN	NaN	21.4435	NaN	NaN	NaN	8	8	8	32.9	32.9	32.9	39.957
NaN	NaN	NaN	21.0297	21.1831	21.0829	21.2395	20.9969	21.1697	20.6611	21.2919	20.9152	21.0503	21.0735	NaN	NaN	NaN	NaN	NaN	NaN	NaN	NaN	NaN	21.2614	20.6458	21.404	NaN	21.1197	21.8279	20.818	21.8382	22.2608	NaN	NaN	22.0163	NaN	NaN	NaN	21.5099	21.7794	22.7675	21.4482	20.9205	4	4	4	33.6	33.6	33.6	27.697
NaN	NaN	NaN	21.228	NaN	21.2895	NaN	21.1353	21.6726	NaN	NaN	NaN	NaN	NaN	NaN	NaN	NaN	NaN	NaN	NaN	NaN	NaN	NaN	NaN	NaN	NaN	NaN	NaN	NaN	NaN	NaN	22.0949	NaN	NaN	NaN	NaN	NaN	NaN	NaN	NaN	NaN	NaN	NaN	2	2	2	9.1	9.1	9.1	27.859
NaN	NaN	NaN	20.7698	21.0049	21.0319	20.4894	20.593	20.1402	20.603	20.401	NaN	21.6118	NaN	21.2729	NaN	NaN	NaN	NaN	NaN	NaN	NaN	NaN	19.7723	19.6979	NaN	NaN	19.9203	20.4786	18.9554	20.369	NaN	NaN	NaN	NaN	NaN	NaN	NaN	NaN	NaN	NaN	NaN	NaN	2	2	2	20.7	20.7	20.7	23.155
NaN	NaN	NaN	20.9744	20.8503	20.8832	NaN	20.935	20.9901	20.9246	20.8224	NaN	NaN	NaN	NaN	NaN	NaN	NaN	NaN	NaN	NaN	NaN	NaN	20.6337	NaN	NaN	NaN	NaN	20.6618	20.4916	20.6467	21.9832	NaN	NaN	21.0469	NaN	NaN	NaN	21.1124	NaN	NaN	NaN	NaN	3	3	3	19.3	19.3	19.3	27.403
NaN	23.7451	23.7483	24.3225	24.4893	24.2519	23.7739	23.7739	23.889	24.0877	23.7406	24.1395	24.4483	24.1135	24.2642	23.1342	23.2564	23.2873	22.857	24.2107	23.1198	23.3672	22.8944	23.7032	24.3153	24.171	23.5798	23.8914	24.0954	24.1647	24.1801	22.3392	22.3535	22.4408	22.0634	24.0078	23.5776	24.2964	23.3533	24.3374	24.6108	24.7038	24.7876	11	11	11	45.7	45.7	45.7	33.302
NaN	NaN	NaN	19.3537	18.8554	NaN	NaN	19.1135	NaN	NaN	19.5947	NaN	NaN	NaN	NaN	NaN	NaN	NaN	NaN	NaN	NaN	NaN	NaN	NaN	NaN	NaN	NaN	19.7466	19.9686	19.6474	20.0624	NaN	NaN	NaN	NaN	NaN	NaN	NaN	NaN	NaN	NaN	NaN	NaN	3	3	3	15.5	15.5	15.5	36.582
NaN	NaN	NaN	23.0708	22.9487	22.719	23.3844	22.2929	22.9729	23.059	22.7374	22.8859	22.6752	23.0919	23.3754	NaN	NaN	22.0159	21.9762	NaN	NaN	NaN	NaN	22.4847	NaN	22.2195	21.8396	22.6691	22.7635	22.8892	22.6678	NaN	NaN	NaN	NaN	NaN	21.6739	NaN	21.7062	22.2809	NaN	NaN	21.9329	10	10	7	37.7	37.7	30.1	34.321
NaN	NaN	NaN	NaN	NaN	NaN	NaN	NaN	NaN	NaN	21.5714	NaN	NaN	NaN	NaN	NaN	NaN	NaN	NaN	NaN	NaN	NaN	NaN	NaN	21.6317	21.7559	NaN	NaN	NaN	NaN	21.4044	21.722	NaN	21.8826	NaN	NaN	NaN	NaN	21.9476	22.076	NaN	NaN	NaN	6	6	6	13.7	13.7	13.7	47.245
NaN	NaN	NaN	23.288	22.8205	22.8378	22.4399	22.0171	23.8264	22.8342	22.8889	22.925	23.2021	22.7449	22.9595	NaN	23.0449	23.067	22.9729	NaN	NaN	NaN	22.7108	22.773	22.7841	23.1727	NaN	23.5659	23.5738	23.2124	23.3286	23.6782	22.5016	22.7985	22.8466	22.9901	22.9406	NaN	23.8042	23.4851	23.9106	23.2664	22.3184	5	5	5	49.6	49.6	49.6	15.462
NaN	NaN	NaN	21.8578	21.8228	NaN	NaN	21.6745	NaN	NaN	21.9969	NaN	NaN	NaN	21.2241	NaN	NaN	NaN	NaN	NaN	NaN	NaN	NaN	NaN	NaN	NaN	NaN	NaN	NaN	NaN	NaN	22.6137	NaN	21.8393	NaN	NaN	NaN	NaN	NaN	NaN	NaN	NaN	NaN	4	4	4	28.4	28.4	28.4	22.08
NaN	NaN	21.7275	22.5655	22.2422	22.3416	22.5315	22.6715	22.5197	22.4417	22.4749	21.7007	21.6862	22.2134	22.4057	22.3991	23.0231	22.1725	22.1224	NaN	22.6025	21.6451	22.0148	22.4486	22.0324	22.6719	21.8212	22.2415	22.2677	22.1937	22.2725	21.3277	NaN	21.969	21.0602	22.0871	22.2182	22.639	23.3126	23.1332	22.9808	23.0895	22.944	9	9	9	33.5	33.5	33.5	36.623
NaN	23.7057	24.8615	NaN	NaN	NaN	NaN	NaN	NaN	NaN	NaN	NaN	NaN	NaN	NaN	25.7758	25.2439	25.4329	24.9414	23.7697	24.4427	24.3661	24.2015	NaN	NaN	NaN	21.7544	NaN	NaN	NaN	NaN	22.3821	24.0851	23.8038	23.969	NaN	NaN	NaN	NaN	NaN	NaN	NaN	NaN	1	1	1	7.2	7.2	7.2	17.804
25.8789	25.3625	25.0078	25.2949	25.0424	24.9712	25.1199	25.3009	24.9491	25.1221	25.0999	25.2086	25.1598	24.9388	25.042	24.8041	25.1297	24.5913	24.3056	25.9214	24.7971	24.8451	25.1003	25.161	24.7568	24.967	25.0858	25.1747	25.1151	24.9671	25.1029	25.1184	24.9232	24.4521	24.7328	25.8775	25.3469	25.8659	24.3212	24.7325	25.9864	26.7718	26.4877	11	11	11	51.6	51.6	51.6	33.513
NaN	NaN	NaN	21.4508	20.6278	20.1442	NaN	NaN	19.8269	NaN	NaN	21.6225	22.2984	21.2775	21.782	NaN	NaN	NaN	NaN	NaN	NaN	NaN	NaN	19.8374	NaN	NaN	NaN	NaN	19.2224	18.8664	19.4567	NaN	NaN	NaN	NaN	NaN	NaN	NaN	NaN	18.9457	NaN	NaN	NaN	5	5	5	31.5	31.5	31.5	26.546
21.9108	22.23	24.9413	19.136	19.0585	NaN	NaN	19.4206	19.2708	19.3817	19.0249	20.1094	20.15	20.2245	20.1695	26.8743	26.2661	26.8517	26.6	21.841	23.8482	23.7718	22.4092	NaN	NaN	NaN	21.289	NaN	NaN	NaN	NaN	20.9015	23.1958	23.2103	22.0399	NaN	NaN	NaN	NaN	NaN	NaN	NaN	NaN	3	3	3	21.2	21.2	21.2	20.555
NaN	NaN	NaN	22.1356	21.1338	21.3922	21.4927	21.4172	21.4888	21.5025	21.656	NaN	NaN	21.4741	NaN	NaN	NaN	NaN	NaN	NaN	NaN	NaN	NaN	21.4506	NaN	21.6457	NaN	21.9389	21.7217	21.8633	21.8488	22.8982	NaN	22.1633	22.5755	22.6009	21.7254	NaN	21.825	21.6037	NaN	NaN	NaN	5	5	5	46.3	46.3	46.3	16.067
NaN	NaN	NaN	NaN	NaN	NaN	NaN	18.6245	19.2143	19.0418	18.8178	NaN	NaN	NaN	NaN	NaN	NaN	NaN	NaN	NaN	NaN	NaN	NaN	18.3469	NaN	18.97	NaN	18.8954	20.9554	19.2711	20.5834	18.9275	20.4926	NaN	19.9266	NaN	NaN	NaN	19.1296	19.0204	NaN	NaN	NaN	1	1	1	14.3	14.3	14.3	16.543
NaN	NaN	NaN	NaN	NaN	NaN	NaN	NaN	NaN	NaN	NaN	NaN	NaN	NaN	NaN	NaN	NaN	NaN	NaN	NaN	21.8883	NaN	NaN	NaN	NaN	NaN	NaN	NaN	NaN	NaN	NaN	21.9973	22.1642	22.3418	NaN	NaN	NaN	NaN	21.5966	NaN	NaN	NaN	NaN	3	3	3	30.6	30.6	30.6	12.327
NaN	NaN	NaN	20.5352	20.5568	20.3696	NaN	20.4298	20.3039	20.5038	20.654	NaN	NaN	NaN	NaN	NaN	NaN	NaN	NaN	NaN	NaN	NaN	NaN	20.9613	21.156	21.1111	NaN	21.0897	21.1196	21.5836	20.8758	NaN	NaN	NaN	NaN	NaN	NaN	NaN	NaN	20.7255	20.7633	NaN	NaN	2	2	2	16.9	16.9	16.9	19.314
NaN	NaN	NaN	22.3039	22.0793	22.5267	21.2498	21.8981	21.9976	21.8678	21.9249	22.6063	22.4231	22.3059	NaN	NaN	NaN	NaN	NaN	NaN	21.9118	NaN	NaN	21.6466	21.6497	22.3044	NaN	21.6518	21.4256	21.7013	21.5596	22.5363	NaN	22.2978	22.2886	NaN	NaN	NaN	22.5683	21.4303	NaN	NaN	NaN	5	5	5	58.5	58.5	58.5	18
NaN	NaN	NaN	23.1093	22.8934	22.8556	NaN	22.9906	23.1706	22.9494	23.2165	NaN	23.892	NaN	23.9347	NaN	NaN	NaN	NaN	NaN	NaN	NaN	NaN	23.7775	23.7883	23.7617	NaN	23.163	23.879	23.9029	23.8494	23.8815	NaN	NaN	23.8115	24.0988	24.0786	24.1077	23.7453	23.1956	NaN	NaN	NaN	6	6	6	39	39	39	26.627
23.7631	24.5855	24.6169	24.524	24.0637	24.2173	24.0019	24.3984	24.4245	24.6236	24.1714	23.8208	23.9942	23.9507	23.7903	23.4653	23.5017	23.7188	23.8089	24.4513	24.7959	24.9973	24.9007	24.5454	24.7184	24.7347	24.447	24.6893	24.9721	24.738	24.8156	25.7319	25.3222	25.2679	25.3872	26.1542	26.2143	26.7864	25.52	25.3995	26.3614	26.5368	26.3321	16	16	16	47.2	47.2	47.2	51.445
22.0261	26.1718	26.5199	28.5353	28.628	28.4948	28.1649	28.5618	28.3151	28.5244	28.4021	28.0463	28.0806	28.0969	28.0983	26.4172	26.194	26.6109	26.5783	25.4358	26.056	25.8017	26.1703	28.1995	27.8085	27.8338	27.3631	28.0291	28.2255	28.2881	28.0728	25.3171	25.6921	25.7009	25.7962	26.6013	26.8925	25.8692	27.3861	27.8269	27.2099	27.4547	27.2441	21	21	21	60.5	60.5	60.5	49.686
NaN	NaN	NaN	NaN	NaN	NaN	NaN	NaN	NaN	NaN	NaN	NaN	NaN	NaN	NaN	NaN	21.3375	NaN	NaN	NaN	21.2783	NaN	NaN	NaN	NaN	NaN	NaN	NaN	NaN	NaN	NaN	NaN	NaN	NaN	NaN	NaN	22.1321	NaN	NaN	NaN	NaN	22.0756	22.0859	2	2	2	7.4	7.4	7.4	29.27
NaN	NaN	23.0066	23.4634	23.3135	23.4108	21.8979	23.6714	23.5466	23.6548	23.7823	22.1285	22.4463	22.3742	22.2799	NaN	NaN	NaN	NaN	NaN	22.5242	NaN	NaN	23.614	22.3275	23.5304	21.8062	23.7932	23.6557	23.7692	23.381	21.3162	22.0276	21.7497	21.8925	22.0702	22.1824	NaN	23.5828	23.878	22.5653	22.1958	22.5462	8	8	8	65.6	65.6	65.6	26.432
29.8426	NaN	26.4831	27.9187	28.0571	27.825	28.422	27.9463	27.5764	28.1188	27.8281	27.1531	27.0457	26.9036	27.2928	27.3313	NaN	29.653	29.3224	NaN	26.5466	30.4934	26.7473	28.1656	27.8212	28.183	NaN	27.6372	28.0363	28.0459	28.2252	27.7886	27.3351	26.9463	27.6069	27.9618	28.0941	28.2423	27.7146	28.3649	28.686	28.7532	28.4929	13	13	1	36.3	36.3	5.1	58.974
NaN	NaN	NaN	22.8562	22.8041	22.7067	23.2634	22.3631	22.3507	22.2644	22.4435	23.3612	23.1942	23.103	23.0984	24.4685	NaN	23.6247	NaN	NaN	NaN	NaN	NaN	22.4094	22.8671	22.5799	NaN	22.4622	22.6215	22.7331	22.9889	21.6664	NaN	NaN	NaN	NaN	22.2428	NaN	NaN	22.8808	23.6501	23.6555	23.3869	6	6	6	40.3	40.3	40.3	25.849
NaN	NaN	NaN	22.6972	22.8736	23.0385	22.2711	22.306	22.6235	22.8335	22.9719	22.1512	21.87	22.54	22.9482	NaN	NaN	NaN	NaN	NaN	22.3825	NaN	NaN	22.9841	21.6417	23.0698	NaN	23.0937	22.8351	22.8697	22.4133	NaN	NaN	NaN	21.9589	22.7864	22.0495	22.7018	22.4695	22.5328	22.9332	22.354	22.9593	12	12	11	33.3	33.3	31.5	52.257
NaN	NaN	21.1033	23.0338	23.1067	23.2103	23.4482	23.7689	23.3137	23.3958	23.3968	NaN	21.5767	21.8255	22.8664	23.6687	23.6107	23.24	23.0868	NaN	24.4037	23.0352	23.2349	23.7367	23.1	23.4594	NaN	23.536	23.4183	23.4994	23.4414	24.9866	24.2859	24.5082	24.2505	24.3941	24.2867	24.2847	24.7373	24.3012	24.423	24.2443	24.2787	14	14	14	40.8	40.8	40.8	45.992
NaN	NaN	NaN	NaN	21.5432	21.0338	NaN	21.0412	NaN	21.142	21.4483	NaN	NaN	NaN	NaN	NaN	NaN	NaN	NaN	NaN	NaN	NaN	NaN	21.4944	21.1526	21.6042	NaN	21.2496	NaN	21.2085	NaN	NaN	NaN	NaN	NaN	NaN	NaN	NaN	NaN	NaN	NaN	NaN	NaN	5	5	5	29.9	29.9	29.9	34.382
NaN	NaN	NaN	NaN	21.4456	21.6457	NaN	21.6532	21.5804	21.5067	21.7228	NaN	NaN	NaN	NaN	NaN	NaN	NaN	NaN	NaN	NaN	NaN	NaN	22.158	NaN	NaN	NaN	NaN	21.2579	NaN	20.2931	NaN	NaN	NaN	NaN	NaN	NaN	NaN	21.0851	21.3061	NaN	NaN	NaN	1	1	1	3.8	3.8	3.8	54.574
24.7741	23.1061	24.4072	22.3236	22.3993	22.2491	22.8804	22.2792	22.0135	22.3938	22.1743	22.0075	22.6567	22.4209	22.4871	NaN	NaN	NaN	NaN	25.1428	22.1667	22.7838	22.4036	22.362	21.7542	22.8612	22.202	22.485	22.7172	22.2852	22.5148	20.9701	22.643	21.8639	21.9248	20.6217	NaN	NaN	22.7507	22.0788	NaN	23.0179	23.0181	8	8	8	38	38	38	34.807
NaN	NaN	NaN	20.9755	21.1418	21.0612	NaN	21.074	NaN	21.1824	20.9849	NaN	21.0067	NaN	NaN	NaN	NaN	NaN	NaN	NaN	20.4879	NaN	NaN	21.2118	NaN	NaN	NaN	NaN	NaN	NaN	NaN	NaN	NaN	NaN	NaN	NaN	NaN	NaN	21.6994	NaN	NaN	NaN	NaN	4	4	4	33.6	33.6	33.6	24.246
NaN	NaN	NaN	20.2672	20.5995	20.5085	NaN	21.4557	20.9176	21.1974	21.4774	NaN	NaN	NaN	NaN	NaN	NaN	NaN	NaN	NaN	NaN	NaN	NaN	21.2963	NaN	NaN	NaN	20.6581	NaN	20.3239	19.4435	20.7042	NaN	NaN	NaN	NaN	NaN	NaN	NaN	20.3758	NaN	NaN	NaN	4	4	4	23.9	23.9	23.9	25.191
23.4742	25.5129	24.6925	24.6275	24.7777	24.8019	24.7245	24.6241	24.4846	24.6433	24.7184	24.9731	25.0158	24.8703	24.891	24.7137	24.6557	24.4383	23.7161	24.5714	24.8863	24.9775	24.5071	24.8214	24.1046	24.2061	24.4158	24.6383	24.2826	24.3042	24.4619	23.3221	24.0479	24.0061	23.6914	24.1553	23.7772	23.542	24.0014	24.5027	24.4744	24.5575	23.6248	8	8	8	63	63	63	16.743
NaN	NaN	23.96	23.8832	24.3493	24.0749	22.677	24.566	24.2347	24.3877	24.3242	23.8646	24.1262	24.1975	24.0596	23.5076	24.2577	23.0554	23.8249	NaN	22.9554	NaN	23.4727	24.2073	24.1559	23.6394	23.8124	24.0665	23.7984	24.1459	24.1411	23.9765	23.6422	23.683	23.6514	22.9748	NaN	NaN	23.2002	23.1577	22.2037	22.7635	23.4576	15	15	15	48.3	48.3	48.3	50.579
22.4624	NaN	21.4676	20.3553	NaN	20.4863	NaN	NaN	20.1395	NaN	NaN	21.556	21.7923	21.8714	23.6817	NaN	NaN	25.4925	NaN	NaN	NaN	NaN	NaN	NaN	NaN	NaN	22.0243	20.0795	NaN	NaN	NaN	NaN	NaN	NaN	21.4602	NaN	NaN	NaN	NaN	NaN	NaN	NaN	NaN	2	2	2	52.6	52.6	52.6	9.7438
26.1505	26.9713	27.0944	26.2426	25.591	25.7105	26.2383	26.8836	27.349	26.598	26.6154	24.738	25.135	25.4572	25.3625	26.9557	26.9284	26.8576	26.5237	26.7442	26.7796	26.5739	26.5812	26.448	26.0901	26.3994	27.5737	26.5592	26.7456	26.7367	26.5154	25.3656	27.0418	25.8491	25.4492	25.6919	25.8441	25.0532	26.0148	26.2483	26.6369	26.5671	26.4985	19	19	19	66.6	66.6	66.6	38.583
NaN	NaN	NaN	NaN	NaN	NaN	NaN	NaN	NaN	NaN	NaN	NaN	NaN	NaN	NaN	NaN	NaN	NaN	NaN	NaN	NaN	NaN	NaN	NaN	NaN	NaN	NaN	NaN	20.2948	NaN	NaN	22.8019	NaN	21.5063	21.326	21.5602	21.5828	21.5805	21.186	NaN	20.9962	NaN	NaN	2	2	2	12.3	12.3	12.3	18.231
NaN	NaN	NaN	24.1486	24.1532	24.4242	24.2875	24.0641	23.8667	24.5688	24.1425	23.7218	23.6645	23.6641	23.4233	22.5542	NaN	22.639	NaN	NaN	NaN	NaN	23.0813	24.3656	24.2156	23.8627	22.5665	24.0935	23.9699	23.6548	23.9268	21.6068	NaN	21.6337	22.042	23.0367	23.2825	NaN	22.6354	24.1008	22.7357	22.9625	23.589	8	8	8	24.4	24.4	24.4	37.236
NaN	NaN	NaN	20.8968	20.9778	20.9329	NaN	NaN	20.92	NaN	NaN	20.909	20.6529	20.6654	NaN	NaN	NaN	NaN	NaN	NaN	20.7876	NaN	NaN	NaN	NaN	NaN	NaN	NaN	20.9818	NaN	21.1143	21.0756	NaN	21.0855	NaN	NaN	NaN	NaN	21.0991	NaN	NaN	NaN	NaN	2	2	2	12	12	12	30.036
NaN	NaN	NaN	NaN	21.1727	NaN	NaN	NaN	NaN	NaN	NaN	NaN	NaN	NaN	NaN	NaN	NaN	NaN	NaN	NaN	22.3395	NaN	NaN	NaN	NaN	NaN	NaN	NaN	NaN	NaN	NaN	22.4233	21.6094	21.61	21.7463	NaN	NaN	NaN	22.3645	NaN	NaN	NaN	NaN	4	4	4	13.4	13.4	13.4	28.523
NaN	NaN	23.1647	23.2723	23.34	23.4493	23.7974	23.2435	23.0463	23.0952	23.2321	22.4041	22.6229	22.5852	22.2562	NaN	NaN	NaN	NaN	22.7326	23.2737	23.7969	23.7669	23.6134	23.5218	23.9882	23.735	23.2794	23.4576	23.5174	23.5204	23.4009	23.6888	23.0176	23.7856	24.5507	25.1361	25.0751	24.5324	24.0741	24.655	24.58	25.1175	8	8	1	44.8	44.8	5.1	31.888
NaN	NaN	21.5688	21.5041	20.9541	21.1044	20.7466	21.2243	21.2511	21.3533	21.3295	NaN	19.868	NaN	NaN	NaN	NaN	NaN	NaN	NaN	NaN	NaN	NaN	21.5119	21.4209	21.767	NaN	21.602	22.1476	22.1443	21.5746	NaN	21.1494	21.1823	21.4467	21.4453	21.6044	NaN	21.8518	21.7019	22.4963	NaN	21.9551	3	3	3	23.4	23.4	23.4	22.293
NaN	NaN	22.3137	22.3344	22.3131	22.4512	22.7279	22.1067	22.4631	22.1552	21.9968	21.0307	21.0005	21.5646	20.6026	NaN	NaN	NaN	NaN	21.8282	22.4126	22.8626	22.8274	22.2919	22.4365	23.0416	23.0214	22.291	22.7003	22.1564	22.9874	22.5087	22.8465	22.9036	22.7701	23.2178	23.6796	23.791	22.7562	21.8657	23.8597	23.827	23.862	5	5	5	47.7	47.7	47.7	13.381
NaN	NaN	NaN	22.8725	22.4711	22.4585	NaN	23.2518	24.0087	23.0921	21.617	22.2748	22.08	NaN	22.0601	NaN	NaN	NaN	NaN	NaN	NaN	NaN	NaN	23.1989	NaN	NaN	NaN	22.9246	22.9245	23.0135	22.8115	NaN	NaN	NaN	NaN	NaN	NaN	NaN	NaN	NaN	NaN	NaN	NaN	2	2	2	10.1	10.1	10.1	17.539
23.8628	22.8566	24.0441	NaN	NaN	NaN	NaN	NaN	NaN	NaN	NaN	NaN	NaN	NaN	20.8523	25.7629	25.3651	25.2077	25.385	22.8916	24.5751	23.8925	23.9417	NaN	NaN	NaN	NaN	NaN	NaN	NaN	NaN	19.4966	22.2129	22.7667	22.5712	NaN	NaN	NaN	NaN	NaN	NaN	NaN	NaN	2	2	2	13.5	13.5	13.5	11.872
23.6348	23.839	24.6765	20.74	20.8234	21.0703	NaN	20.4428	22.5119	20.8336	20.8611	20.4555	20.6765	20.7651	NaN	NaN	NaN	NaN	NaN	25.2889	23.3621	23.5652	23.9946	21.0662	NaN	22.562	22.4061	21.4111	21.6491	20.773	21.0038	22.6274	23.3671	23.4914	23.5406	NaN	22.6163	22.0699	22.6934	21.9652	22.4759	NaN	22.157	4	4	4	52.6	52.6	52.6	10.387
NaN	NaN	NaN	NaN	19.8444	20.2059	NaN	20.4005	20.6771	20.3456	20.8252	NaN	NaN	NaN	NaN	NaN	NaN	NaN	NaN	NaN	NaN	NaN	NaN	20.32	20.2606	20.7029	NaN	21.0039	21.9631	21.0547	20.9778	NaN	NaN	NaN	NaN	NaN	22.623	NaN	23.6821	22.5757	21.8209	21.7948	22.5582	7	7	3	24	24	10.8	57.926
NaN	NaN	23.6082	23.6334	23.5792	24.1049	24.1107	24.5405	24.7415	24.7807	24.5831	23.7577	23.8362	23.9007	23.9354	24.4259	23.3995	NaN	24.4535	24.5026	24.6154	24.5107	24.3379	24.6324	23.701	23.4614	24.6028	24.2306	24.0804	24.2911	24.3684	25.866	24.612	25.0495	25.0105	25.4212	25.1592	23.8228	24.9045	24.3113	23.5568	23.7211	23.9203	12	12	12	52.9	52.9	52.9	39.956
21.5641	23.1839	25.3593	26.7757	26.722	26.7798	26.9959	26.9255	26.6915	26.8756	26.9259	25.9321	26.0317	25.802	25.9432	23.8834	23.8357	24.2415	23.8282	24.2834	25.4226	25.4383	25.0757	27.2823	27.0482	26.9608	25.4649	26.8091	26.8935	26.9096	26.7111	25.1091	25.5956	25.4801	25.4872	26.7265	26.6632	26.5323	26.7028	26.9573	26.7936	26.8558	26.8479	19	19	19	56.4	56.4	56.4	44.443
NaN	NaN	22.3208	23.2753	22.6097	22.9195	24.0906	22.7995	23.0421	22.725	22.9065	22.7976	22.7598	22.9918	22.8297	NaN	23.1519	22.8376	NaN	NaN	22.703	21.9112	22.3567	21.5596	22.5778	21.6715	22.6222	21.5	21.7474	21.7719	21.5064	23.3994	22.8186	22.7508	22.6814	22.7378	23.1488	23.3519	22.1491	21.5292	23.1818	22.9195	23.216	1	1	1	14.4	14.4	14.4	10.845
NaN	NaN	NaN	22.5434	22.4341	22.4744	22.6458	22.55	22.5444	22.5887	22.5669	21.3489	21.4133	21.6591	NaN	NaN	NaN	NaN	NaN	NaN	NaN	NaN	NaN	22.4924	22.1658	NaN	NaN	22.217	22.2131	22.2774	22.0442	NaN	NaN	22.6473	22.4897	NaN	NaN	NaN	21.8172	21.7948	21.8941	NaN	21.9829	5	5	5	33.6	33.6	33.6	22.781
NaN	NaN	NaN	NaN	24.4079	24.2173	25.3246	NaN	24.2593	NaN	NaN	NaN	NaN	NaN	NaN	NaN	NaN	NaN	NaN	NaN	NaN	NaN	NaN	22.2239	23.7569	23.9934	NaN	22.4524	23.871	24.5978	24.2874	NaN	NaN	NaN	NaN	NaN	23.6192	NaN	23.4197	24.2132	25.8683	NaN	24.2571	7	7	7	39.8	39.8	39.8	38.375
NaN	29.8368	NaN	NaN	NaN	NaN	NaN	NaN	26.6269	26.6558	NaN	NaN	NaN	NaN	29.6965	NaN	NaN	NaN	NaN	29.5397	NaN	NaN	NaN	NaN	NaN	26.2018	NaN	NaN	NaN	NaN	25.9885	NaN	NaN	NaN	NaN	28.3427	NaN	NaN	NaN	NaN	NaN	NaN	NaN	2	2	2	40	40	40	9.6347
29.1393	30.0873	28.1147	27.2539	27.4938	27.5683	27.9975	26.4742	26.7305	26.611	26.4551	28.395	28.4746	28.3882	28.4722	28.0289	27.7653	28.2211	28.0732	29.1825	27.663	27.9256	27.879	25.7268	25.925	26.0343	27.8518	25.7059	25.7999	25.3634	25.7964	27.3397	27.7349	27.6384	27.983	26.6653	26.7636	26.7684	26.4219	25.4147	25.7922	25.8663	25.6893	11	11	11	74.3	74.3	74.3	21.079
NaN	NaN	NaN	20.6793	20.9334	20.7121	NaN	20.4415	20.6083	20.5308	NaN	20.6828	20.3598	NaN	NaN	NaN	NaN	NaN	NaN	NaN	NaN	NaN	NaN	19.8822	20.3447	20.7331	NaN	20.23	20.7363	NaN	20.5406	NaN	NaN	NaN	NaN	NaN	NaN	NaN	NaN	NaN	NaN	NaN	NaN	6	5	5	12	10	10	78.329
NaN	NaN	NaN	NaN	NaN	NaN	NaN	NaN	NaN	NaN	NaN	NaN	NaN	NaN	NaN	NaN	NaN	NaN	NaN	22.044	21.063	NaN	21.4973	NaN	19.9829	NaN	NaN	NaN	NaN	NaN	NaN	20.8036	NaN	NaN	NaN	NaN	NaN	NaN	21.0455	NaN	NaN	20.1758	20.6633	2	2	2	11.4	11.4	11.4	29.185
NaN	NaN	NaN	NaN	NaN	17.9863	NaN	NaN	NaN	NaN	NaN	NaN	NaN	NaN	NaN	NaN	NaN	NaN	NaN	NaN	NaN	NaN	NaN	17.9653	18.8888	NaN	NaN	NaN	NaN	NaN	NaN	NaN	NaN	NaN	NaN	NaN	NaN	NaN	NaN	NaN	NaN	NaN	NaN	3	3	3	20.6	20.6	20.6	20.016
NaN	NaN	NaN	NaN	NaN	NaN	NaN	NaN	NaN	20.2376	NaN	NaN	NaN	NaN	NaN	NaN	NaN	NaN	NaN	NaN	NaN	NaN	NaN	NaN	NaN	20.6539	NaN	20.9493	20.4668	NaN	20.6445	21.3383	NaN	NaN	NaN	NaN	NaN	NaN	20.8905	NaN	NaN	NaN	NaN	3	3	3	22.9	22.9	22.9	19.382
NaN	NaN	NaN	NaN	NaN	NaN	NaN	NaN	NaN	21.5272	NaN	NaN	NaN	NaN	NaN	NaN	NaN	NaN	NaN	NaN	NaN	NaN	NaN	NaN	NaN	NaN	NaN	22.1805	22.2095	NaN	NaN	NaN	NaN	NaN	21.8948	NaN	NaN	22.6819	NaN	NaN	22.5416	22.3401	NaN	2	2	2	12.9	12.9	12.9	21.851
NaN	NaN	NaN	22.4535	NaN	22.537	NaN	23.1195	22.7234	22.5861	22.7174	NaN	NaN	NaN	NaN	NaN	21.6026	NaN	NaN	NaN	23.2595	23.4064	22.4948	22.7836	22.5663	22.788	NaN	22.7806	22.5372	22.5849	22.5405	23.1293	23.2002	23.7275	23.7958	23.5803	23.6153	22.9046	24.2678	NaN	NaN	NaN	23.0154	4	4	4	33.9	33.9	33.9	14.527
23.215	23.1343	24.6602	19.1797	17.0782	18.3285	NaN	18.3111	17.9212	18.9468	18.6832	20.7	NaN	17.9322	18.1601	29.7291	29.3628	29.9893	29.7157	24.087	24.2061	23.9856	19.6578	18.0662	NaN	NaN	19.6604	NaN	NaN	NaN	NaN	18.9442	23.1852	22.0485	20.9282	18.6995	17.825	NaN	18.3838	16.6534	NaN	NaN	NaN	8	8	8	54.8	54.8	54.8	24.811
25.2462	26.2852	24.6243	25.0474	24.5254	24.4564	24.9273	23.9369	24.549	23.706	23.4823	24.654	25.064	25.0166	24.9956	25.3497	25.3718	25.0913	25.0898	26.464	25.0144	25.1316	26.232	23.1622	23.456	23.2451	24.8758	23.4362	23.8334	23.8143	23.6556	25.3793	25.7612	25.7105	25.9303	24.2444	24.2748	24.8004	24.9848	24.1213	25.2461	24.6275	24.902	5	5	5	53.7	53.7	53.7	14.555
NaN	NaN	22.2886	23.7111	23.0255	23.6201	23.6209	24.0845	23.5551	23.876	23.8671	22.2964	22.5582	22.1058	22.259	NaN	NaN	NaN	NaN	NaN	22.6416	NaN	NaN	24.1061	22.9714	24.0111	22.2264	24.1076	24.4796	24.1874	24.3232	NaN	NaN	NaN	NaN	NaN	NaN	NaN	22.6767	23.2125	24.0469	23.7691	NaN	11	11	11	45.7	45.7	45.7	48.281
NaN	NaN	NaN	23.7359	23.1528	23.4561	23.3687	23.1302	22.6283	23.2578	23.2356	22.6605	22.9593	22.3846	22.4537	NaN	NaN	NaN	NaN	NaN	21.5879	NaN	22.0108	23.5778	22.8234	23.3586	NaN	23.5617	23.7093	23.7086	23.8826	NaN	NaN	NaN	21.6829	NaN	NaN	NaN	22.3478	23.564	22.6326	23.5986	23.4618	5	5	5	21.2	21.2	21.2	45.235
NaN	NaN	NaN	NaN	21.2879	21.7467	NaN	21.1702	21.1644	21.5013	21.3264	NaN	NaN	NaN	NaN	NaN	NaN	NaN	NaN	NaN	NaN	NaN	NaN	21.7714	NaN	NaN	NaN	21.9398	21.4837	NaN	NaN	NaN	NaN	NaN	NaN	NaN	NaN	NaN	NaN	NaN	NaN	NaN	NaN	4	4	4	12.4	12.4	12.4	55.17
NaN	NaN	NaN	NaN	NaN	NaN	NaN	NaN	NaN	NaN	NaN	NaN	NaN	NaN	NaN	NaN	NaN	NaN	NaN	NaN	NaN	NaN	NaN	NaN	NaN	NaN	NaN	NaN	NaN	NaN	NaN	21.9526	NaN	21.5212	21.8056	NaN	NaN	NaN	21.541	NaN	NaN	NaN	NaN	3	3	3	7.2	7.2	7.2	58.201
NaN	NaN	NaN	20.6344	NaN	20.0695	NaN	NaN	NaN	NaN	NaN	NaN	NaN	NaN	NaN	NaN	NaN	NaN	NaN	NaN	NaN	NaN	NaN	NaN	20.2653	20.555	NaN	20.6004	NaN	20.4064	20.3429	NaN	NaN	NaN	NaN	NaN	NaN	NaN	24.3126	20.8904	20.9029	NaN	20.8916	4	4	4	28.6	28.6	28.6	20.899
NaN	NaN	NaN	20.6312	20.4048	20.4518	20.9488	19.856	NaN	20.0493	20.058	22.1723	21.2658	21.1894	22.3135	20.1923	20.9792	20.505	NaN	23.913	23.4855	23.514	23.001	19.7044	NaN	NaN	NaN	20.5534	19.9752	NaN	NaN	22.2733	22.3165	22.4143	21.719	20.9999	21.4539	NaN	21.1183	19.6389	NaN	NaN	NaN	6	6	6	47.3	47.3	47.3	17.021
22.7596	24.9831	24.0028	23.7167	23.2736	23.2743	23.6001	22.6024	23.2013	22.6686	22.2115	24.7401	24.8149	24.7959	24.6214	24.5176	24.0195	24.455	24.3627	24.1807	24.1248	24.4041	24.4859	21.8158	NaN	22.2639	24.0382	22.3216	22.3114	22.4655	22.1759	24.6483	24.7116	24.5282	24.6588	23.6225	23.754	23.7755	23.2947	22.1538	22.8274	22.6089	22.7571	7	7	7	63.6	63.6	63.6	14.387
NaN	NaN	NaN	21.004	21.0234	21.086	21.4173	20.8199	20.879	21.0283	20.9873	NaN	NaN	NaN	NaN	NaN	NaN	NaN	NaN	NaN	NaN	NaN	NaN	21.1554	NaN	21.5131	NaN	21.0391	20.6574	20.7736	NaN	NaN	NaN	NaN	NaN	NaN	NaN	NaN	NaN	20.8006	NaN	NaN	NaN	3	3	3	19.5	19.5	19.5	21.417
NaN	NaN	NaN	21.9917	21.6778	22.2857	22.3506	21.7701	21.9731	21.8628	21.6991	NaN	NaN	NaN	NaN	NaN	NaN	NaN	NaN	NaN	NaN	NaN	NaN	22.2836	22.5277	22.28	NaN	22.4116	22.2688	22.1852	22.2751	NaN	NaN	NaN	NaN	22.0227	21.8933	NaN	21.2095	22.1007	22.3254	22.6741	NaN	3	3	3	28	28	28	16.24
NaN	NaN	NaN	22.5516	23.0915	22.2644	22.2992	21.8891	22.6175	21.9474	21.8336	21.5037	22.5092	21.645	21.788	NaN	NaN	NaN	NaN	NaN	NaN	NaN	NaN	22.032	22.0538	21.5064	NaN	21.5285	22.3535	22.6546	22.4057	23.5698	NaN	23.0673	23.2744	NaN	NaN	22.667	21.1149	21.4431	NaN	NaN	22.4033	4	4	4	25.5	25.5	25.5	32.565
NaN	NaN	23.2617	23.4104	23.3631	23.5594	23.8311	24.14	24.118	23.7756	23.9911	23.8534	23.8334	23.9972	23.8168	23.288	23.8385	24.0682	24.0721	22.2293	24.0012	23.59	24.1612	23.1115	23.3026	23.0594	23.0729	23.1752	23.0497	23.1489	23.146	25.2936	24.0523	24.7566	24.5502	24.5339	24.3221	24.9134	23.9863	23.1564	24.174	24.0999	24.2051	14	14	14	62.8	62.8	62.8	37.363
NaN	NaN	NaN	NaN	NaN	NaN	NaN	NaN	NaN	NaN	NaN	NaN	NaN	NaN	NaN	NaN	NaN	NaN	NaN	NaN	21.9935	NaN	23.3519	NaN	NaN	NaN	NaN	21.7483	20.6587	19.3837	19.4314	24.5749	23.9909	23.9417	23.7921	23.9716	23.7263	24.3652	23.767	22.4534	21.6029	21.7584	21.2102	7	7	7	35.9	35.9	35.9	32.364
NaN	25.5115	25.7421	25.8626	26.2361	26.2801	26.5298	26.5861	26.3881	26.5671	26.7054	25.9475	25.9443	25.7144	25.7403	NaN	24.1484	24.4707	24.1866	24.9384	25.392	25.378	24.8778	26.9697	26.2159	26.2552	24.9333	26.6465	26.5619	26.3301	26.2309	25.1265	25.5007	25.523	25.9298	25.8021	25.9672	25.5583	26.1704	26.6313	25.4221	25.9166	26.0688	4	4	4	57.7	57.7	57.7	15.265
23.46	25.388	26.3266	26.3855	26.4583	26.3781	26.3284	26.4512	26.4996	26.3656	26.465	26.0343	25.9433	25.8935	25.9165	25.4559	24.8113	24.786	25.1402	25.9058	26.2275	26.6638	25.7799	26.5049	26.3719	26.105	25.5565	26.5122	26.7283	26.3061	26.5485	25.424	26.0237	25.533	25.6157	25.9673	25.7649	25.7158	26.3723	26.1714	26.0716	26.0001	25.8676	27	27	27	53.8	53.8	53.8	66.466
27.4566	26.0224	25.7752	26.5465	24.6326	26.6947	26.8704	26.691	26.4066	27.0945	26.7548	24.965	24.5482	24.9032	25.0035	24.8348	23.0419	22.3794	24.5587	27.0213	26.6492	25.7995	25.548	26.6475	26.3876	26.3927	27.0283	26.2153	24.8306	26.2259	25.4769	25.3944	27.4485	25.2091	25.3559	25.7687	25.7739	NaN	25.6404	26.1544	NaN	25.7353	25.7269	3	3	3	31.8	31.8	31.8	16.086
NaN	NaN	22.6067	22.9817	NaN	NaN	22.9234	NaN	NaN	NaN	21.1371	21.9921	22.4948	22.4727	22.2016	NaN	NaN	NaN	NaN	NaN	NaN	NaN	NaN	21.2792	23.7552	23.471	NaN	NaN	23.3511	NaN	23.276	22.004	NaN	22.5124	NaN	23.564	23.5498	23.2316	23.1311	23.4782	23.2417	23.2072	23.7155	5	5	5	47.5	47.5	47.5	15.568
NaN	NaN	NaN	21.5433	21.7096	21.8621	NaN	21.4708	21.7113	21.7102	21.531	21.0802	21.4265	21.0911	21.2351	NaN	NaN	NaN	NaN	NaN	21.2243	NaN	NaN	21.6972	22.2156	22.0161	NaN	21.6687	21.7302	21.8009	21.6132	21.169	NaN	NaN	21.2648	NaN	NaN	NaN	22.0855	21.9457	22.0087	21.8056	21.8429	3	3	3	28.1	28.1	28.1	23.578
NaN	NaN	23.0346	23.9732	23.7495	24.0732	23.8423	24.1675	24.0155	23.7929	23.8167	23.2149	23.8684	23.6511	24.3162	23.0139	22.6678	NaN	22.1364	NaN	22.6247	NaN	NaN	23.9525	22.5961	23.9956	21.881	23.4859	23.1507	23.5962	23.2342	20.8215	NaN	NaN	21.2818	NaN	22.3385	NaN	20.8056	23.2788	22.9207	21.8603	22.4301	9	9	9	36.8	36.8	36.8	34.927
NaN	NaN	NaN	21.2097	21.0365	20.6473	21.2645	21.3386	22.2205	20.9744	22.1882	20.1011	NaN	NaN	NaN	NaN	NaN	NaN	NaN	NaN	NaN	NaN	NaN	22.1412	22.8487	22.4428	NaN	22.5282	22.2853	22.1275	21.9184	NaN	NaN	19.9679	NaN	23.0182	24.1372	23.4377	24.6214	22.894	23.7877	23.9697	23.7561	10	10	10	36.6	36.6	36.6	38.364
30.3036	30.04	31.5191	22.1273	NaN	24.6529	22.6208	25.2345	26.9961	25.6992	25.0216	29.916	29.8633	30.095	29.3341	32.1999	31.8499	30.9925	31.6284	30.4331	32.1118	30.7014	33.2973	24.1793	23.6114	24.6857	28.1556	27.1169	25.6781	25.2911	26.8663	30.1663	29.5989	30.7199	30.7927	26.7961	28.4191	25.3879	29.1663	25.5912	22.62	24.4671	23.2549	2	1	1	29.7	16.5	16.5	16.857
NaN	NaN	NaN	23.7019	23.4271	23.5633	24.2165	24.3309	24.1189	24.7631	24.8288	NaN	23.0511	NaN	NaN	NaN	NaN	NaN	NaN	NaN	NaN	NaN	NaN	24.5539	23.6914	24.0736	NaN	23.7255	24.2486	24.9734	23.887	23.6536	23.2275	23.6081	23.2996	22.8468	23.0486	23	NaN	24.1706	NaN	23.4707	NaN	5	5	5	43	43	43	24.485
NaN	25.0646	24.4862	23.5055	23.1055	23.3022	23.3582	23.7763	24.369	23.5606	23.658	22.6843	23.2287	23.6291	23.2462	25.4015	25.5194	25.4639	25.1238	25.1928	26.1025	25.7023	25.9666	23.3005	23.6211	23.7715	24.9054	23.8353	23.7455	23.6961	23.5557	27.3504	26.6068	26.7383	26.6508	26.0958	26.1632	26.0164	26.0281	24.4997	24.6503	24.8787	24.8029	18	18	18	56.4	56.4	56.4	40.453
NaN	NaN	NaN	24.1723	24.1564	24.2497	22.7213	25.1785	24.3044	24.4848	24.8084	22.7571	22.6962	21.5463	22.7916	NaN	NaN	NaN	NaN	NaN	20.3702	NaN	NaN	25.0547	23.7037	23.8822	NaN	24.5578	24.3438	24.3566	24.243	19.7585	NaN	NaN	20.4746	NaN	NaN	NaN	23.8956	24.0117	NaN	NaN	NaN	14	14	14	22.4	22.4	22.4	105.1
23.9709	24.9069	26.2662	22.4135	22.8217	21.5529	21.151	21.8305	19.2096	21.9647	21.4555	22.342	22.5961	22.3969	22.3921	28.226	27.3772	28.5082	28.2285	23.9185	25.4166	25.1548	24.5442	19.4147	NaN	20.9485	22.5855	20.6781	20.4345	20.6506	20.3923	24.4915	25.5036	25.8261	26.1014	NaN	NaN	NaN	21.2103	NaN	NaN	NaN	21.4897	7	7	7	33.2	33.2	33.2	33.006
NaN	NaN	NaN	22.4448	21.9678	22.3516	NaN	21.9745	22.2569	NaN	NaN	22.5185	22.7581	NaN	22.721	NaN	NaN	NaN	NaN	23.4816	NaN	NaN	23.5014	NaN	NaN	NaN	NaN	NaN	NaN	NaN	NaN	NaN	NaN	NaN	NaN	NaN	NaN	NaN	22.8956	NaN	NaN	NaN	NaN	4	4	4	34.1	34.1	34.1	19.779
NaN	NaN	NaN	21.1328	22.475	22.2767	NaN	22.171	22.382	22.5762	22.9556	NaN	NaN	NaN	NaN	NaN	NaN	NaN	NaN	NaN	NaN	NaN	NaN	21.5735	22.6134	NaN	NaN	21.6077	20.7734	20.7411	21.6325	NaN	NaN	NaN	19.4941	NaN	NaN	NaN	19.5939	21.6401	NaN	NaN	NaN	5	5	5	30.6	30.6	30.6	24.391
NaN	NaN	NaN	NaN	NaN	NaN	NaN	NaN	22.4466	NaN	NaN	NaN	21.984	NaN	21.9972	NaN	NaN	NaN	NaN	NaN	NaN	NaN	NaN	NaN	NaN	NaN	NaN	NaN	NaN	NaN	NaN	21.9334	NaN	NaN	NaN	NaN	NaN	NaN	21.4046	NaN	NaN	NaN	NaN	3	3	3	33.3	33.3	33.3	10.497
NaN	23.2518	22.8352	23.4539	23.7868	23.7507	22.6006	22.8638	23.2239	23.3359	23.4079	22.6755	22.99	22.6952	22.8972	NaN	NaN	NaN	NaN	NaN	NaN	23.579	NaN	23.147	23.532	23.7471	22.6719	23.3182	23.57	22.9466	24.1887	22.6574	22.5309	22.7144	22.9441	NaN	NaN	NaN	22.9796	22.9455	22.7343	22.4326	22.6346	3	3	3	17	17	17	27.718
NaN	24.9266	NaN	NaN	21.8564	21.8705	21.665	20.4831	22.6202	20.8819	20.8547	NaN	NaN	NaN	NaN	NaN	NaN	NaN	NaN	25.4995	25.1711	25.6208	24.9696	20.7087	NaN	NaN	NaN	21.4551	21.4908	20.8029	21.3264	24.4549	25.1853	24.8176	24.9566	23.1627	24.5318	23.3265	24.688	23.8033	22.2225	23.3232	24.1749	8	8	8	30.9	30.9	30.9	46.549
NaN	23.4035	23.3882	23.7638	23.2517	23.7552	23.8249	23.8211	23.9511	24.2566	24.1645	23.1249	22.9351	22.748	22.8777	NaN	NaN	22.6773	NaN	23.1035	22.7555	23.4507	23.2209	24.4118	24.157	24.3707	22.5974	24.2748	24.3511	24.5512	24.3229	22.4172	22.6721	22.6755	22.8249	22.4497	23.0991	22.0693	23.2601	24.0192	23.5346	23.114	23.5312	7	7	7	53.5	53.5	53.5	20.331
21.3429	23.0153	23.4908	23.9946	23.8691	23.9358	22.9375	24.4237	24.2456	24.3749	24.5963	22.9483	22.5574	22.9039	23.0167	22.8998	NaN	NaN	21.2468	22.7854	23.5341	23.487	23.3479	24.9701	23.2757	23.116	21.6362	24.4815	24.2694	24.1704	23.965	22.5429	22.6469	22.5041	22.6995	23.1595	22.0912	NaN	23.197	24.271	23.0472	22.9495	23.4476	8	8	8	36.2	36.2	36.2	36.34
NaN	NaN	NaN	22.6819	22.5627	22.465	21.9567	22.2327	22.1789	22.331	22.6177	22.3573	NaN	NaN	NaN	NaN	NaN	NaN	NaN	NaN	NaN	NaN	NaN	22.6253	22.3557	21.9202	NaN	21.9076	21.9236	22.4445	22.0551	NaN	NaN	NaN	NaN	NaN	NaN	21.6348	22.1276	21.8707	22.0837	NaN	22.2209	3	3	3	17.1	17.1	17.1	25.494
NaN	NaN	NaN	20.3884	20.3365	20.2963	21.2112	20.683	20.3842	20.5034	20.9309	20.4194	20.1464	19.4985	NaN	NaN	NaN	NaN	NaN	NaN	NaN	NaN	NaN	21.2365	20.4523	20.6218	NaN	21.0307	20.5338	20.5922	20.5135	NaN	NaN	NaN	NaN	NaN	21.0425	20.6082	NaN	20.6465	NaN	21.1526	21.6626	3	3	3	10	10	10	51.767
NaN	22.8029	25.158	21.5153	21.0606	20.5817	NaN	22.2352	22.0742	21.9649	22.3968	20.4779	21.0784	NaN	21.144	24.1588	23.0256	25.6274	25.561	NaN	21.9931	21.9397	NaN	21.5418	21.716	20.2774	22.3967	21.1481	21.9132	21.3424	22.8773	20.7331	21.8677	22.0881	21.8757	NaN	NaN	NaN	21.2226	20.9293	NaN	NaN	20.5427	3	3	3	18.3	18.3	18.3	27.939
25.3042	25.5898	24.7276	24.4807	24.2728	24.6449	23.7265	24.0288	24.5892	24.3045	24.3861	25.3219	25.3836	25.0128	25.5553	23.7969	23.9802	23.7869	23.9546	24.7743	24.2037	24.3279	24.1261	23.2717	23.1437	23.1111	24.2378	23.0254	22.6081	22.6841	22.2107	23.9198	24.0761	23.797	24.1665	23.4185	23.6744	24.0618	23.0263	21.3657	23.7689	23.6863	23.9768	8	8	8	63	63	63	17.907
NaN	NaN	NaN	20.9262	20.9261	21.388	21.7693	21.0723	20.9314	21.2866	21.3724	NaN	21.1939	NaN	NaN	NaN	NaN	NaN	NaN	NaN	NaN	NaN	NaN	21.1776	21.4496	21.1848	NaN	21.2536	20.6596	21.4385	21.4465	20.6916	NaN	NaN	21.3203	NaN	NaN	22.0406	NaN	21.6744	22.4135	21.7369	NaN	5	5	2	18.7	18.7	7.5	38.549
NaN	NaN	24.4825	23.5988	24.0589	23.8421	23.4747	23.3425	21.4167	23.0791	22.7127	25.8945	25.6434	25.857	25.7209	28.8913	28.1334	28.6908	28.6197	NaN	22.5887	NaN	NaN	NaN	NaN	NaN	NaN	NaN	NaN	NaN	NaN	NaN	NaN	NaN	NaN	NaN	NaN	NaN	NaN	NaN	NaN	NaN	NaN	5	5	5	47.2	47.2	47.2	15.113
NaN	NaN	NaN	19.9634	19.8468	19.478	19.708	19.3415	19.1215	19.3753	19.2544	NaN	19.6519	NaN	NaN	NaN	NaN	NaN	NaN	NaN	NaN	NaN	NaN	19.1856	NaN	NaN	NaN	19.3024	19.2282	NaN	19.3332	NaN	NaN	NaN	NaN	NaN	NaN	NaN	NaN	NaN	NaN	NaN	NaN	4	4	4	27.4	27.4	27.4	20.725
NaN	NaN	NaN	23.8412	24.1227	24.1499	23.9588	23.7608	23.6436	24.2405	23.8902	22.877	22.9163	22.6389	22.9701	NaN	NaN	21.6961	NaN	NaN	21.7062	NaN	NaN	24.7968	24.0775	24.0372	21.3875	24.0044	24.3535	24.1227	24.0532	21.806	NaN	22.1792	NaN	22.6914	22.6664	23.1557	22.8076	24.3022	23.9487	23.7569	23.7801	12	12	12	48.7	48.7	48.7	37.649
NaN	24.7613	24.8254	24.7366	24.8843	25.0276	25.4409	25.0768	24.8696	24.7931	25.083	24.2052	23.9718	24.0503	24.0187	NaN	NaN	21.6356	NaN	24.4794	24.9376	24.6704	24.4284	24.8625	25.1847	25.7496	23.2277	24.3148	23.9471	24.3029	23.6597	23.5475	23.518	23.5951	23.8119	NaN	22.8203	NaN	23.4076	23.0539	23.0725	22.9395	23.1034	5	5	5	41.1	41.1	41.1	15.753
NaN	22.1885	25.0547	26.2028	25.9079	26.0203	25.6514	26.3925	26.4771	26.1985	26.1645	26.2596	26.2523	26.2247	26.2527	25.6735	25.6829	26.0009	26.1299	NaN	25.2713	22.1978	NaN	26.1594	26.2913	26.3263	26.1769	26.3759	26.2901	26.5918	26.6216	21.7887	NaN	23.4087	21.9962	25.9031	26.0882	25.2976	26.9937	26.5796	26.5648	26.6443	26.679	23	23	23	50.2	50.2	50.2	79.196
NaN	NaN	NaN	20.7996	21.088	21.4637	20.9553	22.0897	21.5828	21.6047	21.8685	NaN	NaN	NaN	NaN	NaN	NaN	NaN	NaN	NaN	NaN	NaN	NaN	21.9781	21.5856	21.5384	NaN	21.4695	20.6911	20.8467	21.211	NaN	NaN	NaN	NaN	NaN	NaN	NaN	21.1391	20.5629	NaN	NaN	NaN	1	1	1	12.4	12.4	12.4	13.428
NaN	NaN	NaN	21.4305	21.3045	21.2488	21.0411	21.3726	21.3769	21.4473	21.5581	20.0177	21.5465	21.1774	20.6497	NaN	NaN	NaN	NaN	NaN	NaN	NaN	NaN	21.9876	22.1346	22.491	NaN	22.0095	22.1656	21.9808	22.0757	NaN	NaN	NaN	NaN	NaN	NaN	NaN	21.4492	22.1361	22.0373	22.3536	22.3246	4	4	4	37.5	37.5	37.5	16.627
NaN	NaN	NaN	20.3927	18.6314	18.9465	NaN	NaN	NaN	18.3828	NaN	NaN	NaN	NaN	NaN	NaN	NaN	NaN	NaN	NaN	NaN	NaN	NaN	18.7692	NaN	NaN	NaN	NaN	NaN	NaN	19.3382	19.4127	NaN	NaN	NaN	NaN	NaN	NaN	NaN	18.8345	NaN	NaN	NaN	3	3	3	14.7	14.7	14.7	40.271
NaN	NaN	NaN	22.9286	23.1236	23.1086	NaN	23.089	23.069	22.9606	23.4386	22.2754	22.2461	22.231	22.2617	NaN	NaN	NaN	NaN	NaN	22.1556	NaN	NaN	23.2845	22.2532	22.8297	NaN	22.8094	23.1557	23.2212	22.9869	NaN	NaN	22.4001	NaN	NaN	NaN	NaN	23.1295	22.0228	NaN	NaN	NaN	8	8	8	30.1	30.1	30.1	47.454
NaN	NaN	NaN	21.9781	22.1766	22.2774	NaN	23.1447	22.7897	21.8373	22.3843	22.3355	22.3693	22.2218	22.4634	23.2618	23.5045	24.3487	23.7769	NaN	22.0651	21.6173	NaN	22.9032	NaN	21.0204	21.7746	22.1631	21.0435	21.7875	21.7056	22.5953	22.2444	22.0702	22.0725	NaN	NaN	NaN	20.4623	20.5165	NaN	NaN	NaN	4	4	4	49	49	49	10.378
NaN	23.9116	23.7083	22.9876	22.6979	22.7632	NaN	NaN	NaN	23.1179	NaN	NaN	NaN	NaN	NaN	23.3124	23.2864	NaN	NaN	NaN	24.7407	NaN	24.6957	NaN	23.4579	NaN	NaN	23.4601	NaN	NaN	NaN	24.0259	24.4309	24.5135	24.3054	23.847	23.9743	23.656	23.6713	25.5675	23.4457	23.5547	23.7207	3	3	3	21.8	21.8	21.8	11.513
NaN	NaN	NaN	NaN	NaN	NaN	22.7304	NaN	NaN	NaN	NaN	NaN	NaN	NaN	NaN	NaN	NaN	NaN	NaN	NaN	NaN	NaN	NaN	NaN	NaN	NaN	NaN	NaN	NaN	NaN	NaN	NaN	NaN	NaN	NaN	NaN	NaN	NaN	NaN	NaN	23.1605	23.0975	21.9071	12	1	1	44.1	3.6	3.6	38.944
25.5645	25.5907	25.7478	26.1541	26.0812	25.8424	26.3228	25.9274	26.3579	25.7925	25.8686	26.0512	25.8432	25.4961	25.6433	24.9829	25.4083	25.0807	24.6316	25.9033	25.6924	26.0917	25.8664	25.5794	26.0058	26.3023	26.2078	26.1746	26.3169	26.3643	26.5288	26.6919	26.8785	26.1736	26.439	26.8946	26.6099	26.5101	26.124	25.6798	27.1499	26.6931	26.5571	7	7	7	51.2	51.2	51.2	23.261
NaN	NaN	NaN	20.5965	20.3754	20.6059	20.6658	20.3957	20.6982	20.3214	20.2691	NaN	21.0152	NaN	20.7299	NaN	NaN	NaN	NaN	NaN	20.7551	NaN	NaN	NaN	NaN	20.6878	NaN	20.5252	20.822	20.5945	NaN	21.8839	23.1474	20.9834	21.3069	23.313	22.6601	25.1368	21.631	21.5152	21.6998	21.7029	21.5412	3	3	3	21.7	21.7	21.7	22.764
24.2452	26.5144	26.9044	27.5756	27.5048	27.6363	27.7097	27.5691	27.5535	27.526	27.6019	27.3382	27.0776	27.2256	26.9842	26.4193	26.4371	26.4041	26.4953	26.3833	27.3747	27.2049	27.1642	27.4036	27.6531	27.5188	25.9665	27.4428	27.2572	27.2738	27.248	26.7725	26.0259	26.649	26.8145	26.991	26.8406	26.4528	26.9887	27.6954	27.2236	27.1494	27.2158	18	18	18	46.1	46.1	46.1	55.186
NaN	NaN	NaN	23.2627	23.263	23.4154	23.2825	23.3998	23.0351	23.4404	23.4937	22.0696	21.8487	21.7524	21.7274	NaN	21.95	NaN	NaN	NaN	NaN	22.3623	NaN	23.5772	22.4648	23.0232	NaN	23.3401	23.1755	22.9658	23.2943	NaN	NaN	NaN	NaN	NaN	NaN	NaN	21.3886	23.0389	21.6799	21.9673	NaN	6	6	6	31	31	31	29.203
25.3159	26.1992	27.2474	27.9468	27.761	27.8347	27.8338	27.3785	27.229	27.4424	27.4168	27.4758	27.5515	27.3591	27.5975	26.3993	25.9305	25.8598	25.9234	26.3769	27.0263	26.9623	26.799	27.3773	27.53	27.312	27.0754	27.234	27.3189	27.2607	26.954	26.389	26.4471	26.649	26.6653	26.5615	26.7423	26.2331	27.0098	26.9264	26.9	27.0673	27.2144	6	6	6	67.7	67.7	67.7	15.877
22.671	23.3149	25.9119	19.4344	19.5822	19.9043	NaN	NaN	20.0651	NaN	NaN	20.4852	20.9605	21.0251	21.0626	26.7633	26.3596	26.5123	26.1968	23.9815	23.2432	24.3988	23.4015	NaN	NaN	NaN	21.1579	NaN	NaN	19.0178	NaN	22.828	24.3829	24.3082	24.5353	NaN	NaN	NaN	NaN	NaN	NaN	NaN	NaN	2	2	2	24.3	24.3	24.3	10.702
NaN	NaN	NaN	20.4174	21.397	21.67	20.6515	21.1747	20.4961	20.7212	20.625	19.9731	19.9815	19.4796	NaN	NaN	NaN	NaN	NaN	NaN	19.5789	19.4258	NaN	NaN	19.6751	19.8862	NaN	NaN	NaN	NaN	NaN	NaN	NaN	NaN	NaN	NaN	NaN	NaN	NaN	NaN	NaN	NaN	NaN	9	1	1	32.3	2.9	2.9	53.912
22.5426	22.9195	22.8737	22.674	22.4497	22.5037	23.066	21.9559	22.0257	22.0496	21.901	23.1121	23.1362	22.9773	23.0968	22.4982	22.9222	23.3079	22.7894	23.0394	23.4925	23.3453	23.211	21.9602	22.0647	22.5633	22.4606	22.3206	22.3969	22.0039	21.8764	23.7438	23.4294	23.6779	23.6596	24.1716	23.542	23.8688	23.0077	23.1557	23.6917	23.8092	23.5348	7	7	7	68	68	68	15.825
NaN	23.345	23.0075	23.2283	23.1803	23.0473	24.0521	23.0996	23.2042	22.9151	22.6872	23.4696	23.697	23.2147	23.2956	24.0385	23.5259	23.5243	23.6421	22.4956	23.0808	22.8058	24.1484	22.8987	23.4591	23.5179	23.9552	22.6419	23.1775	22.9499	23.0208	23.217	23.5024	23.3458	23.3938	24.0868	23.4359	23.8771	23.2571	23.1485	24.3403	24.0784	23.5485	8	8	8	40	40	40	23.734
NaN	NaN	NaN	22.5391	22.0281	21.9263	NaN	22.1004	22.3493	22.1308	21.9466	22.0762	22.1416	22.2492	22.1074	NaN	22.4832	22.5274	22.4705	NaN	NaN	NaN	NaN	22.3515	22.008	21.8392	NaN	22.3444	22.5333	22.5867	22.3588	22.7461	21.8858	21.9957	22.0425	NaN	22.0786	NaN	22.1952	22.9191	22.2353	NaN	21.8315	7	7	7	59.8	59.8	59.8	13.575
NaN	NaN	20.481	21.2812	NaN	20.8605	NaN	20.7507	20.8704	20.5713	NaN	NaN	NaN	NaN	20.7192	NaN	NaN	NaN	NaN	NaN	NaN	NaN	NaN	20.3528	NaN	NaN	NaN	20.0973	NaN	20.2254	19.9693	NaN	NaN	20.2971	NaN	NaN	NaN	NaN	NaN	NaN	NaN	NaN	NaN	2	2	2	17.7	17.7	17.7	8.8379
NaN	22.6165	23.6164	24.6064	24.51	24.4333	23.1724	24.9993	24.4819	25.0644	24.6444	23.6238	23.7782	23.558	23.9347	22.6171	22.8424	21.4153	21.4126	NaN	23.3023	22.3882	23.3087	25.4057	24.0407	24.4374	23.5377	24.7969	24.9094	24.6912	24.453	22.6771	23.3488	22.9221	23.4685	22.8995	23.1975	21.6782	24.3187	24.7148	23.6596	23.9133	23.9195	12	12	12	26.9	26.9	26.9	75.331
NaN	NaN	NaN	20.5552	20.4116	20.52	21.0263	20.2548	20.3554	20.4827	20.2482	NaN	NaN	20.4694	20.6689	NaN	NaN	NaN	NaN	NaN	NaN	NaN	NaN	20.0768	NaN	NaN	NaN	20.556	NaN	NaN	20.3842	NaN	NaN	NaN	NaN	22.1467	21.8594	21.7877	23.7533	20.8589	21.2225	21.5295	NaN	3	3	3	16.4	16.4	16.4	25.944
24.5867	26.0084	25.3714	24.7769	25.0833	25.1594	23.2483	24.822	24.5162	25.0827	25.0341	24.7744	24.6342	24.8658	24.8676	24.9168	24.8786	25.1572	24.8968	26.7455	26.1288	26.6909	26.1187	24.9127	23.8684	23.641	24.6987	24.3081	24.4872	24.4003	24.3294	25.4876	26.3548	25.972	25.929	23.3549	23.5623	NaN	24.5869	23.44	21.8204	NaN	NaN	9	9	9	73.3	73.3	73.3	23.153
23.5062	24.2993	24.3522	25.2652	25.3181	25.3907	25.506	25.6491	25.4527	25.7943	25.7257	24.9271	24.7218	24.7776	24.8052	NaN	NaN	23.4849	23.9309	24.5993	24.9637	24.8417	25.2735	25.8549	25.5635	25.6787	24.774	25.7139	25.8458	25.9266	25.8987	25.7795	25.596	25.6006	25.4168	26.462	26.2919	26.2951	26.4183	26.4451	26.2566	26.2756	26.5797	12	12	12	50.3	50.3	50.3	38.513
23.8479	24.2317	24.9285	25.519	25.4287	25.6158	25.9608	25.6137	25.4636	25.6245	25.4365	25.3857	25.4134	25.2657	25.2595	24.4907	24.8078	24.5153	24.2539	24.7188	24.9564	23.1284	24.7655	25.1181	25.0796	25.2767	23.6003	25.1154	24.9161	25.0151	24.808	25.1098	24.825	24.4052	24.6394	25.7682	25.2684	26.321	24.9275	25.1249	25.447	25.132	25.6943	18	18	18	47.4	47.4	47.4	56.199
NaN	NaN	22.4877	23.4401	23.3001	23.1288	22.7597	23.489	23.7388	23.4691	23.3181	23.55	23.3301	23.5287	23.288	NaN	22.3671	NaN	NaN	21.2065	22.3991	NaN	NaN	23.7412	22.8222	22.8565	23.3316	23.4293	23.5621	23.5792	23.5309	23.1174	22.0281	22.6807	22.8714	23.2296	22.156	23.0654	22.6933	23.2028	22.6481	22.5444	22.1267	10	10	10	37	37	37	42.93
NaN	NaN	NaN	NaN	NaN	NaN	NaN	NaN	NaN	NaN	NaN	NaN	21.5168	NaN	NaN	NaN	NaN	NaN	NaN	NaN	NaN	NaN	NaN	NaN	NaN	NaN	NaN	NaN	NaN	NaN	NaN	20.8002	21.1284	NaN	NaN	NaN	NaN	NaN	NaN	NaN	NaN	NaN	NaN	3	3	3	13.4	13.4	13.4	21.596
NaN	NaN	NaN	NaN	NaN	NaN	NaN	NaN	NaN	22.4598	NaN	NaN	21.9611	NaN	21.7912	NaN	NaN	NaN	21.8531	NaN	NaN	NaN	NaN	NaN	22.2445	NaN	NaN	NaN	NaN	NaN	NaN	NaN	NaN	NaN	21.8375	21.9734	NaN	21.8218	NaN	NaN	21.759	21.7334	21.7655	2	2	2	7.3	7.3	7.3	34.036
NaN	NaN	NaN	NaN	19.4907	19.3806	18.6581	NaN	NaN	NaN	NaN	NaN	NaN	NaN	NaN	NaN	NaN	NaN	NaN	NaN	NaN	NaN	NaN	18.5248	18.3875	18.7719	NaN	18.7283	NaN	NaN	NaN	NaN	NaN	NaN	NaN	NaN	NaN	NaN	NaN	18.4054	18.8561	NaN	NaN	2	2	2	27.7	27.7	27.7	17.083
24.2974	27.0257	27.7276	22.5636	22.3685	22.133	23.0349	22.4392	22.7207	22.2123	22.0603	22.3187	23.1166	23.0695	23.0744	27.6703	27.4803	28.0472	27.7077	26.1063	26.4523	26.5157	25.9029	20.6164	21.4005	21.1687	25.1053	21.0969	21.3168	21.0982	20.4929	25.2595	26.3034	26.3719	26.6469	24.6871	24.7467	24.2833	24.169	20.7156	NaN	NaN	20.4376	7	7	7	41.5	41.5	41.5	24.139
NaN	NaN	22.1842	23.81	23.985	24.0808	23.9133	24.2727	23.7549	24.0784	24.1695	23.1986	23.0099	23.2272	23.0232	NaN	NaN	NaN	NaN	NaN	22.73	22.5204	NaN	24.4283	23.6017	24.166	NaN	24.0299	23.9983	23.9319	23.804	22.1463	21.8496	22.0862	22.3199	23.3807	23.8261	23.6404	24.0842	24.2442	24.2427	24.3037	24.1738	12	12	12	34.1	34.1	34.1	54.584
NaN	NaN	NaN	21.506	21.3256	21.3088	21.5124	21.1674	21.5319	21.2315	21.0717	21.5484	21.6739	21.7254	21.5444	NaN	NaN	NaN	NaN	NaN	21.6324	NaN	21.3718	21.1624	21.9234	21.2616	NaN	20.9604	21.6609	21.3996	21.8073	22.5157	22.0274	22.199	22.2255	22.3355	22.3902	22.811	22.586	22.1097	22.6641	22.7194	22.7257	5	5	5	33.6	33.6	33.6	26.024
NaN	NaN	NaN	23.1685	23.1318	23.5029	23.6855	23.5062	23.1951	23.5966	23.5645	22.8338	22.9142	22.9365	22.9053	NaN	NaN	NaN	NaN	NaN	22.9195	NaN	NaN	23.3859	NaN	22.7671	NaN	23.0987	22.9439	22.6114	22.8964	23.0993	NaN	23.2676	NaN	23.2943	NaN	22.9544	NaN	23.1476	22.9989	22.8621	23.1312	4	4	4	15.2	15.2	15.2	32.765
NaN	NaN	22.2795	23.0041	22.5629	22.7396	23.0318	22.2763	22.8335	22.5198	22.3255	22.4678	22.6179	22.1351	22.4742	NaN	NaN	NaN	NaN	NaN	22.8357	22.5246	NaN	22.0784	22.096	22.1117	22.3161	22.1416	22.5197	22.177	22.805	23.4151	23.5358	23.4972	23.6589	NaN	22.2025	22.8084	23.04	22.5225	22.9522	22.1824	22.8176	12	12	10	31.8	31.8	29.4	49.395
NaN	NaN	NaN	22.6464	22.4583	22.5644	22.2137	22.4281	22.4182	22.5856	22.3389	21.8842	22.1331	22.3706	21.899	NaN	NaN	NaN	NaN	NaN	22.1241	22.8017	NaN	22.694	23.0659	23.2409	NaN	22.6437	22.7583	22.5767	22.7513	21.4308	22.1265	22.1309	21.7547	23.2883	24.1309	23.9691	24.1593	23.6665	23.9935	23.8819	24.0975	6	6	6	32.3	32.3	32.3	35.329
29.0904	28.7229	30.0698	23.5908	24.73	24.1393	NaN	25.0228	25.0292	24.8948	24.0093	23.8335	24.4991	24.6605	24.6799	30.6248	29.9221	30.7328	30.4224	28.4714	29.0596	29.5042	29.7086	NaN	23.3629	24.749	28.2834	22.7935	23.2481	22.628	NaN	27.8342	28.8395	29.1175	29.3264	NaN	NaN	NaN	23.9439	NaN	NaN	NaN	NaN	3	3	3	17.8	17.8	17.8	18.067
NaN	NaN	NaN	22.1566	21.7629	NaN	NaN	NaN	22.7395	NaN	22.4113	NaN	NaN	NaN	NaN	NaN	NaN	NaN	NaN	NaN	NaN	NaN	NaN	22.7155	22.2027	NaN	NaN	NaN	NaN	NaN	NaN	NaN	NaN	NaN	NaN	NaN	NaN	NaN	NaN	22.6232	NaN	NaN	NaN	4	4	4	32.9	32.9	32.9	23.393
NaN	NaN	NaN	NaN	21.0501	20.9311	NaN	20.9773	20.8128	20.1335	NaN	NaN	NaN	NaN	21.1664	NaN	NaN	NaN	NaN	NaN	NaN	NaN	NaN	19.2391	NaN	NaN	NaN	20.7285	21.309	20.6072	21.3169	21.3341	NaN	21.1677	NaN	NaN	NaN	NaN	21.1382	NaN	NaN	NaN	NaN	4	4	4	39.9	39.9	39.9	19.037
NaN	NaN	NaN	22.5862	22.529	22.3376	NaN	23.1544	23.131	23.0415	23.1462	22.312	22.2716	22.6319	22.4263	22.7466	22.6665	22.2574	NaN	NaN	23.0001	NaN	NaN	23.0806	22.4404	22.7822	NaN	22.8517	22.78	22.3625	22.34	23.4028	22.4759	22.573	22.6273	NaN	22.5456	NaN	22.7803	22.4541	NaN	NaN	NaN	8	8	8	37.8	37.8	37.8	28.124
NaN	21.7575	23.5748	NaN	NaN	NaN	NaN	NaN	NaN	NaN	NaN	NaN	NaN	NaN	NaN	NaN	NaN	NaN	NaN	21.1124	NaN	NaN	NaN	NaN	NaN	NaN	20.384	NaN	NaN	NaN	NaN	NaN	NaN	NaN	NaN	NaN	NaN	NaN	NaN	NaN	NaN	NaN	NaN	1	1	1	3.5	3.5	3.5	36.436
NaN	NaN	NaN	21.7933	21.4227	21.5683	NaN	22.0099	21.7071	NaN	21.9151	NaN	NaN	21.8785	NaN	NaN	NaN	NaN	NaN	NaN	22.3182	NaN	NaN	22.2625	NaN	21.8926	NaN	22.1835	22.3491	21.6923	22.0101	22.0649	NaN	21.9878	22.5068	NaN	NaN	NaN	22.5558	NaN	NaN	NaN	NaN	6	6	6	24.4	24.4	24.4	35.974
NaN	NaN	24.1005	23.8609	23.5485	23.5426	23.4927	23.3135	24.1171	23.4807	23.1971	24.2361	24.2547	23.9623	24.2864	24.9083	24.7714	25.1261	25.0313	24.4976	24.3309	24.1176	23.9	23.6591	23.5101	23.6622	24.8291	23.8937	23.5897	23.6193	23.4362	24.5235	24.0005	24.4221	24.42	25.0673	24.9965	24.8588	24.6298	24.1614	23.6863	23.4925	24.2706	6	6	6	52.8	52.8	52.8	15.796
NaN	NaN	NaN	21.196	21.402	21.5036	NaN	22.4074	23.0541	22.6134	22.5982	21.4571	21.648	21.1191	NaN	21.7509	23.04	22.2912	22.6792	NaN	22.5145	22.3277	21.7067	22.1955	22.8933	21.016	21.5485	23.2418	23.0536	22.5954	22.6795	23.3786	22.8408	23.3557	22.3489	NaN	21.2208	21.9243	22.6549	23.1341	23.6532	23.1007	23.0549	5	5	5	23.5	23.5	23.5	33.341
NaN	NaN	NaN	NaN	NaN	NaN	NaN	NaN	NaN	NaN	NaN	NaN	NaN	NaN	NaN	25.5307	24.7184	25.3097	25.1068	NaN	NaN	NaN	NaN	NaN	NaN	NaN	NaN	NaN	NaN	NaN	NaN	NaN	NaN	NaN	NaN	NaN	NaN	NaN	NaN	NaN	NaN	NaN	NaN	3	3	3	9.8	9.8	9.8	45.249
NaN	NaN	NaN	23.1546	23.4463	23.5314	23.7177	22.998	22.9575	23.0487	23.1173	23.6718	23.2967	22.9289	23.442	NaN	NaN	NaN	NaN	NaN	22.9026	NaN	NaN	23.2915	22.342	22.5556	22.704	23.0235	22.8112	22.5812	22.8779	NaN	22.5953	22.7685	22.7863	22.9198	22.9693	NaN	23.7426	23.405	22.8109	24.0801	23.2424	8	8	8	14.9	14.9	14.9	71.823
NaN	NaN	NaN	22.2853	22.2975	22.6078	19.9934	22.7438	22.503	22.6212	22.9315	NaN	NaN	NaN	NaN	NaN	NaN	NaN	NaN	NaN	NaN	NaN	NaN	23.0514	22.2585	22.0166	NaN	22.4464	22.2647	22.1873	21.999	NaN	NaN	20.7332	NaN	NaN	NaN	NaN	20.7331	21.7325	NaN	NaN	19.9801	2	2	2	12.2	12.2	12.2	15.245
NaN	NaN	NaN	20.4545	20.5471	20.4274	20.7094	20.4664	20.5604	20.5734	20.5972	NaN	NaN	NaN	NaN	NaN	NaN	NaN	NaN	NaN	NaN	NaN	NaN	20.6587	20.7312	20.8348	NaN	20.8464	20.6906	20.7894	20.7408	21.3959	NaN	NaN	NaN	NaN	21.4926	21.712	21.7963	NaN	21.5262	21.5042	NaN	3	3	3	19.1	19.1	19.1	35.073
NaN	NaN	NaN	25.3322	24.8685	25.3952	25.2765	24.5505	25.0418	24.8866	24.8613	NaN	NaN	24.3857	NaN	NaN	NaN	NaN	NaN	NaN	NaN	NaN	26.8742	25.0358	24.3047	25.2101	NaN	24.5244	24.6043	24.7626	NaN	NaN	NaN	NaN	NaN	NaN	NaN	NaN	25.7009	24.8057	24.9289	24.8281	24.915	10	10	10	28.9	28.9	28.9	43.225
NaN	NaN	NaN	NaN	NaN	NaN	NaN	NaN	NaN	20.9383	NaN	21.6469	21.7599	NaN	21.8041	NaN	NaN	NaN	NaN	NaN	NaN	NaN	NaN	NaN	NaN	NaN	NaN	NaN	NaN	NaN	NaN	NaN	NaN	NaN	NaN	NaN	NaN	NaN	NaN	NaN	NaN	NaN	NaN	2	2	2	36.7	36.7	36.7	11.32
27.9678	28.2306	28.3649	28.9722	28.907	28.8675	28.8404	28.5151	28.6163	28.4436	28.4311	29.2586	29.3637	29.2675	29.2749	28.5854	28.7147	28.3104	28.3933	28.1403	28.2253	28.1619	28.2213	28.0957	27.6067	27.7005	28.5484	27.8591	27.8163	27.9067	27.9109	28.7609	28.5472	28.5084	28.5958	27.8832	27.9332	27.6984	27.8448	27.4698	27.7959	27.6689	27.6472	26	26	26	72.1	72.1	72.1	53.104
NaN	NaN	NaN	23.2659	22.9332	22.6942	22.7479	22.7146	22.9121	22.5924	22.9019	22.6109	22.4363	22.6666	22.6041	NaN	22.698	NaN	NaN	NaN	22.2838	22.7062	NaN	22.9003	22.8502	23.2181	21.8276	23.0553	23.3295	23.6347	23.1381	23.2867	22.6789	NaN	23.136	22.9622	23.1952	23.2703	23.2504	22.8853	22.6246	NaN	22.7172	6	6	2	27	27	14.2	44.531
27.8794	28.1921	27.2358	27.381	27.0458	26.9538	27.3248	26.5482	26.8422	26.3583	26.1011	27.6139	27.6717	27.5174	27.7734	27.9524	27.8909	28.049	27.5673	28.1378	27.9103	27.6067	27.5881	25.7817	25.9916	26.0597	27.8794	25.9665	25.7876	25.9367	25.9021	28.4288	28.4559	28.487	28.5251	28.009	27.8708	27.9451	27.619	26.0865	26.5203	26.4218	26.3917	10	10	10	88.4	88.4	88.4	15.191
NaN	NaN	20.771	22.4591	21.3433	21.005	21.6427	22.1563	23.5541	22.3852	22.0813	20.9989	21.3682	21.4309	21.2247	NaN	NaN	22.1402	21.7958	22.4485	23.4709	22.9751	22.6399	22.3662	NaN	21.2061	NaN	22.4316	22.3436	22.666	22.2573	24.3745	21.976	23.8955	23.5012	23.8861	24.5303	21.9461	24.9912	22.9532	NaN	22.3488	21.6604	6	6	6	60.8	60.8	60.8	14.369
NaN	NaN	25.0977	25.8535	26.4405	26.0187	25.5289	26.3849	26.1793	26.5697	26.5173	25.2581	25.4114	25.6723	25.3854	NaN	23.5881	23.5635	23.3202	24.8028	25.1993	25.3172	25.0895	26.3457	25.4108	26.1473	25.0059	26.05	26.0022	25.8258	26.1159	24.8086	24.7642	24.4613	24.5975	23.9685	24.0466	23.6321	25.2611	25.2847	24.9316	24.2872	24.8574	7	7	7	32.5	32.5	32.5	24.889
23.0383	25.7246	22.7338	22.7533	22.8537	22.7164	23.4234	22.2341	23.2514	21.9721	22.2436	23.0246	23.3126	23.6544	23.4655	22.4863	22.9599	22.3476	NaN	22.5633	23.5305	24.471	25.3751	21.987	22.3974	22.5477	23.4052	22.4713	23.158	23.4158	23.0235	25.9885	25.3624	25.1908	25.2391	25.4296	24.607	25.0483	24.6341	23.3198	24.7413	24.1668	24.7421	9	9	9	50.6	50.6	50.6	34.417
NaN	26.7659	27.1135	27.2735	27.4409	27.4433	28.1986	28.0694	27.8421	28.0945	28.5657	27.0204	26.7767	26.877	26.8348	26.1613	25.7131	25.9734	25.9702	26.2618	27.0319	27.1316	26.2838	28.1667	27.854	27.7831	26.2849	27.918	27.5848	27.7378	27.5855	26.2852	25.99	26.8683	26.5595	27.0698	27.0558	26.3608	27.643	27.2299	27.4962	27.3221	26.5009	9	9	9	36.6	36.6	36.6	36.479
NaN	NaN	22.2448	23.9076	23.3842	23.6371	23.2001	23.4827	23.7566	23.389	23.4706	22.6129	22.6819	22.6738	22.672	NaN	NaN	NaN	NaN	NaN	22.45	23.0004	NaN	23.7035	23.8731	23.4347	23.9651	23.65	23.8068	24.2679	23.6165	21.8661	NaN	22.3286	22.4554	23.0562	23.3354	22.4372	23.9825	23.8797	22.9518	23.0576	23.3418	7	7	7	47.7	47.7	47.7	26.638
NaN	NaN	24.1979	24.5506	24.5489	24.7883	24.5648	24.7877	24.2828	24.6625	24.7568	24.5082	24.2005	24.2587	24.3838	23.9774	23.3002	23.6959	23.45	24.9967	24.8382	25.0911	24.7623	24.6706	24.4373	24.3955	24.4105	24.8355	24.6783	24.5942	24.3606	24.1683	24.1442	24.0423	23.7037	23.9013	24.1368	23.5353	24.3231	24.805	23.8654	24.1613	23.9897	10	10	10	54.1	54.1	54.1	23.532
NaN	NaN	NaN	23.548	23.3909	23.2212	22.9217	23.7345	23.7237	23.6694	23.8016	23.1011	22.7437	22.7061	22.684	NaN	NaN	NaN	NaN	NaN	NaN	NaN	NaN	24.1379	23.4336	23.2498	22.275	23.4977	23.5368	23.8921	23.2284	22.3619	NaN	21.857	21.8987	23.5024	23.654	NaN	23.2254	22.9746	21.7746	NaN	23.5517	5	5	5	57.4	57.4	57.4	13.152
NaN	NaN	NaN	21.6759	NaN	NaN	NaN	20.9465	21.3141	21.1479	NaN	NaN	NaN	NaN	NaN	NaN	NaN	NaN	NaN	NaN	NaN	NaN	NaN	20.9642	20.3701	NaN	NaN	NaN	21.0313	21.236	21.368	NaN	NaN	NaN	NaN	NaN	NaN	NaN	NaN	NaN	NaN	NaN	NaN	1	1	1	4.3	4.3	4.3	46.382
NaN	NaN	21.4455	NaN	NaN	22.862	22.7045	NaN	NaN	NaN	21.5563	21.6037	21.6782	21.6497	21.5958	NaN	NaN	21.5471	NaN	NaN	NaN	NaN	NaN	NaN	NaN	NaN	21.4014	NaN	NaN	NaN	NaN	NaN	21.8485	NaN	NaN	NaN	NaN	NaN	NaN	NaN	NaN	NaN	NaN	3	3	3	42	42	42	12.201
NaN	NaN	NaN	20.8139	21.2506	21.3384	NaN	20.8902	20.5863	NaN	20.8654	21.0685	20.9323	20.9022	21.0315	NaN	NaN	NaN	NaN	NaN	NaN	NaN	NaN	20.5789	19.6468	NaN	NaN	NaN	NaN	NaN	NaN	NaN	NaN	NaN	NaN	NaN	NaN	NaN	NaN	NaN	NaN	NaN	NaN	2	2	2	5.3	5.3	5.3	50.118
NaN	NaN	NaN	23.824	23.9663	23.8961	22.9359	23.7417	23.2046	23.7643	23.6721	23.4188	23.4253	23.48	23.2862	NaN	NaN	NaN	21.9529	NaN	NaN	NaN	NaN	23.6201	22.7277	22.9598	NaN	23.3876	23.3431	23.3378	23.3785	NaN	NaN	NaN	NaN	NaN	NaN	NaN	NaN	22.6202	22.1706	21.6671	NaN	12	12	12	33.9	33.9	33.9	62.982
24.4559	24.8956	26.3705	23.3857	23.0546	23.1778	NaN	23.0904	23.5915	23.2248	22.9592	22.7763	24.2945	NaN	24.4246	25.7695	24.6932	25.1747	25.1408	NaN	24.2283	NaN	NaN	22.4185	NaN	NaN	24.338	NaN	23.6654	22.2568	22.9382	22.9358	23.6729	23.5586	24.7874	NaN	NaN	NaN	NaN	NaN	NaN	NaN	NaN	6	6	6	46.9	46.9	46.9	29.773
NaN	NaN	NaN	NaN	NaN	23.8871	24.3277	24.1027	24.1795	NaN	24.3268	NaN	NaN	NaN	NaN	NaN	NaN	NaN	NaN	NaN	NaN	NaN	NaN	23.9562	23.8585	NaN	22.2616	24.2007	23.834	24.1098	23.5189	NaN	NaN	NaN	NaN	NaN	23.3939	23.3605	NaN	23.8975	23.818	23.3813	23.4884	3	3	3	34.7	34.7	34.7	12.196
23.8061	26.3036	26.2738	27.2353	27.2237	27.4601	26.2387	27.111	27.1464	27.1425	27.076	26.8715	26.9315	26.8221	26.8277	26.411	26.333	26.5308	26.4476	26.2251	25.7866	25.5538	26.0154	27.307	26.6598	27.0318	26.8637	27.2985	27.4113	27.4092	27.6114	26.1851	25.8024	26.2439	25.983	25.5563	26.0283	25.426	26.8032	27.2084	26.7753	26.426	26.5426	18	18	18	63.5	63.5	63.5	44.178
NaN	NaN	21.6457	22.3382	22.4226	22.4641	22.3991	22.3391	22.2893	22.646	22.0923	22.3634	22.4378	22.28	22.3458	21.4656	NaN	21.3494	22.0272	22.3807	22.8082	23.0545	22.9145	22.5353	22.0636	22.111	20.6371	22.0692	22.2644	22.2668	22.5493	22.4576	21.8326	22.4346	22.4765	22.1457	22.3547	22.1208	22.2118	23.4116	22.4001	22.632	21.8683	12	12	12	44.1	44.1	44.1	40.605
NaN	NaN	NaN	21.441	21.3506	21.1651	22.2476	NaN	20.9616	20.7711	20.6822	22.1319	21.4869	21.3675	21.2895	NaN	NaN	NaN	NaN	NaN	21.8164	NaN	NaN	20.3018	NaN	20.8217	NaN	NaN	NaN	NaN	NaN	21.9582	NaN	NaN	NaN	NaN	NaN	NaN	20.7643	NaN	NaN	NaN	NaN	3	3	3	44.2	44.2	44.2	8.6258
NaN	NaN	NaN	21.8254	22.3368	22.1162	22.4307	21.6886	21.6095	21.6962	21.5583	21.672	22.0002	21.8268	22.1119	NaN	NaN	NaN	NaN	NaN	NaN	NaN	NaN	21.4458	22.2948	22.9077	NaN	21.954	21.7698	21.8082	21.8446	NaN	NaN	NaN	NaN	NaN	NaN	NaN	NaN	21.8032	22.445	22.6343	22.2425	4	4	4	20.9	20.9	20.9	30.364
26.1847	25.6675	25.6491	21.5837	22.758	22.5603	NaN	22.2514	21.3431	22.1221	21.1057	22.1557	23.9569	23.8221	24.5606	28.4859	27.6428	28.5032	28.3988	24.9376	24.8929	24.4849	23.6842	20.0442	NaN	20.358	23.4531	NaN	20.915	19.3096	20.7482	22.6975	23.4811	23.7089	24.3861	NaN	NaN	NaN	21.1194	22.2191	NaN	NaN	21.6706	4	4	4	45.6	45.6	45.6	14.653
NaN	NaN	NaN	NaN	NaN	21.331	NaN	21.4555	21.5954	20.568	21.8529	NaN	NaN	NaN	21.3985	NaN	NaN	NaN	NaN	NaN	NaN	NaN	NaN	NaN	21.6482	NaN	NaN	NaN	NaN	21.1865	21.2978	22.7311	NaN	21.3947	21.4482	21.5141	21.3162	NaN	21.4341	22.1069	NaN	NaN	21.8552	4	4	4	17.6	17.6	17.6	36.413
NaN	NaN	NaN	NaN	20.3755	20.3693	NaN	NaN	NaN	NaN	NaN	20.9998	21.1636	21.0816	21.0311	23.2235	21.5181	NaN	21.8288	NaN	20.8279	NaN	NaN	NaN	NaN	NaN	NaN	NaN	NaN	NaN	NaN	NaN	NaN	NaN	NaN	NaN	NaN	NaN	NaN	NaN	NaN	NaN	NaN	3	3	3	6.1	6.1	6.1	74.191
26.8371	27.4606	28.0329	28.4334	28.5184	28.5597	28.9217	28.5251	28.3573	28.3342	28.2911	28.2051	28.2833	28.2433	28.3187	28.137	27.9666	27.8536	28.0718	27.4037	27.831	27.15	27.3464	27.9704	27.5848	27.8182	27.5884	27.7947	27.5913	27.5332	27.3772	28.0887	27.5023	27.7308	27.6195	27.1148	27.3302	26.6734	27.0407	27.2557	27.0651	27.0945	27.2271	12	12	12	55.3	55.3	55.3	30.781
NaN	NaN	23.0046	21.9859	22.3143	22.2764	22.0971	21.9252	22.1191	22.1789	22.1507	22.9814	23.2757	23.2633	22.7446	NaN	NaN	NaN	NaN	23.804	23.3863	23.3896	22.7558	21.8907	22.23	22.2994	23.0114	22.0674	22.5148	21.7495	22.3536	23.1636	23.4497	22.6361	22.52	23.8303	23.6933	24.92	23.4446	22.9271	22.9867	23.3913	23.5019	6	6	6	40.3	40.3	40.3	31.758
NaN	NaN	NaN	23.4945	23.3091	23.1972	22.8981	23.5498	23.4631	23.5715	23.6307	23.0574	22.8577	22.9204	23.2832	NaN	23.9776	NaN	24.2372	NaN	NaN	NaN	NaN	23.4711	23.2106	23.4216	23.0815	23.2156	23.7754	23.6104	23.3791	22.7416	NaN	22.7055	22.9597	22.3016	NaN	NaN	23.1673	22.988	22.3997	22.7809	22.4324	9	9	9	27.5	27.5	27.5	50.65
NaN	NaN	22.7036	21.9796	22.2477	22.1326	NaN	22.2524	22.5232	22.2688	22.6624	22.1797	22.1495	22.2309	22.2495	NaN	NaN	NaN	21.9248	23.674	22.7832	NaN	22.5387	22.1349	22.7001	22.5601	NaN	22.3976	22.3326	22.0311	22.3332	22.3883	NaN	21.9887	22.3194	NaN	NaN	NaN	22.1347	22.6256	NaN	22.4627	22.4184	5	5	5	20.9	20.9	20.9	27.932
NaN	22.829	NaN	NaN	NaN	NaN	NaN	21.9056	22.0227	21.5992	NaN	NaN	21.2398	NaN	NaN	NaN	NaN	NaN	NaN	22.2909	NaN	NaN	NaN	NaN	NaN	NaN	21.5641	NaN	20.9903	21.4204	NaN	21.7332	NaN	NaN	NaN	NaN	NaN	NaN	NaN	NaN	NaN	NaN	NaN	2	2	2	38.3	38.3	38.3	12.624
NaN	NaN	NaN	NaN	NaN	NaN	NaN	NaN	NaN	NaN	NaN	NaN	NaN	NaN	NaN	NaN	NaN	NaN	NaN	NaN	NaN	NaN	NaN	20.9568	NaN	NaN	NaN	21.1758	20.776	21.2016	20.6376	NaN	NaN	NaN	NaN	NaN	NaN	NaN	NaN	21.2051	NaN	21.1877	21.2113	2	2	2	18.1	18.1	18.1	15.681
NaN	NaN	24.505	24.0645	23.9741	23.9088	23.9616	24.0218	24.6456	23.9317	23.7706	23.9593	24.2245	23.9515	24.0497	24.1085	24.2706	24.2685	24.3798	NaN	23.7128	NaN	23.9627	23.4937	23.1428	23.4161	24.4942	23.4722	23.5181	23.3446	23.5723	24.6026	23.6437	24.6394	24.4011	NaN	23.4869	24.2798	23.8241	23.4684	23.8574	23.4373	23.5207	5	5	5	68.8	68.8	68.8	14.299
NaN	23.5031	24.4214	24.5336	24.8112	24.7983	24.6776	25.016	24.8886	24.9478	24.9571	24.4983	24.1684	24.0515	24.0714	23.8299	23.5913	23.3306	23.3038	23.0842	24.1488	23.9091	23.3166	25.1797	24.4243	24.6132	23.1484	24.8562	24.392	24.5598	24.4156	23.658	23.2027	22.9289	23.4973	23.6872	23.7614	23.6787	23.7164	24.8657	24.2104	24.7812	24.7617	10	10	10	50.6	50.6	50.6	26.935
23.0712	23.7596	25.045	24.8686	24.8914	24.7008	25.2008	24.7583	24.5635	24.6704	24.4338	24.7168	24.6703	25.0283	25.0543	25.0778	24.8656	25.0206	24.624	24.2296	24.9386	23.7114	25.01	24.4585	24.786	24.4667	24.183	24.336	24.3742	24.1888	24.4629	25.0859	24.2988	24.5804	24.5584	23.7455	24.0096	23.5049	23.8697	24.6827	24.8214	24.6114	24.4547	11	11	11	35.3	35.3	35.3	51.977
NaN	NaN	NaN	24.9053	25.1604	25.3851	25.6066	25.0552	24.7321	25.1347	24.9484	24.4883	24.4078	24.7322	24.4987	23.5252	23.5035	23.5412	23.737	NaN	NaN	NaN	NaN	24.9899	25.2618	25.1509	24.1135	24.9786	25.5514	25.7235	25.3426	NaN	NaN	NaN	NaN	NaN	22.7154	NaN	24.2425	25.5644	24.8738	25.1055	24.8468	18	18	18	62.8	62.8	62.8	50.692
NaN	NaN	25.4226	23.4243	23.3333	23.4268	23.6726	24.1252	23.9515	23.7851	23.9884	NaN	NaN	NaN	NaN	NaN	NaN	NaN	NaN	NaN	23.5897	24.2062	24.0935	24.2772	24.3888	24.1243	NaN	24.162	24.2179	24.1548	24.1069	23.8552	NaN	24.9604	25.3524	NaN	24.8364	23.9099	24.5114	24.5035	24.2353	24.4047	24.8547	2	2	2	20.7	20.7	20.7	15.096
NaN	NaN	21.8821	22.9044	22.1301	22.3828	21.2577	22.9113	22.9849	22.9866	23.1642	21.7094	21.6515	21.6617	21.3699	NaN	NaN	NaN	NaN	21.0704	22.0744	NaN	21.6396	22.7775	22.0328	22.1699	NaN	23.1982	22.7769	23.0988	22.9729	22.4926	21.6931	21.9236	21.8499	21.7327	22.2332	23.462	22.3064	23.4659	23.5112	23.4751	23.5001	5	5	5	27.7	27.7	27.7	32.69
NaN	NaN	23.1372	23.8611	23.7997	23.865	24.0355	24.1262	23.8736	24.1518	24.0086	23.6119	23.3343	23.4514	23.2031	23.7756	22.9822	23.7397	23.3675	23.1886	23.0488	22.2653	23.0671	24.1026	24.4305	24.6037	23.486	24.1796	24.1415	24.1725	24.0816	24.0623	23.6037	23.7396	23.801	24.2971	24.5414	24.5711	24.05	24.3282	25.1084	25.0372	24.7019	9	9	9	41.8	41.8	41.8	35.2
NaN	NaN	21.9906	NaN	NaN	NaN	NaN	NaN	NaN	NaN	NaN	NaN	NaN	NaN	NaN	NaN	22.069	22.4889	22.2292	NaN	NaN	NaN	NaN	NaN	NaN	NaN	NaN	NaN	NaN	NaN	NaN	NaN	NaN	NaN	NaN	NaN	NaN	NaN	NaN	NaN	NaN	NaN	NaN	2	2	2	11.7	11.7	11.7	34.626
NaN	NaN	NaN	NaN	25.3746	25.4042	25.8454	NaN	NaN	25.254	25.3329	25.3694	25.3998	25.2072	25.4431	NaN	NaN	NaN	NaN	NaN	NaN	NaN	NaN	25.6847	24.9857	25.9582	NaN	25.7026	25.5455	24.7163	25.3327	26.3048	NaN	25.9565	25.3683	NaN	25.6413	25.5505	26.0646	26.1508	25.7684	25.7629	26.1914	6	6	6	22.4	22.4	22.4	43.11
21.4983	22.2959	23.8226	22.3729	22.4376	22.3582	22.8751	22.5612	21.921	22.6592	22.6834	21.9183	21.4333	21.7314	22.0231	24.4583	23.9196	24.3707	23.7972	21.9472	23.1085	22.8333	22.2491	23.131	22.3033	21.8092	21.103	22.4716	22.0286	22.0144	22.7351	20.65	22.1977	22.3669	22.4717	NaN	NaN	NaN	20.4011	22.0881	NaN	NaN	NaN	6	6	6	43.8	43.8	43.8	23.809
21.9636	22.5016	22.5308	NaN	NaN	NaN	NaN	NaN	NaN	NaN	NaN	NaN	NaN	NaN	NaN	23.301	NaN	22.8996	23.2085	22.259	22.1764	22.5602	NaN	NaN	NaN	NaN	20.3646	NaN	NaN	NaN	NaN	21.4827	21.0141	21.9039	22.0308	NaN	NaN	NaN	21.4984	NaN	NaN	NaN	NaN	4	4	4	11.1	11.1	11.1	59.021
NaN	22.2753	22.2914	NaN	NaN	NaN	NaN	21.9177	NaN	21.9878	NaN	NaN	21.776	NaN	21.8967	23.5337	22.9166	22.4744	22.5573	22.0891	22.1567	22.1745	22.1464	NaN	NaN	NaN	NaN	NaN	NaN	NaN	NaN	NaN	21.6589	21.7684	NaN	NaN	NaN	NaN	NaN	21.8814	NaN	NaN	NaN	3	3	3	6.9	6.9	6.9	48.776
NaN	NaN	NaN	21.6732	21.7333	21.7771	22.3838	22.0442	22.2025	21.9852	22.3283	NaN	NaN	NaN	NaN	NaN	NaN	NaN	NaN	NaN	NaN	NaN	NaN	22.8075	22.5338	22.0116	NaN	22.6479	22.6609	22.7855	22.4928	NaN	NaN	NaN	NaN	NaN	NaN	NaN	22.2406	22.1665	NaN	NaN	22.9791	5	5	5	21.7	21.7	21.7	43.633
NaN	NaN	NaN	21.5738	21.1666	21.1375	NaN	20.6616	20.6506	20.6626	20.8079	NaN	NaN	21.2765	21.1666	NaN	NaN	NaN	NaN	NaN	NaN	NaN	NaN	21.4916	NaN	22.1562	21.9967	21.1384	22.1784	23.0611	21.5972	NaN	NaN	NaN	NaN	NaN	NaN	NaN	22.6594	22.4367	NaN	22.1031	NaN	9	9	9	36.5	36.5	36.5	50.02
NaN	NaN	NaN	22.1486	21.7775	21.7455	22.1518	22.196	22.1715	21.8739	22.2542	NaN	NaN	NaN	NaN	NaN	23.1622	22.356	22.5254	NaN	NaN	NaN	NaN	21.2841	21.4334	21.2447	NaN	21.2221	21.9484	21.8627	21.7731	23.5111	NaN	NaN	NaN	22.0948	NaN	21.9517	21.1785	NaN	21.4889	NaN	NaN	5	5	5	11.3	11.3	11.3	83.888
NaN	NaN	NaN	21.6062	21.4057	21.696	NaN	21.6661	21.9523	21.6551	21.7328	21.717	NaN	NaN	21.7671	NaN	NaN	NaN	NaN	NaN	NaN	NaN	NaN	21.9086	22.2836	22.0574	NaN	21.875	21.6971	21.9895	21.944	NaN	NaN	NaN	NaN	NaN	NaN	NaN	22.6047	22.2622	22.2575	22.8329	NaN	7	7	7	25.1	25.1	25.1	49.062
25.0448	25.8684	24.483	NaN	NaN	20.84	NaN	NaN	NaN	NaN	NaN	NaN	NaN	NaN	NaN	24.8605	24.9323	25.7025	25.0837	24.1384	23.1096	23.7537	24.1393	NaN	NaN	NaN	NaN	NaN	NaN	NaN	NaN	NaN	22.4815	21.7864	22.77	NaN	NaN	NaN	NaN	NaN	NaN	NaN	NaN	5	5	5	18.7	18.7	18.7	48.477
NaN	NaN	NaN	22.1349	22.0402	22.872	23.5015	23.2991	22.4812	23.096	23.3744	NaN	21.1244	20.593	20.8489	NaN	21.0407	NaN	NaN	21.5713	22.1779	21.5956	21.4563	22.8862	21.8544	22.0887	NaN	22.4668	22.8579	22.5187	22.3508	20.3441	20.4552	20.4937	20.2459	21.2861	NaN	NaN	22.1008	23.2902	21.491	22.0273	22.379	5	5	5	41.2	41.2	41.2	26.44
NaN	NaN	22.4032	20.8764	20.8013	21.1157	NaN	20.7795	20.8612	21.228	21.67	NaN	NaN	NaN	NaN	NaN	19.1582	NaN	NaN	NaN	23.6287	21.5682	NaN	20.4682	20.5512	NaN	NaN	19.85	19.7821	19.7304	20.0162	25.0773	23.9142	24.2095	24.1458	24.9944	24.6732	24.2752	24.5974	23.3898	20.7425	20.8612	22.8903	6	6	6	44.1	44.1	44.1	15.994
NaN	NaN	NaN	21.451	21.5929	21.6614	NaN	21.0722	20.9843	21.2333	20.8408	22.0215	21.9013	21.8756	22.0667	NaN	NaN	NaN	NaN	NaN	21.725	NaN	21.639	20.7327	NaN	NaN	NaN	20.7713	20.5576	20.481	20.8282	22.4557	21.8424	21.8995	21.7374	NaN	NaN	NaN	21.9455	NaN	NaN	NaN	NaN	3	3	3	32	32	32	16.75
NaN	NaN	NaN	NaN	NaN	NaN	NaN	NaN	NaN	20.7509	20.8431	NaN	NaN	NaN	NaN	NaN	NaN	NaN	NaN	NaN	NaN	NaN	NaN	21.3896	NaN	21.5607	NaN	21.2617	21.1604	NaN	21.2026	NaN	NaN	NaN	NaN	NaN	NaN	NaN	NaN	21.1421	NaN	NaN	NaN	3	3	3	42.9	42.9	42.9	18.45
NaN	NaN	NaN	19.4937	19.4208	18.919	NaN	18.9555	18.697	18.7019	19.2963	NaN	NaN	NaN	NaN	NaN	NaN	NaN	NaN	NaN	NaN	NaN	NaN	19.5279	21.0657	19.6706	NaN	NaN	20.1167	20.0231	19.9406	NaN	NaN	NaN	NaN	NaN	NaN	NaN	19.5546	NaN	NaN	NaN	NaN	2	2	2	9.8	9.8	9.8	43.341
NaN	23.1781	23.3406	23.9952	22.8594	21.9624	23.4238	23.6368	23.4553	23.5105	23.6138	23.3594	23.1403	23.3512	22.8563	23.0423	22.7046	22.8674	23.1886	23.1473	23.6256	23.27	23.432	22.6728	22.2841	22.3073	22.2472	22.6504	22.1346	22.1149	21.7532	NaN	22.8904	22.908	22.7396	22.3398	22.0446	NaN	22.9353	22.3701	NaN	NaN	NaN	3	3	3	23.9	23.9	23.9	9.8381
NaN	NaN	22.6525	22.2773	21.9851	22.0934	22.5859	22.1796	22.4288	22.381	22.1163	22.3677	22.1339	21.86	22.2288	22.5437	NaN	22.5992	NaN	22.6871	23.5112	22.6373	23.4459	22.224	21.8905	22.2727	22.758	22.2806	22.2234	22.0387	21.8124	24.2035	24.132	24.1719	24.0155	24.6169	24.7365	24.3876	24.1902	22.8446	23.2659	22.9519	23.5608	9	9	9	56.8	56.8	56.8	20.753
29.2155	29.8602	30.9975	24.2452	24.1941	NaN	NaN	26.124	26.0516	NaN	26.0496	24.2275	NaN	24.5211	NaN	31.2328	30.7672	31.2813	31.0711	30.8268	30.925	31.3274	31.667	NaN	NaN	NaN	29.1293	NaN	NaN	NaN	NaN	30.1962	31.4807	31.631	31.6081	26.6168	26.901	25.4779	26.8006	24.8309	24.1665	23.9853	24.6537	1	1	1	32	32	32	5.2628
NaN	NaN	24.3923	24.7139	24.7942	24.9231	24.6965	24.9008	24.6865	24.6275	24.7369	24.0741	24.2484	23.5241	24.073	23.6167	23.0144	23.8098	24.0914	22.3177	23.7911	22.4397	23.0686	24.792	24.3573	24.9171	24.651	24.8098	24.4351	24.4686	24.5627	24.3024	23.3321	23.517	23.8844	23.2881	24.1143	23.8405	23.7961	24.0722	23.9027	24.3202	24.3408	7	7	7	58	58	58	23.252
NaN	NaN	NaN	21.3548	21.298	NaN	NaN	NaN	NaN	NaN	NaN	21.8492	21.822	NaN	21.8281	NaN	22.1454	NaN	NaN	NaN	22.0904	NaN	NaN	NaN	NaN	NaN	21.7063	NaN	19.3857	NaN	20.7096	23.7331	NaN	23.9282	23.688	21.2677	21.5455	21.8803	21.0616	21.1097	NaN	20.1097	20.2258	4	4	4	44	44	44	14.601
NaN	NaN	NaN	21.6118	22.1515	21.6725	22.1045	22.2337	22.6406	22.5135	22.6622	NaN	NaN	21.7486	NaN	NaN	NaN	NaN	NaN	NaN	23.1162	22.5484	22.5885	22.7334	NaN	22.3613	NaN	22.5937	23.4188	23.0821	23.2186	24	NaN	22.7666	22.8647	NaN	NaN	22.998	23.143	23.1377	NaN	22.652	NaN	10	10	10	28.3	28.3	28.3	60.201
NaN	NaN	NaN	22.3224	21.9649	21.982	21.694	22.1579	22.4527	22.1873	22.5288	21.1381	21.0701	NaN	NaN	NaN	NaN	NaN	NaN	NaN	NaN	NaN	NaN	22.8632	23.3079	22.5806	NaN	22.7639	22.8697	23.0097	22.9776	22.1376	21.341	22.2284	21.9978	22.7923	23.159	NaN	23.3671	23.0095	22.6783	NaN	22.6289	9	9	9	39.8	39.8	39.8	45.438
NaN	24.3057	24.127	24.2758	24.158	23.9891	24.0504	24.0816	23.9529	24.016	23.743	24.3911	24.4211	24.2758	24.1828	23.994	23.9308	NaN	24.0939	23.8006	23.7583	24.6135	24.3482	23.9028	23.9232	24.2444	24.5778	24.1199	24.5698	24.2959	24.0217	23.9319	23.9331	23.9415	23.6543	24.7842	24.6231	25.2179	24.4869	23.646	25.0395	24.864	25.3549	11	11	11	54	54	54	49.744
NaN	NaN	NaN	21.0672	21.5802	21.6054	22.0818	21.1165	21.0407	21.0454	21.2313	NaN	NaN	NaN	NaN	NaN	NaN	NaN	NaN	NaN	NaN	NaN	NaN	21.2069	21.9792	22.0636	NaN	21.1898	22.0848	21.8162	22.3174	NaN	NaN	NaN	NaN	NaN	21.3036	NaN	NaN	21.2094	22.6389	22.4479	22.8602	8	8	8	36.4	36.4	36.4	33.547
NaN	NaN	22.6752	21.2187	21.3207	21.8456	NaN	21.8449	21.0372	21.2735	21.6965	NaN	NaN	NaN	21.29	NaN	NaN	NaN	NaN	NaN	22.2924	22.6971	22.694	22.4541	22.3067	21.936	NaN	22.3497	21.9349	21.9566	22.0383	21.905	21.5829	21.6733	21.9478	22.5187	22.5246	NaN	22.5617	23.0623	22.7922	22.8938	21.9219	7	7	7	15.9	15.9	15.9	68.756
NaN	NaN	NaN	22.3997	22.2464	22.0209	21.5057	21.7005	21.5206	21.6099	20.9504	NaN	NaN	NaN	NaN	NaN	NaN	NaN	NaN	NaN	NaN	NaN	NaN	22.2925	22.4772	21.6091	NaN	21.6297	22.4666	22.5748	22.6609	NaN	NaN	NaN	NaN	NaN	NaN	NaN	NaN	22.4783	22.0542	21.8688	22.0567	5	5	5	41	41	41	28.191
NaN	NaN	NaN	22.3903	21.986	21.9998	22.974	21.9669	22.0644	21.3809	21.4046	21.7558	21.9956	21.9334	22.2761	NaN	NaN	NaN	NaN	NaN	21.4891	NaN	NaN	20.3535	NaN	NaN	NaN	21.0346	20.9406	21.4061	21.5063	22.1111	NaN	21.1655	NaN	22.0178	NaN	NaN	21.237	NaN	NaN	NaN	NaN	6	6	6	36.1	36.1	36.1	28.423
NaN	NaN	NaN	20.1644	20.2391	20.4482	NaN	21.3659	21.2082	21.8407	21.4088	NaN	NaN	NaN	NaN	NaN	NaN	NaN	NaN	NaN	NaN	NaN	NaN	21.7441	NaN	20.7421	NaN	21.3982	20.8998	21.0507	21.4116	21.312	NaN	NaN	NaN	NaN	NaN	NaN	20.9986	20.8543	NaN	NaN	NaN	5	5	5	15.1	15.1	15.1	42.282
NaN	NaN	22.3774	22.2817	22.2965	22.1865	23.0503	22.0205	21.8669	22.109	21.976	22.1737	22.4696	22.3849	21.9496	NaN	22.3219	22.7739	22.5485	NaN	22.3489	23.036	24.1902	21.8904	23.0071	22.8807	NaN	22.2574	22.631	22.0169	22.3726	22.2985	22.2955	22.5316	22.3003	23.1093	23.6523	23.6518	22.9419	22.6498	23.8768	23.764	23.4442	9	9	9	37.9	37.9	37.9	33.719
NaN	NaN	NaN	NaN	20.1514	19.9455	NaN	20.1021	21.0645	20.8088	20.6616	NaN	NaN	NaN	20.3238	NaN	NaN	NaN	NaN	NaN	20.928	NaN	NaN	21.7089	21.0629	21.7788	19.9638	21.5003	21.5839	21.7371	20.9541	20.1911	NaN	NaN	NaN	21.3066	22.0374	21.4222	22.6908	22.0034	22.0043	22.4204	22.6015	6	5	1	21.3	18.9	3	48.627
24.5397	24.9117	25.1059	26.2005	26.2017	26.1588	25.7896	25.9172	26.2284	26.1097	25.942	25.8471	25.8638	25.7073	25.7723	25.5045	25.18	25.3485	25.3628	25.1099	24.8006	24.894	24.9331	25.6076	25.8704	25.8926	25.8071	25.6303	26.0144	26.4299	26.0965	25.6984	25.391	25.6885	25.707	24.4472	24.6535	25.0906	25.3801	25.3378	25.2685	25.1209	25.3008	11	11	11	68.4	68.4	68.4	24.918
NaN	NaN	NaN	21.4966	21.7797	22.0175	NaN	22.6931	22.5366	22.3045	22.3822	NaN	NaN	20.8642	NaN	NaN	NaN	NaN	NaN	NaN	NaN	NaN	NaN	22.9191	21.538	21.8322	NaN	22.3723	22.0644	22.5191	21.8806	20.782	NaN	20.9152	21.5913	21.4689	21.9134	22.3512	21.6621	22.508	23.1355	23.0594	22.8672	7	7	7	17.3	17.3	17.3	64.203
24.0562	24.6126	25.5279	26.5581	26.8083	26.9053	26.2733	26.3818	26.3762	26.5632	26.3206	27.0384	27.014	26.9333	26.9892	26.2284	26.4785	26.3322	26.2518	22.6426	24.5757	23.6296	23.4941	25.9655	25.7086	25.9154	25.8993	25.936	25.8277	25.7842	25.8465	23.7697	23.7742	23.8788	23.2917	23.8474	23.8339	23.7076	24.1732	25.678	25.8844	25.6545	25.6667	16	16	16	54.6	54.6	54.6	40.365
NaN	NaN	23.0388	24.6867	24.2445	24.4744	24.292	24.4922	24.4663	24.2684	24.5762	23.6067	23.8272	23.8684	23.6853	23.6409	23.7234	23.5472	23.5974	NaN	23.1806	22.7031	NaN	24.694	24.3623	23.8096	24.5347	24.4359	24.5305	24.3247	24.0738	22.9548	23.2884	22.8982	22.9268	23.2232	23.648	22.6851	24.1859	24.4388	24.7014	24.8799	24.6458	12	12	12	35.1	35.1	35.1	61.377
NaN	NaN	NaN	NaN	21.2755	21.221	NaN	21.5663	21.4549	21.5141	21.5956	20.8832	20.7551	20.938	NaN	NaN	NaN	NaN	NaN	NaN	NaN	NaN	NaN	22.1943	NaN	21.6328	NaN	21.439	21.707	21.2889	21.2751	21.0251	NaN	NaN	NaN	NaN	NaN	NaN	NaN	NaN	21.3315	NaN	21.4924	4	4	4	16.8	16.8	16.8	38.181
NaN	NaN	NaN	20.7982	20.63	20.6776	NaN	21.4009	21.5599	21.2682	21.2783	NaN	NaN	NaN	NaN	NaN	NaN	NaN	NaN	NaN	NaN	NaN	NaN	21.5465	21.8223	22.072	NaN	21.6535	21.7695	21.7913	21.688	NaN	NaN	NaN	NaN	NaN	NaN	NaN	21.3373	21.6656	21.9131	NaN	NaN	3	3	3	12.6	12.6	12.6	41.819
NaN	NaN	NaN	23.5165	23.6203	23.4016	23.6343	22.9637	22.1244	23.1744	22.8237	22.5687	22.7903	22.832	22.978	NaN	NaN	NaN	22.6433	NaN	22.7199	NaN	NaN	21.8907	22.1483	22.6285	NaN	21.9188	21.8293	22.1751	21.9369	21.9242	22.2826	22.4169	22.0854	NaN	NaN	22.1386	21.825	20.8695	21.292	21.3127	NaN	12	12	12	35.3	35.3	35.3	63.07
NaN	NaN	NaN	23.5558	23.3817	23.0799	23.5828	23.3711	23.4699	23.4639	23.7624	21.4809	20.7238	20.4878	NaN	NaN	NaN	NaN	NaN	NaN	NaN	NaN	NaN	24.3049	23.9032	23.8263	NaN	23.7491	24.0531	24.567	24.2425	21.7603	NaN	21.2492	21.4542	22.2757	22.4535	22.253	22.1124	24.0865	23.8317	23.7892	23.7443	6	6	6	22.9	22.9	22.9	50.397
22.1804	22.5417	23.4855	22.7432	22.0791	22.0898	22.7912	22.6459	NaN	21.8328	22.28	23.2244	23.3225	23.4311	23.3973	NaN	NaN	NaN	NaN	23.4956	24.5685	23.6941	NaN	22.0401	21.074	NaN	22.1465	22.0916	21.8053	22.2657	21.7261	25.0749	24.1233	24.6033	24.512	NaN	23.9668	24.6415	23.806	NaN	NaN	NaN	NaN	2	2	2	53.8	53.8	53.8	5.3751
NaN	NaN	NaN	NaN	21.3351	21.4397	NaN	21.9224	21.7209	21.93	21.8004	NaN	21.5078	NaN	21.5198	NaN	NaN	NaN	NaN	NaN	NaN	NaN	NaN	21.5783	NaN	NaN	NaN	NaN	NaN	21.5016	21.5354	21.8035	21.8613	NaN	21.7844	21.6328	NaN	NaN	21.4513	21.3046	21.8527	21.6386	21.9818	3	3	3	14.4	14.4	14.4	37.495
NaN	NaN	NaN	21.9215	21.7678	21.9267	21.6304	21.8773	21.7306	21.6386	21.6496	20.8203	21.1628	NaN	NaN	NaN	NaN	NaN	NaN	NaN	NaN	NaN	NaN	21.6829	22.615	21.9051	NaN	21.8447	22.0237	21.8234	21.6966	NaN	NaN	NaN	NaN	NaN	NaN	NaN	21.1634	21.5451	NaN	NaN	21.8647	4	4	4	57	57	57	12.888
NaN	NaN	NaN	21.2028	21.434	21.1573	NaN	NaN	20.9352	20.9723	NaN	NaN	NaN	NaN	NaN	NaN	NaN	NaN	NaN	NaN	NaN	NaN	NaN	NaN	NaN	NaN	NaN	21.3792	21.0572	21.1677	NaN	NaN	NaN	NaN	NaN	NaN	NaN	NaN	NaN	NaN	NaN	NaN	NaN	5	5	5	41.1	41.1	41.1	16.878
NaN	NaN	NaN	23.477	21.7003	NaN	23.9236	23.4763	NaN	NaN	NaN	NaN	NaN	24.062	NaN	24.3117	24.2521	24.7188	24.1155	NaN	NaN	NaN	NaN	NaN	NaN	NaN	NaN	NaN	NaN	NaN	NaN	NaN	NaN	NaN	NaN	NaN	NaN	NaN	NaN	NaN	NaN	NaN	NaN	3	3	3	27.5	27.5	27.5	15.257
NaN	NaN	NaN	NaN	NaN	NaN	NaN	NaN	NaN	NaN	NaN	NaN	NaN	NaN	NaN	NaN	NaN	NaN	NaN	NaN	NaN	NaN	NaN	NaN	21.3396	21.1147	NaN	NaN	21.2059	20.913	NaN	NaN	NaN	NaN	NaN	NaN	NaN	NaN	21.1552	21.6271	21.7931	21.3569	NaN	5	5	5	21.4	21.4	21.4	40.683
NaN	NaN	NaN	22.6536	22.7865	22.8679	22.7801	23.1747	22.9674	22.9295	23.123	22.4759	22.5547	22.4206	22.4962	NaN	NaN	NaN	NaN	22.3787	23.4133	22.836	23.0815	23.3044	23.1208	23.169	22.3421	23.0265	23.181	22.9259	22.8526	23.8659	23.9958	23.9164	23.8444	24.081	24.1543	24.0352	23.7765	23.1652	23.1289	23.3425	23.3399	5	5	5	44.4	44.4	44.4	17.251
NaN	NaN	NaN	23.1005	23.3871	23.6572	24.5596	23.3924	22.9413	23.4396	23.4986	22.5427	22.9313	23.0727	22.8585	NaN	NaN	NaN	NaN	NaN	22.8808	NaN	NaN	23.5406	23.9192	23.4715	NaN	23.1649	23.1374	22.935	23.2237	NaN	NaN	NaN	21.9265	23.6247	23.5902	23.59	23.1173	23.4544	23.0229	23.3733	23.7391	17	17	17	50	50	50	55.953
NaN	NaN	NaN	23.4057	23.654	23.3685	22.6585	23.3926	23.1197	23.6047	23.6206	22.7958	22.3486	21.8756	22.3318	23.0691	NaN	23.0082	22.6051	NaN	NaN	NaN	NaN	23.2782	22.6108	22.7504	NaN	23.0263	22.8745	22.8464	22.7713	NaN	NaN	21.7757	NaN	NaN	NaN	NaN	23.0372	22.2634	NaN	NaN	NaN	9	9	9	17.8	17.8	17.8	101.94
NaN	NaN	NaN	21.2674	20.9046	20.785	21.0942	21.3264	21.1801	21.0115	21.2258	NaN	19.0888	20.3218	19.6569	NaN	NaN	NaN	NaN	NaN	NaN	NaN	21.2698	21.3816	22.2407	21.1876	NaN	21.4485	21.8053	21.6946	21.6704	21.2887	NaN	NaN	20.7654	NaN	21.5263	NaN	21.5617	21.7005	22.1091	21.8424	22.0722	3	3	3	24.4	24.4	24.4	17.696
NaN	NaN	23.4495	22.5061	22.5967	22.1642	21.8039	21.9787	21.8804	21.5956	21.5431	23.214	23.6052	23.3178	23.1574	NaN	NaN	22.3296	22.6796	NaN	NaN	NaN	NaN	21.1033	22.0965	22.4003	22.2368	21.2448	21.7929	21.5421	22.1757	22.9306	23.3174	23.3134	23.0378	NaN	21.7487	21.6542	22.3503	22.2634	21.9328	21.3908	21.1026	5	5	5	23.8	23.8	23.8	30.063
22.5805	NaN	22.5147	22.6563	22.3464	22.611	22.7468	22.7911	23.0155	22.7934	22.759	22.0878	22.2583	22.3999	21.972	NaN	NaN	21.9942	NaN	24.1709	22.9003	22.8403	23.3182	23.1226	23.2277	23.5329	22.4981	23.3672	23.1433	23.0132	23.2038	24.0702	23.1919	23.622	23.6223	23.6104	23.0345	24.4016	23.2205	23.4661	23.6901	23.3348	23.2459	6	6	6	41	41	41	24.981
NaN	NaN	NaN	22.6204	23.0615	23.0449	23.3178	22.6484	22.6556	22.7898	22.7611	22.2452	22.6544	22.621	22.4315	NaN	NaN	NaN	NaN	NaN	NaN	NaN	NaN	22.8593	23.0312	23.2239	NaN	22.757	23.0802	23.0062	23.3283	21.9445	NaN	NaN	NaN	NaN	NaN	NaN	NaN	22.9986	23.8815	23.951	23.0864	10	10	3	42.9	42.9	12.8	42.527
NaN	NaN	NaN	NaN	21.9941	22.229	NaN	NaN	NaN	22.1268	NaN	NaN	NaN	NaN	20.5797	NaN	NaN	NaN	NaN	NaN	NaN	NaN	NaN	NaN	NaN	20.9436	NaN	NaN	NaN	NaN	NaN	NaN	NaN	NaN	NaN	NaN	NaN	NaN	NaN	21.7666	NaN	NaN	NaN	1	1	1	3.7	3.7	3.7	34.978
NaN	NaN	NaN	NaN	NaN	NaN	21.4013	21.4543	NaN	NaN	21.5073	21.2402	21.2831	NaN	21.308	NaN	NaN	NaN	NaN	NaN	NaN	NaN	NaN	21.4696	21.2045	21.098	NaN	21.6023	NaN	NaN	21.3018	21.3228	NaN	NaN	NaN	NaN	NaN	NaN	NaN	21.6218	NaN	NaN	NaN	3	3	3	41.3	41.3	41.3	17.705
24.0888	25.8557	25.8164	26.7046	26.7188	26.7763	26.5616	26.7993	26.6822	26.702	26.8599	25.9503	25.9032	25.9008	26.0642	25.0026	24.2497	24.8749	24.4746	25.3589	25.8506	25.4247	25.7559	27.1734	26.8489	26.8553	26.0064	26.8298	27.0668	27.0625	26.8421	25.4141	25.597	25.5319	25.504	25.9811	26.155	26.0503	26.4262	26.7278	26.804	26.7428	26.5862	18	18	10	43.9	43.9	28.1	62.82
NaN	NaN	NaN	20.61	20.5392	20.191	NaN	20.1588	20.8273	20.1322	20.0626	20.2817	NaN	NaN	NaN	NaN	NaN	NaN	NaN	NaN	NaN	NaN	NaN	20.3506	21.1238	20.3484	NaN	20.9876	20.7461	20.9148	20.7653	NaN	NaN	NaN	NaN	NaN	NaN	NaN	20.6612	20.8288	22.2901	21.1343	22.0061	2	2	2	14.9	14.9	14.9	21.048
NaN	NaN	24.1556	NaN	NaN	NaN	NaN	NaN	NaN	NaN	NaN	NaN	NaN	NaN	NaN	NaN	NaN	25.3445	25.3171	23.7567	NaN	23.9427	23.9648	NaN	NaN	NaN	NaN	NaN	NaN	NaN	NaN	22.5069	23.8267	23.9481	24.6108	NaN	NaN	NaN	21.9554	NaN	NaN	NaN	NaN	2	2	2	27.3	27.3	27.3	14.033
NaN	NaN	NaN	21.4129	21.498	21.2371	NaN	21.5097	21.6693	21.4764	21.5391	20.9504	20.931	NaN	20.971	NaN	NaN	NaN	NaN	NaN	NaN	NaN	NaN	21.765	21.6058	21.4877	NaN	21.7812	21.6929	22.0867	21.6693	21.3808	NaN	21.6478	NaN	NaN	NaN	NaN	21.9725	21.7379	NaN	NaN	NaN	3	3	3	19.4	19.4	19.4	24.535
NaN	NaN	NaN	22.9799	22.9222	23.1195	NaN	22.8506	23.5105	23.2142	22.7947	22.5503	NaN	NaN	22.2966	NaN	NaN	NaN	NaN	NaN	22.6203	NaN	NaN	23.2181	NaN	NaN	NaN	23.0592	23.164	24.0112	23.1483	22.934	NaN	NaN	NaN	NaN	23.7725	23.7432	24.3598	23.4328	24.2751	NaN	23.3601	4	4	4	29.4	29.4	29.4	27.852
NaN	NaN	NaN	NaN	NaN	NaN	NaN	NaN	NaN	NaN	NaN	NaN	NaN	NaN	NaN	NaN	NaN	NaN	NaN	NaN	NaN	NaN	NaN	18.6386	NaN	NaN	NaN	NaN	NaN	NaN	NaN	NaN	NaN	NaN	NaN	NaN	NaN	NaN	NaN	19.1135	20.1807	NaN	20.2137	1	1	1	15.6	15.6	15.6	9.8081
NaN	25.2549	25.4344	25.4769	25.422	25.2859	24.9675	25.0041	25.2676	25.1544	25.1091	25.303	25.3166	25.4701	25.2684	24.9377	NaN	24.4411	24.6564	25.4439	25.0494	24.911	25.2585	25.0737	25.5343	25.3537	24.9182	25.2478	25.3645	25.0317	25.3064	25.9271	25.2755	25.5295	25.6182	25.6246	26.0028	25.5029	25.6042	25.68	25.3541	25.7109	25.6751	12	12	1	39.5	39.5	2.5	51.589
NaN	NaN	NaN	23.2713	22.8349	22.931	22.5959	23.0969	23.1511	22.4965	23.3958	NaN	NaN	NaN	NaN	NaN	NaN	NaN	NaN	NaN	NaN	NaN	NaN	23.8927	23.1212	23.9458	NaN	23.8226	23.0929	23.5177	23.133	NaN	NaN	NaN	NaN	NaN	NaN	NaN	NaN	23.355	22.6325	NaN	22.5631	7	7	7	35.9	35.9	35.9	21.714
NaN	NaN	NaN	NaN	NaN	19.855	NaN	NaN	NaN	NaN	20.3668	NaN	NaN	NaN	NaN	NaN	NaN	NaN	NaN	NaN	NaN	NaN	NaN	21.1768	NaN	NaN	NaN	20.7798	20.6797	20.7344	NaN	NaN	NaN	NaN	NaN	NaN	NaN	NaN	NaN	NaN	NaN	NaN	NaN	11	2	2	72.8	17.7	17.7	32.112
NaN	NaN	NaN	20.0872	19.8691	NaN	NaN	NaN	NaN	NaN	NaN	NaN	NaN	NaN	NaN	NaN	NaN	NaN	NaN	NaN	NaN	NaN	NaN	NaN	NaN	NaN	NaN	NaN	NaN	NaN	NaN	NaN	NaN	20.0784	20.6272	NaN	NaN	NaN	NaN	NaN	NaN	NaN	NaN	2	2	2	12.9	12.9	12.9	17.343
NaN	NaN	NaN	21.6852	23.0654	22.9917	22.1939	23.3253	22.8069	22.7431	21.6546	22.3668	21.9176	22.8773	22.5001	NaN	NaN	NaN	NaN	NaN	22.3039	22.949	NaN	23.558	NaN	22.9047	22.2978	22.4489	23.5405	23.9882	23.5031	24.0388	23.9298	24.5088	23.9059	23.1266	21.7168	22.102	23.3348	22.9949	NaN	22.0737	22.809	5	5	5	36.8	36.8	36.8	23.029
NaN	NaN	21.5079	NaN	NaN	NaN	NaN	NaN	NaN	NaN	NaN	NaN	NaN	NaN	20.1924	28.1753	27.5963	27.66	27.7489	NaN	NaN	NaN	NaN	NaN	NaN	NaN	NaN	NaN	NaN	NaN	NaN	NaN	NaN	NaN	NaN	NaN	NaN	NaN	NaN	NaN	NaN	NaN	NaN	5	2	2	20.5	2.9	2.9	39.072
NaN	NaN	NaN	23.2734	23.5168	23.6823	23.0706	23.3305	23.1295	23.5425	23.2188	23.4795	23.5665	23.3426	23.8655	NaN	23.8687	NaN	NaN	NaN	NaN	NaN	NaN	23.1991	22.9841	23.4762	NaN	23.3556	22.9963	23.0627	23.4843	NaN	NaN	NaN	NaN	23.2086	22.8459	NaN	22.6603	23.2825	22.5817	23.4336	NaN	12	12	12	45.1	45.1	45.1	40.717
NaN	NaN	NaN	19.0372	NaN	18.659	NaN	18.718	18.7513	18.7243	18.6279	NaN	NaN	NaN	NaN	NaN	NaN	NaN	NaN	NaN	NaN	NaN	NaN	18.6432	NaN	NaN	NaN	NaN	NaN	18.9612	18.7957	NaN	NaN	NaN	NaN	NaN	NaN	NaN	NaN	NaN	NaN	NaN	NaN	2	2	2	18.6	18.6	18.6	27.035
NaN	NaN	NaN	NaN	NaN	NaN	NaN	NaN	NaN	NaN	NaN	NaN	NaN	NaN	NaN	NaN	NaN	NaN	NaN	NaN	NaN	NaN	NaN	NaN	NaN	NaN	NaN	NaN	NaN	NaN	NaN	23.077	NaN	NaN	NaN	23.4343	23.264	23.4279	22.7649	NaN	NaN	23.104	22.9492	2	2	2	9.8	9.8	9.8	17.715
NaN	NaN	NaN	NaN	NaN	NaN	NaN	NaN	NaN	NaN	NaN	NaN	NaN	NaN	NaN	NaN	NaN	NaN	NaN	21.6045	21.5095	21.7489	NaN	NaN	NaN	NaN	NaN	NaN	NaN	NaN	NaN	21.0083	21.1282	21.7731	21.6873	NaN	NaN	NaN	20.6274	NaN	NaN	NaN	NaN	4	4	4	17	17	17	33.764
NaN	NaN	NaN	NaN	23.5077	NaN	24.8523	NaN	NaN	NaN	NaN	NaN	NaN	NaN	NaN	NaN	NaN	NaN	NaN	NaN	NaN	NaN	NaN	NaN	23.5213	24.6072	NaN	NaN	NaN	23.5433	NaN	23.5973	23.6558	23.9308	23.0048	NaN	NaN	23.3445	23.5547	NaN	23.3738	NaN	NaN	7	7	7	11.8	11.8	11.8	96.71
NaN	NaN	NaN	22.0318	21.7422	21.716	22.0904	21.8025	22.0509	21.9367	21.5778	NaN	NaN	NaN	NaN	NaN	NaN	NaN	NaN	NaN	NaN	NaN	NaN	22.008	22.2986	22.4809	NaN	21.9088	22.3668	22.3408	22.4008	NaN	NaN	NaN	NaN	NaN	NaN	NaN	22.6739	22.8165	22.9526	23.0313	23.0028	10	10	10	29	29	29	70.804
21.8071	20.6985	20.0203	26.5134	27.2405	26.3004	26.3391	25.5851	25.3249	26.3147	24.7648	28.4433	28.7452	28.8273	28.7129	25.92	26.0477	25.7598	25.9415	19.5396	20.0625	NaN	20.2368	23.3397	22.9937	23.163	21.1783	23.8889	23.3458	23.9506	23.3283	18.3292	19.4342	18.2507	20.6363	19.6549	21.5245	NaN	22.5296	24.272	24.2895	24.1911	23.533	21	21	21	69.9	69.9	69.9	47.284
NaN	22.6992	23.8412	24.7346	24.8073	24.9102	25.0393	24.809	24.4563	24.8572	24.81	24.2953	24.2233	24.1688	24.2941	23.784	23.4789	23.1877	23.6277	23.4595	22.9176	NaN	NaN	24.701	24.9854	24.8534	23.5126	24.5345	24.4738	24.479	24.3212	23.4619	22.3458	23.3523	23.3257	23.4526	23.5863	23.4375	23.6889	24.6383	24.6883	24.5037	24.4548	10	10	10	48.9	48.9	48.9	30.232
22.5344	NaN	NaN	22.0216	22.1129	21.9999	22.3871	22.7207	22.6541	22.4694	23.062	21.3239	21.2325	20.6957	21.0305	NaN	NaN	NaN	NaN	21.8177	22.9085	24.3576	24.2135	22.4892	22.3785	22.7803	NaN	22.677	23.2478	22.9058	23.0138	25.7076	25.3456	25.2433	25.1108	25.3444	24.7521	24.9611	24.9758	23.4294	23.8405	23.9334	24.1724	11	11	11	32.3	32.3	32.3	54.676
NaN	NaN	NaN	20.8984	20.3853	20.0558	NaN	20.3477	20.4525	20.3834	20.7946	NaN	NaN	NaN	20.5594	NaN	NaN	NaN	NaN	NaN	20.17	NaN	NaN	20.5828	20.7444	20.6547	NaN	20.6938	20.8198	20.5798	NaN	20.6532	NaN	20.4767	20.6066	NaN	NaN	21.2712	20.7838	20.9653	21.4377	21.3597	21.0433	3	3	3	17.2	17.2	17.2	29.569
NaN	NaN	24.0087	24.2036	24.3124	24.0893	23.9174	24.1583	24.1914	24.2121	24.3164	23.6492	23.8184	23.472	23.547	NaN	23.1223	22.6052	NaN	23.4953	23.7534	23.6134	23.775	24.5265	24.3512	24.7064	23.5232	24.9378	25.0506	24.8886	25.1434	24.5911	24.2859	24.2721	24.5742	25.5576	25.6025	26.3341	25.5437	24.7693	26.2772	26.2139	26.5152	7	7	1	55.5	55.5	8.6	26.419
NaN	NaN	NaN	NaN	NaN	NaN	22.598	21.9015	NaN	NaN	21.8249	NaN	NaN	NaN	NaN	NaN	NaN	NaN	NaN	NaN	NaN	NaN	NaN	21.9071	NaN	NaN	NaN	NaN	NaN	NaN	NaN	NaN	NaN	NaN	NaN	NaN	NaN	NaN	NaN	NaN	NaN	NaN	NaN	1	1	1	8.3	8.3	8.3	25.035
24.8054	NaN	NaN	NaN	NaN	NaN	NaN	NaN	NaN	NaN	NaN	24.8891	26.1502	25.3706	26.5521	24.9662	25.4579	25.6167	24.774	24.8808	25.0184	24.9201	24.8437	NaN	NaN	NaN	23.5304	NaN	NaN	NaN	NaN	24.3773	25.0841	24.561	24.3026	23.5863	23.3717	NaN	NaN	NaN	NaN	NaN	NaN	5	5	5	54.5	54.5	54.5	9.2584
NaN	NaN	NaN	23.2423	NaN	23.0967	23.1381	23.0695	23.2263	23.2038	23.0858	22.9517	22.8579	22.958	22.8653	NaN	NaN	NaN	NaN	NaN	NaN	NaN	NaN	22.6957	23.7416	23.2708	NaN	24.2813	23.0788	NaN	22.9651	23.0356	23.284	23.1346	NaN	23.5967	23.7222	23.512	23.571	22.8781	23.473	23.377	23.4162	5	5	5	27	27	27	35.222
NaN	NaN	NaN	NaN	NaN	20.5521	NaN	NaN	NaN	NaN	NaN	NaN	NaN	NaN	NaN	NaN	NaN	NaN	NaN	NaN	NaN	NaN	NaN	NaN	NaN	NaN	NaN	NaN	NaN	NaN	NaN	21.9966	21.3768	NaN	21.5154	21.3298	21.9126	NaN	21.3933	NaN	NaN	NaN	22.0666	4	4	4	19.6	19.6	19.6	38.906
NaN	NaN	NaN	21.9944	21.8782	21.9593	20.8529	21.7677	22.0606	21.9894	21.8316	21.3057	20.9587	20.8247	21.2203	NaN	NaN	NaN	NaN	NaN	20.6605	NaN	NaN	22.1224	21.6592	21.8759	NaN	22.0048	22.0213	22.2155	21.9279	19.304	NaN	NaN	19.7663	NaN	NaN	NaN	22.0173	22.2514	21.2837	20.9177	20.8731	2	2	2	31.3	31.3	31.3	12.306
NaN	NaN	NaN	21.5548	21.9474	21.5882	21.8991	21.3586	21.4262	21.6234	21.5738	21.1822	NaN	NaN	21.453	NaN	NaN	NaN	NaN	NaN	21.3272	NaN	NaN	21.576	21.819	NaN	NaN	21.822	21.9712	21.9251	22.1708	22.3278	21.2668	22.2176	22.1072	22.0728	21.5655	22.2924	22.0142	22.0737	22.1903	21.9365	22.0226	8	8	8	28	28	28	48.161
NaN	NaN	NaN	NaN	NaN	NaN	NaN	NaN	NaN	NaN	NaN	NaN	NaN	NaN	NaN	23.2374	NaN	NaN	22.8619	NaN	NaN	NaN	NaN	NaN	NaN	NaN	NaN	NaN	NaN	NaN	NaN	NaN	NaN	NaN	NaN	NaN	NaN	NaN	NaN	NaN	NaN	NaN	NaN	1	1	1	2.4	2.4	2.4	58.76
24.788	25.032	25.1628	24.9251	25.0806	25.0383	24.827	24.7046	24.9103	24.9201	24.7981	25.6747	25.8826	25.7615	25.7236	25.3336	25.3835	25.6838	25.4238	25.4291	25.1957	24.9473	25.0353	24.8063	24.468	24.5666	25.4881	24.8818	24.6586	24.5854	24.8896	25.6809	25.1575	25.5025	25.4493	25.2386	25.2687	24.7721	25.4295	25.3852	24.6026	24.6754	24.7911	9	9	8	57.6	57.6	54.1	26.669
NaN	NaN	NaN	22.0418	21.9005	21.8375	19.9378	21.7261	NaN	21.5188	21.6832	NaN	NaN	NaN	NaN	NaN	NaN	NaN	NaN	NaN	NaN	NaN	NaN	21.6022	22.012	NaN	NaN	21.7157	21.879	21.8764	21.7594	NaN	NaN	NaN	NaN	NaN	NaN	NaN	21.533	21.3268	NaN	NaN	NaN	2	2	2	15	15	15	21.45
NaN	NaN	23.0296	24.1982	24.2453	24.3099	24.6543	24.5021	23.9593	24.314	24.3562	24.2979	24.1541	24.2595	24.8221	23.5437	23.5387	23.312	23.5867	NaN	22.3199	NaN	NaN	24.8346	24.2974	24.0453	24.4771	23.6634	24.2893	24.0511	23.7317	21.4133	23.1512	NaN	22.1357	22.7497	21.9395	23.6986	22.2446	24.6183	23.5739	24.1301	23.4744	16	16	16	44.8	44.8	44.8	58.617
NaN	NaN	NaN	NaN	NaN	NaN	22.0248	21.6932	21.3375	21.4383	21.3632	NaN	NaN	NaN	NaN	NaN	NaN	NaN	NaN	NaN	NaN	NaN	NaN	21.4898	21.4269	21.4582	NaN	21.5178	21.6598	NaN	NaN	NaN	NaN	NaN	NaN	NaN	NaN	21.1094	NaN	21.4666	21.6009	21.8651	NaN	3	3	3	12	12	12	31.613
NaN	NaN	20.8645	20.8303	21.1927	20.938	21.9897	21.1803	21.068	20.824	20.8363	20.6621	20.6663	20.935	20.6827	NaN	NaN	NaN	NaN	NaN	21.0601	NaN	21.1872	20.5274	20.492	NaN	NaN	20.6607	20.8367	20.6094	20.2369	21.8296	NaN	21.394	21.3151	NaN	NaN	NaN	20.6359	20.0327	NaN	NaN	NaN	4	4	4	53	53	53	12.631
NaN	NaN	NaN	19.0764	18.7638	18.404	18.8079	19.6318	19.2241	NaN	19.8335	NaN	NaN	NaN	NaN	NaN	NaN	NaN	NaN	NaN	21.0057	20.8943	20.9632	NaN	NaN	NaN	NaN	18.8907	19.0503	NaN	19.1143	22.2761	21.23	21.1124	21.2886	20.9322	21.6325	23.3261	22.2426	20.7393	21.7414	21.2385	20.6346	6	6	6	13.5	13.5	13.5	77.523
NaN	NaN	NaN	NaN	NaN	NaN	21.7235	NaN	NaN	NaN	NaN	21.2262	21.6135	21.1213	20.9537	NaN	NaN	NaN	NaN	NaN	NaN	NaN	NaN	NaN	21.8075	21.8361	NaN	NaN	NaN	NaN	NaN	22.0109	21.7757	21.5329	21.7796	NaN	21.7209	21.7474	21.7816	21.6461	22.2131	21.7575	NaN	4	4	4	28.9	28.9	28.9	23.454
NaN	NaN	NaN	NaN	NaN	NaN	NaN	NaN	19.8243	NaN	NaN	NaN	NaN	NaN	NaN	NaN	NaN	NaN	NaN	NaN	22.5909	23.3159	NaN	NaN	NaN	NaN	NaN	NaN	21.2122	19.9496	NaN	NaN	NaN	NaN	NaN	NaN	NaN	NaN	20.9089	NaN	NaN	NaN	NaN	4	1	1	20.3	5.5	5.5	41.547
NaN	NaN	NaN	24.1645	23.7611	23.483	NaN	23.5681	23.7179	23.6143	23.4551	NaN	NaN	23.4017	23.0981	NaN	NaN	NaN	NaN	NaN	NaN	NaN	NaN	23.7739	23.0641	23.4361	NaN	23.6285	23.6043	23.8684	23.5852	NaN	NaN	NaN	NaN	NaN	NaN	NaN	23.1854	23.3735	NaN	NaN	NaN	2	2	2	40.4	40.4	40.4	10.449
NaN	NaN	23.9782	23.8191	22.831	22.5931	23.2898	NaN	21.2688	22.5781	22.2697	NaN	NaN	NaN	NaN	23.8213	22.9704	23.8708	23.4783	NaN	23.9036	24.1947	24.1314	21.6184	NaN	21.3403	NaN	22.2796	21.6604	21.6898	21.7861	23.8852	NaN	23.6599	23.7287	NaN	NaN	NaN	22.3365	NaN	NaN	NaN	NaN	5	5	5	17.8	17.8	17.8	36.777
22.9869	NaN	24.9136	26.3653	26.1869	26.1556	25.6263	25.2214	25.1987	25.3138	25.0022	26.542	26.7322	26.5133	26.7013	25.694	26.3392	26.567	25.7585	24.529	25.2931	25.0709	25.0892	24.1209	23.9633	24.2164	26.0124	23.6702	23.9725	24.1012	24.0847	26.8546	25.8388	26.473	26.4564	24.2107	24.3968	24.2348	24.5791	23.3789	23.4127	23.0876	23.9398	6	6	6	45.7	45.7	45.7	18.014
NaN	NaN	NaN	21.3046	21.0972	21.2956	22.1846	22.085	21.9628	22.1304	21.9999	NaN	NaN	NaN	NaN	NaN	NaN	NaN	NaN	NaN	NaN	NaN	NaN	22.2342	NaN	22.7011	NaN	21.9673	22.2166	22.1427	21.8711	NaN	NaN	NaN	NaN	NaN	23.8444	NaN	23.0166	22.9239	NaN	NaN	NaN	3	3	3	12.6	12.6	12.6	29.692
NaN	NaN	23.2701	23.2551	22.5869	22.9689	22.732	22.9853	23.4428	23.1907	23.0949	22.0987	22.3312	22.6325	22.363	21.8704	22.0162	22.6477	22.7691	22.1259	24.2736	24.528	25.111	22.4111	22.593	23.0517	23.6466	23.0829	23.5904	23.4806	23.714	25.9553	25.0596	25.3498	25.6035	25.5814	25.3879	25.6475	24.7624	23.2249	24.4473	24.783	24.64	11	11	11	67.5	67.5	67.5	40.693
NaN	NaN	NaN	21.2542	21.3032	21.41	NaN	21.2561	21.2381	21.5728	NaN	NaN	NaN	NaN	NaN	NaN	NaN	NaN	NaN	NaN	NaN	NaN	NaN	21.5319	NaN	NaN	NaN	21.5422	22.0105	22.94	21.8265	NaN	NaN	NaN	NaN	NaN	NaN	NaN	21.7551	NaN	NaN	NaN	NaN	4	4	4	21.3	21.3	21.3	39.16
25.4609	26.1192	24.6525	24.7243	24.9675	25.0433	25.0209	24.6237	24.5094	24.7779	24.6995	25.1694	25.0761	25.3227	25.3197	24.2446	23.7967	23.771	24.3115	27.1703	24.8931	25.0653	24.5788	24.6595	24.0394	24.3803	24.1025	24.4267	24.0755	24.6398	24.2391	24.3091	24.9778	24.7092	24.7949	22.8774	23.2996	23.6768	23.602	24.0816	24.2358	23.66	23.6863	8	8	8	55	55	55	18.257
NaN	NaN	23.8665	24.9564	24.9774	25.1056	24.9829	24.9057	24.8841	25.3128	25.0967	23.6013	23.7492	24.3658	24.2716	24.4573	23.3709	23.7616	23.6992	23.5681	23.1313	23.3253	23.8061	24.8733	24.6865	24.2676	24.0488	24.4803	24.4811	24.3359	24.3393	22.9767	23.0521	22.6167	22.666	22.6956	22.746	23.075	22.9024	24.094	23.1987	23.2377	22.9823	7	7	7	32.2	32.2	32.2	37.656
NaN	NaN	NaN	23.9732	23.7695	23.6033	23.8182	NaN	23.5437	NaN	23.5035	NaN	23.2738	NaN	23.4648	NaN	NaN	NaN	NaN	NaN	NaN	NaN	NaN	23.5626	NaN	23.8216	NaN	23.9633	NaN	NaN	23.7681	23.8933	NaN	NaN	23.5505	NaN	NaN	NaN	23.7135	21.3647	NaN	23.928	NaN	3	3	3	16.7	16.7	16.7	32.837
NaN	NaN	NaN	20.9861	21.4809	21.4727	19.9708	21.2309	20.9854	21.3056	21.4006	20.6255	20.5735	20.6417	20.3716	NaN	NaN	NaN	NaN	NaN	NaN	NaN	NaN	21.2919	20.6894	20.7951	NaN	21.214	21.3126	21.2663	21.3555	NaN	NaN	NaN	NaN	NaN	NaN	NaN	21.1148	21.075	NaN	NaN	NaN	3	3	3	8.6	8.6	8.6	64.071
NaN	NaN	NaN	23.3877	23.2145	23.2636	23.564	23.987	23.8755	23.7194	24.0151	23.275	NaN	NaN	22.5209	NaN	NaN	NaN	25.1933	NaN	25.081	NaN	23.9375	24.2256	24.4621	24.2459	NaN	24.2763	24.1942	24.5117	24.1434	24.5436	24.4048	23.379	24.047	NaN	24.3115	24.4592	24.415	25.1817	25.7547	25.309	25.2763	8	8	8	25.5	25.5	25.5	49.049
24.4898	24.571	26.4535	NaN	NaN	20.0339	NaN	20.2597	NaN	NaN	NaN	NaN	20.9779	NaN	22.0648	26.5688	27.224	26.3018	26.0786	24.1743	24.0424	24.2466	24.4194	NaN	NaN	NaN	NaN	NaN	NaN	NaN	NaN	24.1366	24.7424	26.0639	24.9697	NaN	NaN	NaN	NaN	NaN	NaN	NaN	NaN	2	2	2	29.9	29.9	29.9	9.7638
NaN	NaN	NaN	19.9484	NaN	20.0547	NaN	NaN	20.1405	20.3722	NaN	NaN	NaN	NaN	NaN	NaN	NaN	NaN	NaN	NaN	NaN	NaN	NaN	20.3074	NaN	20.5154	NaN	20.3861	20.3909	NaN	20.1249	NaN	NaN	NaN	NaN	21.0395	NaN	NaN	21.3205	20.3162	NaN	NaN	NaN	3	3	3	13.3	13.3	13.3	39.151
NaN	NaN	NaN	21.5903	21.542	21.5779	NaN	21.5985	NaN	21.65	21.6051	NaN	NaN	NaN	NaN	NaN	NaN	NaN	NaN	NaN	NaN	NaN	NaN	21.8487	NaN	NaN	NaN	NaN	NaN	NaN	NaN	NaN	NaN	NaN	NaN	NaN	NaN	NaN	21.3856	NaN	NaN	NaN	NaN	2	2	2	10	10	10	26.542
21.657	21.0955	23.9431	NaN	NaN	NaN	NaN	18.4998	NaN	18.6986	NaN	NaN	NaN	NaN	NaN	25.5235	24.4903	25.6013	25.2955	22.2192	24.0192	24.3892	24.294	NaN	NaN	19.3989	20.782	NaN	NaN	NaN	NaN	NaN	23.9095	25.0068	24.9632	20.9195	NaN	20.3254	20.2723	18.7608	18.9435	NaN	NaN	1	1	1	16.1	16.1	16.1	11.598
NaN	NaN	NaN	NaN	20.672	NaN	NaN	20.8085	NaN	NaN	20.7893	NaN	NaN	NaN	NaN	NaN	NaN	NaN	NaN	NaN	NaN	NaN	NaN	NaN	NaN	21.2227	NaN	NaN	NaN	NaN	NaN	21.0087	NaN	NaN	21.1201	NaN	21.4287	NaN	21.1626	NaN	21.3981	21.1197	20.9946	5	5	5	36.8	36.8	36.8	21.197
23.0121	23.6187	25.0285	20.0929	NaN	NaN	NaN	NaN	NaN	NaN	20.6315	NaN	NaN	NaN	NaN	25.3494	24.6961	25.4392	25.2831	23.1132	23.9153	23.6061	23.6326	NaN	NaN	NaN	22.4408	19.8525	20.5151	NaN	NaN	22.1908	24.3001	24.3518	24.4154	20.4945	20.811	NaN	20.4187	NaN	NaN	NaN	NaN	2	2	2	18.2	18.2	18.2	17.303
NaN	NaN	23.1919	23.7836	23.8907	23.8276	23.8679	23.7485	23.15	23.6739	23.5419	23.3818	23.3521	23.6118	23.5129	22.5814	22.5417	22.6071	22.8362	23.7031	22.9416	24.1953	22.9375	23.5296	23.2519	22.7272	22.2807	23.0007	22.729	22.9358	22.7513	22.3847	22.9929	22.931	22.8258	23.1723	23.3444	23.3914	23.737	23.5527	23.053	23.0945	22.4526	7	7	7	27.8	27.8	27.8	33.621
NaN	NaN	NaN	20.7898	NaN	20.6504	NaN	20.8005	NaN	NaN	21.2222	NaN	NaN	NaN	NaN	NaN	NaN	NaN	NaN	NaN	NaN	NaN	NaN	22.1366	NaN	NaN	NaN	22.2722	22.7388	22.2017	22.1041	NaN	NaN	NaN	NaN	NaN	NaN	NaN	21.8642	21.3869	NaN	NaN	NaN	2	2	2	17.2	17.2	17.2	27.274
NaN	NaN	NaN	NaN	NaN	NaN	NaN	21.3263	NaN	NaN	21.3795	NaN	22.0035	21.9498	22.0284	NaN	NaN	NaN	NaN	NaN	NaN	NaN	NaN	NaN	NaN	NaN	NaN	NaN	NaN	21.2796	NaN	21.5047	NaN	21.662	21.2677	NaN	NaN	NaN	21.0655	NaN	NaN	NaN	NaN	3	3	3	41.2	41.2	41.2	13.127
NaN	NaN	NaN	NaN	NaN	NaN	NaN	21.3878	NaN	21.2174	21.4292	NaN	NaN	NaN	NaN	NaN	NaN	NaN	NaN	NaN	NaN	NaN	NaN	21.7053	21.4122	NaN	NaN	21.3472	21.7281	21.7418	NaN	22.06	NaN	21.1113	21.0706	NaN	21.4679	NaN	NaN	21.3691	NaN	NaN	NaN	4	4	4	18.5	18.5	18.5	36.866
NaN	NaN	23.2917	22.6341	22.5902	22.6441	22.0009	22.4833	22.8759	22.6122	22.541	22.8857	22.9709	22.4308	22.4894	NaN	NaN	22.9068	NaN	NaN	23.1065	23.1629	23.8603	22.9075	22.9017	23.0246	23.1865	22.4333	23.1029	23.04	23.0246	23.7819	23.5139	23.09	23.3065	22.9988	22.6139	23.6192	23.1957	23.1091	23.3601	23.1918	23.5103	8	8	8	19.3	19.3	19.3	58.929
NaN	NaN	NaN	21.2251	21.5756	21.466	NaN	21.7684	21.3873	21.8515	21.747	20.4984	NaN	NaN	NaN	NaN	NaN	NaN	NaN	NaN	NaN	NaN	NaN	22.3638	21.5189	21.666	NaN	22.2668	22.199	22.2937	22.0883	20.6557	NaN	NaN	NaN	21.8294	21.5249	NaN	22.0355	22.4884	21.3678	21.6054	21.7896	5	5	5	19.1	19.1	19.1	44.03
24.5578	25.1509	24.1911	25.2776	25.5793	25.4462	25.5078	25.9836	25.6647	26.0011	25.6581	23.9585	24.2738	23.7379	24.3102	NaN	24.8686	24.116	24.2483	24.9741	25.6349	25.4729	25.7225	25.7737	25.4668	25.7076	23.9642	26.3556	26.2581	26.2031	25.9232	26.7081	25.9135	25.8065	25.9754	25.8806	26.0873	25.9029	26.6391	25.5307	24.5343	25.2003	25.6685	3	3	3	60.9	60.9	60.9	7.8399
NaN	NaN	22.4549	23.7105	23.7207	23.8398	23.6617	23.4522	23.4057	23.4538	23.5356	23.3288	23.0873	23.0797	23.3748	NaN	NaN	NaN	NaN	NaN	22.5259	22.553	NaN	23.1885	22.6029	23.7401	23.3949	23.3644	23.2284	23.5978	23.5134	23.2511	22.7985	22.8699	22.9104	NaN	NaN	NaN	23.4468	23.1112	21.8542	23.3038	NaN	9	9	9	47.6	47.6	47.6	32.748
NaN	NaN	NaN	21.7721	21.7658	21.3104	NaN	NaN	21.6219	NaN	21.4757	21.6323	NaN	NaN	NaN	NaN	NaN	NaN	NaN	NaN	NaN	NaN	NaN	21.1122	21.2616	20.9895	NaN	NaN	21.1241	NaN	21.1862	23.2936	NaN	21.6305	21.7104	NaN	NaN	NaN	NaN	NaN	NaN	NaN	NaN	6	6	6	33.5	33.5	33.5	26.359
NaN	NaN	NaN	NaN	NaN	NaN	NaN	21.6557	21.4122	NaN	NaN	NaN	NaN	NaN	NaN	NaN	NaN	NaN	NaN	NaN	NaN	NaN	NaN	NaN	21.0942	NaN	NaN	NaN	NaN	NaN	NaN	NaN	NaN	NaN	NaN	NaN	NaN	NaN	NaN	NaN	NaN	NaN	NaN	3	3	3	45	45	45	14.059
NaN	NaN	NaN	20.3677	20.9839	20.9574	NaN	20.4131	20.3214	20.3321	20.302	NaN	NaN	NaN	NaN	NaN	NaN	NaN	NaN	NaN	NaN	NaN	NaN	20.8572	20.3881	20.5775	NaN	20.4315	20.2991	20.6181	20.4561	NaN	NaN	NaN	NaN	NaN	NaN	NaN	NaN	NaN	NaN	NaN	NaN	4	4	4	14.4	14.4	14.4	46.511
23.8131	NaN	24.825	NaN	NaN	20.8642	NaN	21.0771	NaN	21.2278	NaN	NaN	NaN	NaN	NaN	24.2934	23.7185	25.3719	25.5061	23.355	22.952	23.2661	NaN	NaN	NaN	NaN	NaN	NaN	NaN	NaN	NaN	NaN	23.3676	23.2149	23.6883	NaN	NaN	NaN	NaN	NaN	NaN	NaN	NaN	3	3	3	32.1	32.1	32.1	16.407
NaN	NaN	NaN	NaN	NaN	NaN	NaN	NaN	NaN	NaN	19.51	NaN	NaN	NaN	NaN	NaN	NaN	NaN	NaN	NaN	NaN	NaN	NaN	NaN	NaN	19.9172	NaN	19.9509	20.2895	NaN	NaN	23.2307	NaN	20.9417	NaN	NaN	NaN	NaN	20.8654	20.2076	NaN	NaN	NaN	2	2	2	13.1	13.1	13.1	43.915
NaN	23.1968	25.1709	25.8862	25.833	25.7573	25.3805	25.7046	25.8541	25.8064	25.8446	25.7366	25.9093	25.5334	25.7314	25.3009	25.1929	25.3786	25.3246	24.0692	25.0697	24.3589	24.7137	25.5109	25.4866	25.7593	25.8277	25.5845	26.1563	26.1057	25.8433	25.6112	25.2791	25.3701	25.444	25.0689	25.1066	25.0234	25.1872	25.1578	25.1402	25.2894	24.8314	21	21	21	54.4	54.4	54.4	55.478
NaN	26.4172	27.0413	27.7157	27.0843	27.1844	27.9096	26.0126	26.1741	26.2227	26.3214	27.0261	26.8623	26.8342	26.6626	26.3234	26.2988	26.3574	26.2047	26.2157	25.9876	25.6871	25.7699	25.4794	26.3509	26.2201	26.3406	25.5677	25.0988	25.3806	24.9094	26.0909	25.5212	26.0255	26.2457	26.1793	26.5611	26.6806	26.1368	25.7314	26.0723	26.3512	26.7309	2	2	2	15.2	15.2	15.2	11.224
NaN	NaN	23.3449	23.2704	23.2447	23.5496	23.0482	23.4742	23.597	23.6409	23.4122	22.5355	22.4753	22.3394	22.518	22.3278	22.9497	21.983	NaN	NaN	23.5142	22.1734	22.6565	22.8392	21.2595	NaN	22.309	22.4013	21.7273	21.7372	21.2608	22.7924	22.1242	NaN	22.6672	NaN	21.039	NaN	21.0477	20.1	NaN	NaN	NaN	2	2	2	27	27	27	6.8997
24.2434	24.6913	23.9284	23.3806	23.6671	23.8032	23.5327	23.8387	23.3644	23.9638	23.6503	24.0597	24.3163	24.0566	24.0522	23.0858	23.5908	23.1846	23.5339	24.5751	24.1784	24.5845	23.6233	23.0836	23.4819	23.1573	24.1742	23.0862	22.9507	22.6555	23.0387	23.8698	23.8922	24.3159	23.9465	23.1956	NaN	NaN	21.8097	21.5197	21.7115	21.4197	21.6119	8	8	8	65.8	65.8	65.8	16.658
NaN	NaN	21.9503	22.5765	22.5103	22.6386	21.6854	23.8023	22.725	23.7105	22.9928	21.753	21.7429	NaN	22.0433	NaN	21.7307	NaN	NaN	NaN	22.0893	NaN	NaN	22.7955	22.4759	22.468	NaN	22.3678	22.2739	22.354	22.0483	23.1469	22.4621	22.6712	NaN	NaN	NaN	NaN	22.6125	NaN	NaN	NaN	21.3136	3	3	3	25.2	25.2	25.2	16.325
21.7192	22.4162	23.1614	NaN	19.3449	20.3412	NaN	NaN	NaN	NaN	NaN	20.82	20.4753	20.5432	21.1355	28.1756	27.0701	27.8858	28.0861	21.1665	21.6827	21.7672	21.8282	NaN	NaN	NaN	20.7996	NaN	NaN	NaN	NaN	21.4679	21.9334	21.9427	21.2075	NaN	NaN	NaN	NaN	NaN	NaN	NaN	NaN	4	4	4	12.5	12.5	12.5	34.827
24.2116	25.1174	25.1981	24.9483	24.8385	24.8229	25.1024	24.9031	25.0309	24.7876	24.8949	24.8127	24.8487	24.6769	24.6168	24.2591	24.1412	24.2755	24.1308	25.3256	24.4622	24.7867	24.2755	24.6604	25.0613	25.2439	25.1307	25.0001	24.8419	24.8799	24.947	25.0621	24.7959	24.8451	24.8856	24.2623	24.4435	24.7692	24.9406	24.7459	25.1906	24.9711	24.9471	10	10	10	69.6	69.6	69.6	26.289
NaN	NaN	NaN	20.7072	20.8461	20.7552	NaN	20.7676	20.7389	20.7256	20.7554	NaN	NaN	NaN	NaN	NaN	NaN	NaN	NaN	NaN	NaN	NaN	NaN	20.6903	20.6064	NaN	NaN	20.9938	20.9217	20.8699	20.857	21.2567	NaN	NaN	NaN	NaN	NaN	NaN	21.238	21.0685	21.1324	NaN	NaN	2	2	2	11.8	11.8	11.8	36.056
24.5645	25.314	25.7522	25.971	26.1181	26.1093	26.4627	26.0106	25.9172	25.8026	25.7785	26.0203	26.0391	26.0123	25.8646	25.6164	25.6004	25.4183	25.2002	25.4615	26.0387	25.5723	25.3546	25.6657	25.7549	25.2783	25.331	25.3215	25.2793	25.2832	24.9738	25.8858	25.0524	25.5711	25.6655	25.0329	25.4298	24.4548	24.9851	25.0758	25.1015	24.9585	24.9092	12	12	12	39.2	39.2	39.2	37.798
NaN	NaN	NaN	21.5784	21.6089	21.5348	22.0704	21.96	21.0564	21.8931	21.9876	NaN	NaN	NaN	NaN	NaN	NaN	NaN	NaN	NaN	NaN	NaN	NaN	22.1344	22.2823	21.8057	NaN	21.8357	21.6934	NaN	21.4997	NaN	NaN	NaN	NaN	NaN	NaN	NaN	NaN	NaN	NaN	NaN	NaN	4	4	4	14.7	14.7	14.7	27.854
NaN	22.9408	NaN	22.3096	22.238	22.4193	22.4683	22.6058	22.8457	22.4123	22.5664	21.8875	21.6332	22.4308	NaN	NaN	NaN	NaN	NaN	23.0058	23.5558	23.3446	23.5127	22.8686	23.0211	23.3151	23.2647	23.1861	23.3479	22.9689	22.8829	24.1954	23.4974	23.9623	24.2203	24.3209	24.6371	24.6275	23.9228	23.7991	24.2163	24.5623	24.5512	6	6	6	31.9	31.9	31.9	35.799
NaN	NaN	23.0972	23.6352	23.4285	23.1806	23.8924	22.9968	23.2561	22.6834	23.1899	23.0508	23.2368	23.0594	23.1413	23.4786	24.272	23.1835	23.2819	23.8702	23.5932	23.9061	23.961	22.8118	24.1091	23.3438	23.1116	23.1789	23.1335	23.3782	23.2938	24.3081	23.6711	24.0051	23.807	24.5305	24.6383	24.9149	24.0718	23.9979	24.5877	24.4581	24.3717	8	8	8	61.5	61.5	61.5	18.791
NaN	NaN	NaN	24.2182	24.5515	24.3888	24.3444	24.3402	24.0999	24.3212	24.0996	23.8852	23.8287	23.0341	23.5732	NaN	NaN	NaN	NaN	NaN	NaN	NaN	NaN	24.271	24.0127	24.3865	NaN	24.1172	24.5382	24.4006	24.8346	NaN	NaN	NaN	NaN	NaN	22.1848	NaN	21.8105	24.223	24.8554	24.6898	24.7209	10	10	10	32.1	32.1	32.1	46.872
22.3637	NaN	25.4417	21.7862	20.9776	20.3345	20.5301	19.4178	20.3864	19.85	20.0085	NaN	20.7501	NaN	21.0115	25.9739	25.0413	25.9914	25.9076	23.285	24.953	23.2919	23.3042	NaN	NaN	NaN	23.0799	NaN	NaN	NaN	NaN	21.8959	23.0375	23.1545	23.9077	NaN	NaN	NaN	NaN	NaN	NaN	NaN	NaN	7	7	7	38.6	38.6	38.6	29.337
NaN	NaN	NaN	20.8337	20.9951	20.8864	NaN	NaN	NaN	NaN	NaN	NaN	NaN	NaN	NaN	NaN	NaN	NaN	NaN	NaN	NaN	NaN	NaN	NaN	NaN	NaN	NaN	NaN	NaN	NaN	NaN	NaN	NaN	NaN	NaN	NaN	NaN	NaN	NaN	NaN	NaN	NaN	NaN	3	3	3	8.9	8.9	8.9	46.147
NaN	NaN	NaN	NaN	NaN	NaN	NaN	NaN	NaN	NaN	NaN	NaN	NaN	NaN	NaN	22.6418	NaN	23.1107	NaN	NaN	NaN	NaN	NaN	NaN	NaN	NaN	NaN	NaN	NaN	NaN	NaN	NaN	NaN	NaN	NaN	NaN	NaN	NaN	NaN	NaN	NaN	NaN	NaN	3	2	2	8.6	6.8	6.8	48.237
NaN	24.8821	24.562	19.4597	19.2158	19.1252	NaN	NaN	18.9156	18.6766	18.7624	22.6531	20.1153	20.16	23.074	26.092	25.8865	27.1643	26.9135	NaN	23.6914	NaN	23.3958	NaN	NaN	18.5075	NaN	17.8785	18.7976	18.435	18.2618	19.514	NaN	23.0866	23.5243	NaN	NaN	NaN	NaN	NaN	NaN	NaN	NaN	7	7	7	50	50	50	24.832
NaN	NaN	23.8218	NaN	NaN	NaN	NaN	NaN	NaN	NaN	NaN	NaN	NaN	NaN	NaN	27.3474	27.643	28.0511	26.8643	NaN	NaN	NaN	NaN	NaN	NaN	NaN	NaN	NaN	NaN	NaN	NaN	NaN	NaN	NaN	NaN	NaN	NaN	NaN	NaN	NaN	NaN	NaN	NaN	7	7	7	33.1	33.1	33.1	30.199
NaN	NaN	23.1803	24.2113	23.846	24.0112	24.1422	24.2732	23.8764	23.6807	23.9324	22.1705	22.1715	22.55	22.1966	NaN	NaN	NaN	NaN	NaN	23.2869	22.5939	NaN	24.9883	25.1389	24.607	23.709	24.3061	24.3784	24.8427	24.5466	22.1728	NaN	22.4898	22.3716	23.3193	24.1058	22.8862	24.8239	24.7979	24.3899	23.9498	24.4687	10	10	10	18.6	18.6	18.6	94.6
23.8954	23.517	23.2151	23.3821	23.5894	23.4386	23.5875	23.4449	23.512	22.971	23.0314	24.2799	24.2177	24.1869	24.2426	23.3558	23.9341	23.2481	23.2046	23.5151	23.8083	23.0011	23.0845	22.0965	22.3699	22.1273	22.7018	22.3616	22.2994	22.6148	22.2241	23.3491	23.8112	23.3153	23.4207	22.8246	22.8773	22.6677	22.9551	23.0906	22.8795	22.9584	22.6271	7	7	7	37.7	37.7	37.7	28.026
NaN	NaN	NaN	NaN	21.4256	NaN	NaN	21.6692	21.8004	21.7105	21.9576	NaN	21.3249	NaN	21.5881	NaN	NaN	NaN	NaN	NaN	NaN	NaN	NaN	22.2152	NaN	21.6008	NaN	21.9667	21.8638	NaN	21.9358	21.5732	NaN	NaN	NaN	NaN	NaN	NaN	NaN	21.6674	NaN	NaN	NaN	2	2	2	15.3	15.3	15.3	30.437
NaN	NaN	24.2253	25.6629	26.2031	26.0342	24.6876	26.0352	25.73	26.0748	26.3715	24.0432	24.3139	24.3556	24.404	NaN	21.801	23.0437	22.7706	NaN	23.7817	NaN	22.1197	26.5721	25.6474	26.0465	24.0801	26.1162	26.0927	26.4	26.1642	23.7291	21.6949	23.5112	23.3024	22.3138	23.8446	22.3274	24.5313	25.9846	24.9197	24.2549	24.3788	9	9	1	47.9	47.9	5.7	36.222
NaN	24.706	25.1379	25.9911	25.9446	25.975	25.645	25.73	25.8999	25.7638	25.9287	25.2044	25.6819	25.5856	25.4001	NaN	23.7093	24.1297	24.2416	24.8684	25.1945	25.1607	24.9791	25.7464	26.2644	26.4507	24.5455	26.007	26.2264	26.1317	26.1951	24.9132	24.6538	25.087	25.084	25.5212	25.2255	25.3693	25.915	25.87	25.606	25.482	25.69	11	11	11	38.2	38.2	38.2	48.371
NaN	NaN	24.302	NaN	NaN	NaN	NaN	NaN	NaN	NaN	NaN	NaN	NaN	NaN	NaN	25.4384	24.7986	25.4457	25.2328	NaN	NaN	NaN	NaN	NaN	NaN	NaN	NaN	NaN	NaN	NaN	NaN	NaN	NaN	NaN	NaN	NaN	NaN	NaN	NaN	NaN	NaN	NaN	NaN	2	2	2	16.3	16.3	16.3	21.24
NaN	NaN	25.0385	25.9151	25.8197	25.8646	25.809	26.1225	25.5751	26.2306	26.1037	25.61	25.2132	25.4619	25.4996	25.5734	25.2914	25.002	24.9147	24.8965	24.7287	23.5623	24.6975	26.1571	25.4287	25.561	24.4898	25.8263	25.9616	26.1416	25.831	25.0746	25.0436	24.8606	24.6162	25.2105	25.1275	25.183	25.2983	25.7917	26.2227	25.4518	26.0703	15	15	15	42.5	42.5	42.5	50.928
NaN	NaN	22.7091	22.7535	22.3647	22.3982	23.1024	22.2648	22.7201	22.0908	22.3206	22.5471	22.8326	22.9318	22.8437	23.2751	23.8144	23.2284	23.6423	NaN	23.2959	NaN	NaN	22.3455	22.511	22.5087	NaN	22.2277	21.9971	22.047	21.8751	23.1646	22.814	22.8671	22.6614	NaN	23.0943	22.6646	22.5552	22.62	22.5201	22.5407	22.6344	4	4	4	47	47	47	14.415
NaN	NaN	21.1773	21.0241	21.0774	21.0214	NaN	21.4512	21.2747	NaN	20.8273	NaN	NaN	NaN	NaN	NaN	NaN	NaN	NaN	21.8731	22.5122	22.1855	NaN	22.4596	NaN	NaN	21.7427	20.89	20.7984	20.934	21.6081	25.1465	24.0689	24.1858	24.112	23.0827	22.9685	22.8379	23.5289	21.103	21.8935	21.9356	21.8676	9	9	9	46.6	46.6	46.6	26.517
NaN	NaN	NaN	21.3836	21.0408	21.4835	21.1828	21.6512	21.404	21.3131	21.674	20.5432	NaN	NaN	NaN	NaN	NaN	NaN	NaN	NaN	20.9431	NaN	NaN	21.8598	21.3643	21.4219	NaN	21.2075	21.3434	21.5755	21.4904	21.1797	NaN	20.8163	20.801	NaN	NaN	NaN	21.6744	21.341	21.1013	21.1176	21.2717	4	4	4	19.5	19.5	19.5	29.818
NaN	NaN	25.2791	NaN	NaN	NaN	NaN	NaN	NaN	NaN	NaN	NaN	NaN	NaN	NaN	27.6808	27.2771	27.5018	27.246	NaN	NaN	NaN	NaN	NaN	NaN	NaN	NaN	NaN	NaN	NaN	NaN	NaN	NaN	NaN	NaN	NaN	NaN	NaN	NaN	NaN	NaN	NaN	NaN	1	1	1	5.6	5.6	5.6	35.462
NaN	NaN	23.2141	23.6722	23.5026	23.4604	23.7348	23.4434	23.4786	23.5192	23.5571	23.2871	23.3752	23.025	23.3832	NaN	NaN	NaN	NaN	NaN	23.2522	23.6377	23.4955	22.7903	22.0474	22.7104	NaN	22.9313	22.5464	22.4747	22.5786	23.4983	23.279	23.0154	23.1319	NaN	NaN	22.8839	22.8614	22.2403	22.7701	22.5197	22.4309	6	6	6	50.3	50.3	50.3	15.84
NaN	NaN	22.5039	23.8191	23.4438	23.5217	23.6759	23.0891	23.2271	23.2138	23.1599	23.3217	23.085	22.9479	22.9302	NaN	NaN	NaN	NaN	NaN	22.3606	21.6255	22.4529	22.911	23.0546	23.4082	22.9651	22.9232	23.128	22.9637	23.0557	23.4679	22.1641	22.6544	22.6242	22.7547	23.0758	23.4368	22.1143	22.476	23.1016	22.844	22.7449	8	8	8	26.3	26.3	26.3	36.652
NaN	NaN	NaN	23.8502	23.602	23.8866	NaN	NaN	NaN	23.8719	23.6444	NaN	NaN	NaN	NaN	NaN	NaN	NaN	NaN	NaN	NaN	NaN	NaN	NaN	23.9299	NaN	NaN	NaN	NaN	NaN	NaN	NaN	NaN	NaN	NaN	NaN	NaN	NaN	NaN	NaN	NaN	NaN	NaN	3	3	3	13.7	13.7	13.7	31.572
NaN	NaN	NaN	20.1361	19.9962	NaN	NaN	20.3054	20.465	20.0066	20.2004	NaN	NaN	NaN	NaN	NaN	NaN	NaN	NaN	NaN	NaN	NaN	NaN	20.2518	20.2149	NaN	NaN	20.5866	21.9054	21.4325	21.4895	NaN	NaN	NaN	NaN	NaN	NaN	NaN	NaN	20.2668	21.6772	21.2934	21.2033	5	5	5	32.8	32.8	32.8	30.357
NaN	NaN	NaN	22.2345	22.3021	22.2312	NaN	22.5497	22.586	22.8436	21.8377	NaN	21.6057	NaN	NaN	NaN	NaN	NaN	NaN	NaN	NaN	NaN	NaN	22.5236	22.492	22.6285	NaN	22.7636	22.7313	22.106	23.2641	22.4237	NaN	22.0202	NaN	NaN	23.4651	NaN	23.243	NaN	NaN	NaN	NaN	9	9	9	35	35	35	40.864
22.8937	23.5189	25.8857	20.5727	21.0143	20.2349	NaN	20.8212	20.8434	20.542	NaN	NaN	NaN	NaN	21.4782	26.0405	23.9443	24.4091	24.8687	22.6192	23.8696	24.4024	23.3738	NaN	NaN	NaN	22.2516	NaN	NaN	NaN	NaN	21.5814	22.3575	24.2304	24.2049	NaN	NaN	NaN	NaN	NaN	NaN	NaN	NaN	5	5	5	22.6	22.6	22.6	29.569
21.9611	NaN	22.6502	22.6767	22.7818	23.5085	23.7492	23.3185	22.5657	23.0002	23.3261	23.5586	22.498	22.5326	22.5338	NaN	NaN	NaN	NaN	NaN	NaN	23.1923	NaN	23.4728	22.7499	23.4361	22.3859	22.5383	22.1977	22.5117	22.3352	NaN	22.775	22.9075	22.8284	22.8542	NaN	22.5378	22.6096	23.3594	23.2465	22.9821	23.3857	9	9	9	47	47	47	31.228
NaN	23.2373	23.139	24.0403	24.0943	23.9946	22.2454	23.6834	23.7436	24.2811	23.8454	22.8452	22.7066	22.5106	22.2795	21.2056	NaN	21.3171	NaN	22.6164	23.1481	23.3684	22.8892	23.975	23.6938	24.1594	22.6783	24.1402	23.3928	23.4317	23.4959	22.5581	23.0176	23.1388	23.1917	NaN	21.8779	NaN	23.6358	23.4849	22.2831	22.2216	21.8607	4	4	4	19.5	19.5	19.5	25.777
NaN	NaN	NaN	20.7804	19.9827	20.1083	NaN	19.9349	NaN	20.0438	19.9236	20.3168	NaN	NaN	NaN	NaN	NaN	NaN	NaN	NaN	NaN	NaN	NaN	19.5731	NaN	NaN	NaN	19.8366	19.8729	NaN	19.9178	20.6013	NaN	NaN	NaN	NaN	NaN	NaN	20.3408	19.9574	NaN	NaN	NaN	2	2	2	26.6	26.6	26.6	12.285
NaN	NaN	NaN	23.0516	23.1972	23.1991	NaN	23.3764	22.4247	23.334	23.3936	NaN	NaN	NaN	NaN	NaN	NaN	NaN	NaN	NaN	NaN	22.9567	NaN	NaN	22.4976	22.5062	NaN	23.3704	23.9159	NaN	23.6586	NaN	NaN	NaN	NaN	NaN	NaN	NaN	NaN	24.6152	NaN	NaN	NaN	5	5	5	10.4	10.4	10.4	70.5
NaN	NaN	NaN	19.9272	NaN	19.7778	NaN	19.847	NaN	NaN	19.7156	NaN	NaN	NaN	NaN	NaN	NaN	NaN	NaN	NaN	NaN	NaN	NaN	19.9349	NaN	NaN	NaN	20.4638	20.7411	19.8922	NaN	NaN	NaN	NaN	NaN	NaN	NaN	NaN	NaN	NaN	NaN	NaN	NaN	3	3	3	25	25	25	24.96
NaN	24.8698	26.1879	25.0223	24.5118	24.6344	24.9874	24.4603	25.6379	24.4827	25.0772	24.5281	24.8592	24.6703	24.9062	25.3557	25.7242	25.8502	25.6342	26.1069	26.8695	26.4233	25.9806	25.1618	25.0007	25.1288	25.7483	24.9266	24.7855	25.1704	24.7237	26.212	26.2186	26.3732	26.4378	24.6866	24.876	24.5845	25.0668	24.2886	24.3309	23.9786	24.6558	4	4	4	79.2	79.2	79.2	7.4311
NaN	NaN	22.4545	23.0547	22.8125	23.1523	NaN	23.5124	23.302	23.3624	23.5355	22.3012	21.9282	21.8072	22.5435	NaN	NaN	NaN	NaN	NaN	NaN	NaN	NaN	23.822	22.6604	22.4202	NaN	23.4789	23.0666	23.1862	22.8109	21.2333	NaN	NaN	22.0114	NaN	NaN	NaN	22.6156	21.7021	NaN	NaN	NaN	3	3	3	12.5	12.5	12.5	32.106
NaN	NaN	NaN	NaN	NaN	NaN	NaN	NaN	NaN	NaN	NaN	NaN	NaN	NaN	NaN	NaN	NaN	NaN	NaN	NaN	20.4488	NaN	NaN	NaN	NaN	NaN	NaN	NaN	NaN	NaN	NaN	NaN	NaN	21.0076	20.9996	NaN	NaN	NaN	NaN	NaN	NaN	NaN	NaN	1	1	1	17	17	17	11.955
NaN	NaN	NaN	19.5655	19.6679	19.7248	NaN	19.6336	NaN	NaN	19.7749	NaN	NaN	NaN	NaN	NaN	NaN	NaN	NaN	NaN	NaN	NaN	NaN	19.7105	NaN	NaN	NaN	19.8567	19.9671	NaN	NaN	NaN	NaN	NaN	NaN	NaN	NaN	NaN	20.2287	NaN	NaN	NaN	NaN	2	2	2	10.9	10.9	10.9	29.674
23.1547	23.3207	23.5432	20.3749	20.6183	20.5604	20.9227	NaN	NaN	NaN	NaN	22.0007	21.9019	21.4291	22.0545	NaN	NaN	NaN	NaN	25.7813	22.2432	22.7819	22.5861	19.7007	NaN	NaN	NaN	NaN	NaN	NaN	NaN	21.45	22.1363	22.1636	22.1277	NaN	NaN	NaN	NaN	NaN	NaN	NaN	NaN	4	4	4	30	30	30	10.179
NaN	NaN	NaN	21.5288	20.8186	21.0165	NaN	21.2108	21.3481	21.6344	20.7168	NaN	NaN	21.3168	21.2541	NaN	NaN	NaN	NaN	NaN	NaN	NaN	NaN	20.9818	22.03	22.0375	NaN	NaN	21.4691	21.0926	21.3727	21.8806	22.0608	20.4835	NaN	22.1478	NaN	NaN	22.4952	21.6037	NaN	22.293	NaN	8	8	8	29.9	29.9	29.9	47.631
NaN	NaN	NaN	20.9297	21.5351	NaN	NaN	22.0156	NaN	21.6524	21.9024	21.8596	NaN	NaN	NaN	NaN	NaN	NaN	NaN	NaN	22.7432	NaN	NaN	21.7492	NaN	20.8784	NaN	NaN	NaN	NaN	NaN	NaN	NaN	NaN	NaN	NaN	NaN	NaN	NaN	21.2274	NaN	NaN	NaN	4	4	4	8	8	8	80.5
NaN	NaN	20.4566	21.5793	22.1582	22.6067	23.3243	23.1071	22.3763	22.8759	23.3671	NaN	20.4696	21.4857	NaN	NaN	NaN	NaN	NaN	NaN	NaN	NaN	21.0538	22.5107	21.8465	22.1314	NaN	21.3919	20.277	21.7883	21.5332	NaN	NaN	NaN	NaN	NaN	NaN	NaN	NaN	21.3831	NaN	NaN	NaN	1	1	1	7.5	7.5	7.5	26.892
NaN	NaN	NaN	20.3321	20.0833	20.2468	20.133	20.2518	20.4718	20.2654	19.8682	NaN	NaN	NaN	NaN	NaN	NaN	NaN	NaN	NaN	NaN	NaN	NaN	20.517	20.4109	20.4357	NaN	20.3126	NaN	20.4329	21.0079	NaN	NaN	NaN	NaN	21.7383	21.4394	NaN	21.5763	21.7185	20.5521	21.1978	21.4105	2	2	2	6.5	6.5	6.5	51.809
NaN	25.674	25.7946	25.8451	25.7385	25.8012	24.4164	26.1547	26.2176	26.0874	26.238	25.0027	24.9218	25.0075	24.5837	24.7826	NaN	24.7243	24.1995	24.8996	25.2799	25.4434	25.3217	26.5544	26.309	26.0938	25.4959	26.6115	26.9304	26.6736	26.6894	24.7894	25.1715	25.3433	25.642	24.768	25.4227	NaN	25.859	26.3467	25.7395	25.6393	25.3124	6	6	6	40	40	40	30.996
NaN	NaN	NaN	22.231	22.1162	21.6044	21.367	21.5232	21.3673	21.2828	21.6329	21.3767	21.573	NaN	21.1634	NaN	NaN	NaN	NaN	NaN	NaN	NaN	NaN	21.6656	21.3651	21.6946	NaN	21.9082	21.867	22.1702	22.1278	NaN	NaN	NaN	21.4479	NaN	NaN	NaN	NaN	21.4761	NaN	NaN	NaN	5	5	5	47.3	47.3	47.3	19.377
NaN	NaN	NaN	21.6421	20.8514	21.0397	21.382	21.3516	21.5275	20.9919	21.2428	21.687	NaN	NaN	NaN	NaN	NaN	NaN	NaN	NaN	21.4348	NaN	NaN	21.109	20.0061	20.7345	NaN	20.9776	21.0008	21.3496	21.1795	21.7613	NaN	20.4468	NaN	23.857	22.5014	21.7245	22.8497	22.2033	21.7029	21.9953	22.8302	7	7	7	47.5	47.5	47.5	24.182
24.4937	NaN	25.0163	25.177	25.166	25.0111	24.4978	25.3905	25.2728	25.2912	25.2249	24.9885	25.129	25.1589	24.9577	24.2619	24.5032	24.3853	24.7224	23.9682	24.5499	24.3818	24.2787	25.3928	25.2926	25.3229	25.0288	25.2466	25.5312	25.4662	25.2729	25.2275	24.9	25.2848	25.1951	24.6582	24.666	24.6704	24.9306	24.8574	24.7907	24.7319	24.3653	13	13	13	41.3	41.3	41.3	48.46
NaN	NaN	21.8165	21.8567	21.7813	21.7755	22.157	21.5446	21.9307	21.8393	21.8626	22.6228	22.4311	21.6894	21.674	NaN	NaN	NaN	NaN	NaN	NaN	NaN	21.5254	21.8818	21.9365	22.679	22.1335	22.0803	22.3499	22.1659	22.4832	22.6012	21.5044	22.0599	22.1535	NaN	21.8395	21.3725	21.6569	22.2954	23.1782	22.4284	22.9489	6	6	6	38.2	38.2	38.2	28.882
NaN	NaN	22.8443	23.7482	23.5937	23.6438	23.4773	23.7559	23.5667	23.5877	23.6969	23.5914	23.4203	23.3803	23.385	NaN	NaN	NaN	23.1878	NaN	22.2036	NaN	NaN	23.7511	23.5614	23.8699	22.6731	23.3609	23.5241	23.4596	23.1129	23.1752	22.2748	22.72	22.6876	22.6305	21.935	22.3831	22.7373	23.2718	22.9401	22.621	23.0652	10	10	10	39	39	39	44.908
NaN	NaN	22.1418	23.1457	22.8847	22.9678	22.2433	21.425	22.2519	21.8105	21.1439	23.5918	23.8121	23.5803	23.5349	23.138	22.933	22.7635	22.8881	NaN	22.2941	NaN	NaN	20.4798	19.775	19.4326	22.7189	20.4905	21.1994	20.6999	21.037	24.2084	23.5672	NaN	24.0137	22.4583	22.3711	NaN	NaN	21.4714	NaN	NaN	20.762	2	2	2	31.6	31.6	31.6	8.5526
NaN	NaN	22.8583	23.7923	23.6303	22.9347	23.1557	23.4003	23.7626	23.6784	23.2558	23.2877	23.5614	23.7468	23.3616	23.6165	23.5295	23.264	23.6219	NaN	23.6347	23.1408	NaN	23.2302	22.7888	22.754	24.0847	23.5132	23.2178	23.4024	23.3162	24.3523	23.7882	23.7948	23.7042	23.4709	23.3814	22.8065	23.6786	23.5789	22.4528	22.5376	22.9865	7	7	7	73.9	73.9	73.9	14.8
NaN	NaN	NaN	21.9674	22.4071	22.5204	22.6739	22.0944	22.316	22.2833	22.2094	23.4674	23.6237	23.4391	23.637	23.4669	23.1599	22.4066	22.2909	NaN	NaN	NaN	NaN	22.2241	22.516	22.1318	NaN	21.633	22.1618	22.3143	22.2679	NaN	NaN	NaN	NaN	NaN	21.36	NaN	NaN	22.0953	21.8205	22.9425	21.7407	9	9	9	22.1	22.1	22.1	54.902
NaN	NaN	NaN	NaN	20.83	20.5404	NaN	NaN	NaN	NaN	NaN	NaN	NaN	NaN	NaN	NaN	NaN	NaN	NaN	NaN	NaN	NaN	NaN	NaN	NaN	NaN	NaN	NaN	NaN	NaN	NaN	NaN	NaN	NaN	NaN	NaN	NaN	NaN	NaN	20.7348	NaN	NaN	NaN	3	3	3	24.5	24.5	24.5	23.154
30.6587	31.1814	30.7388	30.6726	30.735	29.7676	30.2716	29.6025	29.5303	29.8398	29.6164	31.5591	31.7313	31.8645	31.8772	31.2381	30.74	31.0588	30.8665	30.7222	30.5372	30.7196	30.4087	29.4094	29.6817	29.8645	30.1382	29.6802	29.3583	29.5262	29.6584	30.622	30.4485	30.52	30.3631	29.6521	29.5495	29.5243	29.809	29.1668	28.9931	29.2263	29.2483	9	9	9	66.1	66.1	66.1	20.643
NaN	NaN	NaN	22.7887	22.4155	22.0337	21.49	22.0791	21.5865	21.9582	22.1534	NaN	21.5797	NaN	21.308	NaN	NaN	NaN	NaN	22.6693	22.2109	NaN	NaN	21.9127	22.346	21.4295	NaN	21.7681	22.7542	22.0787	22.2082	23.2229	NaN	22.8187	23.8177	NaN	21.9431	23.0637	23.1815	22.7407	22.5466	NaN	22.013	5	5	5	43.2	43.2	43.2	20.334
NaN	NaN	NaN	22.0099	21.9448	21.9043	22.3784	22.0662	21.6595	22.0862	22.0938	21.6207	21.5757	21.6286	21.0098	NaN	NaN	NaN	NaN	NaN	NaN	NaN	NaN	22.3427	21.3727	21.564	NaN	NaN	22.1493	22.4469	22.0588	NaN	NaN	NaN	NaN	NaN	NaN	NaN	NaN	21.8098	21.9288	21.7098	21.7999	5	5	5	26.3	26.3	26.3	40.825
NaN	22.894	22.7234	23.268	23.1309	23.2859	23.5898	22.7307	22.5744	22.4875	22.3197	23.1356	23.1387	22.3718	22.9852	22.8905	24.0161	23.531	23.7437	22.5507	23.5996	23.7622	23.6994	21.3806	22.4952	22.0088	NaN	21.6106	21.8157	21.4748	21.7764	24.1823	24.114	23.5236	23.7795	23.0787	23.4897	23.7688	23.2601	21.5265	22.4153	22.4543	22.4394	4	4	4	45.1	45.1	45.1	11.653
NaN	NaN	22.2464	21.1062	21.0402	21.0947	NaN	21.3597	21.4009	21.0669	21.1563	21.5113	21.6644	21.3826	21.3007	NaN	NaN	NaN	NaN	NaN	NaN	NaN	NaN	21.0978	21.3221	21.5483	NaN	21.2021	21.4237	22.1831	21.3409	NaN	NaN	NaN	NaN	NaN	NaN	NaN	NaN	NaN	NaN	NaN	NaN	4	4	4	37.2	37.2	37.2	25.127
NaN	NaN	23.139	23.3055	23.3329	23.2557	22.8331	23.2661	23.4611	23.3991	23.3233	22.5765	22.5753	22.5819	22.5417	23.8128	23.7678	23.3134	23.6998	NaN	23.8415	23.7551	23.5923	23.1189	22.7098	23.2832	23.5489	23.277	23.5711	23.686	23.3675	24.4964	23.8368	23.9076	24.306	24.2302	24.1493	24.8333	24.5207	23.4927	24.1401	23.8749	23.7035	16	16	16	37.2	37.2	37.2	66.957
NaN	NaN	24.5788	24.8993	25.2167	25.0223	24.8992	25.519	24.7002	25.6215	25.6453	25.5707	25.6524	25.598	25.6572	25.2856	25.4615	25.3167	24.892	23.5648	23.6498	22.8405	23.6598	24.3943	24.5551	24.8733	25.3113	23.987	24.183	24.082	24.8641	22.6661	NaN	23.1706	22.3143	24.1314	24.6922	24.106	24.4395	25.2511	24.4082	24.2692	24.6815	6	6	6	34.6	34.6	34.6	21.49
NaN	NaN	NaN	22.262	NaN	22.3772	NaN	NaN	22.8191	NaN	NaN	NaN	22.1618	22.1445	22.2752	NaN	NaN	NaN	NaN	22.8378	NaN	NaN	NaN	NaN	22.7963	NaN	NaN	22.8187	22.8556	22.8184	23.0021	22.7373	NaN	NaN	22.7834	NaN	22.5992	NaN	23.4669	22.8752	22.4149	22.1267	22.3409	1	1	1	6.2	6.2	6.2	31.258
26.1421	26.4558	26.7854	24.3324	24.0201	23.9926	22.8865	24.4927	24.0933	23.8287	24.1795	24.1281	24.5433	24.6567	24.3007	29.6482	28.8075	29.5722	29.1722	24.6585	24.2068	24.7536	24.5065	22.3957	23.3318	22.6915	24.9924	22.7376	22.9086	22.8034	22.454	22.4904	24.2145	23.4116	24.4764	21.2343	21.1979	NaN	23.9448	22.5612	23.2845	19.3954	21.9021	10	10	10	41.3	41.3	41.3	33.367
NaN	NaN	NaN	20.0205	NaN	NaN	NaN	NaN	20.3576	NaN	NaN	NaN	NaN	NaN	NaN	NaN	NaN	NaN	NaN	NaN	NaN	NaN	NaN	NaN	20.1726	20.7061	NaN	20.5062	21.5284	NaN	NaN	NaN	NaN	NaN	NaN	NaN	NaN	NaN	NaN	20.2214	NaN	NaN	NaN	2	2	2	10.5	10.5	10.5	34.891
22.3973	22.8051	NaN	23.1906	22.7598	23.025	21.5207	22.6311	23.0704	22.7221	22.8202	21.8491	22.2045	22.105	22.2938	NaN	NaN	23.0871	22.2871	NaN	22.6268	22.7392	22.6131	23.7285	24.1273	23.6488	22.362	23.5503	23.7773	23.4048	23.802	23.6703	23.613	23.5643	23.7897	23.9159	24.5256	23.4454	23.994	24.1463	24.4539	24.6549	24.7153	9	9	9	54.2	54.2	54.2	28.555
24.312	25.0536	25.2413	26.5948	26.3679	26.5122	26.2576	25.784	25.7614	26.0773	25.8298	25.9527	25.8378	25.142	25.9105	NaN	23.8659	24.0593	NaN	24.832	25.4895	25.4333	25.2424	25.1104	25.4774	25.7442	25.3411	25.4403	25.0677	25.298	24.715	25.4076	24.4364	25.4125	25.4485	24.0469	24.8318	24.1083	25.052	23.8745	24.2609	23.742	24.5082	2	2	2	76.8	76.8	76.8	7.3531
NaN	NaN	24.7239	25.0639	24.9198	24.8873	24.8667	25.0269	25.0309	24.9581	25.2799	23.8243	23.4096	23.3802	23.7338	22.8168	22.7781	22.2032	22.2134	NaN	21.1667	NaN	22.1611	25.5495	25.4944	25.0937	NaN	25.0914	25.0099	25.0158	25.1642	23.0929	NaN	21.0873	23.2728	23.9325	23.9407	23.7103	24.431	25.7716	25.436	25.2201	25.2807	19	19	19	45.5	45.5	45.5	60.778
29.6306	27.9784	26.7595	27.6547	27.77	27.9154	28.7377	27.6577	27.447	27.697	28.0995	28.2135	28.1488	28.2138	28.7732	27.9366	27.3508	27.5404	27.8765	28.2771	26.2563	26.3008	27.1593	27.0906	27.0451	27.7428	26.6911	26.9198	27.0869	27.3012	26.8826	26.4872	26.3875	26.0682	25.8974	27.1057	27.5665	26.9287	26.5394	26.3185	26.8489	26.2357	26.3415	12	12	12	72.6	72.6	72.6	23.12
NaN	NaN	NaN	21.3735	21.1191	21.1251	21.5925	22.1598	21.6536	21.6807	21.8343	NaN	NaN	NaN	NaN	NaN	NaN	NaN	NaN	NaN	NaN	NaN	NaN	22.0651	22.5572	22.066	NaN	22.3506	22.1822	22.9129	22.5005	22.4434	21.7449	22.3786	22.4235	22.5239	22.4078	22.6283	22.08	22.9335	23.0756	22.8411	23.081	8	8	8	46.9	46.9	46.9	33.387
NaN	NaN	23.7764	23.7321	24.3537	24.1531	23.5023	25.3031	24.9986	25.2485	25.0976	23.8389	23.8559	23.9434	23.9887	NaN	24.2889	23.7392	23.9345	NaN	24.4376	23.9231	24.0776	24.6546	NaN	23.8844	NaN	24.165	NaN	23.8026	NaN	25.8061	24.9394	25.2588	NaN	NaN	NaN	NaN	NaN	22.3682	NaN	NaN	NaN	1	1	1	12.7	12.7	12.7	14.196
NaN	NaN	NaN	23.8998	24.1183	24.3805	24.0336	23.4285	23.6372	23.6184	24.3477	23.4012	23.5727	23.3514	23.2336	NaN	23.0392	23.8265	NaN	NaN	22.6341	NaN	NaN	23.8854	23.4616	23.9489	23.58	23.8741	23.8375	24.014	24.4916	23.2113	22.5014	22.8104	22.8279	23.6621	23.583	23.3031	23.8894	24.2425	23.7174	23.8719	23.4242	6	6	6	56.6	56.6	56.6	14.916
NaN	NaN	NaN	NaN	NaN	19.9735	NaN	NaN	NaN	NaN	NaN	NaN	NaN	NaN	NaN	NaN	NaN	NaN	NaN	NaN	NaN	NaN	NaN	NaN	NaN	NaN	NaN	20.1842	NaN	20.3875	20.3774	22.0956	NaN	NaN	NaN	NaN	NaN	NaN	20.531	20.5655	NaN	NaN	NaN	4	4	4	19.6	19.6	19.6	37.562
NaN	NaN	22.4469	22.6589	22.8249	22.8077	23.0538	22.8147	22.8443	22.7747	22.8275	22.7522	22.6261	22.5401	22.2436	NaN	NaN	NaN	NaN	NaN	22.3155	22.594	NaN	23.0122	NaN	22.5058	22.0922	22.8705	22.7166	22.7038	22.4522	NaN	21.8148	21.7134	21.9675	22.9769	22.842	NaN	22.7288	22.3072	NaN	NaN	22.5096	2	2	2	14.2	14.2	14.2	22.664
NaN	NaN	NaN	22.3755	22.0019	NaN	NaN	21.4195	22.6725	21.4037	21.5806	22.8225	22.5908	22.3722	21.8818	21.7283	22.1458	21.9413	NaN	NaN	21.7758	NaN	21.6783	21.0048	21.3657	21.3286	20.9211	21.0643	20.6972	20.7812	20.5406	21.7407	20.8385	21.2227	21.3241	NaN	NaN	NaN	NaN	NaN	NaN	NaN	NaN	4	4	4	58.1	58.1	58.1	6.5863
NaN	NaN	24.1099	26.0026	25.588	26.0202	25.2795	26.2041	25.7333	26.0976	26.178	25.3653	24.9865	24.9862	25.2732	22.6052	23.3191	23.261	23.3491	22.5941	23.6784	22.7249	22.4909	26.0426	25.203	25.5458	23.4042	25.708	25.6727	25.6905	25.7007	21.0718	20.896	20.096	21.7647	NaN	NaN	23.1059	24.943	25.063	23.7288	23.0821	23.412	10	10	10	55	55	55	30.295
NaN	23.1271	23.954	24.1496	24.2022	24.1676	23.7373	23.9277	23.753	24.1122	23.8597	23.8841	23.7014	23.8012	23.7785	22.8191	22.7502	23.3275	23.4759	24.1412	22.7608	23.4153	23.8544	23.4376	23.4684	23.6334	24.0813	23.8357	23.7806	24.2042	23.9656	22.2497	23.0246	22.892	23.1997	22.4158	22.8306	NaN	23.0796	23.8038	23.0275	23.3639	23.4026	10	10	10	39.6	39.6	39.6	48.624
NaN	NaN	NaN	20.5731	20.5694	20.3845	20.0368	19.9475	19.9268	20.3487	20.3501	NaN	NaN	NaN	NaN	NaN	NaN	NaN	NaN	NaN	NaN	NaN	NaN	20.3404	NaN	20.6268	NaN	20.5486	20.5686	NaN	20.8276	19.9606	NaN	NaN	NaN	NaN	NaN	NaN	20.3491	21.0079	NaN	NaN	NaN	2	2	2	14.8	14.8	14.8	22.132
NaN	NaN	NaN	21.8672	21.4287	21.3099	21.2496	21.8312	21.6384	21.606	21.2791	21.1165	NaN	20.8429	NaN	NaN	NaN	NaN	NaN	NaN	NaN	NaN	NaN	21.4794	21.005	22.3384	NaN	21.9077	22.1161	22.3302	22.0597	NaN	NaN	NaN	NaN	NaN	NaN	NaN	NaN	21.3162	21.9685	NaN	NaN	5	5	5	19.9	19.9	19.9	42.393
NaN	24.5655	24.1127	24.997	24.7506	24.7468	25.1288	24.7008	24.6325	24.6438	24.6744	24.6892	24.8202	24.4566	24.4198	23.572	23.7081	23.5115	23.219	24.8402	24.2016	24.8602	24.5098	24.8929	25.241	25.3475	23.9058	24.9486	25.1793	24.918	24.9373	24.3285	24.0507	24.4865	24.6026	25.5668	25.4907	24.9822	25.0685	25.1814	25.0772	25.3832	25.0443	10	10	10	44.8	44.8	44.8	29.09
NaN	NaN	NaN	20.5949	20.641	20.3593	21.0546	20.3022	NaN	20.4853	21.0331	NaN	NaN	NaN	NaN	NaN	NaN	NaN	NaN	NaN	NaN	NaN	NaN	21.0228	21.2651	21.0013	NaN	21.7658	20.8934	21.8804	21.5491	NaN	NaN	NaN	NaN	21.0962	NaN	NaN	NaN	21.5121	22.8333	22.8163	21.8547	12	12	12	19.6	19.6	19.6	117.29
NaN	NaN	21.7608	22.4632	22.5706	22.5994	21.4468	22.3246	22.8303	22.5946	22.7447	22.5134	22.0128	21.7759	22.3233	NaN	NaN	NaN	NaN	NaN	22.0714	22.0247	22.1564	22.2845	22.3695	21.5528	22.5265	22.5365	22.2379	22.1876	22.3117	23.1495	22.1585	22.8625	22.4975	NaN	22.5019	NaN	22.917	21.9947	NaN	21.5613	22.1026	6	6	6	63.5	63.5	63.5	16.955
NaN	NaN	NaN	20.2789	20.3203	20.2884	NaN	20.8357	20.7978	20.753	20.8195	20.755	20.2996	21.1603	20.3795	NaN	NaN	NaN	NaN	21.7862	21.5221	NaN	21.4276	20.6082	NaN	NaN	NaN	20.7193	20.8949	20.6277	20.3931	22.1978	22.0488	22.2087	22.3549	21.925	21.3548	NaN	22.6396	21.4695	NaN	NaN	NaN	4	4	4	28.9	28.9	28.9	21.971
NaN	NaN	NaN	NaN	NaN	NaN	NaN	NaN	NaN	NaN	NaN	NaN	NaN	NaN	NaN	NaN	NaN	NaN	NaN	NaN	NaN	NaN	NaN	NaN	19.8643	NaN	NaN	NaN	NaN	NaN	NaN	21.3328	NaN	20.6384	20.3677	NaN	NaN	NaN	21.0628	20.8764	NaN	NaN	NaN	3	3	3	19.6	19.6	19.6	29.902
NaN	NaN	NaN	NaN	NaN	NaN	NaN	19.5819	NaN	NaN	NaN	NaN	NaN	NaN	NaN	NaN	NaN	NaN	NaN	NaN	21.2189	21.4375	21.6216	19.0058	NaN	NaN	NaN	20.0043	19.849	18.9106	NaN	21.3894	21.9771	22.4235	22.1715	NaN	NaN	NaN	21.7897	20.5609	NaN	NaN	NaN	3	3	3	13.2	13.2	13.2	27.084
NaN	NaN	25.1737	NaN	NaN	NaN	NaN	NaN	NaN	NaN	NaN	NaN	NaN	NaN	NaN	NaN	NaN	NaN	NaN	26.9996	24.772	25.258	25.3785	NaN	NaN	NaN	NaN	NaN	NaN	NaN	NaN	24.2028	NaN	NaN	25.0705	NaN	NaN	NaN	23.6442	NaN	NaN	NaN	NaN	1	1	1	6.4	6.4	6.4	45.874
26.307	26.995	25.5034	19.2155	19.2393	18.7954	18.2443	19.1616	18.8034	18.9205	NaN	19.1245	NaN	NaN	19.3795	29.8024	28.9979	29.131	28.5233	26.6455	26.311	26.441	26.2336	NaN	18.1812	NaN	22.5823	NaN	19.5786	18.8391	20.0859	23.4576	23.5413	23.3407	25.9367	NaN	21.1157	NaN	23.1234	19.555	18.8544	19.788	NaN	10	10	10	45.5	45.5	45.5	36.682
NaN	NaN	NaN	21.5763	21.4848	21.4985	NaN	22.1673	21.8696	22.0204	22.3307	NaN	NaN	NaN	NaN	NaN	NaN	NaN	NaN	NaN	NaN	NaN	NaN	21.5943	21.8789	21.7069	NaN	21.1462	21.2031	21.3953	21.4881	22.0895	NaN	NaN	NaN	NaN	NaN	NaN	NaN	21.5543	21.3874	21.564	21.6189	3	3	3	16.3	16.3	16.3	26.97
NaN	NaN	23.2919	22.7656	22.7301	22.6963	22.7899	23.269	23.8875	23.1821	23.4429	22.7707	23.248	23.3902	23.4692	NaN	23.5615	24.0526	NaN	22.8022	24.225	23.1183	23.8672	22.7282	22.3336	22.434	23.2772	23.5195	23.0141	23.1094	22.9251	25.5896	24.5529	25.0609	24.9918	24.1937	24.4753	24.1784	24.7513	24.0322	22.9966	23.5495	23.3453	4	4	4	55	55	55	15.242
NaN	NaN	NaN	21.13	20.8248	21.0082	NaN	21.4468	21.4532	21.5643	21.6348	NaN	NaN	NaN	NaN	NaN	NaN	NaN	NaN	NaN	NaN	NaN	NaN	21.2822	NaN	21.2346	NaN	21.0859	21.1112	21.0706	21.1394	NaN	NaN	NaN	NaN	NaN	NaN	NaN	21.3454	NaN	NaN	NaN	NaN	4	4	4	14.4	14.4	14.4	43.531
NaN	NaN	NaN	NaN	NaN	NaN	NaN	NaN	21.9206	22.0814	22.2533	NaN	NaN	NaN	NaN	NaN	NaN	NaN	NaN	NaN	NaN	NaN	NaN	NaN	NaN	NaN	NaN	22.1579	21.9103	NaN	21.9106	NaN	NaN	NaN	NaN	NaN	NaN	NaN	NaN	NaN	NaN	NaN	NaN	3	3	3	10.2	10.2	10.2	35.559
NaN	NaN	NaN	NaN	NaN	NaN	NaN	NaN	NaN	NaN	NaN	NaN	NaN	NaN	20.9404	NaN	NaN	NaN	NaN	NaN	NaN	NaN	NaN	NaN	NaN	NaN	NaN	20.46	20.3101	NaN	20.1303	22.2798	NaN	21.2029	NaN	NaN	23.0129	23.106	21.5887	20.9108	NaN	23.3052	NaN	4	4	4	31.9	31.9	31.9	18.72
26.7638	26.4327	26.1273	26.1746	26.2258	26.1642	25.8893	26.0308	26.006	25.8959	25.8468	26.4125	26.3791	26.1628	26.3566	25.8147	26.0732	26.312	26.3383	26.729	25.9033	26.5489	26.4872	25.3968	25.2419	25.4838	26.4417	25.8769	25.9628	26.0335	26.0185	26.3221	26.9536	26.6179	26.5665	25.9326	25.8981	25.3941	26.7016	26.1441	25.7654	25.4425	25.7844	6	6	6	49.2	49.2	49.2	21.173
NaN	20.897	22.3879	24.4129	24.5074	24.4704	24.342	24.3565	24.2349	24.2978	24.3856	22.9672	22.8433	22.8481	22.728	NaN	23.1588	21.4302	NaN	NaN	22.687	22.2992	21.8772	24.2437	24.6591	24.5141	22.2357	24.2725	24.0271	24.3218	24.1477	21.4789	20.8638	21.3651	21.8084	22.5706	23.2072	22.6165	23.458	24.2511	24.4408	24.4968	24.6125	7	7	7	23.3	23.3	23.3	46.318
NaN	NaN	23.1322	25.3597	25.3379	25.2851	25.0556	25.1163	25.1196	25.1383	25.3168	24.5871	24.6229	24.5341	24.5592	NaN	NaN	NaN	NaN	NaN	NaN	NaN	NaN	25.2925	25.4891	25.8164	24.177	25.6205	25.543	25.5683	25.579	22.6666	NaN	NaN	NaN	22.8269	22.5552	22.5661	23.403	25.3399	25.1308	24.8157	24.6973	7	7	6	51.8	51.8	46.6	26.681
NaN	NaN	NaN	20.2369	19.9492	19.9645	20.5962	NaN	19.8219	NaN	NaN	20.4976	20.9493	21.1383	21.1544	NaN	NaN	NaN	NaN	NaN	21.2961	20.7799	NaN	NaN	NaN	20.6349	NaN	20.8924	NaN	NaN	19.6302	19.3173	NaN	NaN	NaN	NaN	NaN	NaN	21.1331	20.5689	21.3545	21.2492	21.235	4	4	4	28.8	28.8	28.8	22.702
NaN	NaN	24.2258	24.3238	23.7771	23.7964	23.635	24.8797	24.8692	24.9607	25.0816	24.2429	24.1973	23.9516	24.0829	NaN	NaN	NaN	NaN	23.9124	23.8082	24.5126	24.1735	25.0963	24.4828	24.9316	24.1609	25.2485	25.4309	25.4154	25.4461	24.0915	23.9435	23.817	24.0028	NaN	24.0761	22.6844	24.6096	24.4799	23.4762	23.2084	23.5274	5	5	5	47	47	47	22.803
NaN	23.3049	24.0543	24.8262	24.9034	25.0004	24.3705	25.0349	24.7586	24.8443	25.1516	24.7511	24.4796	24.535	24.6889	24.4378	24.5979	24.3336	24.3733	23.9477	24.6527	24.0482	24.335	24.6341	23.8932	23.7443	23.5939	23.9992	23.8113	23.5721	23.7492	24.0783	24.052	24.2458	24.0513	23.6018	23.4376	23.7411	23.8821	23.4496	24.082	23.8519	23.754	12	12	12	75.2	75.2	75.2	25.289
NaN	NaN	22.013	22.5288	22.4239	22.7208	22.6291	22.7735	22.784	22.477	22.9889	22.4552	22.317	22.1973	22.5705	NaN	22.0664	21.8328	21.8687	NaN	22.6459	22.1198	22.1742	22.7287	21.4347	21.4583	22.264	21.5731	21.4113	21.7511	21.575	21.9015	22.082	21.7574	21.9545	22.6796	21.3385	21.8157	21.2929	21.6084	21.6838	22.0635	21.453	7	7	7	49.8	49.8	49.8	24.09
NaN	NaN	NaN	NaN	NaN	NaN	NaN	NaN	NaN	NaN	NaN	NaN	NaN	NaN	NaN	NaN	NaN	27.8122	27.6544	NaN	NaN	NaN	NaN	NaN	NaN	NaN	NaN	NaN	NaN	NaN	NaN	NaN	NaN	NaN	NaN	NaN	NaN	NaN	NaN	NaN	NaN	NaN	NaN	2	2	2	2.4	2.4	2.4	43.95
NaN	23.8667	25.6178	NaN	NaN	NaN	NaN	NaN	NaN	NaN	NaN	NaN	NaN	NaN	NaN	26.2847	25.3763	25.6853	NaN	24.2261	24.6271	25.4729	24.4736	NaN	NaN	NaN	NaN	NaN	NaN	NaN	NaN	23.7161	25.9154	24.8361	25.869	NaN	NaN	NaN	22.438	NaN	NaN	NaN	NaN	3	3	3	33.3	33.3	33.3	9.4224
NaN	NaN	20.374	19.5127	20.1962	20.4638	20.3375	NaN	NaN	20.0621	NaN	20.3876	20.2905	20.4713	NaN	NaN	NaN	NaN	NaN	NaN	21.1225	NaN	NaN	NaN	20.2984	NaN	NaN	20.3055	20.2706	20.3741	20.3217	20.8861	20.936	20.4133	20.3581	NaN	NaN	NaN	20.312	20.5044	NaN	20.3881	NaN	3	3	3	20.7	20.7	20.7	21.607
NaN	NaN	23.7029	23.5538	23.5626	23.3343	23.0041	24.0912	24.1722	23.8131	23.9826	23.4515	23.2271	23.3667	23.5349	23.6707	23.4018	22.1569	22.6847	NaN	23.7141	23.6598	24.8979	23.9097	23.9538	23.9276	24.4758	23.7004	24.1483	24.1033	24.1937	25.0454	24.5597	24.4517	24.4081	23.4679	23.328	24.0408	23.7669	23.4798	23.6694	23.4706	23.3246	14	14	14	44.4	44.4	44.4	49.807
20.1224	NaN	NaN	NaN	NaN	NaN	NaN	NaN	NaN	NaN	NaN	NaN	NaN	NaN	NaN	26.0451	24.1413	25.5986	25.2722	NaN	20.9161	21.0341	21.0226	NaN	NaN	NaN	NaN	NaN	NaN	NaN	NaN	NaN	20.1918	20.7088	20.1822	NaN	NaN	NaN	NaN	NaN	NaN	NaN	NaN	1	1	1	20.5	20.5	20.5	8.2263
25.9125	26.8542	27.1653	26.8289	26.8897	26.9268	27.315	26.7552	27.071	26.8602	26.9493	27.1212	27.2056	26.922	27.1283	26.6217	26.8073	26.631	26.7813	26.9498	26.2884	26.1762	26.2311	26.8523	26.7123	26.8696	27.5804	27.1775	26.9966	27.0632	27.1764	25.2747	25.7989	25.3427	25.5161	25.392	25.6127	25.5373	25.7204	27.0122	27.1524	26.8667	26.7633	18	18	18	56.1	56.1	56.1	43.507
26.8578	27.0865	27.9726	22.9331	22.8679	23.1991	26.1014	22.375	22.7204	22.7756	22.1596	23.4702	23.9958	24.2105	23.9529	29.8556	29.0012	29.8031	29.2741	25.9393	25.9058	26.407	26.2028	NaN	NaN	22.7766	25.637	NaN	NaN	NaN	NaN	24.4268	25.8088	26.1122	26.2601	21.6293	NaN	NaN	22.629	NaN	26.0979	26.1511	NaN	5	5	5	53.7	53.7	53.7	15.526
27.1782	26.607	26.757	27.835	27.8695	27.8842	27.9042	27.7034	27.8278	27.81	27.8207	28.4734	28.4792	28.381	28.3868	28.4723	28.5228	28.5654	28.4562	25.9342	26.2833	26.2121	26.0593	27.5573	27.4435	27.7962	28.107	27.5592	27.6022	27.6609	27.6469	25.3433	25.5707	25.6774	25.3928	25.9214	26.2336	25.316	26.1708	27.5147	27.6082	27.4529	27.2331	13	13	13	70.3	70.3	70.3	21.468
NaN	NaN	NaN	21.8711	21.6599	21.6781	22.2549	21.4233	21.3857	21.488	21.7018	21.3441	21.1608	NaN	21.5781	NaN	NaN	21.1209	NaN	NaN	NaN	NaN	NaN	21.4453	22.2327	21.7159	22.5677	21.7284	22.0964	21.8338	22.2349	22.5216	22.483	NaN	21.8485	22.0182	22.3512	22.8635	22.5561	22.111	22.3802	22.3316	22.586	5	5	5	17.7	17.7	17.7	39.737
NaN	NaN	NaN	22.9993	22.7554	22.8267	22.8286	22.8946	22.7532	22.8737	22.8309	22.0264	22.0526	22.1264	22.0621	NaN	NaN	NaN	NaN	NaN	22.5072	NaN	NaN	23.3281	22.9455	23.053	NaN	23.0387	22.6818	22.5113	22.7086	22.0426	NaN	22.3872	NaN	22.6531	NaN	NaN	23.0245	22.9447	21.8844	23.1527	22.5314	7	7	7	26.3	26.3	26.3	37.303
NaN	NaN	NaN	23.0319	22.8603	22.6044	23.3507	23.3397	23.3565	23.2795	23.4145	22.4341	22.7614	22.4801	22.2753	NaN	NaN	23.0128	22.5975	NaN	22.001	NaN	NaN	22.3602	22.8049	22.5542	NaN	22.9544	22.8991	22.9298	22.9482	21.3891	NaN	21.6703	21.723	23.9043	24.4975	23.2456	24.1029	23.3265	23.0925	24.2232	24.0338	4	4	4	11.3	11.3	11.3	54.219
NaN	NaN	NaN	NaN	NaN	NaN	NaN	NaN	NaN	NaN	NaN	19.1493	NaN	NaN	19.5848	NaN	NaN	NaN	NaN	NaN	NaN	NaN	NaN	NaN	NaN	NaN	NaN	NaN	NaN	NaN	NaN	19.9829	NaN	NaN	NaN	NaN	NaN	NaN	19.964	19.913	NaN	NaN	NaN	2	2	2	9.2	9.2	9.2	38.14
NaN	NaN	23.3108	23.1052	23.4521	23.1682	23.8496	24.0875	23.9846	24.0691	23.9625	NaN	22.1484	22.8689	22.2593	NaN	23.2912	23.0868	23.7498	23.8961	24.1983	23.5328	NaN	23.2105	23.7662	23.5927	23.1843	23.3838	23.5387	23.7154	23.8333	25.134	23.9129	24.7979	24.6385	25.0664	24.8075	24.6523	24.1719	23.9704	23.5354	24.2338	24.1794	6	6	6	22.9	22.9	22.9	38.607
NaN	23.8781	24.1707	24.8149	24.7207	24.6556	24.7017	24.4713	24.7614	24.3845	24.3592	24.1633	24.3045	24.2429	24.0304	24.238	23.9335	23.945	23.7307	23.8358	24.6609	24.3845	24.4555	24.0014	24.2506	24.5772	24.8017	24.2078	24.3768	24.4047	24.2517	25.4152	24.706	25.1214	25.2381	23.9797	23.7982	24.7201	24.8186	24.0759	23.8401	23.9881	24.3408	6	6	6	56.2	56.2	56.2	16.207
NaN	NaN	NaN	20.6231	20.4418	20.2001	NaN	19.9751	20.2291	20.2314	20.1248	NaN	20.3583	NaN	NaN	NaN	NaN	NaN	NaN	NaN	NaN	NaN	NaN	20.4398	20.9037	21.1615	NaN	20.726	NaN	21.006	20.8753	21.7628	NaN	21.4642	NaN	NaN	NaN	NaN	21.2228	21.6367	NaN	NaN	NaN	2	2	2	15.6	15.6	15.6	16.947
22.4053	24.4735	25.3343	27.0752	26.8715	26.7437	26.8342	26.2106	26.8038	26.0842	26.1277	26.3939	26.3405	26.4719	26.305	26.3983	26.4083	26.4235	26.1221	24.184	25.1934	23.7288	24.3754	25.3729	25.639	25.5307	26.1536	25.2457	25.3556	25.285	25.5174	24.5356	24.7086	24.6121	24.6726	24.5658	24.8011	24.6032	24.4333	24.8809	25.1362	24.8894	25.1691	12	12	12	58	58	58	26.907
NaN	NaN	20.7246	21.4826	20.9164	21.2693	21.3363	21.1855	20.5659	21.3086	21.2326	21.3831	21.158	21.3196	21.2163	NaN	NaN	NaN	NaN	NaN	20.6317	NaN	NaN	21.2654	21.4814	21.3196	NaN	20.85	20.7498	21.3281	20.8747	20.6821	20.6997	20.7466	20.9313	20.8083	21.5015	21.883	21.0127	22.3871	22.8876	22.848	23.0004	3	3	3	23	23	23	25.488
NaN	NaN	NaN	22.7846	22.3563	22.5341	22.3099	22.0238	22.2933	22.1303	21.7122	21.8055	21.4289	21.6708	21.4549	NaN	NaN	NaN	NaN	NaN	NaN	NaN	NaN	22.2643	22.7078	22.8474	NaN	22.6141	22.9165	23.0828	22.8304	20.5831	NaN	NaN	21.5712	NaN	21.7413	NaN	22.4237	23.1007	23.5375	23.0012	23.4764	10	10	10	31	31	31	46.837
NaN	NaN	NaN	23.8196	23.4203	23.4737	NaN	23.8337	23.1448	23.8824	22.7675	22.5068	22.143	22.1633	22.1571	NaN	NaN	20.1071	20.2289	21.3869	22.2225	21.996	NaN	23.3822	21.555	NaN	21.7247	22.8568	23.7062	22.246	23.3931	20.5804	20.6079	22.3953	21.2518	23.7378	NaN	NaN	23.2498	23.8665	NaN	22.0721	23.9275	4	4	4	22.8	22.8	22.8	21.365
NaN	NaN	NaN	22.3821	22.239	22.2751	22.2637	22.2417	22.223	22.1842	22.2192	NaN	22.3158	22.2586	22.3518	NaN	NaN	NaN	NaN	NaN	NaN	NaN	NaN	NaN	NaN	NaN	NaN	NaN	NaN	22.0026	NaN	NaN	NaN	22.3946	NaN	NaN	22.3604	NaN	NaN	NaN	NaN	NaN	NaN	4	4	1	43.2	43.2	11	24.159
NaN	NaN	NaN	22.3693	NaN	NaN	NaN	22.9221	NaN	22.9341	NaN	22.2765	22.2147	NaN	NaN	NaN	NaN	NaN	NaN	NaN	NaN	NaN	NaN	NaN	NaN	NaN	NaN	NaN	NaN	NaN	NaN	NaN	NaN	NaN	NaN	NaN	NaN	NaN	NaN	NaN	NaN	NaN	NaN	7	7	7	25	25	25	33.393
NaN	NaN	NaN	22.7248	22.1198	22.6031	21.9327	21.7737	22.2086	NaN	21.9932	21.5561	20.362	21.716	21.6009	NaN	NaN	NaN	NaN	NaN	20.6787	NaN	NaN	22.1398	21.905	21.4125	NaN	22.252	22.7895	22.9717	22.4644	NaN	21.6494	21.9781	22.0375	21.5583	21.6371	21.468	22.2389	22.7166	22.4862	21.791	22.4164	2	2	2	17.9	17.9	17.9	14.603
NaN	NaN	NaN	23.2102	23.2531	23.3605	23.6209	23.4596	23.2044	23.4108	23.3458	22.3987	22.0874	22.097	22.1804	22.8484	22.1208	22.8075	22.9963	NaN	21.4008	NaN	NaN	23.2919	23.6437	23.2942	21.8356	23.1408	23.0867	22.9425	23.1112	NaN	NaN	NaN	NaN	21.584	NaN	NaN	21.6049	23.0447	23.1475	23.4815	23.0679	7	7	7	30	30	30	32.91
NaN	NaN	NaN	21.1972	21.2736	20.3421	21.4391	20.6831	20.5405	20.3878	20.8845	20.863	20.8162	20.9464	20.45	NaN	NaN	NaN	NaN	NaN	NaN	NaN	NaN	20.4205	NaN	20.8183	NaN	20.4305	20.8736	20.8138	21.3062	22.4477	21.5384	22.2029	21.7497	NaN	NaN	NaN	21.3876	21.5717	NaN	22.3698	21.6207	3	3	3	31	31	31	22.217
NaN	NaN	NaN	20.9967	20.6417	20.8417	NaN	20.656	20.7312	20.444	20.655	20.9548	NaN	NaN	NaN	NaN	NaN	NaN	NaN	NaN	NaN	NaN	NaN	20.7035	NaN	NaN	NaN	20.3715	20.3247	NaN	20.4216	NaN	NaN	NaN	NaN	NaN	NaN	NaN	NaN	NaN	NaN	NaN	NaN	3	3	3	22.5	22.5	22.5	27.864
NaN	NaN	NaN	22.6506	22.1606	22.361	NaN	21.127	21.0578	21.0135	21.0031	20.7853	20.7435	NaN	20.7462	NaN	NaN	NaN	NaN	NaN	NaN	NaN	NaN	21.2406	21.459	20.3065	NaN	21.3958	21.9984	21.8173	22.2734	NaN	NaN	NaN	NaN	NaN	NaN	NaN	NaN	20.7344	NaN	NaN	NaN	3	3	3	21.1	21.1	21.1	30.492
NaN	NaN	22.524	23.0306	23.5613	23.3431	NaN	23.8697	23.7332	23.4801	23.9236	22.73	22.6521	22.6277	22.6846	NaN	NaN	NaN	NaN	NaN	NaN	NaN	NaN	23.5462	22.8974	23.5716	NaN	23.8128	23.6029	23.6312	23.5433	23.1795	NaN	NaN	22.5083	NaN	NaN	NaN	23.0696	23.2377	NaN	NaN	NaN	6	6	6	27.7	27.7	27.7	43.349
NaN	NaN	22.9466	23.1676	23.1289	22.5686	22.3539	23.3679	23.4583	23.2469	23.41	23.0287	22.7932	22.5047	23.5324	22.43	23.4901	23.0764	22.4195	NaN	23.0871	22.9832	NaN	23.044	23.3801	23.0222	22.5038	23.2808	23.0648	23.2959	23.3012	23.9031	23.275	23.5051	23.2416	23.3384	23.7008	NaN	23.4916	22.3413	22.8576	21.8238	23.1538	10	10	10	49.9	49.9	49.9	39.83
NaN	22.9094	21.9194	22.6558	22.6468	22.837	23.4545	23.1586	23.0595	22.9052	23.2025	22.6175	22.574	21.9499	22.7648	NaN	NaN	NaN	NaN	24.2797	22.995	22.7248	23.4308	23.4821	23.5242	23.626	NaN	23.2521	23.2679	23.313	23.4377	22.6716	23.09	22.8346	22.8658	24.8057	23.8998	25.0105	23.5932	24.03	24.2381	24.7199	25.0275	7	7	7	36	36	36	33.997
NaN	NaN	NaN	NaN	NaN	NaN	NaN	NaN	NaN	NaN	NaN	NaN	NaN	NaN	NaN	25.9232	25.2608	24.848	25.5444	NaN	NaN	NaN	NaN	NaN	NaN	NaN	NaN	NaN	NaN	NaN	NaN	19.3374	NaN	NaN	NaN	NaN	NaN	NaN	NaN	19.3223	NaN	NaN	NaN	2	2	2	4.9	4.9	4.9	51.591
NaN	25.4311	25.3257	24.5962	23.6252	23.0224	NaN	22.8432	23.1527	NaN	NaN	NaN	23.1953	NaN	NaN	NaN	NaN	NaN	26.8635	NaN	NaN	NaN	NaN	NaN	NaN	NaN	25.6416	NaN	NaN	22.9565	NaN	NaN	25.3453	25.141	26.8184	NaN	NaN	NaN	NaN	NaN	NaN	NaN	NaN	1	1	1	13.3	13.3	13.3	19.74
NaN	NaN	24.7274	26.0557	25.7996	25.7834	25.389	25.6357	25.5249	25.6474	25.5791	25.0442	24.8979	24.5138	24.6302	22.7932	23.067	NaN	NaN	NaN	23.5107	23.6513	22.3692	25.7049	25.9171	25.9516	24.1831	25.8748	25.69	25.9408	25.771	22.7555	23.1272	23.7747	23.3819	23.7681	23.5489	24.1933	24.4385	25.2227	25.5155	25.2378	25.4192	9	9	9	40	40	40	27.495
23.5126	24.7892	25.4555	25.4496	25.6627	25.7814	25.8814	25.3471	25.2638	25.2964	25.4216	25.16	25.3972	25.4372	25.8338	24.7045	24.6689	24.638	24.8691	24.4026	25.5034	25.3322	24.8119	25.656	25.0069	25.5454	24.4355	25.4144	25.4826	25.0851	25.363	23.4069	23.9334	23.7342	23.8808	24.785	24.8977	23.5052	24.9471	25.5422	24.2575	24.8838	24.6802	8	8	8	37.6	37.6	37.6	26.846
NaN	NaN	23.62	23.1131	23.1238	22.0552	23.2506	23.112	24.2876	23.0965	23.2123	NaN	23.5592	23.7312	23.62	24.136	25.0565	NaN	24.7171	22.8099	24.197	NaN	NaN	22.9385	23.4687	23.3033	23.0596	23.3856	22.4272	23.5367	23.337	23.7484	22.6681	23.1165	22.8909	NaN	22.8448	NaN	22.885	22.5227	NaN	NaN	NaN	6	6	6	21.3	21.3	21.3	36.909
NaN	NaN	NaN	NaN	NaN	NaN	NaN	NaN	19.9123	NaN	NaN	NaN	20.966	NaN	NaN	NaN	NaN	NaN	NaN	NaN	NaN	NaN	NaN	NaN	NaN	NaN	NaN	NaN	NaN	19.8259	20.7081	21.334	21.0847	NaN	NaN	NaN	NaN	NaN	NaN	NaN	NaN	NaN	NaN	1	1	1	28.2	28.2	28.2	7.2794
NaN	NaN	22.002	22.4633	22.813	22.7951	23.6599	22.5318	22.1446	22.8132	22.2606	22.6787	22.4692	22.4282	22.5512	22.5383	22.5065	22.2951	22.5875	NaN	NaN	NaN	NaN	NaN	22.9723	22.5514	NaN	22.4594	22.3934	22.3699	NaN	23.0344	NaN	21.9357	20.8561	22.7115	22.9605	23.0531	22.5925	22.6154	23.2653	23.583	23.1866	3	3	3	21.2	21.2	21.2	17.804
NaN	NaN	NaN	21.9513	21.9854	22.3639	22.5602	22.8053	22.4309	22.7491	22.3299	22.2229	21.7241	22.5992	22.3242	NaN	NaN	NaN	NaN	23.1882	NaN	NaN	NaN	22.6156	21.3456	22.2248	NaN	22.6248	22.1107	22.5375	22.2728	21.6952	22.9923	22.7196	NaN	NaN	NaN	NaN	21.7883	22.3038	22.7204	22.3255	22.4051	4	4	4	32.2	32.2	32.2	25.058
NaN	NaN	NaN	21.5243	21.5646	22.5082	NaN	21.207	22.2076	21.5694	21.8838	21.1651	21.0019	21.4992	21.4911	NaN	NaN	NaN	NaN	NaN	NaN	NaN	NaN	20.5061	23.1401	22.5997	22.1077	22.2021	21.4253	21.6711	21.4438	19.9851	NaN	NaN	21.3233	NaN	21.0131	NaN	21.6833	21.6	22.8831	23.0296	23.4875	3	3	3	43.1	43.1	43.1	10.818
NaN	NaN	23.6844	24.1953	23.814	23.7794	23.9462	23.2995	22.8505	22.5172	23.2117	23.3031	24.0034	23.3855	24.0154	23.3369	22.3204	24.0983	24.4971	22.3119	23.5153	22.7868	NaN	22.1624	NaN	NaN	23.64	22.6987	22.5049	21.7519	22.1425	25.4014	24.8143	25.2433	24.9855	NaN	24.0593	NaN	23.6101	NaN	NaN	NaN	NaN	4	4	4	36.3	36.3	36.3	10.954
25.3565	25.3582	26.4767	NaN	NaN	NaN	NaN	NaN	NaN	NaN	NaN	22.1662	22.705	22.6857	22.95	26.7992	26.292	27.1076	27.0579	24.6589	25.9935	26.3848	26.2188	NaN	NaN	21.9833	25.6439	NaN	NaN	NaN	NaN	24.2926	25.7182	24.7233	25.9368	NaN	NaN	NaN	22.3027	NaN	NaN	NaN	NaN	5	5	5	22.8	22.8	22.8	17.993
NaN	NaN	NaN	22.5817	22.672	23.2808	22.3388	23.2213	22.5376	23.2265	23.454	21.417	NaN	21.3567	21.9817	NaN	NaN	NaN	NaN	NaN	NaN	NaN	20.6152	23.0959	22.6678	23.4201	NaN	23.1934	23.4386	23.0127	22.6124	20.7944	NaN	NaN	NaN	NaN	NaN	NaN	21.2934	22.6416	20.0245	21.6469	20.9572	3	3	3	12.3	12.3	12.3	25.278
NaN	NaN	NaN	NaN	NaN	NaN	NaN	NaN	NaN	NaN	NaN	NaN	NaN	NaN	NaN	22.9008	NaN	22.7482	22.6406	NaN	NaN	NaN	NaN	NaN	NaN	NaN	NaN	NaN	NaN	NaN	NaN	NaN	NaN	NaN	NaN	NaN	NaN	NaN	NaN	NaN	NaN	NaN	NaN	2	2	2	4.4	4.4	4.4	40.978
NaN	NaN	23.2391	22.5533	22.3002	22.2714	22.4764	22.5275	22.2257	22.4715	22.4079	22.4789	22.6931	22.9999	22.3068	NaN	NaN	22.0742	NaN	NaN	22.2497	23.0134	NaN	22.5471	NaN	22.1717	NaN	22.2978	22.0299	22.0765	22.1559	21.9064	NaN	NaN	22.2374	21.9369	NaN	NaN	21.9265	21.5598	NaN	NaN	21.7404	4	4	4	25	25	25	22.129
NaN	NaN	NaN	22.0127	21.9595	21.8942	22.1749	21.6735	22.2497	22.3313	22.4096	NaN	NaN	21.4858	20.954	NaN	NaN	NaN	NaN	NaN	NaN	NaN	NaN	22.4882	NaN	21.7748	NaN	22.0316	22.7805	23.111	22.7265	NaN	NaN	NaN	NaN	NaN	NaN	NaN	NaN	21.9478	23.0215	21.8978	22.7537	4	4	4	58.6	58.6	58.6	18.992
NaN	NaN	23.2802	NaN	NaN	NaN	NaN	NaN	NaN	NaN	NaN	NaN	NaN	NaN	NaN	NaN	NaN	NaN	NaN	NaN	22.1313	21.6648	NaN	NaN	NaN	NaN	NaN	NaN	NaN	NaN	NaN	NaN	NaN	NaN	NaN	NaN	NaN	NaN	NaN	NaN	NaN	NaN	NaN	2	2	2	22.6	22.6	22.6	10.591
NaN	NaN	NaN	21.1433	21.282	21.1893	21.4426	21.0821	21.5433	21.094	NaN	NaN	NaN	NaN	NaN	NaN	NaN	NaN	NaN	NaN	NaN	NaN	NaN	21.7082	21.7738	21.4572	NaN	21.8683	NaN	21.2193	21.1791	NaN	NaN	21.1158	NaN	NaN	NaN	NaN	21.5437	21.7139	NaN	NaN	NaN	3	3	3	14	14	14	21.556
23.3815	24.3177	24.848	25.5021	25.6219	25.3367	25.3833	26.3164	26.2677	26.3259	26.5042	24.3088	24.4192	24.7534	24.3367	24.7907	25.3632	24.7206	25.1233	24.2751	25.3033	24.9772	25.5749	26.4608	25.74	25.816	24.7308	25.8123	26.3214	26.4222	26.1907	26.2766	25.5033	25.7962	25.8211	24.4126	24.5834	24.4593	25.1059	25.5829	25.1618	25.1813	25.1798	13	13	13	57.1	57.1	57.1	35.493
NaN	NaN	NaN	NaN	NaN	NaN	NaN	NaN	NaN	NaN	NaN	NaN	NaN	NaN	NaN	25.459	24.66	25.6275	24.9859	NaN	24.0118	23.6965	NaN	NaN	NaN	NaN	NaN	NaN	NaN	NaN	NaN	NaN	NaN	NaN	NaN	NaN	NaN	NaN	NaN	NaN	NaN	NaN	NaN	5	5	5	17.5	17.5	17.5	47.238
NaN	NaN	NaN	NaN	NaN	NaN	NaN	NaN	NaN	NaN	NaN	NaN	NaN	NaN	NaN	NaN	24.0383	24.3784	24.3147	NaN	NaN	NaN	NaN	NaN	NaN	NaN	NaN	NaN	NaN	NaN	NaN	NaN	NaN	NaN	NaN	NaN	NaN	NaN	NaN	NaN	NaN	NaN	NaN	2	2	2	1.8	1.8	1.8	53.089
NaN	NaN	NaN	NaN	NaN	NaN	NaN	NaN	NaN	NaN	NaN	NaN	NaN	NaN	NaN	NaN	NaN	NaN	NaN	NaN	NaN	NaN	NaN	NaN	21.0755	NaN	NaN	NaN	NaN	NaN	NaN	21.9868	NaN	NaN	NaN	22.2188	NaN	22.3448	22.0134	NaN	NaN	NaN	NaN	3	3	3	18.4	18.4	18.4	29.585
NaN	22.3737	21.3862	22.5487	21.1419	22.4803	NaN	NaN	NaN	NaN	NaN	23.7702	23.856	23.7818	24.1238	22.1102	21.7913	NaN	22.4003	NaN	NaN	NaN	NaN	NaN	NaN	NaN	NaN	NaN	NaN	NaN	NaN	21.3354	21.43	NaN	21.9901	NaN	NaN	NaN	NaN	NaN	NaN	NaN	NaN	5	5	5	42.8	42.8	42.8	15.134
NaN	NaN	23.0912	24.4936	24.5626	24.6148	24.6033	24.3243	24.1072	24.5448	24.4471	23.5876	23.4326	23.1054	23.4189	NaN	NaN	22.891	NaN	23.6035	23.8492	23.5588	NaN	24.8972	24.2097	24.6696	23.4352	24.4032	24.7612	24.3356	24.4052	23.1649	23.16	23.0729	23.6551	24.0989	23.8614	23.7209	24.2654	24.6826	24.3155	24.871	24.5516	11	11	11	30.8	30.8	30.8	45.681
NaN	NaN	22.3987	22.3804	22.1449	21.8536	21.4067	22.2942	22.2047	22.3382	22.4604	21.3947	22.3757	21.5568	22.2802	21.8962	22.1232	NaN	22.0086	NaN	23.511	21.9312	22.4045	22.1413	22.2583	22.1336	22.3793	22.2724	22.3315	22.391	22.3092	24.0531	24.4859	24.5578	24.3542	22.4626	23.2062	22.5649	23.0026	22.998	23.1485	NaN	NaN	8	8	8	52.6	52.6	52.6	26.047
NaN	NaN	23.6664	23.9448	24.098	23.9718	NaN	24.6965	24.2031	24.4709	24.3386	23.523	23.3476	22.9938	23.1106	NaN	NaN	NaN	NaN	22.5655	23.1683	22.5054	22.8472	24.6433	NaN	NaN	23.1817	23.9087	24.1327	24.1945	24.1164	23.0427	23.0282	23.0306	22.7148	NaN	NaN	NaN	23.7513	23.8344	NaN	NaN	NaN	6	6	6	46.3	46.3	46.3	21.197
NaN	NaN	NaN	22.5755	22.2826	22.4641	22.3676	22.2771	22.4621	22.666	22.6235	21.9939	22.2705	22.1913	22.2368	21.9346	21.9226	NaN	NaN	NaN	22.4401	NaN	NaN	22.5667	22.4977	22.7234	NaN	22.9592	22.9957	22.6974	22.8233	22.0362	22.5727	22.547	22.3198	23.216	23.2298	22.8027	23.1795	23.3649	22.7849	23.0852	22.6083	5	5	5	34	34	34	21.979
NaN	NaN	22.8589	24.2505	24.3226	24.0594	23.7435	24.0293	24.2567	24.079	23.8971	23.9195	24.1467	23.7692	24.1132	23.6099	NaN	23.7247	22.7911	NaN	24.4223	24.6718	24.0754	24.1647	24.2948	24.6938	24.4873	24.3085	24.4235	24.3586	24.3188	25.0939	24.8872	25.0695	24.7791	24.1856	24.6483	25.5682	25.2191	24.2462	23.8617	24.4611	24.5669	11	11	11	54.1	54.1	54.1	32.712
23.2423	24.4455	24.5717	25.513	25.6079	25.5996	25.3524	25.5261	25.3089	25.5482	25.4048	25.3468	25.552	25.2927	25.3008	24.6234	24.2743	24.7882	24.6835	24.9888	24.9769	24.9869	25.368	25.6357	24.9908	25.3122	24.6483	25.3338	25.5106	25.5544	25.6856	24.9217	25.2151	24.8263	24.86	24.9914	25.2255	24.6295	24.9429	25.6355	25.2754	25.2075	25.2791	15	15	15	69	69	69	27.946
24.7263	25.1987	27.4653	27.4277	27.4024	27.4961	26.9056	27.5932	27.6018	27.3687	27.6041	27.4409	27.4192	27.395	27.5374	26.9919	27.2883	26.9558	27.088	26.5835	27.8313	27.6836	27.9913	27.6272	26.7478	27.1293	27.2851	27.3059	27.371	27.2239	27.3513	28.9789	28.1421	28.5122	28.2589	27.2254	27.4132	26.9901	27.5765	27.1654	26.9987	26.6431	26.817	18	18	18	78.4	78.4	78.4	47.398
26.099	24.9666	23.7208	NaN	NaN	NaN	NaN	NaN	NaN	NaN	NaN	NaN	NaN	NaN	NaN	21.5977	21.5926	21.8166	21.7481	25.6105	23.7745	24.4793	24.1517	NaN	NaN	NaN	20.9172	NaN	NaN	NaN	NaN	21.1279	22.9082	22.5442	23.4188	NaN	NaN	NaN	19.8648	NaN	NaN	NaN	NaN	4	4	1	16.3	16.3	3.3	24.71
NaN	NaN	24.1877	23.1381	23.1911	22.6967	NaN	22.9811	22.8643	22.8092	22.8487	22.2954	22.1363	22.3573	22.4713	24.879	24.993	25.9579	23.6729	23.3882	23.695	23.4655	23.6312	22.4002	NaN	NaN	23.1378	22.4353	22.62	22.8624	22.0997	23.0671	NaN	23.6933	23.6894	NaN	NaN	NaN	22.8387	23.5099	NaN	NaN	NaN	4	4	4	30.3	30.3	30.3	14.84
31.5046	31.3971	31.2309	26.4874	26.1856	25.9061	25.9218	25.7881	26.3711	25.7329	25.8079	26.8498	27.0626	27.1383	26.9828	27.8309	27.4988	27.8673	27.6864	31.4096	30.5001	31.3723	31.4159	25.6597	26.5063	26.4582	29.7015	27.0342	26.742	26.7402	26.6728	30.1166	30.3754	30.5349	30.4544	28.7624	29.3792	27.3172	29.6155	27.1671	26.5638	27.0394	27.6427	6	6	6	82.5	82.5	82.5	10.405
NaN	NaN	NaN	18.8011	18.5072	NaN	NaN	18.4049	18.6378	18.248	NaN	NaN	NaN	18.7808	NaN	NaN	NaN	NaN	NaN	NaN	19.0706	NaN	NaN	18.3446	NaN	NaN	NaN	18.4799	NaN	NaN	NaN	20.8804	NaN	NaN	NaN	NaN	NaN	NaN	NaN	NaN	NaN	NaN	NaN	1	1	1	15.2	15.2	15.2	10.605
NaN	NaN	NaN	21.3606	21.6641	21.7946	22.2616	21.4886	21.4016	21.5358	21.5386	NaN	NaN	NaN	NaN	NaN	NaN	NaN	NaN	NaN	NaN	NaN	NaN	22.0608	21.8169	21.9786	NaN	21.6111	21.7633	21.2521	21.4168	NaN	NaN	NaN	21.6623	22.3313	22.038	21.9979	21.491	21.8085	22.3479	NaN	22.0906	4	4	4	17.4	17.4	17.4	34.3
NaN	NaN	NaN	17.7647	NaN	NaN	NaN	NaN	18.1666	NaN	17.9204	NaN	NaN	NaN	NaN	NaN	NaN	NaN	NaN	NaN	NaN	NaN	NaN	NaN	18.0909	18.4669	NaN	18.0237	NaN	18.434	18.3813	NaN	NaN	NaN	NaN	NaN	NaN	NaN	NaN	NaN	NaN	NaN	NaN	2	2	2	7	7	7	40.81
NaN	NaN	NaN	NaN	NaN	NaN	NaN	NaN	NaN	NaN	NaN	NaN	NaN	NaN	NaN	NaN	NaN	NaN	NaN	NaN	NaN	NaN	NaN	NaN	NaN	NaN	NaN	NaN	NaN	NaN	NaN	21.1364	20.6516	20.7242	20.6964	NaN	NaN	NaN	20.4505	NaN	NaN	NaN	NaN	2	2	2	7	7	7	46.267
NaN	NaN	24.5234	NaN	21.4001	NaN	NaN	NaN	22.8024	NaN	22.9602	NaN	22.4001	NaN	NaN	27.3724	26.7203	28.4578	27.9241	NaN	22.3873	NaN	NaN	22.846	NaN	NaN	NaN	NaN	NaN	NaN	NaN	NaN	21.4396	23.3028	NaN	NaN	NaN	NaN	NaN	NaN	NaN	NaN	NaN	4	4	4	16.2	16.2	16.2	22.648
NaN	NaN	NaN	NaN	NaN	NaN	NaN	NaN	NaN	NaN	NaN	NaN	NaN	NaN	NaN	NaN	NaN	NaN	NaN	NaN	NaN	NaN	NaN	NaN	NaN	NaN	NaN	NaN	NaN	NaN	NaN	22.6525	NaN	22.3118	NaN	NaN	NaN	NaN	NaN	NaN	NaN	NaN	NaN	2	2	2	37.7	37.7	37.7	13.547
NaN	NaN	NaN	NaN	NaN	21.8842	NaN	23.0776	22.4333	22.8513	22.787	NaN	NaN	NaN	NaN	NaN	NaN	NaN	NaN	NaN	NaN	NaN	NaN	22.4404	NaN	NaN	NaN	22.3351	22.1348	NaN	22.1509	NaN	NaN	NaN	NaN	NaN	NaN	NaN	NaN	NaN	NaN	NaN	NaN	1	1	1	12.7	12.7	12.7	16.678
NaN	NaN	21.5011	20.6428	NaN	NaN	20.7225	20.7157	21.4092	20.5606	21.103	NaN	NaN	NaN	NaN	NaN	NaN	NaN	NaN	21.7353	22.8273	22.8284	23.5367	NaN	NaN	NaN	NaN	22.2615	21.6271	NaN	22.5017	23.6769	23.1894	23.6074	23.447	23.4239	23.5804	23.7906	23.3518	22.0714	22.2482	22.3098	22.0068	3	3	3	33.8	33.8	33.8	14.541
NaN	NaN	NaN	NaN	NaN	NaN	NaN	NaN	NaN	NaN	NaN	NaN	NaN	NaN	NaN	NaN	NaN	NaN	NaN	NaN	NaN	NaN	NaN	NaN	22.1755	22.0276	NaN	NaN	NaN	NaN	NaN	NaN	NaN	NaN	NaN	NaN	NaN	NaN	NaN	NaN	NaN	NaN	NaN	3	3	3	23.4	23.4	23.4	21.895
24.3833	25.9284	25.5631	26.4942	26.5372	26.5921	25.9265	26.5007	26.2134	26.5122	26.6633	25.5964	25.7282	25.6949	25.7255	25.3679	25.0213	25.0562	25.0937	25.487	25.4612	25.0641	25.0158	26.9808	26.5035	26.6172	25.3332	26.6492	26.7099	26.6497	26.7566	25.5531	25.1925	25.6407	25.6201	24.941	25.5871	25.4964	25.9213	26.8552	26.3428	26.2103	26.1537	12	12	12	53.1	53.1	53.1	40.716
NaN	23.3281	23.7437	24.7856	24.9024	25.1975	24.9222	25.302	25.0961	25.3336	25.4306	23.8786	23.7366	23.9675	23.869	21.9089	NaN	NaN	NaN	23.9738	24.3955	23.8605	24.2644	25.6463	24.951	25.0396	24.2659	25.4214	25.0898	25.2679	25.1592	23.9517	23.8387	23.9287	23.8777	24.7163	24.4387	23.1251	25.1911	25.3006	24.1498	24.1074	24.7023	6	6	6	44.7	44.7	44.7	24.254
NaN	NaN	NaN	22.6488	22.6561	22.658	23.4021	22.1621	22.2665	22.5431	22.428	22.5592	23.0851	23.0685	23.1302	NaN	NaN	NaN	NaN	NaN	22.5905	22.6998	NaN	21.566	22.8188	22.1449	NaN	21.8597	22.3159	22.0351	22.1682	23.037	22.7819	22.6159	22.2993	22.6221	22.8749	23.578	22.3152	22.9136	23.1448	23.3314	22.62	5	5	5	29.3	29.3	29.3	23.512
NaN	NaN	23.2713	24.0736	24.0069	23.8542	24.529	24.2802	24.0844	24.1887	24.1506	23.4339	23.458	23.7181	23.5896	NaN	NaN	NaN	NaN	NaN	23.1891	23.5559	23.0941	24.4127	24.1052	24.3028	23.5267	24.2277	24.1699	24.4679	24.0256	23.7119	23.5603	23.7464	23.7346	23.8383	23.5839	23.5638	23.6729	24.4193	24.6303	24.5005	24.3579	10	10	10	49.8	49.8	49.8	27.669
23.0482	23.6169	24.1927	24.8022	24.212	24.7669	23.6856	23.6784	23.842	23.7137	23.9697	24.7765	25.0453	24.9079	24.7116	24.4118	25.231	24.2576	24.6925	23.781	24.6872	25.0524	25.3087	23.7227	23.2787	23.4973	25.4058	23.5018	23.8535	23.5525	24.5483	24.6559	24.6548	25.0974	25.0247	24.1994	23.8335	NaN	23.7386	24.3735	21.4374	23.3488	23.5968	5	5	5	37	37	37	15.927
NaN	NaN	NaN	NaN	NaN	NaN	NaN	NaN	NaN	NaN	NaN	NaN	NaN	NaN	NaN	27.2829	26.6594	27.0329	26.6574	NaN	20.7524	21.0973	NaN	NaN	NaN	NaN	NaN	NaN	NaN	NaN	NaN	20.1655	20.3692	NaN	20.3694	NaN	21.7443	NaN	NaN	19.7979	NaN	NaN	NaN	3	3	3	13.2	13.2	13.2	31.511
NaN	NaN	NaN	21.6444	21.273	21.2947	21.7833	21.2395	21.5307	20.9234	20.3896	21.5011	22.148	NaN	21.4728	NaN	NaN	NaN	NaN	NaN	NaN	NaN	NaN	NaN	21.1605	21.5334	NaN	21.4973	21.6584	21.7928	22.0949	NaN	NaN	NaN	NaN	NaN	NaN	NaN	NaN	21.0102	21.1531	NaN	21.5403	4	4	4	16	16	16	35.782
NaN	NaN	24.4671	23.5349	23.18	23.4433	23.544	23.3138	23.073	23.3628	23.412	23.0435	23.0233	23.2512	23.1544	NaN	22.8721	22.9319	22.8457	23.7485	23.7094	23.3023	23.1389	23.104	22.573	22.7958	NaN	22.6543	22.5722	22.4269	21.9252	22.7173	23.5228	23.5157	23.4981	NaN	NaN	NaN	22.3791	21.9326	NaN	NaN	NaN	7	7	7	57.4	57.4	57.4	18.215
23.26	24.225	NaN	NaN	NaN	NaN	NaN	NaN	NaN	NaN	NaN	NaN	NaN	NaN	NaN	NaN	NaN	NaN	NaN	NaN	NaN	NaN	NaN	NaN	NaN	NaN	NaN	NaN	NaN	NaN	NaN	NaN	NaN	NaN	NaN	NaN	NaN	NaN	NaN	NaN	NaN	NaN	NaN	1	1	1	3.7	3.7	3.7	60.023
NaN	NaN	NaN	NaN	NaN	NaN	NaN	NaN	NaN	NaN	NaN	NaN	NaN	NaN	NaN	NaN	NaN	NaN	NaN	NaN	20.1431	20.2318	NaN	NaN	NaN	NaN	NaN	NaN	NaN	NaN	NaN	NaN	20.1118	NaN	NaN	NaN	NaN	NaN	21.5273	NaN	NaN	NaN	NaN	3	3	3	10	10	10	35.462
NaN	NaN	23.7024	22.9075	22.9286	22.6278	23.1768	22.5545	22.9418	22.6982	22.6907	22.626	22.6693	22.6878	22.1816	23.439	NaN	NaN	23.6232	24.7747	24.3813	22.8027	22.6479	22.8946	22.3095	22.6285	23.6804	23.0634	23.4424	23.297	22.9079	23.4397	24.2503	23.8078	23.7255	25.4006	25.1867	25.7414	24.4228	23.7144	24.5998	24.0761	24.8416	7	7	7	46.5	46.5	46.5	20.422
NaN	NaN	NaN	NaN	19.828	NaN	NaN	19.6425	NaN	NaN	19.7582	NaN	NaN	NaN	NaN	NaN	NaN	NaN	NaN	NaN	NaN	NaN	NaN	NaN	NaN	NaN	NaN	NaN	NaN	NaN	19.5177	NaN	NaN	NaN	NaN	NaN	NaN	NaN	NaN	NaN	NaN	NaN	NaN	2	2	2	12.5	12.5	12.5	28.872
28.951	28.9966	29.2743	29.8694	29.8351	29.7505	29.9157	29.8776	29.9107	29.8727	29.7675	29.9539	29.9485	29.8747	30.0172	29.5781	29.4103	29.4809	29.4744	28.7581	28.9739	28.8802	28.8386	29.6662	29.5029	29.5087	29.7199	29.6989	29.7498	29.841	29.7875	29.1003	29.1501	29.1371	29.1951	28.9917	29.186	28.7208	29.1643	29.5832	29.2834	29.2431	29.3021	49	49	48	73.5	73.5	71.9	93.733
NaN	NaN	NaN	23.6865	23.8836	NaN	NaN	24.0623	NaN	24.1726	24.0979	NaN	NaN	NaN	NaN	NaN	NaN	NaN	NaN	NaN	NaN	NaN	NaN	25.2557	NaN	23.7435	NaN	24.2624	23.8885	NaN	23.7734	NaN	NaN	NaN	NaN	NaN	NaN	NaN	NaN	23.7559	NaN	NaN	NaN	2	2	2	11.7	11.7	11.7	19.209
NaN	NaN	NaN	NaN	20.8321	20.9071	NaN	NaN	NaN	NaN	NaN	NaN	NaN	NaN	NaN	NaN	NaN	NaN	NaN	NaN	NaN	NaN	NaN	NaN	NaN	NaN	NaN	NaN	NaN	NaN	NaN	NaN	NaN	NaN	NaN	NaN	NaN	NaN	NaN	NaN	NaN	NaN	NaN	2	2	2	19.7	19.7	19.7	17.047
NaN	NaN	NaN	NaN	19.7957	20.0852	NaN	NaN	NaN	NaN	NaN	20.9584	21.211	21.4053	22.407	25.8619	25.4218	25.1301	25.4204	NaN	NaN	NaN	NaN	NaN	NaN	NaN	NaN	NaN	NaN	NaN	NaN	NaN	NaN	NaN	NaN	NaN	NaN	NaN	NaN	NaN	NaN	NaN	NaN	4	4	4	13.6	13.6	13.6	40.869
NaN	NaN	NaN	23.259	23.2407	23.366	22.3207	23.6728	23.2396	23.212	23.6458	22.6274	22.3221	22.5796	22.3268	NaN	NaN	NaN	NaN	NaN	23.3399	NaN	NaN	23.6411	23.5341	23.5573	NaN	23.1598	23.3947	23.6466	23.3335	22.162	NaN	NaN	22.2909	NaN	21.9015	NaN	22.792	23.7636	NaN	25.1803	26.3126	5	5	5	33.3	33.3	33.3	24.267
NaN	NaN	22.4193	22.0722	22.2558	22.2442	22.6443	22.6213	22.5262	22.7833	22.9762	21.6265	21.5813	21.0045	21.2425	NaN	NaN	NaN	NaN	NaN	22.4857	22.9121	22.4156	23.0396	23.3302	23.3788	22.8388	22.9635	23.2774	22.8622	23.0117	22.7802	22.775	23.3335	22.8911	23.7158	24.0423	24.317	23.7969	22.5786	23.1702	23.9185	23.9563	6	6	6	31	31	31	45.014
28.3142	28.2159	26.9123	24.7076	24.7779	25.1039	25.4428	24.8133	25.1483	24.6961	24.9587	25.5064	25.7117	25.861	25.8167	29.9235	29.2029	29.6402	29.4598	27.404	27.1433	27.1873	27.0695	24.3207	23.6585	23.9771	26.0952	24.7306	23.7051	24.1175	24.1132	26.1765	26.3851	26.5845	26.94	25.4504	25.8018	24.008	25.5088	24.4461	23.7825	23.938	24.6181	4	4	3	71.3	71.3	53.2	9.9398
NaN	23.2747	23.585	23.8459	23.6704	23.7084	23.3019	23.7437	23.7745	23.7897	23.8195	23.2062	23.2223	23.4492	23.5919	22.5997	23.0437	22.5062	22.725	23.5122	23.8415	23.8011	23.3952	23.8087	24.0511	24.28	24.2733	24.1223	24.1068	24.1619	23.9932	24.4033	23.9009	23.9992	24.1328	24.5361	24.6784	24.8779	24.7421	24.1313	24.544	24.5289	24.3613	12	12	12	56.3	56.3	56.3	30.587
NaN	NaN	NaN	20.6104	20.9459	20.6587	NaN	21.2722	21.5863	21.1122	20.9463	NaN	NaN	NaN	NaN	NaN	NaN	NaN	NaN	NaN	NaN	NaN	NaN	21.4314	NaN	21.8077	NaN	21.8412	21.3611	22.0854	21.3214	20.5549	NaN	NaN	NaN	NaN	NaN	NaN	20.4003	NaN	NaN	NaN	NaN	4	4	4	44.1	44.1	44.1	20.067
24.4611	NaN	24.3048	24.876	24.8271	24.8356	25.2828	24.8577	24.9852	25.0133	24.929	24.4736	24.5922	24.5145	24.3471	23.7948	23.2963	23.6639	23.6944	23.312	24.51	24.2256	24.4265	24.9993	25.4633	25.2468	24.4618	24.97	25.1114	24.9235	24.9672	25.2577	24.8032	24.7998	24.6721	24.7473	25.2729	25.1444	24.8195	25.3509	25.4039	25.5433	25.496	12	12	12	45.3	45.3	45.3	43.39
NaN	NaN	NaN	20.8593	NaN	20.909	NaN	20.9785	20.725	21.3179	20.9591	20.1531	20.1403	NaN	NaN	NaN	NaN	NaN	NaN	NaN	NaN	NaN	NaN	21.2731	21.3056	21.0886	NaN	21.156	20.8876	21.0843	21.7372	20.9204	NaN	NaN	NaN	NaN	NaN	NaN	20.8613	21.8712	NaN	NaN	NaN	2	2	2	11.3	11.3	11.3	16.395
NaN	NaN	NaN	22.0619	22.578	22.3364	NaN	21.6205	21.6928	21.5181	21.8213	21.2247	21.2637	21.2122	21.506	NaN	21.3653	NaN	NaN	NaN	NaN	NaN	NaN	NaN	NaN	20.9308	NaN	20.9479	NaN	20.8946	20.871	NaN	NaN	NaN	NaN	NaN	NaN	NaN	NaN	NaN	NaN	NaN	NaN	2	2	2	48.3	48.3	48.3	8.9337
22.8412	NaN	25.1465	26.4226	26.5537	26.1661	26.5885	26.7516	26.5414	26.8491	26.7915	25.8455	25.7877	25.6412	25.9979	25.101	24.6607	24.4146	24.5529	23.3129	23.9781	22.8807	23.2938	26.1862	26.1812	25.7551	25.0368	26.3137	26.1572	26.0514	25.8999	23.1496	22.2923	22.8166	22.6697	22.3523	22.3414	21.9722	23.1154	25.546	24.9788	24.4893	24.6688	13	13	13	48.1	48.1	48.1	29.498
NaN	NaN	NaN	21.0897	20.9365	20.6494	NaN	21.3929	21.2063	21.2103	21.1759	NaN	NaN	NaN	NaN	NaN	NaN	NaN	NaN	NaN	NaN	NaN	NaN	21.7834	NaN	20.9341	NaN	21.2741	21.0765	21.3174	21.1184	NaN	NaN	NaN	NaN	NaN	NaN	NaN	NaN	21.2293	NaN	NaN	NaN	5	5	5	17.8	17.8	17.8	44.315
NaN	NaN	NaN	21.9998	22.2644	22.2807	22.2912	21.8715	NaN	22.0139	21.8957	22.96	22.5595	22.6691	22.4943	NaN	NaN	NaN	NaN	NaN	NaN	NaN	NaN	21.4676	NaN	NaN	NaN	21.5651	21.4599	NaN	21.6902	NaN	NaN	NaN	NaN	NaN	NaN	NaN	NaN	NaN	NaN	NaN	NaN	2	2	2	9	9	9	30.971
NaN	NaN	NaN	21.2361	20.9233	20.9584	NaN	20.6804	21.3878	20.6067	21.057	NaN	20.1921	21.548	21.6122	22.2706	NaN	21.0538	NaN	NaN	21.5249	NaN	NaN	NaN	NaN	NaN	NaN	20.7685	20.4573	21.5882	20.9703	25.4375	22.406	23.5652	23.5879	22.9895	22.6833	23.8085	23.3052	20.441	22.2403	20.8373	20.5451	12	12	12	38.5	38.5	38.5	54.272
25.5761	24.1323	24.5607	24.7782	24.7428	24.7045	24.2753	24.4267	25.1811	24.1975	24.4015	24.8036	25.2259	25.4164	25.3494	26.6319	NaN	26.768	26.8307	25.0569	25.5029	25.6776	25.2272	24.2281	23.8654	22.8232	24.9476	24.4578	24.0985	24.4135	24.2098	26.4102	26.232	26.1914	26.0932	24.8273	24.9151	25.1512	24.3288	23.7272	24.1035	24.1477	24.0098	2	2	2	55.2	55.2	55.2	7.342
NaN	NaN	24.273	25.6932	25.8918	25.9898	25.3879	26.0024	25.6918	26.0967	25.9485	25.5176	25.5483	25.6098	25.7218	23.9129	23.2939	23.7878	23.4704	24.1423	24.3022	24.1092	24.0008	26.0878	25.0319	25.3631	23.1843	25.8496	26.0134	25.821	25.5194	23.4554	23.5127	23.4064	23.3537	23.5104	23.6347	23.7819	23.7823	25.7583	24.82	25.1961	23.9708	10	10	10	33.1	33.1	33.1	40.011
NaN	NaN	NaN	NaN	NaN	NaN	NaN	NaN	NaN	NaN	NaN	NaN	NaN	NaN	NaN	NaN	NaN	NaN	NaN	NaN	20.8916	NaN	NaN	NaN	NaN	NaN	NaN	NaN	NaN	NaN	NaN	21.7661	21.8326	21.3104	21.372	22.2817	22.0469	NaN	22.2086	NaN	NaN	NaN	NaN	3	3	3	24.6	24.6	24.6	15.115
NaN	NaN	NaN	20.5644	20.7865	20.7045	NaN	20.6536	20.7385	20.6596	20.6419	20.6699	NaN	NaN	NaN	NaN	NaN	NaN	NaN	NaN	NaN	NaN	NaN	20.7238	NaN	NaN	NaN	20.9854	20.2643	20.5506	20.4588	NaN	NaN	NaN	NaN	NaN	NaN	NaN	NaN	NaN	NaN	NaN	NaN	4	4	4	15.5	15.5	15.5	45.421
NaN	NaN	NaN	21.4505	NaN	19.7863	21.0568	21.2219	NaN	20.7167	21.328	NaN	NaN	NaN	NaN	NaN	NaN	NaN	NaN	NaN	NaN	NaN	NaN	NaN	NaN	20.8116	NaN	19.6866	21.2591	20.5803	NaN	NaN	NaN	NaN	NaN	NaN	NaN	NaN	NaN	20.3817	NaN	NaN	NaN	3	3	3	10.4	10.4	10.4	47.217
22.809	24.7569	24.1356	25.1549	25.1306	25.0493	24.4638	25.0249	24.8024	24.8768	24.9004	24.4774	24.595	24.3296	24.8365	23.7917	23.3452	NaN	NaN	24.7183	25.4176	25.3039	24.7704	25.2417	25.0588	24.8044	23.4778	25.0101	24.938	25.0158	25.0962	24.0988	24.5527	24.0725	24.4744	24.0315	24.1345	24.4148	24.6144	25.087	24.5924	24.2548	24.6401	10	10	10	35.3	35.3	35.3	40.429
NaN	NaN	NaN	21.767	21.6602	21.5069	21.7284	21.8997	21.6298	NaN	21.698	21.5692	21.4989	21.728	21.6302	NaN	NaN	NaN	NaN	NaN	NaN	NaN	NaN	21.8289	NaN	NaN	NaN	NaN	NaN	NaN	21.6729	22.5559	NaN	NaN	NaN	22.8118	NaN	22.9072	23.3242	22.0069	22.1632	NaN	22.2276	7	7	7	19.9	19.9	19.9	67.826
28.0041	27.8892	28.4612	23.6178	23.7052	23.4143	24.2924	22.3635	23.2506	22.7365	22.546	24.5785	24.157	24.9129	24.6234	28.9766	28.4628	28.9499	28.8713	27.0749	27.3444	27.7687	27.6457	20.4118	21.9578	22.4663	26.3697	21.0699	22.0758	20.7907	NaN	26.3961	27.4642	27.6202	27.9254	25.0297	24.576	22.7467	24.0156	21.4239	22.0534	22.2483	21.6246	5	5	5	27.4	27.4	27.4	33.357
NaN	NaN	21.7112	22.4484	22.0417	21.8498	NaN	22.2392	21.9841	22.193	22.423	21.2772	21.3691	21.5611	21.2557	NaN	NaN	NaN	NaN	NaN	20.6692	NaN	NaN	21.9545	21.5662	21.773	NaN	22.2985	22.0393	22.3324	22.3623	21.0057	NaN	20.2355	NaN	NaN	NaN	NaN	21.1839	22.6131	NaN	NaN	NaN	3	3	3	14.7	14.7	14.7	42.092
NaN	NaN	NaN	23.08	22.6567	23.0056	22.9929	22.3785	23.1108	21.2996	22.6378	22.6063	22.5626	22.1145	22.0758	23.6219	24.4982	23.9707	24.0316	NaN	23.997	22.6534	22.6844	22.2042	22.2096	22.0352	NaN	22.1498	21.7956	22.0126	21.753	24.6858	24.7338	24.797	25.0277	22.7365	23.786	22.7074	24.0418	22.652	22.242	22.4015	22.3886	6	6	6	50	50	50	15.904
NaN	NaN	NaN	NaN	NaN	NaN	NaN	NaN	NaN	NaN	NaN	NaN	NaN	NaN	NaN	NaN	NaN	NaN	NaN	NaN	NaN	NaN	NaN	NaN	NaN	NaN	NaN	NaN	NaN	NaN	NaN	NaN	NaN	NaN	NaN	NaN	NaN	23.3378	21.2185	NaN	NaN	NaN	NaN	6	6	6	7	7	7	89.191
NaN	NaN	NaN	22.3561	22.2415	21.7042	21.7083	NaN	NaN	21.7149	21.7424	21.0816	21.2747	21.2233	21.0924	NaN	NaN	NaN	NaN	NaN	NaN	NaN	NaN	21.5862	21.3339	21.6649	NaN	NaN	NaN	20.913	21.3369	NaN	NaN	NaN	NaN	NaN	20.6613	NaN	21.301	21.7622	21.188	NaN	21.0178	3	3	3	18.6	18.6	18.6	31.688
NaN	NaN	NaN	19.8609	NaN	NaN	NaN	NaN	NaN	NaN	NaN	20.1644	NaN	NaN	NaN	NaN	NaN	NaN	NaN	NaN	NaN	NaN	NaN	NaN	21.3918	20.5578	NaN	NaN	NaN	NaN	NaN	NaN	NaN	NaN	NaN	NaN	NaN	NaN	NaN	20.2276	20.501	NaN	20.6564	3	3	3	9.5	9.5	9.5	52.977
NaN	NaN	21.9502	22.763	22.6949	22.6885	22.3035	22.2725	22.8299	22.6431	22.5123	21.6211	21.3734	21.999	21.883	NaN	NaN	NaN	NaN	NaN	NaN	NaN	NaN	22.8192	22.6425	23.1193	NaN	22.6117	22.6561	22.6649	22.9913	21.809	22.2464	NaN	NaN	21.9045	21.8346	NaN	21.9776	22.798	22.854	23.1538	22.5581	9	9	9	50.5	50.5	50.5	28.757
NaN	NaN	NaN	NaN	NaN	NaN	NaN	NaN	21.4629	NaN	NaN	NaN	NaN	NaN	NaN	NaN	NaN	NaN	NaN	NaN	NaN	NaN	NaN	NaN	21.3415	21.3129	NaN	NaN	NaN	NaN	NaN	NaN	NaN	NaN	NaN	NaN	NaN	NaN	NaN	NaN	NaN	NaN	NaN	2	2	2	8.5	8.5	8.5	29.228
22.2621	NaN	23.9965	23.992	23.8032	23.6995	23.328	23.8464	23.7116	23.895	23.9696	23.7918	23.4925	23.6626	23.9239	23.6619	23.4601	23.7492	23.5321	NaN	23.4974	23.5657	23.5769	23.6946	23.3798	23.287	23.0834	23.0908	23.4507	23.2172	23.4747	23.7523	22.9796	23.2322	23.1736	NaN	22.4477	22.7355	23.0606	22.7911	23.0554	22.6075	23.308	9	9	9	36.4	36.4	36.4	39.941
NaN	NaN	NaN	23.5991	23.3526	23.4276	23.3878	24.1859	23.6755	23.8984	24.0566	23.0729	23.0993	NaN	23.1266	NaN	NaN	NaN	NaN	NaN	NaN	NaN	NaN	24.0175	23.3806	23.517	23.2119	23.2278	23.7409	23.7713	23.8171	NaN	23.4722	23.5211	23.5672	NaN	NaN	22.7367	23.2449	23.1626	22.6959	22.6008	22.5571	4	4	4	23.5	23.5	23.5	34.124
NaN	NaN	21.0593	21.619	21.2846	21.6472	NaN	21.9502	20.8792	21.0452	20.9375	21.2397	20.605	21.1182	20.8693	22.7926	22.4683	22.8521	23.1614	NaN	NaN	NaN	NaN	NaN	NaN	NaN	NaN	NaN	NaN	21.4306	21.416	NaN	NaN	21.9421	NaN	NaN	NaN	NaN	NaN	NaN	NaN	NaN	NaN	5	5	5	25.7	25.7	25.7	28.808
NaN	NaN	NaN	20.6787	20.3846	NaN	NaN	19.0105	19.602	19.5006	19.113	NaN	20.1186	NaN	20.2568	NaN	NaN	NaN	NaN	NaN	21.7401	NaN	NaN	NaN	NaN	NaN	NaN	19.5169	20.8513	19.4555	NaN	22.9691	23.3515	21.0613	22.5958	NaN	21.3692	NaN	22.2384	21.463	NaN	NaN	20.6285	4	4	4	15.8	15.8	15.8	47.405
NaN	NaN	NaN	22.2206	22.1155	21.9883	22.2769	22.2216	22.2799	21.8657	21.9995	NaN	22.0165	21.7615	NaN	NaN	NaN	NaN	NaN	NaN	NaN	NaN	NaN	21.2916	21.8245	22.3197	NaN	21.8181	22.4341	22.2114	21.6419	23.635	NaN	22.8286	22.2695	23.2522	NaN	22.6009	22.9638	NaN	21.2609	22.6985	NaN	13	13	13	39.4	39.4	39.4	50.441
NaN	24.5366	24.0335	24.2381	23.9735	24.1197	24.0315	24.178	24.4871	24.4592	24.426	24.4077	24.3581	24.4174	24.4033	25.0952	24.1917	24.6746	24.7533	23.618	24.6352	24.3993	24.8422	23.3885	23.9632	23.0941	24.3928	23.5292	23.705	23.5709	23.2784	25.2974	24.522	24.8428	24.7662	24.3288	24.3619	24.1366	24.6677	23.6893	23.703	23.3863	23.8064	5	5	1	47.9	47.9	6.8	12.565
NaN	24.0283	23.8407	25.236	25.0309	24.9503	24.9021	25.0955	24.9449	25.1306	25.1358	24.4134	24.2718	24.643	24.3842	22.7129	22.1004	22.5679	21.7826	23.2791	24.6575	24.6185	24.5989	25.1631	24.7841	24.4428	23.7548	24.94	24.8842	24.9645	25.0296	24.2729	24.4205	24.2113	24.3657	24.4956	24.4613	24.3011	25.2975	25.0079	24.61	24.447	24.8907	8	8	8	24.7	24.7	24.7	54.021
21.9015	23.9754	24.1194	24.7674	24.3405	24.5671	24.3401	24.873	24.8191	24.9796	24.9716	23.9998	23.498	24.2194	23.8301	23.0088	NaN	NaN	NaN	23.6338	24.2958	24.4024	24.1551	24.9045	24.8803	23.7995	21.859	24.6357	24.6373	24.5582	24.2053	22.838	22.1935	22.9599	23.1119	23.4454	23.3724	22.2323	24.149	24.7541	23.7919	23.4081	23.9137	5	5	5	21.7	21.7	21.7	28.194
26.8123	27.5579	27.2255	28.0103	27.8776	27.9455	26.995	27.2769	27.2194	27.2601	27.3179	27.4563	27.589	27.3904	27.5879	27.9803	27.3962	27.7383	27.6741	26.7514	26.8538	27.1875	26.6672	27.048	26.8221	26.9317	27.1533	26.9749	26.7436	27.0808	26.4883	26.2932	26.8926	26.8662	27.0863	24.814	24.8931	24.4019	25.9845	25.3422	24.5984	24.6333	24.9089	7	7	7	63.2	63.2	63.2	19.36
NaN	NaN	NaN	22.1591	22.0081	21.8306	21.9138	22.5484	22.5722	22.7973	22.6617	21.6309	21.4975	NaN	NaN	NaN	NaN	NaN	NaN	NaN	23.1465	23.3138	22.6999	22.9854	23.1687	23.0694	NaN	22.8706	23.0854	23.4685	23.2514	23.1861	22.6576	22.9594	23.4004	23.4733	23.7225	23.6417	23.6628	23.3264	23.1401	23.1359	23.5015	3	3	3	37	37	37	14.893
NaN	NaN	NaN	23.0105	22.7486	22.7838	22.3663	23.0936	23.2032	23.0524	23.2142	22.2042	22.7139	22.3875	22.4386	NaN	NaN	23.3003	NaN	NaN	21.8347	NaN	22.8726	23.3423	23.2261	23.2711	23.6738	23.4377	23.6253	23.662	23.6684	23.2832	22.8506	22.899	22.7849	23.7766	23.5538	22.0044	23.3396	23.6657	22.7885	23.0886	23.114	8	8	8	37.2	37.2	37.2	42.425
23.614	NaN	23.9173	23.9791	23.6434	23.4466	24.0295	23.3251	24.2484	23.3358	23.2931	25.2171	25.3252	25.3684	25.485	26.244	26.3212	26.3954	26.2591	23.6922	25.9126	25.7659	25.9212	22.6934	23.5115	23.2186	25.7156	23.5218	23.4564	23.388	23.0958	26.8	26.208	26.7446	26.6934	25.5587	25.6598	25.7192	25.4998	23.6709	23.7773	23.7436	23.8053	4	4	4	75.8	75.8	75.8	6.8975
NaN	23.1708	NaN	NaN	NaN	19.2018	NaN	NaN	NaN	NaN	NaN	NaN	NaN	NaN	NaN	27.3154	26.57	27.2663	26.8517	NaN	21.2213	NaN	NaN	NaN	NaN	NaN	NaN	NaN	NaN	NaN	NaN	NaN	21.8081	NaN	NaN	NaN	NaN	NaN	NaN	NaN	NaN	NaN	NaN	10	10	8	26.1	26.1	22	50.725
NaN	NaN	22.889	24.0343	23.6306	24.0812	23.5777	24.1829	23.8745	24.1743	24.2515	21.8804	21.7168	NaN	21.6145	20.902	NaN	20.9263	21.0162	21.9179	22.0252	21.4598	21.61	24.2888	23.7101	23.3072	21.7265	24.0127	23.7185	23.831	24.1514	21.4395	NaN	21.2138	21.6583	NaN	21.8977	NaN	22.5173	24.3133	22.8598	23.8283	23.603	5	5	5	35.6	35.6	35.6	17.542
NaN	NaN	NaN	18.1963	17.3442	17.8168	18.9325	17.497	18.6487	17.9047	18.4809	18.4536	NaN	NaN	NaN	NaN	NaN	NaN	NaN	NaN	NaN	NaN	NaN	18.5768	NaN	19.18	NaN	18.0974	19.0423	18.086	19.0868	NaN	NaN	NaN	NaN	NaN	NaN	NaN	NaN	19.1716	19.9069	20.6332	19.9245	2	2	2	20.9	20.9	20.9	20.508
NaN	NaN	21.8193	23.4909	23.1254	23.2048	23.0454	23.5797	23.5747	23.377	23.5619	23.1861	23.3131	23.2229	23.102	NaN	NaN	NaN	22.7778	NaN	22.267	NaN	NaN	24.0277	23.8557	23.8893	22.2113	24.1901	24.0189	24.1231	24.1491	22.5958	22.3448	23.0033	22.7995	23.4589	24.1296	23.8599	24.2551	24.553	24.34	24.7885	24.7881	20	20	20	36.6	36.6	36.6	81.099
NaN	NaN	NaN	22.495	NaN	22.2631	22.5986	22.8657	22.9644	22.754	NaN	NaN	NaN	NaN	NaN	NaN	NaN	NaN	NaN	NaN	NaN	NaN	NaN	NaN	22.7168	22.9614	NaN	NaN	22.8773	NaN	NaN	NaN	NaN	NaN	NaN	NaN	NaN	NaN	NaN	NaN	NaN	NaN	NaN	17	2	2	42	2.6	2.6	60.671
25.8928	26.4308	27.1964	28.6576	28.6325	28.5733	27.7569	28.8358	28.5937	28.9159	28.8182	27.5051	27.4139	27.3359	27.5628	26.3419	26.1318	26.2799	26.3312	26.6077	26.9316	27.0509	26.7031	28.9561	28.018	28.4203	27.3045	28.5789	28.7945	28.82	28.6308	26.4535	26.6064	26.6918	26.9171	26.1183	26.9069	26.629	28.0321	28.229	26.9751	26.8664	26.9977	9	9	9	21.7	21.7	21.7	62.187
26.5809	26.9134	26.0862	25.3588	25.6375	25.5047	26.3984	24.7434	24.6327	24.687	24.4561	25.8202	25.6559	25.8698	25.6855	25.3927	25.3335	24.8223	25.3444	26.5122	26.3138	26.0028	26.2278	23.9675	23.4144	23.7722	25.4278	23.6768	23.1413	23.5453	23.2343	25.6781	25.7656	25.95	25.9171	23.4401	23.8642	24.0037	23.1959	22.3992	23.316	22.6096	22.468	5	5	5	63.8	63.8	63.8	8.5546
NaN	NaN	NaN	22.0723	21.508	21.8395	NaN	21.8095	21.9337	21.7903	NaN	21.9158	22.1459	21.7463	21.9629	NaN	NaN	NaN	NaN	NaN	22.282	NaN	NaN	22.0259	22.4482	22.1047	NaN	21.9568	21.9402	21.9327	NaN	22.2018	NaN	22.0502	22.0208	21.9547	22.1183	22.3462	22.4627	22.3436	22.336	22.5562	22.4703	5	5	1	35.5	35.5	5.9	22.701
NaN	NaN	23.1499	24.7889	25.1139	25.1149	24.7406	24.5736	24.3466	25.1337	24.7758	24.1726	24.1749	23.7731	24.0048	NaN	23.4898	22.817	23.7418	NaN	NaN	NaN	NaN	24.9896	23.9432	24.8651	23.6299	24.7675	24.619	24.6159	24.8541	22.1119	22.5818	NaN	21.9557	NaN	NaN	NaN	22.4954	24.2078	23.3441	23.4073	23.4991	9	9	1	54.1	54.1	6.6	27.524
NaN	NaN	NaN	22.8763	23.4675	22.9831	23.1283	22.6739	22.949	23.0269	23.2122	21.8503	22.4752	NaN	NaN	NaN	NaN	NaN	NaN	NaN	NaN	NaN	NaN	23.3865	23.8254	23.6254	NaN	22.8123	23.8357	24.0233	23.6459	NaN	NaN	NaN	NaN	24.8917	24.6669	24.1612	21.3998	22.9698	23.4994	23.9654	23.9918	10	10	10	38.2	38.2	38.2	45.143
NaN	NaN	NaN	22.3236	22.1209	22.346	22.7103	22.1594	21.5693	22.2183	21.7336	22.1507	21.9939	NaN	22.1059	NaN	NaN	NaN	NaN	NaN	NaN	NaN	NaN	21.9657	22.1363	22.1732	NaN	22.1759	22.1869	22.3062	22.2451	NaN	NaN	NaN	NaN	NaN	21.8604	22.5935	22.6901	22.529	23.1266	22.7379	23.1749	4	4	4	30.6	30.6	30.6	17.249
NaN	NaN	NaN	19.7748	19.6492	19.7246	NaN	19.4524	20.2767	19.9784	19.7387	NaN	NaN	NaN	NaN	NaN	NaN	NaN	NaN	NaN	NaN	NaN	NaN	NaN	19.9289	NaN	NaN	19.5624	20.9067	NaN	19.6414	NaN	NaN	NaN	NaN	NaN	NaN	NaN	NaN	20.3082	NaN	NaN	21.0829	2	2	2	20.7	20.7	20.7	14.623
NaN	NaN	NaN	21.5718	21.3865	21.9284	NaN	22.9383	22.7902	NaN	23.0227	NaN	NaN	NaN	NaN	22.3657	22.3497	NaN	22.7379	NaN	23.5622	23.4069	NaN	22.0712	21.3826	NaN	NaN	21.4378	NaN	NaN	NaN	NaN	NaN	NaN	22.2315	NaN	NaN	NaN	NaN	NaN	NaN	20.4652	NaN	2	2	2	8.6	8.6	8.6	14.957
23.7224	22.8786	24.3366	19.8118	NaN	19.0926	NaN	NaN	NaN	NaN	NaN	NaN	NaN	NaN	20.6128	26.6553	26.0753	26.0508	26.3645	22.8007	24.9743	24.9475	24.8802	NaN	NaN	NaN	NaN	NaN	NaN	NaN	NaN	23.0841	24.1739	23.9975	23.2425	NaN	NaN	NaN	NaN	NaN	NaN	NaN	NaN	2	2	2	16	16	16	13.154
NaN	NaN	22.3428	23.3133	23.4029	23.434	23.5684	23.2857	23.1228	23.2917	23.2211	23.1369	23.3061	23.0453	22.9096	23.2646	22.9773	23.3203	23.0346	NaN	22.8303	NaN	NaN	23.2924	23.4605	23.3242	22.8697	23.1731	23.3055	23.4953	23.4702	23.1108	22.3752	22.2265	22.3018	23.9158	23.6054	23.6061	23.4545	23.7468	23.3581	24.0524	23.8743	9	9	9	28.8	28.8	28.8	42.27
NaN	NaN	NaN	21.7846	21.8152	NaN	NaN	22.3617	22.3183	22.1526	21.943	21.5663	NaN	NaN	NaN	NaN	NaN	NaN	NaN	NaN	NaN	NaN	NaN	21.0998	22.1148	NaN	NaN	21.781	21.4373	21.756	21.6859	22.8524	NaN	22.2037	22.0399	NaN	NaN	NaN	NaN	22.4028	NaN	NaN	22.5148	6	6	6	26.9	26.9	26.9	29.905
NaN	NaN	NaN	22.9506	23.0788	23.1264	22.7978	23.0317	22.6935	22.928	23.1504	22.3401	22.2688	NaN	22.2599	NaN	NaN	NaN	NaN	NaN	NaN	NaN	NaN	23.4017	22.8973	23.1313	NaN	23.155	23.1882	23.201	23.2232	21.1276	NaN	NaN	21.9111	NaN	NaN	NaN	22.5874	23.8324	22.9527	23.1935	23.4305	9	9	9	26.7	26.7	26.7	51.425
NaN	NaN	NaN	NaN	NaN	21.9363	NaN	22.4344	NaN	22.5407	22.283	NaN	NaN	NaN	NaN	NaN	NaN	NaN	NaN	NaN	NaN	NaN	NaN	NaN	22.9888	22.5464	NaN	22.2525	NaN	NaN	22.1073	NaN	NaN	NaN	NaN	NaN	NaN	NaN	NaN	22.012	NaN	NaN	NaN	6	6	6	28.3	28.3	28.3	34
24.879	24.7104	27.137	20.8799	20.6189	20.3014	NaN	20.3821	20.9975	20.7064	NaN	NaN	20.5542	NaN	20.1146	26.0723	25.6124	26.5035	25.8879	25.0965	24.7301	25.0325	25.0692	NaN	NaN	NaN	24.2932	NaN	20.2049	NaN	20.8138	23.5183	25.5288	25.9762	26.263	NaN	NaN	NaN	NaN	NaN	NaN	NaN	NaN	5	5	5	63.8	63.8	63.8	12.866
NaN	NaN	NaN	22.832	22.8963	22.8905	23.4083	22.5718	22.4243	22.7987	22.9304	22.264	21.64	22.4099	22.5051	NaN	NaN	NaN	NaN	NaN	NaN	NaN	NaN	23.0736	23.1557	23.447	22.1084	22.8625	23.0936	23.3303	22.9665	NaN	NaN	NaN	NaN	22.9998	22.9566	22.8804	22.6772	23.2643	23.322	23.2283	23.2209	11	11	11	35	35	35	43.92
NaN	22.7395	22.6728	24.6156	24.6264	24.5822	24.2982	24.9038	24.7286	24.9338	25.0098	23.2852	23.4961	23.1921	23.5815	NaN	NaN	NaN	NaN	NaN	23.0693	22.2319	20.2589	25.3646	24.7908	25.1847	23.752	25.0718	25.4709	25.3111	25.3505	22.7078	22.6699	22.827	22.9481	24.0588	24.528	23.412	25.2139	25.0697	24.4895	25.0068	24.9044	24	24	24	28.6	28.6	28.6	138.16
NaN	NaN	NaN	22.2896	21.8154	21.7071	22.5223	22.1495	22.3477	22.2772	22.1088	NaN	22.7096	22.054	21.7932	NaN	22.7728	NaN	NaN	NaN	NaN	NaN	NaN	21.8045	22.1627	22.0845	NaN	22.0551	21.9963	22.2568	22.6794	23.4608	NaN	23.6161	22.6217	22.9387	23.0965	23.1423	22.3734	22.2024	22.6734	22.5827	NaN	10	10	2	32.2	32.2	5.2	58.045
25.0056	25.0156	24.229	NaN	NaN	NaN	NaN	NaN	NaN	NaN	NaN	NaN	20.8299	NaN	NaN	27.6418	25.4757	27.0194	26.9142	23.3498	23.3406	24.1453	24.5518	NaN	NaN	NaN	NaN	NaN	NaN	21.5306	NaN	NaN	22.6171	21.8961	22.4546	NaN	NaN	NaN	NaN	NaN	NaN	NaN	NaN	10	10	10	61.4	61.4	61.4	24.565
NaN	NaN	23.9656	19.9735	20.2154	20.1854	21.9132	20.2725	20.6028	20.1686	20.0799	NaN	NaN	NaN	NaN	24.7129	22.5282	24.8535	24.575	21.9965	22.0154	22.34	22.8657	20.4121	NaN	20.9529	NaN	20.1078	20.8529	NaN	20.4556	21.3667	22.3973	21.9681	23.327	NaN	NaN	NaN	NaN	NaN	NaN	NaN	NaN	4	4	4	14.6	14.6	14.6	35.393
NaN	23.8077	24.824	26.1855	25.6791	25.7367	25.8649	25.4535	25.1953	25.3575	25.4461	24.6257	24.3028	24.5413	23.7256	21.7516	22.4436	22.5961	23.165	24.0138	23.7157	23.5844	24.1575	25.6351	25.1914	25.2277	24.9147	25.0184	25.1822	25.6994	25.4122	24.4112	24.9152	24.641	24.618	24.91	24.2722	23.85	24.9517	24.8658	23.7363	24.7449	25.2438	4	4	4	48	48	48	8.2535
NaN	NaN	NaN	21.6553	21.7638	21.8345	21.5368	21.3082	20.9692	21.2912	21.2907	20.9706	21.2954	21.5149	20.9631	NaN	NaN	NaN	NaN	NaN	NaN	NaN	NaN	21.1183	21.0624	21.3568	NaN	20.9028	20.9694	21.2001	21.2747	NaN	NaN	20.8372	NaN	NaN	NaN	NaN	22.149	21.6455	22.218	21.9405	21.4863	4	4	4	9.3	9.3	9.3	71.153
NaN	NaN	NaN	22.3346	22.0527	22.3741	NaN	22.7081	22.6188	22.3886	22.7835	NaN	NaN	NaN	NaN	NaN	NaN	NaN	NaN	NaN	NaN	NaN	NaN	22.9485	22.8424	22.5323	NaN	22.7197	22.7979	22.887	22.7657	NaN	NaN	NaN	NaN	NaN	22.0424	NaN	23.0645	22.7912	NaN	NaN	NaN	2	2	2	42.4	42.4	42.4	10.091
NaN	NaN	NaN	19.7085	19.8551	19.8899	NaN	NaN	19.8499	NaN	20.0081	NaN	NaN	NaN	NaN	NaN	NaN	NaN	NaN	NaN	NaN	NaN	NaN	19.565	19.2437	NaN	NaN	19.9967	19.9522	20.1712	19.8497	NaN	NaN	NaN	NaN	NaN	NaN	NaN	NaN	NaN	NaN	NaN	NaN	4	4	4	14	14	14	51.827
NaN	NaN	22.8235	23.3586	23.6031	23.6565	23.6395	23.8001	23.9075	23.779	23.8811	21.971	21.9973	22.2294	22.7808	NaN	22.4223	NaN	22.7681	NaN	21.6171	NaN	22.1762	24.3241	24.0191	23.9114	22.7208	23.7032	23.8743	23.7341	23.6375	22.2941	22.1804	22.4202	22.8565	21.4873	22.0835	21.6315	22.0083	24.0533	24.0134	23.8638	23.6372	11	11	11	29.4	29.4	29.4	48.712
NaN	NaN	NaN	20.954	NaN	NaN	NaN	NaN	NaN	NaN	20.6687	NaN	NaN	NaN	NaN	NaN	NaN	NaN	NaN	NaN	NaN	NaN	NaN	20.7579	21.0843	NaN	NaN	NaN	NaN	NaN	NaN	NaN	NaN	NaN	NaN	NaN	NaN	NaN	NaN	21.1495	21.174	NaN	21.665	5	5	5	23.8	23.8	23.8	36.444
NaN	NaN	23.5803	23.1493	23.3306	23.2938	22.9355	23.1398	23.1042	23.2206	23.2565	22.964	22.8356	22.7042	22.7748	23.0667	23.1328	23.0586	23.2541	23.8682	23.4409	23.4941	23.6126	23.3258	23.6211	23.3996	22.7445	23.3952	23.6291	23.7262	23.4817	23.4754	23.6099	23.1149	23.0757	23.8432	23.9321	24.2738	23.7321	24.3122	24.6399	24.2048	24.0425	7	7	7	44.6	44.6	44.6	21.721
NaN	NaN	NaN	NaN	19.1312	19.1197	NaN	NaN	NaN	NaN	19.0247	NaN	NaN	NaN	NaN	NaN	NaN	NaN	NaN	NaN	NaN	NaN	NaN	NaN	NaN	NaN	NaN	NaN	NaN	NaN	NaN	NaN	NaN	NaN	NaN	NaN	NaN	NaN	NaN	NaN	NaN	NaN	NaN	2	2	2	7.2	7.2	7.2	43.985
NaN	NaN	25.3368	26.4562	26.6146	26.5366	26.0666	26.4177	26.388	26.2486	26.3279	25.8622	25.3704	25.9278	25.6533	23.2737	23.2379	23.719	23.4621	24.1852	24.87	24.7853	24.2268	26.5727	26.3783	26.0175	25.7664	25.6984	25.5483	25.9657	26.3958	23.9149	24.8094	24.5513	24.1931	25.3304	25.7597	24.442	26.1175	26.4316	25.4826	25.6919	25.5982	13	13	13	51.1	51.1	51.1	32.235
NaN	NaN	NaN	NaN	18.6922	19.0396	NaN	NaN	NaN	NaN	NaN	NaN	NaN	NaN	NaN	NaN	NaN	NaN	NaN	NaN	NaN	NaN	NaN	NaN	NaN	NaN	NaN	18.9927	NaN	NaN	NaN	NaN	NaN	NaN	NaN	NaN	NaN	NaN	21.7416	NaN	NaN	NaN	NaN	4	4	4	27.2	27.2	27.2	26.898
NaN	NaN	22.4287	21.672	21.2302	21.8796	21.7809	22.5919	22.5587	22.561	22.3412	21.7922	22.2224	22.4412	22.3557	NaN	24.1199	NaN	23.0321	22.2777	23.611	23.4461	22.5015	21.5216	NaN	21.752	NaN	22.2272	21.8117	21.9711	21.5529	24.8469	23.5711	23.9219	24.0098	23.5316	23.4614	23.4122	23.4665	22.7488	23.6007	22.9378	22.7126	6	6	6	83.3	83.3	83.3	14.516
NaN	NaN	NaN	NaN	NaN	19.3424	NaN	NaN	NaN	NaN	NaN	20.1378	20.2943	20.0099	20.7383	NaN	NaN	NaN	NaN	NaN	NaN	NaN	NaN	NaN	NaN	NaN	NaN	NaN	NaN	NaN	NaN	NaN	NaN	NaN	NaN	NaN	NaN	NaN	NaN	NaN	NaN	NaN	NaN	4	4	4	16.9	16.9	16.9	54.442
NaN	NaN	24.8832	21.5433	21.6169	21.6036	21.8778	21.7671	21.7068	21.7171	21.6414	21.875	22.071	22.0985	21.7738	NaN	NaN	NaN	NaN	21.9924	21.5053	22.341	NaN	NaN	NaN	21.7506	NaN	21.4524	NaN	NaN	NaN	NaN	22.2044	21.8171	21.6245	NaN	NaN	NaN	21.3383	NaN	NaN	NaN	NaN	4	4	4	38	38	38	13.102
NaN	NaN	NaN	20.2658	20.2305	20.2078	NaN	NaN	19.8962	20.0562	NaN	21.259	20.9145	20.9112	20.6886	NaN	NaN	NaN	NaN	NaN	NaN	NaN	NaN	19.8135	NaN	20.4985	NaN	NaN	20.1167	20.0722	19.4284	NaN	NaN	NaN	NaN	NaN	NaN	NaN	20.0342	NaN	NaN	NaN	NaN	2	2	2	13.7	13.7	13.7	23.351
NaN	NaN	21.2032	22.3079	21.6846	22.0175	21.4546	21.2071	20.1017	21.8067	21.7191	21.8791	22.5428	22.4339	21.9451	NaN	NaN	NaN	NaN	NaN	20.5869	NaN	NaN	20.9426	NaN	20.9566	22.0619	21.2684	21.6676	21.2507	21.465	21.9133	21.4824	21.6685	21.2341	NaN	NaN	NaN	21.0441	21.0786	NaN	NaN	21.0274	3	3	3	27.7	27.7	27.7	19.927
NaN	NaN	NaN	22.0323	NaN	21.5768	22.5973	22.2928	21.8393	22.0112	22.0254	NaN	NaN	NaN	NaN	NaN	NaN	NaN	NaN	NaN	NaN	NaN	NaN	22.1734	22.8553	21.7647	NaN	NaN	NaN	NaN	21.3219	NaN	NaN	NaN	NaN	NaN	NaN	NaN	NaN	NaN	22.4426	22.2111	NaN	3	3	1	3.7	3.7	2	150.41
NaN	NaN	NaN	23.4074	23.4467	23.5513	23.3974	22.8034	22.3512	23.0964	23.0251	23.2522	23.4176	23.1896	23.1956	NaN	NaN	NaN	NaN	NaN	22.3594	22.821	NaN	23.2686	23.0502	22.9715	NaN	23.0099	23.4121	23.4362	23.5949	22.9353	22.9614	22.7769	23.2577	22.8937	23.0329	23.4189	22.5667	23.8842	23.5912	24.0314	23.8608	12	12	12	49.9	49.9	49.9	36.929
NaN	NaN	21.6499	22.2399	22.6783	22.9394	23.4775	21.9918	21.7735	21.9628	22.1223	22.8629	22.9104	22.3247	22.9261	NaN	NaN	22.9627	NaN	NaN	22.6575	22.4832	NaN	21.5185	23.1848	22.867	NaN	21.6733	21.7081	21.4793	22.252	22.7324	22.6553	22.819	22.7993	23.5961	24.1415	23.5222	22.8548	22.8222	23.7711	23.8937	23.894	6	6	6	20.6	20.6	20.6	39.483
NaN	NaN	NaN	NaN	19.9599	NaN	NaN	20.3117	NaN	NaN	20.1471	NaN	NaN	NaN	NaN	NaN	NaN	NaN	NaN	NaN	NaN	NaN	NaN	NaN	NaN	NaN	NaN	NaN	NaN	NaN	NaN	NaN	NaN	NaN	NaN	NaN	NaN	NaN	NaN	20.7314	NaN	NaN	NaN	2	2	2	8.7	8.7	8.7	31.022
NaN	NaN	NaN	20.8952	20.9163	NaN	NaN	NaN	NaN	NaN	NaN	NaN	NaN	NaN	NaN	NaN	NaN	24.8314	NaN	NaN	NaN	NaN	NaN	NaN	NaN	NaN	NaN	NaN	NaN	NaN	NaN	NaN	NaN	NaN	NaN	NaN	NaN	NaN	NaN	NaN	NaN	NaN	NaN	3	3	3	11.3	11.3	11.3	40.459
NaN	NaN	23.2559	23.6861	23.9568	23.9883	23.9989	23.2028	23.498	23.5101	23.3898	23.6021	23.7578	23.624	23.5013	22.6572	22.5697	22.4996	22.7692	NaN	NaN	NaN	NaN	23.4458	24.1427	24.0501	22.7764	23.8943	23.9035	23.8114	24.2079	22.1289	22.5278	23.9232	NaN	22.8864	22.4334	NaN	22.2585	23.3488	23.1744	23.4145	23.2963	10	10	10	60.6	60.6	60.6	26.374
NaN	NaN	NaN	NaN	NaN	NaN	NaN	NaN	NaN	NaN	NaN	NaN	NaN	NaN	NaN	NaN	NaN	21.95	22.201	NaN	NaN	NaN	NaN	NaN	NaN	NaN	NaN	NaN	NaN	NaN	NaN	NaN	NaN	NaN	NaN	NaN	NaN	NaN	NaN	NaN	NaN	NaN	NaN	4	4	4	16.7	16.7	16.7	26.129
24.1678	NaN	24.0494	23.1081	22.9758	23.3258	23.2764	22.8104	23.4408	23.0814	22.9892	23.5023	23.8746	23.6777	23.5541	23.5853	NaN	23.7029	23.5401	23.3774	24.4527	24.5043	24.6861	23.0951	23.8104	23.6445	23.5271	23.7915	24.1923	24.1809	24.2166	25.9353	25.5356	25.4072	25.705	24.253	24.5888	24.5532	24.2143	24.4075	24.6534	24.8007	24.4041	4	4	4	44.3	44.3	44.3	19.935
25.3272	24.3506	26.2313	27.0852	27.1344	27.0857	26.9552	27.0092	26.9586	26.9298	26.8984	26.8925	26.9399	26.8266	26.8423	26.4078	25.9814	25.9262	26.2849	25.768	25.7445	25.7785	25.9772	27.0374	26.8457	26.9344	26.6835	26.8978	26.9772	27.105	26.9866	26.1651	26.1072	26.1207	26.2056	26.3634	26.2072	26.3426	26.4696	26.6991	26.9671	26.6832	26.5687	27	27	27	53.8	53.8	53.8	76.154
24.6898	24.8148	24.9285	25.6341	25.1775	25.2439	24.5381	24.9331	25.4347	24.7639	24.7791	25.9795	26.0498	25.5849	25.9348	25.7908	26.0187	25.8887	25.8186	24.833	25.3483	24.6394	25.2238	24.2658	24.0839	23.9364	25.5326	24.5191	23.9423	23.5718	24.6256	27.0096	25.7714	26.6693	25.1406	24.3144	24.5623	22.5971	25.1471	24.3883	22.834	NaN	23.2178	5	5	5	40.1	40.1	40.1	19.303
NaN	NaN	NaN	21.604	21.7856	21.6543	NaN	21.9788	21.7066	21.8241	21.8319	NaN	NaN	NaN	NaN	NaN	NaN	NaN	NaN	NaN	NaN	NaN	NaN	22.202	NaN	NaN	NaN	21.7966	21.8642	21.786	21.819	NaN	NaN	NaN	NaN	NaN	NaN	NaN	NaN	22.5097	NaN	NaN	NaN	2	2	2	15.4	15.4	15.4	26.756
22.5937	24.483	25.5312	26.7	26.4416	26.4824	25.7641	26.3822	26.3362	26.2638	26.2896	26.4462	26.1287	26.2905	26.3733	25.6591	26.3641	25.2579	25.6352	24.7035	25.8341	25.4199	25.8005	25.6884	25.0554	24.3203	24.8937	25.199	25.1951	24.9545	24.8458	26.228	25.3963	25.9911	25.904	24.9888	24.9144	24.3589	25.6543	24.5642	NaN	22.9405	23.8305	10	10	2	34.6	34.6	8.6	58.413
23.8376	25.7217	26.7389	27.7579	27.6504	27.6706	27.2644	27.564	27.6648	27.4164	27.5124	27.04	26.9132	26.9121	26.8731	25.4964	25.52	25.0769	24.9552	26.0027	26.5895	26.509	26.0806	27.8345	27.5388	27.4471	25.9512	27.3768	26.8316	27.0597	26.5033	25.8208	25.5918	26.0254	26.0213	25.8139	25.5626	25.5284	26.3471	27.1847	27.027	26.3389	26.6984	9	9	2	43.7	43.7	11.3	30.819
NaN	NaN	21.9271	22.9847	23.1505	23.2764	23.2304	22.8194	23.0701	22.8102	22.6407	23.211	23.3187	23.2595	23.3821	23.1391	23.4191	23.5943	23.2815	NaN	NaN	NaN	NaN	22.417	22.8918	22.9591	NaN	22.6109	22.4983	22.6036	22.4702	22.9576	NaN	NaN	NaN	NaN	22.7374	23.0803	22.989	22.3377	22.9248	22.7894	22.7712	3	3	3	36.3	36.3	36.3	14.664
NaN	NaN	NaN	22.3122	22.7218	22.597	22.5753	24.1053	23.4757	24.0119	23.9437	NaN	NaN	NaN	21.8453	NaN	NaN	NaN	NaN	NaN	NaN	NaN	NaN	24.3344	22.3579	22.7197	21.8904	23.7634	23.4743	23.8125	23.7477	22.0009	NaN	NaN	22.0506	22.4422	22.4482	22.2911	22.8953	22.3918	NaN	22.5202	22.4261	10	10	10	29.3	29.3	29.3	51.424
NaN	NaN	24.5087	25.1447	24.834	25.1412	24.9527	24.8531	24.9034	25.0066	24.865	24.9562	24.9634	24.8845	24.905	24.218	23.3839	23.7151	23.4666	24.3725	25.2263	24.9174	24.3145	25.5631	24.5131	25.0024	24.9247	25.121	25.0282	25.1767	25.0373	24.2271	24.6588	24.4681	24.5857	25.4567	25.5924	25.267	25.0998	25.3244	25.2065	25.1639	25.3322	15	15	15	44.6	44.6	44.6	47.428
NaN	NaN	22.234	NaN	NaN	NaN	NaN	NaN	NaN	NaN	NaN	NaN	NaN	NaN	NaN	24.827	23.6138	24.0533	24.5164	NaN	NaN	NaN	NaN	NaN	NaN	NaN	NaN	NaN	NaN	NaN	NaN	NaN	NaN	NaN	NaN	NaN	NaN	NaN	NaN	NaN	NaN	NaN	NaN	4	4	4	21.5	21.5	21.5	36.205
NaN	NaN	NaN	23.7598	23.6253	23.6223	23.4178	24.0391	23.5986	23.612	24.0855	22.6257	22.5153	NaN	22.1598	NaN	NaN	NaN	NaN	NaN	NaN	NaN	NaN	24.6352	23.5106	23.5425	NaN	23.9508	23.5935	23.818	23.4265	NaN	NaN	NaN	NaN	NaN	NaN	NaN	22.2611	23.7526	22.8975	21.8433	23.1262	8	8	1	39.5	39.5	6	25.963
NaN	NaN	22.3283	21.6788	22.3156	22.0325	22.2104	22.342	21.9503	22.4757	22.3642	22.3293	21.7864	21.8709	21.6903	NaN	NaN	22.073	NaN	22.9454	23.4991	22.919	22.6048	22.2672	22.9642	23.1712	NaN	22.9441	22.7015	22.8878	22.9813	24.5721	23.8971	23.8938	23.8121	24.254	23.6941	24.6788	24.318	23.3774	23.3454	23.1967	23.5375	9	9	9	43.4	43.4	43.4	28.992
NaN	NaN	22.0888	23.6625	23.3198	23.8809	22.5754	22.5728	22.8159	23.042	23.0236	22.0684	22.4023	21.8445	21.6896	NaN	NaN	NaN	NaN	NaN	NaN	NaN	NaN	23.0908	22.5622	22.7854	NaN	22.8368	23.3923	23.3516	23.4843	NaN	NaN	19.8006	NaN	NaN	NaN	NaN	21.1146	23.2066	21.5067	21.3434	21.9215	9	1	1	58.4	10.9	10.9	27.549
NaN	NaN	NaN	21.9526	21.3983	20.8005	20.4629	21.1197	21.3576	21.676	21.1923	NaN	20.2827	20.2195	NaN	NaN	NaN	NaN	NaN	NaN	NaN	NaN	NaN	21.2732	20.2795	20.4167	NaN	20.8858	22.2741	22.2263	22.133	NaN	NaN	NaN	NaN	NaN	NaN	NaN	NaN	20.518	NaN	NaN	NaN	4	4	4	22.8	22.8	22.8	28.509
NaN	NaN	25.234	25.8187	25.6028	25.4694	25.6888	26.077	26.2246	26.0687	25.8635	25.3983	25.4996	25.646	25.2736	25.9465	25.5553	25.9121	25.7186	24.6079	25.2981	25.2913	25.3757	25.6849	25.8769	25.9605	25.5371	25.7146	25.7304	25.8623	25.6593	26.571	25.5953	26.0538	26.2757	25.4597	25.7916	24.4009	25.6148	25.6009	25.0617	24.957	25.1545	8	8	8	72	72	72	17.887
29.4985	NaN	27.1346	27.5431	27.1217	27.3513	27.8972	26.835	27.493	27.1056	27.0417	27.1679	27.5955	27.6475	27.3906	26.3209	27.1925	26.9158	26.6772	27.7135	26.6532	26.7209	26.9403	26.9747	27.2889	27.3679	27.0889	27.1079	27.1246	27.0522	26.7501	27.7962	26.9849	26.8616	27.0251	26.5011	26.4787	26.4072	26.7441	26.1706	26.8761	26.5613	26.6295	22	22	22	37.4	37.4	37.4	109.94
NaN	NaN	NaN	NaN	NaN	19.853	NaN	NaN	NaN	20.0066	NaN	NaN	NaN	NaN	NaN	NaN	NaN	NaN	NaN	NaN	NaN	NaN	NaN	20.0812	NaN	NaN	NaN	20.3741	20.8942	NaN	NaN	20.0689	NaN	NaN	NaN	NaN	NaN	NaN	20.7091	20.9375	NaN	NaN	NaN	3	3	3	11.4	11.4	11.4	62.111
NaN	NaN	NaN	NaN	NaN	NaN	NaN	NaN	NaN	NaN	NaN	NaN	NaN	NaN	NaN	NaN	NaN	NaN	NaN	NaN	NaN	NaN	NaN	NaN	NaN	NaN	NaN	NaN	NaN	NaN	NaN	23.3009	22.9612	23.0287	22.9826	NaN	NaN	NaN	22.1037	21.5881	NaN	NaN	NaN	5	5	5	38	38	38	23.33
27.9345	27.7056	26.4552	25.7532	25.792	25.7545	26.2662	24.5979	24.9221	24.7011	24.457	26.8187	26.9858	26.9392	26.9606	27.1273	27.2978	27.1853	27.1485	27.3058	26.8027	27.0711	27.2809	24.2421	25.0495	24.7922	26.7925	24.5717	24.618	24.6878	24.7446	26.6317	26.7842	26.638	26.9698	26.3551	26.3807	25.8876	25.3644	24.8627	25.4489	25.6546	25.4754	9	9	9	75	75	75	10.897
NaN	23.8754	23.4055	23.5811	23.6223	23.6939	23.3147	23.5567	23.7688	24.0269	23.8678	22.8196	22.8524	22.6552	23.0505	23.0118	22.8351	NaN	22.5871	24.4916	24.2297	24.0254	24.2234	24.0325	23.8841	23.9585	22.8172	24.2193	24.5138	24.4595	24.3988	23.7913	23.7941	23.9336	24.2169	24.2104	24.0366	24.0169	24.5595	24.3968	24.9875	24.3597	24.2983	7	7	7	67.1	67.1	67.1	17.874
25.0351	25.0922	24.4263	23.6047	23.9572	23.7151	24.2765	22.5164	22.2295	22.4586	21.5562	26.1775	26.2962	26.1489	26.3502	25.0786	25.2152	25.4445	25.2495	25.2984	25.1899	24.6865	24.8062	20.5432	20.4894	20.6623	25.158	20.758	20.5374	20.6026	21.1933	25.2466	25.2858	25.4366	25.3519	24.271	24.0694	23.0169	24.0075	21.4186	21.5413	22.3006	21.8361	6	6	6	61.2	61.2	61.2	16.184
NaN	NaN	NaN	21.4239	21.4103	21.259	21.6224	21.0411	21.1251	21.3348	20.9818	21.1224	21.6202	22.1806	21.766	NaN	NaN	NaN	NaN	NaN	22.7555	NaN	NaN	21.09	NaN	20.9458	23.0794	21.1829	19.7387	NaN	21.0461	23.667	22.9178	23.0119	21.8905	24.2021	23.9194	24.206	22.8442	21.1869	23.1533	23.186	21.5423	5	5	5	25	25	25	22.79
NaN	NaN	NaN	NaN	20.5286	20.5042	NaN	20.2078	20.2341	NaN	NaN	NaN	NaN	NaN	NaN	NaN	NaN	NaN	NaN	NaN	NaN	NaN	NaN	20.4462	NaN	20.5	NaN	19.9837	20.2428	NaN	NaN	NaN	NaN	NaN	NaN	NaN	NaN	NaN	NaN	NaN	NaN	NaN	NaN	3	3	1	8.2	8.2	2.7	60.11
NaN	23.1587	NaN	21.3262	21.1313	20.9321	NaN	21.915	21.4071	21.9708	22.0515	NaN	NaN	NaN	NaN	23.1054	22.972	22.9699	23.0251	23.053	24.3562	23.5342	22.8245	21.361	NaN	NaN	NaN	21.4535	21.2261	21.905	20.8066	23.7596	23.4516	24.0323	23.9345	22.433	22.5084	NaN	23.2297	21.8879	NaN	NaN	NaN	4	4	3	12.6	12.6	10.3	45.896
22.9428	23.9144	24.2989	23.9884	24.1092	24.2575	24.3278	23.8452	23.704	23.5085	23.3846	24.3162	24.3791	24.3668	24.2246	22.3298	22.5008	22.3904	22.9063	24.2668	23.7481	23.332	22.2317	23.3708	23.5092	24.1127	24.7252	23.0687	23.1241	23.1256	23.2243	22.2855	23.901	22.2654	22.5401	23.876	23.481	23.7131	23.6154	23.054	23.8996	24.0695	24.0463	15	15	3	72.4	72.4	16.5	26.498
NaN	NaN	NaN	20.6475	20.8377	20.8294	NaN	20.8733	21.6224	20.9112	21.3119	20.4025	20.1586	20.4024	20.5078	NaN	NaN	NaN	NaN	NaN	21.7021	NaN	NaN	21.4155	21.4702	21.2975	NaN	21.4235	22.2156	22.2722	21.6891	22.6436	NaN	21.8351	21.9376	21.5047	21.6249	21.5482	22.092	21.8377	NaN	NaN	NaN	5	5	5	29.7	29.7	29.7	32.874
NaN	NaN	NaN	22.0428	22.3475	22.8222	23.1645	22.576	21.9431	22.4113	22.7253	21.4421	21.7289	20.4806	20.8928	NaN	NaN	NaN	NaN	NaN	22.7083	NaN	NaN	22.4924	22.2958	22.3723	NaN	22.4599	22.5627	22.8361	22.7339	21.2798	NaN	21.89	21.75	22.3519	21.7415	22.2369	22.4426	22.8604	22.3584	22.9126	22.5452	10	10	10	20.2	20.2	20.2	79.24
NaN	NaN	23.1564	22.1648	21.9796	22.2656	21.3425	22.2168	22.4545	22.4519	21.9934	21.1684	22.602	22.2837	22.8674	22.8333	22.3537	22.3689	22.783	22.2824	24.5886	24.0603	23.4656	22.8879	23.6685	21.6637	22.8773	23.0421	23.2439	22.7555	23.0893	24.7868	23.9725	24.194	24.0957	26.9719	25.4529	27.1214	25.8016	24.5253	24.5983	24.6496	25.4855	12	12	12	74.6	74.6	74.6	26.775
NaN	22.1776	21.874	21.5628	21.7775	21.6428	22.1136	21.9119	22.0572	22.2945	22.5202	21.1581	20.899	20.8102	21.1699	NaN	22.3432	NaN	NaN	23.9692	24.0173	23.6739	23.7656	22.3181	22.5089	22.4538	21.5422	22.6158	22.5299	22.6319	21.813	24.1276	23.7216	23.4529	23.5311	24.1948	23.9255	24.1504	24.1495	24.0537	24.357	24.1255	23.8899	13	13	13	52.3	52.3	52.3	37.489
25.2449	25.8573	27.3457	27.651	27.594	27.6282	27.1887	27.6002	27.8257	27.5328	27.6108	27.4799	27.4088	27.3075	27.3748	26.7427	27.0493	26.7438	27.0957	26.649	27.0816	26.992	27.1387	27.6306	27.3454	27.567	26.929	27.4349	27.4929	27.5376	27.521	28.0622	27.4396	27.5591	27.6395	27.7573	27.3691	27.8903	27.6451	27.5426	27.7506	27.2692	27.7762	28	28	28	60.9	60.9	60.9	82.408
NaN	NaN	NaN	NaN	NaN	NaN	NaN	NaN	NaN	NaN	NaN	NaN	NaN	NaN	NaN	NaN	NaN	NaN	NaN	NaN	NaN	NaN	NaN	NaN	21.551	NaN	NaN	NaN	NaN	NaN	NaN	22.2174	NaN	22.0874	NaN	NaN	NaN	NaN	22.8311	NaN	NaN	NaN	NaN	4	4	4	14.4	14.4	14.4	42.066
NaN	23.6731	22.8445	23.3538	23.1015	23.2634	23.6722	23.5205	23.2263	23.4345	23.4853	22.5454	22.2921	22.3751	22.6977	NaN	22.5116	23.1271	23.0339	NaN	23.5822	NaN	NaN	23.6605	23.4358	23.3632	NaN	23.1263	23.497	23.1767	23.4512	23.0761	NaN	NaN	23.0116	23.6523	23.8346	23.8241	23.2929	23.6544	23.4356	23.0269	23.2482	11	11	11	42	42	42	45.149
NaN	NaN	NaN	NaN	NaN	NaN	NaN	NaN	20.4567	NaN	19.9825	NaN	20.3435	20.1909	20.2739	NaN	NaN	NaN	NaN	NaN	NaN	20.8436	NaN	20.9254	NaN	NaN	NaN	20.4397	20.4735	21.2686	20.1966	22.4878	NaN	20.8327	21.3893	22.0729	21.622	NaN	21.9312	21.0812	NaN	20.3313	NaN	3	3	3	35	35	35	15.624
NaN	NaN	23.8636	23.3001	22.7883	23.0741	22.6472	23.1741	23.4108	23.0617	22.942	22.1806	22.4291	22.8504	23.0683	22.772	23.0136	22.9081	23.2628	22.852	23.5013	23.5962	NaN	23.2498	24.043	23.3441	NaN	22.8457	22.858	22.6515	22.4088	22.995	23.688	23.7438	22.8432	23.093	22.2706	23.5323	22.8767	23.4645	22.9037	23.3847	23.0679	9	9	9	30.5	30.5	30.5	43.753
23.0428	23.3766	23.9131	24.233	24.1388	24.3401	23.9946	24.6575	24.5206	24.6632	24.68	23.8072	24.0487	23.7628	23.8886	23.2961	23.7165	23.4083	23.5616	24.0284	24.4019	23.9711	24.2054	24.6076	24.139	24.2947	23.932	24.655	24.859	24.9811	24.6164	24.9687	24.3384	24.6187	24.6641	24.796	24.6222	25.0398	24.9816	24.8966	24.832	24.9641	24.4669	15	15	15	59.8	59.8	59.8	45.509
NaN	NaN	NaN	NaN	NaN	NaN	NaN	NaN	NaN	NaN	NaN	NaN	NaN	NaN	NaN	24.3981	23.5601	24.2964	NaN	NaN	NaN	NaN	NaN	NaN	NaN	NaN	NaN	NaN	NaN	NaN	NaN	NaN	NaN	NaN	NaN	NaN	NaN	NaN	NaN	NaN	NaN	NaN	NaN	2	2	2	8.7	8.7	8.7	21.136
NaN	NaN	NaN	20.4521	20.658	20.3874	NaN	NaN	20.0802	20.5457	20.4624	NaN	20.3514	NaN	20.8421	NaN	NaN	NaN	NaN	NaN	NaN	NaN	NaN	20.5323	NaN	20.0525	NaN	NaN	20.0315	20.3442	20.0316	21.4241	20.6268	20.9401	20.7462	NaN	NaN	NaN	20.6138	20.7243	NaN	NaN	NaN	3	3	3	10.9	10.9	10.9	40.011
NaN	NaN	NaN	19.7608	NaN	19.5915	NaN	NaN	19.8854	NaN	NaN	NaN	19.0812	NaN	NaN	NaN	NaN	NaN	NaN	NaN	NaN	NaN	NaN	NaN	19.9713	NaN	NaN	19.8958	19.7525	19.6446	NaN	NaN	NaN	NaN	NaN	NaN	NaN	NaN	NaN	NaN	NaN	NaN	NaN	2	2	2	14.2	14.2	14.2	30.916
NaN	NaN	21.5415	22.4506	22.1235	22.301	21.7956	NaN	22.2709	NaN	21.9222	22.1681	22.7693	22.5841	22.2327	NaN	NaN	22.3988	NaN	NaN	22.5207	22.3117	22.4876	NaN	NaN	21.6509	22.8044	NaN	22.0787	NaN	NaN	22.558	23.3494	23.1254	22.983	22.846	22.8972	22.3113	22.679	21.6352	21.8399	22.1229	22.3104	7	7	7	55	55	55	22.462
NaN	NaN	NaN	23.5777	23.7247	23.614	23.5653	23.6051	23.1802	23.5452	23.5335	22.2144	22.1387	22.1106	21.8608	NaN	NaN	NaN	NaN	NaN	22.4396	NaN	22.5734	24.0724	24.0922	24.0796	NaN	23.5495	23.8983	24.088	24.1962	22.1902	22.1793	21.9796	21.6814	22.7684	22.3867	NaN	22.2468	24.3356	23.577	23.7028	24.1283	8	8	8	42.2	42.2	42.2	26.887
NaN	NaN	NaN	22.0136	21.7495	21.802	22.2811	21.4963	21.5655	21.5032	21.8088	21.6041	NaN	NaN	21.901	NaN	NaN	NaN	NaN	NaN	NaN	NaN	NaN	21.6789	22.1133	22.0527	NaN	21.5875	22.2122	21.8607	21.9334	NaN	NaN	NaN	NaN	NaN	NaN	NaN	NaN	21.7758	22.2245	22.0325	NaN	9	9	9	41.6	41.6	41.6	30.565
23.8458	25.4084	24.3756	24.2268	24.5096	24.6354	24.4332	23.8028	24.1705	24.1196	24.0782	23.9083	24.0299	23.9449	24.0528	23.8206	23.4525	23.5648	23.63	25.2258	23.6513	24.0883	23.8595	24.0765	23.9752	24.2157	NaN	23.7924	24.1441	24.134	24.2942	23.985	24.3865	23.9365	23.7151	23.7858	23.5343	23.5354	24.2843	24.6026	24.2497	24.1266	23.8331	8	8	8	48.3	48.3	48.3	27.624
NaN	NaN	NaN	NaN	NaN	NaN	NaN	21.4766	NaN	NaN	21.6523	NaN	NaN	NaN	NaN	NaN	NaN	NaN	NaN	NaN	NaN	NaN	NaN	NaN	NaN	NaN	NaN	NaN	21.9484	21.7022	NaN	NaN	NaN	NaN	NaN	NaN	NaN	NaN	21.8387	NaN	NaN	NaN	NaN	3	3	3	21.3	21.3	21.3	30.211
NaN	NaN	NaN	22.4143	23.0384	22.9798	22.8336	23.1159	22.3006	23.0473	23.3116	22.2663	NaN	22.1182	22.9544	NaN	NaN	NaN	NaN	NaN	NaN	NaN	NaN	23.8192	22.9781	23.5005	NaN	23.3637	23.3855	23.5097	23.1718	NaN	NaN	NaN	NaN	NaN	NaN	NaN	21.9726	23.3803	23.2528	23.0899	NaN	7	7	7	37.4	37.4	37.4	32.317
NaN	NaN	NaN	21.5688	21.0747	21.4111	22.3247	21.8789	21.7461	21.6025	21.9778	NaN	22.3187	21.5068	20.9095	NaN	NaN	22.1169	NaN	22.4566	22.5816	23.0856	22.5659	22.0664	NaN	22.2929	NaN	21.8056	22.5652	21.7657	21.7946	23.4812	23.449	23.5909	23.4127	22.8759	22.7921	23.4918	23.0629	22.2742	23.4282	23.3543	23.147	8	8	8	42.9	42.9	42.9	28.795
NaN	NaN	NaN	21.376	21.537	21.4661	NaN	21.4158	21.6213	21.6272	21.8565	NaN	NaN	NaN	NaN	NaN	NaN	NaN	NaN	NaN	NaN	NaN	NaN	22.4048	NaN	NaN	NaN	21.9482	22.1417	21.9987	21.8996	NaN	NaN	NaN	NaN	NaN	NaN	NaN	NaN	NaN	NaN	NaN	NaN	5	5	5	16.8	16.8	16.8	55.565
NaN	NaN	22.0774	23.7377	23.4456	23.5436	23.7847	23.4205	23.533	23.6148	23.3669	22.8865	22.8832	22.4111	22.3941	NaN	NaN	NaN	NaN	NaN	21.4912	NaN	21.6293	23.6334	23.8127	23.6344	21.0633	23.5362	23.8846	23.7705	23.6487	21.6407	22.7375	21.8102	23.3574	23.3799	23.3174	22.9693	23.2035	23.8704	24.3255	24.8661	24.4409	10	10	9	21.3	21.3	19.3	78.339
NaN	NaN	NaN	23.0849	23.0166	23.0603	23.2778	23.3191	23.1908	23.1754	23.3803	21.7565	21.6283	22.108	21.6034	NaN	NaN	NaN	NaN	NaN	22.8105	NaN	NaN	23.7634	22.9261	23.274	NaN	23.2088	23.6529	23.8072	23.5617	22.2595	NaN	22.1629	22.4809	NaN	NaN	NaN	22.2402	23.2959	22.9507	22.2973	22.7506	10	10	10	15.6	15.6	15.6	105.31
NaN	NaN	22.9844	24.9745	24.824	24.9342	24.8868	24.9727	24.6403	25.0096	24.9221	24.2201	24.0212	23.5843	24.2492	NaN	NaN	NaN	NaN	22.2365	23.3838	22.5124	22.6	25.1466	24.4912	24.8901	22.5875	25.1068	25.0879	24.9691	25.0078	22.9488	22.4934	22.7582	22.7657	23.4535	23.3279	23.6756	24.2099	25.0252	24.8383	24.6466	24.4892	16	16	16	43.6	43.6	43.6	57.036
NaN	NaN	23.6952	24.4749	24.495	24.5663	24.3533	24.0671	23.9943	24.0782	23.9145	24.1802	23.8398	24.1015	24.0411	NaN	NaN	23.1083	NaN	23.6008	23.9003	24.5136	23.8589	24.4413	24.3275	24.4704	23.3624	24.401	23.8689	23.98	24.098	23.685	23.8532	23.9451	24.016	23.746	23.7925	23.6426	23.8149	24.0215	23.817	23.89	23.955	7	7	7	59.2	59.2	59.2	17.471
NaN	NaN	21.1723	25.8287	25.488	25.1255	24.8272	25.9598	24.8835	25.3908	24.8166	24.547	25.3067	23.8288	24.1168	22.214	NaN	20.7703	NaN	20.4202	19.4321	NaN	NaN	24.9937	24.067	24.2121	20.6301	25.0876	24.7356	24.5717	24.9754	20.7527	21.4285	20.2857	20.6985	21.6754	21.366	21.7269	22.4756	23.7887	24.2447	24.3378	24.0681	31	31	31	32.2	32.2	32.2	166.94
NaN	NaN	NaN	21.24	21.3886	NaN	NaN	NaN	NaN	NaN	NaN	NaN	NaN	NaN	NaN	NaN	NaN	NaN	NaN	NaN	NaN	NaN	NaN	NaN	NaN	21.2921	NaN	21.5465	21.4037	NaN	NaN	NaN	NaN	NaN	NaN	NaN	NaN	NaN	21.7556	21.7768	NaN	NaN	NaN	4	4	4	14	14	14	61.13
NaN	NaN	NaN	22.407	22.5604	22.6482	22.0253	22.1444	22.6253	22.4654	22.5013	21.4789	22.1877	21.8704	21.8133	NaN	NaN	NaN	NaN	NaN	NaN	NaN	NaN	22.7135	22.4963	23.0129	NaN	22.9596	22.8927	22.8673	22.8816	22.4218	22.1908	22.2498	22.045	22.8759	22.909	22.893	23.6894	23.3839	22.8753	22.5422	22.3261	9	9	9	35.1	35.1	35.1	56.82
NaN	NaN	NaN	21.5195	21.6376	21.3528	21.4779	21.657	21.2598	21.5139	21.552	NaN	19.7306	NaN	NaN	NaN	NaN	NaN	NaN	NaN	21.0532	NaN	NaN	21.861	21.4484	21.6221	NaN	22.1327	22.2742	22.3406	22.2943	21.0207	NaN	21.5102	21.1888	NaN	NaN	NaN	22.182	22.4166	22.0896	NaN	22.1294	5	5	5	28	28	28	33.574
NaN	NaN	NaN	22.8098	22.3975	22.6295	23.6464	22.8609	22.6224	22.7284	23.0079	21.5769	NaN	21.5937	21.8417	NaN	NaN	NaN	NaN	NaN	NaN	NaN	NaN	22.7444	22.1192	22.3414	NaN	22.3463	22.0307	22.4187	21.8951	22.1663	NaN	NaN	NaN	NaN	NaN	NaN	NaN	22.5028	22.1696	22.1348	21.6207	6	6	6	48.4	48.4	48.4	17.803
NaN	NaN	NaN	19.9069	19.9509	18.9164	19.8467	NaN	NaN	21.1581	21.2822	19.9875	20.1612	20.8646	20.1096	NaN	NaN	NaN	NaN	NaN	21.3884	20.5885	21.1526	20.9728	19.0278	20.4842	NaN	21.2241	20.3672	20.997	19.4431	23.302	23.2917	23.0711	23.0477	23.872	23.7003	23.8991	23.5031	20.7156	21.1082	21.0564	21.1777	12	12	12	20.9	20.9	20.9	75.923
NaN	NaN	NaN	22.5831	22.7645	22.8839	22.2033	22.4539	22.7614	22.9543	22.9515	22.0894	NaN	NaN	NaN	NaN	NaN	NaN	NaN	NaN	NaN	NaN	NaN	22.6841	22.2735	21.9278	NaN	NaN	21.9212	22.0461	21.913	NaN	NaN	NaN	NaN	NaN	NaN	NaN	21.519	21.6141	NaN	NaN	NaN	3	3	3	17.7	17.7	17.7	25.22
NaN	NaN	NaN	21.7365	21.5696	21.4644	22.9958	21.9913	22.9602	22.0012	22.247	22.0851	22.6119	22.7631	NaN	NaN	NaN	NaN	23.4233	NaN	22.7783	NaN	NaN	22.5557	23.1619	23.0472	21.9875	22.8492	22.2177	22.759	22.3953	24.6374	23.2456	23.094	24.1331	24.5346	25.0917	24.4039	24.0813	23.3648	23.4104	23.546	23.7665	12	12	12	33.6	33.6	33.6	49.33
NaN	NaN	NaN	21.9935	22.4383	22.3591	NaN	22.196	22.5343	22.4391	22.3076	NaN	NaN	NaN	NaN	NaN	NaN	NaN	NaN	NaN	NaN	NaN	NaN	22.6809	NaN	NaN	NaN	22.9765	23.2895	23.218	23.3661	NaN	NaN	NaN	NaN	NaN	23.2996	NaN	22.3633	22.4169	22.0677	NaN	23.2437	5	5	5	40.5	40.5	40.5	18.919
NaN	NaN	25.0084	25.5998	24.768	24.574	25.0044	25.3585	26.8606	25.2223	26.6882	24.2431	24.4086	24.1926	24.4857	24.2534	24.1997	24.6559	23.88	NaN	25.6244	23.6009	NaN	26.9365	27.55	27.1185	27.0001	27.5654	27.3433	27.4279	26.99	NaN	NaN	21.1172	23.312	27.1925	27.4992	26.5003	27.4817	27.4265	27.344	28.3477	27.3179	12	12	12	38.5	38.5	38.5	42.896
NaN	NaN	NaN	20.9507	21.0088	20.827	20.7493	20.8064	20.821	20.9749	20.9522	NaN	19.9898	NaN	NaN	NaN	NaN	NaN	NaN	NaN	NaN	NaN	NaN	20.9123	NaN	20.7099	NaN	20.7243	20.7387	21.1868	20.8535	NaN	NaN	NaN	NaN	NaN	NaN	NaN	NaN	20.5407	20.61	NaN	NaN	7	7	7	19.7	19.7	19.7	55.829
NaN	NaN	NaN	23.2454	23.5359	23.1951	22.1952	23.6339	23.8569	23.3725	23.5605	23.4665	23.3056	23.5187	23.8225	NaN	NaN	22.7469	NaN	NaN	23.0495	NaN	NaN	23.5393	22.8073	22.9157	NaN	23.3669	23.2412	22.1409	23.9237	22.9173	NaN	NaN	22.5467	NaN	NaN	NaN	NaN	22.363	NaN	NaN	NaN	10	10	9	44.4	44.4	40.6	34.857
NaN	NaN	NaN	21.6291	21.4594	21.5602	NaN	NaN	NaN	21.1703	21.4603	NaN	NaN	NaN	NaN	NaN	NaN	NaN	NaN	NaN	NaN	NaN	NaN	NaN	NaN	NaN	NaN	NaN	NaN	NaN	NaN	22.5727	NaN	NaN	NaN	22.4772	NaN	NaN	NaN	21.5722	NaN	22.1955	NaN	8	8	8	31.8	31.8	31.8	46.77
NaN	23.3222	22.5013	21.9045	22.0325	21.7743	22.7109	22.0623	22.3799	22.0263	21.9307	21.9291	21.8357	21.5511	NaN	NaN	NaN	NaN	NaN	24.693	23.6325	22.2412	22.3374	22.8023	22.8517	23.434	22.7425	22.846	22.6951	22.9847	22.6529	23.5197	23.8465	23.3627	23.9341	24.1457	23.9279	24.3549	23.4017	23.1513	23.7628	23.8869	22.1432	8	8	8	57.2	57.2	57.2	24.275
NaN	NaN	23.757	24.2666	23.9108	24.022	23.3441	24.4125	24.3291	24.3829	24.783	23.4007	23.4623	23.5826	23.5223	NaN	22.5453	23.8748	23.1676	NaN	23.7586	22.9683	NaN	25.1083	24.3641	24.709	22.9035	24.6919	24.7266	24.3095	24.4973	24.2978	24.307	24.2025	24.0256	NaN	24.6662	24.584	24.6623	24.7153	24.3021	23.5174	24.1381	15	15	15	44.6	44.6	44.6	45.097
23.8589	25.3113	24.8408	25.0272	24.6897	24.8207	24.7763	24.0592	24.5245	24.2239	24.2424	25.2183	25.522	25.1805	25.2494	24.8005	24.8907	24.2381	23.7247	25.2235	25.3597	25.8061	24.9659	24.2554	23.8242	24.2701	25.1377	24.307	24.8654	24.5719	24.8609	25.7451	25.1992	25.5413	25.8042	25.0296	25.0403	25.0347	24.6324	24.3272	24.6874	24.5925	25.0162	13	13	13	55	55	55	37.267
NaN	NaN	24.0855	24.0451	24.4644	24.0047	23.8889	24.1781	24.1753	23.3475	23.6779	22.6769	22.7565	23.0401	22.2646	23.2297	22.8718	22.7505	NaN	24.4522	24.6952	NaN	NaN	25.1451	25.1647	24.7904	23.1593	24.7363	24.5506	24.9079	24.6451	23.4164	23.8674	23.0317	23.3275	NaN	NaN	22.998	22.7556	24.4806	24.7203	24.1719	24.5772	11	11	11	46.7	46.7	46.7	30.164
24.2188	25.4462	24.9758	21.2738	21.6389	21.467	23.1832	21.9776	NaN	21.6852	21.7282	NaN	22.4296	21.9327	22.0512	26.068	25.3035	25.6551	25.2549	25.2899	25.9834	25.6453	25.3154	22.415	22.1153	23.2633	22.6461	22.4681	22.3975	23.0664	22.4373	25.1844	25.9939	25.9795	25.6986	24.9563	25.5569	24.1127	26.2667	25.617	24.8788	25.2325	25.0823	12	12	12	33.3	33.3	33.3	54.406
25.1733	25.447	25.0071	21.8057	21.1477	22.0473	20.7931	21.7575	21.7913	21.0171	20.3077	21.5002	21.3627	21.4934	21.3339	25.2087	24.6506	25.8808	25.6947	25.4463	24.9214	25.5185	25.5614	21.9744	20.6078	21.6218	23.6474	22.5965	22.5902	22.805	22.2612	24.4965	25.3954	25.2005	25.4774	24.299	24.6302	23.8755	25.0046	23.9732	22.7813	22.1201	23.0549	10	10	10	36.9	36.9	36.9	43.019
NaN	NaN	NaN	21.7582	21.1932	20.998	21.1685	21.3189	21.7367	21.3132	21.3289	NaN	NaN	NaN	NaN	NaN	NaN	NaN	NaN	NaN	NaN	NaN	NaN	21.8083	NaN	21.815	NaN	21.333	22.8803	22.0269	22.4362	21.2618	21.3733	NaN	20.9959	NaN	21.6866	21.4002	21.6963	22.1741	21.7195	22.1235	21.7652	5	5	5	29.2	29.2	29.2	37.664
23.2909	25.3532	23.1968	21.4104	21.7042	21.4756	22.6365	22.1422	20.9761	22.078	22.082	21.3917	22.4807	22.3005	22.5064	22.4059	22.0759	NaN	22.3165	25.1125	24.745	25.8603	25.2894	21.0937	21.887	21.5978	NaN	21.4582	21.7094	21.2863	21.4961	24.1849	25.3117	24.948	24.9278	24.0354	25.2304	24.5799	24.9161	23.9433	23.8054	23.2197	24.1772	9	9	9	33.5	33.5	33.5	37.688
23.7147	24.7466	24.1957	21.3688	22.3846	21.5829	22.2915	22.1887	NaN	20.3468	22.3285	22.9998	23.2348	NaN	22.5639	25.1872	24.5815	25.1104	24.9645	25.4963	25.2811	25.4119	24.3756	20.7622	22.0104	NaN	22.7392	21.3845	21.2175	20.9687	21.6072	24.9512	25.9606	25.8374	25.956	NaN	NaN	23.0179	25.2027	23.0801	NaN	NaN	NaN	13	13	13	33.4	33.4	33.4	54.521
NaN	NaN	NaN	NaN	NaN	NaN	NaN	NaN	NaN	NaN	NaN	NaN	NaN	NaN	NaN	NaN	NaN	NaN	NaN	NaN	NaN	NaN	NaN	NaN	NaN	NaN	NaN	NaN	NaN	NaN	NaN	NaN	22.8326	22.5506	NaN	23.2073	NaN	NaN	22.4379	21.6538	22.7502	NaN	22.2676	4	4	4	9.3	9.3	9.3	59.386
NaN	NaN	NaN	22.1649	22.8034	NaN	NaN	23.4289	NaN	23.3615	23.4717	NaN	21.5061	21.6043	21.3937	NaN	NaN	NaN	NaN	NaN	NaN	NaN	NaN	23.4329	NaN	22.3175	NaN	23.4594	23.3689	23.2949	23.1541	NaN	NaN	NaN	NaN	NaN	NaN	NaN	22.3371	22.4443	NaN	NaN	NaN	3	3	3	12.9	12.9	12.9	45.887
27.5744	27.4332	26.4035	21.6345	22.0976	22.8294	20.0007	23.64	23.2757	23.4958	22.9505	NaN	20.3776	23.9823	NaN	27.9102	26.8375	27.4164	27.5922	27.0759	26.9534	27.2766	26.3976	23.7672	22.8522	23.6478	23.3477	22.2783	22.9907	22.8223	24.0293	25.3271	26.7628	26.528	26.9643	22.0493	23.324	23.6557	24.7558	22.9819	21.4943	22.4759	22.9735	13	13	13	52.3	52.3	52.3	39.8
NaN	NaN	24.868	25.4919	25.466	25.4762	25.734	25.7336	25.5845	25.759	25.6341	25.3236	25.4826	25.176	25.3556	24.5356	25.0937	25.2891	24.6937	24.8407	25.3149	24.9781	24.8587	25.7203	25.6429	25.8888	25.3541	25.6638	25.8536	25.8564	25.8791	26.3531	25.2766	25.8449	25.7037	26.4889	26.0518	26.775	26.0005	26.1512	26.1472	26.094	26.271	18	18	18	41	41	41	58.601
NaN	NaN	20.9613	20.8891	19.9469	21.436	NaN	20.8682	20.707	21.2904	20.9386	21.257	21.2124	NaN	NaN	NaN	NaN	NaN	NaN	NaN	NaN	NaN	NaN	21.41	NaN	NaN	NaN	21.5515	21.7046	21.7245	21.2577	22.6615	NaN	NaN	22.1944	NaN	NaN	NaN	21.5052	21.9052	21.9591	NaN	NaN	5	5	5	18.9	18.9	18.9	38.75
NaN	NaN	NaN	23.2604	22.914	22.8143	22.6993	22.9612	23.1459	22.9482	22.8961	22.4588	22.6943	22.7366	22.3908	22.5805	NaN	22.3912	23.0833	NaN	NaN	NaN	NaN	22.6086	NaN	NaN	NaN	NaN	NaN	23.1206	22.7687	24.0742	22.5092	23.6613	22.9364	22.517	NaN	NaN	22.7644	23.17	22.7691	NaN	NaN	15	15	15	27.9	27.9	27.9	74.268
25.2353	25.715	25.063	23.0487	23.0494	23.0768	23.916	23.2788	23.3731	23.2594	23.3695	22.6712	22.8857	22.826	22.9282	25.1648	24.9627	25.138	25.3007	25.8281	25.638	25.9137	25.4502	23.5206	23.758	23.9116	23.729	23.6493	23.7935	23.6096	23.3147	25.2629	25.7333	25.4792	25.8334	25.7946	25.8307	25.2985	25.8164	25.0649	25.1766	25.2341	25.4795	16	16	16	37	37	37	57.216
NaN	NaN	NaN	21.726	21.3431	21.2682	NaN	21.3897	21.7617	21.3422	21.5085	20.7087	20.9855	20.892	20.6062	NaN	NaN	NaN	NaN	NaN	NaN	NaN	NaN	21.912	21.8528	21.9129	NaN	21.9533	22.2758	22.5946	22.3242	21.0528	NaN	NaN	NaN	NaN	NaN	NaN	21.0747	22.2153	NaN	NaN	NaN	4	4	4	10.7	10.7	10.7	81.089
NaN	NaN	NaN	23.2888	23.1147	23.289	23.3348	22.8979	22.8565	23.4185	23.1375	22.939	22.463	22.6665	22.9576	22.6582	22.9386	22.6802	22.5335	NaN	NaN	NaN	NaN	22.979	22.6502	22.9312	22.5771	22.7542	22.4498	22.6561	22.3119	NaN	NaN	NaN	NaN	NaN	NaN	NaN	21.9369	21.8692	22.1055	NaN	NaN	5	5	5	29	29	29	29.59
NaN	NaN	NaN	21.757	22.1055	22.1353	21.8836	22.5002	22.3092	22.4603	22.2213	21.8217	21.5986	21.6203	21.6109	NaN	NaN	NaN	NaN	NaN	NaN	NaN	NaN	22.6306	23.1685	22.294	NaN	22.5659	22.2765	22.1992	22.5915	21.4255	NaN	22.1168	22.6575	NaN	NaN	NaN	22.4849	21.9742	NaN	21.3707	21.7062	6	6	6	46.9	46.9	46.9	26.458
NaN	NaN	NaN	21.3988	NaN	NaN	NaN	NaN	21.249	21.1607	20.5047	NaN	NaN	NaN	NaN	NaN	NaN	NaN	NaN	NaN	NaN	NaN	NaN	NaN	NaN	21.0789	NaN	21.3194	NaN	NaN	21.5448	NaN	NaN	NaN	NaN	NaN	NaN	NaN	NaN	21.9401	NaN	NaN	NaN	4	4	4	17.4	17.4	17.4	42.1
NaN	NaN	NaN	20.3558	20.411	20.3636	21.1073	20.5713	20.5244	20.7547	20.6337	19.9573	19.6857	NaN	NaN	NaN	NaN	NaN	NaN	NaN	NaN	NaN	NaN	20.7392	21.2706	21.116	NaN	20.8908	20.7278	20.4869	NaN	20.3581	NaN	NaN	NaN	20.7088	20.8877	NaN	20.7538	21.2214	NaN	21.8657	NaN	2	2	2	4	4	4	52.555
NaN	23.8856	25.0524	24.8248	24.633	24.6599	24.8995	24.768	25.0623	24.7778	24.881	24.5599	24.3572	24.1832	24.5537	24.0487	24.791	24.6944	24.8166	24.3705	25.5472	25.1187	25.6903	24.3853	24.4793	24.6901	24.9993	24.5157	24.5827	24.5035	24.6589	26.2512	25.7908	25.5805	25.4849	25.8935	26.0625	25.8845	25.59	24.6724	25.0692	24.849	25.0433	12	12	12	57.7	57.7	57.7	27.085
27.076	27.0089	27.8836	28.0772	28.0608	27.9963	27.9646	27.8585	27.9213	27.8388	27.8604	27.7988	27.7561	27.8198	27.8627	27.3456	27.2426	27.666	27.4337	26.9714	27.9307	27.4118	27.4084	27.64	27.7333	27.9613	27.7384	27.8398	27.6676	28.0421	27.9805	27.8537	27.2638	27.5659	27.4762	28.035	27.7249	27.6069	28.2008	27.7706	28.0678	27.6072	27.9697	28	28	2	65	65	11.5	67.847
NaN	NaN	NaN	21.0659	20.8309	NaN	NaN	21.2767	21.481	21.3272	21.4098	NaN	NaN	NaN	NaN	NaN	NaN	NaN	NaN	NaN	NaN	NaN	NaN	21.9391	NaN	NaN	NaN	21.0693	NaN	21.0649	NaN	NaN	NaN	NaN	NaN	NaN	NaN	NaN	NaN	NaN	NaN	NaN	NaN	5	5	5	24.8	24.8	24.8	51.705
24.0162	24.3097	25.1339	25.1142	24.9745	25.1311	25.0473	25.3286	25.5685	25.2975	25.3408	24.7257	24.9027	25.2445	24.944	25.4589	25.982	25.5952	25.8538	25.2629	26.0061	25.5623	26.2608	24.7836	24.9518	24.7667	25.0772	24.8332	24.9718	24.8684	24.8954	26.8458	25.7631	26.43	26.2547	25.8245	25.1597	25.7055	25.9584	25.192	25.8849	25.767	25.6865	17	17	17	69.7	69.7	69.7	48.554
25.0237	25.7358	25.4874	24.6213	24.5508	24.6402	23.5235	24.8394	24.5679	24.3556	24.5826	24.2474	24.0433	23.9014	24.0971	23.5382	23.8094	23.8519	23.8683	25.7503	25.3344	25.8332	25.1623	24.2667	24.5057	24.7713	24.6492	24.4388	24.3865	24.3622	24.4284	24.4209	24.956	24.9759	25.2312	25.0611	25.0565	25.1969	24.6484	24.593	25.0653	25.2813	25.1892	15	15	15	67	67	67	30.043
NaN	NaN	NaN	22.8157	22.829	22.7425	23.1986	22.9736	22.6298	22.7313	22.9312	22.4148	22.2943	21.9447	21.9194	NaN	NaN	NaN	NaN	NaN	23.6164	NaN	NaN	23.3859	23.6826	23.3978	22.1337	23.2493	23.3772	23.2088	23.3803	23.1366	23.1041	23.0174	23.1902	23.9815	24.2479	24.1596	24.0783	24.0038	24.118	24.3535	24.0669	12	12	12	37.6	37.6	37.6	52.83
26.4062	26.6404	27.1262	26.622	26.7852	26.9311	26.9708	27.1961	26.8534	26.8176	27.2619	26.5547	26.4831	26.7362	26.743	25.97	26.3724	25.5234	25.8112	27.6899	27.161	27.0535	27.133	27.1676	26.8628	26.3884	25.6631	26.5409	26.3329	26.6278	25.8515	26.4513	26.5	26.4112	26.6983	26.2517	26.2516	25.6481	26.6883	26.2507	25.2855	25.5341	25.5863	12	12	12	36.1	36.1	36.1	46.451
NaN	NaN	22.5236	23.3031	23.3288	23.3174	22.7463	23.1024	23.1444	23.0048	23.0184	22.2883	22.1945	NaN	NaN	NaN	NaN	NaN	NaN	NaN	NaN	NaN	NaN	23.2488	22.5669	23.0571	23.9	23.3736	23.7249	23.5124	23.8709	21.7732	NaN	NaN	NaN	NaN	NaN	NaN	NaN	23.7237	22.5017	22.3802	22.6938	10	10	10	71.5	71.5	71.5	27.012
25.4822	26.1868	27.2068	26.9492	26.8422	26.8272	26.5704	26.9812	27.0027	26.732	26.8164	27.1522	27.1223	27.2327	27.0613	26.3207	26.3091	26.7005	26.5052	26.73	26.7061	26.6674	26.7461	26.6584	26.7256	26.6058	27.0512	26.7895	26.6055	26.4149	26.6007	26.7253	26.936	26.6019	26.7029	25.9429	25.8658	25.76	26.4653	26.3692	26.0201	25.682	26.0936	22	22	22	81.3	81.3	81.3	46.8
23.1824	24.0414	23.25	23.1987	23.4243	23.5182	23.1898	23.4321	23.3889	23.6287	23.6835	23.3058	23.4314	23.345	23.4371	NaN	21.7889	21.6893	22.5177	23.7839	24.1868	24.4917	24.124	24.0961	24.7185	23.714	23.2792	23.7431	23.4184	23.1231	23.9095	24.0039	23.5865	23.9788	23.7919	25.0125	24.9266	24.356	24.6067	24.9052	25.0548	24.3502	25.3672	11	11	11	50	50	50	28.573
25.8804	25.3469	26.0672	26.2458	26.2551	26.2242	25.9834	26.4282	26.2436	26.4585	26.4907	25.6398	25.6919	25.7391	25.6466	25.4109	25.7419	25.9026	25.7554	25.7572	25.9019	25.8754	26.2616	26.5211	26.2813	26.5629	26.6251	26.6722	26.613	26.4882	26.7902	26.9653	26.5922	26.4658	26.4277	25.6855	25.7388	26.077	26.0337	26.405	26.5035	26.5139	26.6942	21	21	21	47.7	47.7	47.7	63.908
NaN	NaN	NaN	21.263	21.0467	21.1758	NaN	21.2824	21.3804	21.2747	21.3736	NaN	NaN	NaN	NaN	NaN	NaN	NaN	NaN	NaN	21.7909	NaN	NaN	21.0884	NaN	NaN	NaN	21.2317	21.0317	21.2924	21.1668	NaN	NaN	21.7708	21.963	NaN	NaN	NaN	21.8598	21.9252	NaN	NaN	NaN	3	3	3	38.8	38.8	38.8	10.154
23.2478	24.8412	25.3301	27.0133	27.117	27.0511	26.8504	27.5808	26.9495	27.4968	27.5782	25.3597	25.367	25.2523	25.6152	24.9273	24.8163	24.7564	24.9954	25.3358	25.6978	26.2763	25.8897	27.1902	26.9087	26.5417	25.5251	26.827	26.7869	26.9752	27.0502	25.8825	26.1567	26.167	26.2925	25.5314	25.7655	25.8551	26.1742	26.344	26.0968	25.7898	25.7709	19	19	19	64.6	64.6	64.6	45.623
27.7469	27.1373	27.0692	28.7726	28.8448	28.728	28.6088	28.6162	28.0809	28.5516	28.2261	29.2582	29.2786	29.1818	29.2361	27.8737	27.9319	27.963	27.8439	27.2133	26.3619	26.6947	26.4662	27.8693	27.759	28.1861	27.3994	28.0178	28.0683	27.9866	28.4406	26.4456	26.7141	26.5176	26.4093	26.9324	26.3427	26.956	26.5474	27.8696	28.0506	28.2305	28.0977	32	32	31	71	71	69.1	66.396
24.3033	26.4678	27.5003	28.9424	29.0486	28.927	28.6944	28.8829	28.7931	28.9346	28.9764	28.3333	28.3226	28.3093	28.425	26.9545	27.2215	27.314	26.9464	26.3414	27.2588	27.1318	26.976	28.9052	28.7157	28.7928	27.7733	28.7981	28.8668	28.8781	28.9763	25.9653	26.3859	26.3795	26.6554	27.123	27.222	27.1755	28.1055	28.4941	28.4209	28.4399	28.3978	57	57	57	64.3	64.3	64.3	146.09
NaN	22.5786	22.9678	24.6534	24.5354	24.7294	24.9486	24.5378	24.1942	24.6701	24.7457	23.6033	23.3665	23.3773	23.1209	NaN	NaN	NaN	NaN	22.8226	23.776	23.038	23.3412	24.2696	24.1009	24.2654	22.2401	24.1261	24.1379	24.0553	23.6944	22.9081	22.2326	22.8965	23.0505	23.2045	22.9159	21.2107	23.2935	23.4468	23.6915	22.4966	23.8475	13	13	13	65.5	65.5	65.5	35.086
23.5739	NaN	24.7919	26.6036	26.7517	26.8691	27.1005	26.5881	26.4805	26.5909	26.8136	25.8812	25.7266	25.8179	26.035	24.7381	23.3641	24.9572	24.3065	NaN	24.6741	24.1309	24.1625	26.7844	26.5921	26.5665	24.681	26.5366	26.3294	26.4974	26.3459	23.1917	23.4372	23.8622	23.9882	25.0596	25.16	24.9198	25.9893	26.5258	25.8104	25.8755	25.9845	12	12	12	63.2	63.2	63.2	36.705
NaN	NaN	NaN	23.4206	23.0712	23.2818	22.7534	23.6641	23.5931	23.2792	23.6771	22.0933	22.1385	22.2727	21.8569	NaN	NaN	NaN	NaN	NaN	NaN	NaN	NaN	24.2367	24.0502	23.8406	NaN	24.0463	24.0678	24.2603	24.1061	NaN	22.5468	NaN	NaN	23.2504	23.3027	NaN	23.9144	24.5441	23.5602	23.6993	24.0116	5	5	5	62.2	62.2	62.2	12.638
24.5922	24.4432	25.4986	25.8358	25.8308	25.7891	25.287	25.7468	25.8146	25.8823	25.8488	25.5624	25.5539	25.6831	25.4591	25.4102	25.0682	24.6409	25.0799	25.1181	25.6784	25.4449	25.3732	25.9695	25.561	25.992	25.3685	26.0765	25.8473	25.6649	25.9271	25.9683	25.4587	25.5816	25.5224	25.2382	25.1951	25.1853	25.7991	25.8846	25.326	25.2723	25.3368	23	23	23	49.3	49.3	49.3	78.194
NaN	NaN	NaN	21.8253	22.1416	22.1818	23.0368	22.6446	21.9449	22.3982	22.936	22.608	22.8197	22.4931	22.2311	NaN	NaN	NaN	NaN	NaN	NaN	NaN	NaN	22.6414	21.9315	22.5516	24.0578	22.1335	21.633	22.1908	21.9191	22.3427	NaN	22.1271	21.9498	22.3034	NaN	22.6997	22.1088	21.9811	NaN	NaN	22.4977	5	5	5	58.6	58.6	58.6	12.443
NaN	NaN	NaN	23.1725	22.477	22.5493	22.6401	22.1116	22.3397	22.1823	22.2384	22.0894	22.2648	22.3555	21.9482	NaN	NaN	NaN	NaN	NaN	NaN	NaN	NaN	21.7897	23.332	22.5659	NaN	22.3333	22.6912	22.2643	22.2808	NaN	NaN	NaN	NaN	NaN	NaN	NaN	21.6282	22.7871	23.0883	24.2656	23.0438	7	7	7	32.6	32.6	32.6	32.059
27.1833	27.4801	28.6848	29.5868	29.508	29.5263	29.3248	29.2494	29.4263	29.3333	29.2544	30.087	30.0918	29.9691	30.043	29.1454	29.0153	28.8888	28.9029	27.3279	27.9805	27.7577	28.1038	28.9505	28.817	28.9977	29.1254	28.7188	28.898	28.793	28.9257	28.4562	27.9813	28.1582	28.1799	28.0587	28.1014	27.8009	28.1029	28.2239	28.2048	27.9754	28.3109	36	36	36	66.9	66.9	66.9	66.379
NaN	NaN	22.3315	25.2502	25.1439	25.0674	23.8851	25.2705	24.7315	25.3047	25.5281	23.4757	23.4085	24.0038	23.7322	21.8686	21.9096	22.1352	21.8577	NaN	22.5917	NaN	NaN	25.4785	25.1433	24.1634	21.6512	25.1844	25.2778	25.2862	24.8151	21.1628	21.8951	21.3946	22.4454	NaN	NaN	NaN	23.426	24.0456	21.9938	22.4394	22.6754	11	11	11	40.9	40.9	40.9	46.843
23.9377	23.1782	25.7236	26.5103	26.5199	26.5707	26.5243	26.2684	26.3651	26.3282	26.2414	26.7423	26.8769	26.7117	26.6454	25.919	25.8288	25.9015	25.9942	24.2331	25.488	25.4183	25.4667	25.9608	25.8227	25.9662	25.9181	25.5714	25.8072	25.7981	25.5227	26.2789	25.7716	26.1273	26.1575	25.7185	26.0963	26.0017	25.7953	25.0893	25.6126	25.3875	25.3425	39	38	38	62.9	61.3	61.3	92.778
NaN	NaN	NaN	20.8403	19.5605	NaN	NaN	NaN	20.8343	20.85	NaN	NaN	NaN	NaN	NaN	NaN	NaN	NaN	NaN	NaN	NaN	NaN	NaN	NaN	NaN	NaN	NaN	NaN	20.906	NaN	NaN	NaN	NaN	NaN	NaN	NaN	NaN	NaN	NaN	21.06	20.6257	NaN	NaN	4	4	4	16.3	16.3	16.3	52.891
NaN	NaN	NaN	23.7386	23.557	23.8655	23.5722	23.0158	23.3376	23.0628	22.9072	22.5514	22.7617	22.6411	22.517	NaN	22.3949	NaN	NaN	NaN	22.9828	NaN	NaN	23.4561	23.447	23.5523	24.9805	23.4833	23.8089	23.8391	23.5721	22.9944	24.4301	23.3711	22.8466	23.611	23.7595	23.4389	23.8152	23.3079	23.9638	23.9689	23.8724	6	6	6	42.9	42.9	42.9	24.023
NaN	NaN	NaN	20.5619	20.8247	20.8989	NaN	21	20.2076	20.9046	21.037	NaN	NaN	NaN	20.7205	NaN	NaN	NaN	NaN	NaN	NaN	NaN	NaN	21.3885	20.7651	19.7071	NaN	21.1607	21.3813	21.4173	20.8772	NaN	NaN	NaN	NaN	NaN	NaN	NaN	NaN	20.992	NaN	22.4658	NaN	5	5	5	19.7	19.7	19.7	49.401
NaN	NaN	NaN	20.7847	21.1728	21.1948	NaN	21.1683	21.5974	21.4873	21.5794	NaN	NaN	NaN	NaN	NaN	NaN	NaN	NaN	NaN	NaN	NaN	NaN	21.708	21.1494	21.8139	NaN	22.074	22.307	22.1385	22.29	NaN	NaN	NaN	NaN	NaN	NaN	NaN	NaN	21.0962	NaN	NaN	NaN	3	3	3	12.6	12.6	12.6	25.008
22.8737	NaN	24.9033	25.8385	25.7428	25.8421	24.3752	25.6625	25.4468	25.7673	25.6141	25.2529	25.0518	25.1648	25.163	25.0718	24.7814	25.0327	24.4507	24.4909	25.1589	24.8026	24.6523	25.8055	24.8589	24.7286	24.3911	25.9904	25.9168	26.0416	25.5288	24.7229	24.9366	24.756	24.9813	25.3044	25.2254	23.5117	25.823	25.5386	23.3987	23.5758	24.0851	11	11	11	57.6	57.6	57.6	29.511
NaN	NaN	NaN	NaN	20.0841	20.6041	NaN	20.0509	20.1591	20.0979	20.0933	19.7991	NaN	NaN	19.8616	NaN	NaN	NaN	NaN	NaN	NaN	NaN	NaN	20.1664	NaN	NaN	NaN	20.1125	NaN	19.8233	NaN	NaN	NaN	NaN	NaN	NaN	NaN	NaN	NaN	NaN	NaN	NaN	NaN	4	4	3	27.4	27.4	22.6	27.809
NaN	NaN	24.9068	26.0629	26.36	26.396	25.8185	26.1551	25.7011	26.2528	26.2624	25.0049	25.1604	25.2602	25.285	21.4924	22.3612	24.1184	22.6978	20.2485	24.0659	23.0245	22.5339	26.3681	26.1975	26.4202	25.1664	25.9305	26.4987	26.1398	26.4553	23.5875	23.9243	23.9225	23.5006	23.3727	22.6618	23.9211	24.4904	25.8366	25.2093	24.7701	25.3235	18	18	16	71.3	71.3	64.8	36.534
23.3159	24.8272	25.8105	25.5333	25.7227	25.8736	25.3466	25.8122	25.8137	26.1192	26.0653	25.7502	25.8136	25.8806	25.8882	25.9018	25.7151	26.0925	25.9134	25.158	25.9337	25.7	26.019	25.6644	25.1326	25.356	26.0014	25.5079	25.4627	25.2543	25.7713	26.9798	26.3203	26.5982	26.6081	25.7979	25.8253	26.3877	26.1075	25.2503	25.7271	25.4381	25.4577	17	17	17	71.5	71.5	71.5	36.63
NaN	NaN	24.0281	24.0555	23.6735	24.012	23.9549	24.0295	24.2117	24.1467	23.9729	24.0439	24.1926	23.8593	23.8526	22.7042	22.2863	23.3388	22.8428	23.2727	24.2995	24.0164	23.9683	23.8725	23.797	24.1732	24.0242	23.9989	24.2422	23.8323	24.1324	24.8312	24.7005	24.9071	24.6923	24.7129	24.7055	25.6039	24.7324	24.0984	24.3617	24.8287	24.3691	13	13	9	48.9	48.9	38.8	46.203
NaN	NaN	NaN	23.3237	23.267	23.3169	22.8607	22.7818	22.9104	22.6675	22.976	21.8402	22.4691	21.9244	22.5065	NaN	NaN	NaN	NaN	NaN	NaN	NaN	NaN	23.5877	23.7766	24.0267	NaN	23.3586	23.5293	23.735	23.5595	22.819	NaN	22.249	NaN	NaN	NaN	NaN	22.465	23.1729	22.6965	NaN	22.754	4	4	4	54.9	54.9	54.9	14.981
23.143	NaN	23.0282	23.5186	23.8788	23.7095	23.5173	23.1053	22.9843	23.0977	23.1815	23.6229	23.7343	23.4672	23.7036	NaN	24.0517	NaN	NaN	NaN	23.1715	NaN	22.3295	23.0649	22.8018	23.2015	23.4737	23.3344	23.4306	23.2304	23.4002	22.9962	NaN	22.7257	22.6542	23.6176	22.9315	23.5993	23.8139	23.895	24.291	23.2745	23.8912	11	11	11	37.8	37.8	37.8	46.968
NaN	NaN	NaN	NaN	20.4044	20.3475	NaN	NaN	NaN	NaN	NaN	NaN	NaN	NaN	NaN	NaN	NaN	NaN	NaN	NaN	NaN	NaN	NaN	20.5974	NaN	NaN	NaN	20.461	20.8787	20.629	20.8601	NaN	NaN	NaN	NaN	NaN	NaN	NaN	NaN	20.5932	NaN	NaN	NaN	2	2	2	11.3	11.3	11.3	48.82
25.7425	25.2223	26.6814	NaN	21.763	21.4029	NaN	21.8077	21.7274	22.0713	21.2082	NaN	NaN	22.3439	21.5311	26.5209	24.6177	27.6464	26.684	24.7651	25.315	25.4785	24.3918	NaN	NaN	22.7195	24.0055	21.7853	NaN	NaN	NaN	24.461	24.1515	25.0498	26.1585	NaN	NaN	NaN	21.7196	NaN	NaN	NaN	NaN	5	5	5	20.4	20.4	20.4	22.209
NaN	NaN	NaN	22.2485	21.4808	22.8101	NaN	22.1206	22.1017	21.7913	22.6153	NaN	NaN	NaN	NaN	NaN	NaN	NaN	NaN	NaN	NaN	NaN	NaN	22.604	NaN	NaN	NaN	21.4565	21.6827	21.4373	21.1255	NaN	NaN	NaN	NaN	NaN	NaN	NaN	NaN	NaN	NaN	NaN	NaN	3	3	3	23.2	23.2	23.2	22.737
NaN	NaN	NaN	22.9942	22.7936	22.3028	NaN	23.3222	22.8816	22.7893	22.7115	21.7174	NaN	NaN	NaN	NaN	NaN	NaN	NaN	NaN	23.1634	NaN	NaN	22.8727	22.9513	22.7643	NaN	23.0665	23.4838	23.4593	23.0747	NaN	NaN	NaN	NaN	22.4783	NaN	NaN	23.4928	23.5253	NaN	NaN	NaN	7	7	7	36.4	36.4	36.4	27.006
NaN	NaN	NaN	23.7457	23.9705	24.0975	24.2859	23.9608	23.7754	23.8055	23.8667	23.0495	23.0218	23.949	22.274	NaN	NaN	NaN	NaN	NaN	NaN	NaN	NaN	24.147	23.9276	24.0724	NaN	23.9054	23.777	23.8949	24.0804	NaN	NaN	NaN	NaN	NaN	NaN	NaN	NaN	23.5405	22.9613	23.8736	24.2069	11	11	11	30.2	30.2	30.2	64.221
NaN	NaN	23.4681	24.3124	24.4727	24.5721	24.1369	24.1989	24.0816	24.3043	24.3101	23.624	23.5527	23.6603	23.52	23.7424	23.5587	23.6614	23.6052	23.8817	24.6588	24.3496	NaN	24.2526	23.6929	24.3133	22.9276	24.0572	23.94	23.9287	23.7727	23.2554	23.6442	23.5483	24.0087	23.3676	23.1317	23.343	23.7031	23.1226	23.272	23.0296	23.0494	13	13	13	46.7	46.7	46.7	50.188
NaN	NaN	NaN	19.8844	NaN	NaN	NaN	20.139	20.3241	20.013	20.1894	NaN	NaN	NaN	NaN	NaN	NaN	NaN	NaN	NaN	NaN	NaN	NaN	20.1892	20.0969	NaN	NaN	NaN	20.2557	20.443	20.1443	NaN	NaN	NaN	NaN	NaN	NaN	NaN	NaN	NaN	NaN	NaN	NaN	3	3	3	26	26	26	31.477
NaN	NaN	NaN	24.5161	23.9001	23.5665	24.2766	23.8135	23.7834	23.526	23.7612	23.3023	22.9531	22.8575	23.1124	NaN	NaN	NaN	NaN	NaN	23.2364	NaN	22.8458	23.8848	23.3108	23.7375	22.2678	23.5456	24.2142	24.0691	24.1469	24.1048	24.0298	23.679	24.1327	24.0236	24.9181	24.9716	24.1843	23.977	24.5212	24.618	24.8835	14	14	14	29.9	29.9	29.9	73.782
23.8722	24.0068	23.7963	25.3179	24.9825	24.9084	24.2527	25.2892	24.9121	25.3528	25.0214	23.6099	23.773	23.7711	23.6733	25.2832	25.2545	25.5927	25.0263	23.6987	23.762	23.861	NaN	24.8143	24.3675	24.4352	23.8718	24.6875	24.8235	24.9814	24.7144	23.201	23.9729	23.7363	23.7963	23.0327	23.1674	22.906	24.2785	23.8115	23.4538	23.1629	23.3408	13	13	13	48.3	48.3	48.3	52.277
NaN	NaN	22.9766	22.1385	21.8205	22.0176	22.6169	22.5147	22.4657	23.1013	22.6537	NaN	NaN	NaN	NaN	NaN	NaN	NaN	NaN	24.5395	22.948	23.2185	23.3661	22.7147	22.6216	22.3224	NaN	21.9095	22.055	22.4068	22.0498	22.2214	NaN	NaN	NaN	23.613	NaN	NaN	21.0173	22.2162	NaN	22.41	NaN	15	15	15	19	19	19	136.82
NaN	NaN	NaN	20.4187	20.3156	20.4221	20.578	20.357	20.5536	20.3778	20.1929	20.1356	20.2272	NaN	20.3243	NaN	NaN	NaN	NaN	NaN	21.1631	NaN	NaN	21.0593	20.7607	20.8279	NaN	21.554	21.5039	20.7523	20.3232	21.5078	20.5995	NaN	21.5769	NaN	21.6907	NaN	22.1724	21.3553	20.7487	21.1456	NaN	5	5	5	24.3	24.3	24.3	31.788
25.5428	26.7348	26.983	28.0843	28.0244	28.1513	27.6865	28.4739	28.4046	28.4867	28.4947	27.0916	26.8536	26.8355	26.807	25.8274	25.7524	26.1782	26.0307	26.4501	26.9009	27.0431	26.6503	28.9999	28.1636	28.2963	27.3947	28.6937	28.7755	28.829	28.601	26.226	26.378	26.4629	26.6115	26.6895	26.6529	26.0359	27.828	28.1784	27.282	27.1865	27.3708	7	7	7	71	71	71	19.302
NaN	NaN	22.7845	22.4095	22.33	22.6406	23.0945	22.5736	22.5811	22.8612	23.0425	22.1941	22.297	22.2345	22.436	NaN	22.7096	NaN	22.607	NaN	22.9926	NaN	22.6233	22.7142	22.725	22.6247	22.3254	22.6651	22.4997	22.5253	22.3424	23.9855	22.6573	23.4661	23.5062	23.2192	23.4114	23.4041	23.6163	22.6478	NaN	23.7122	23.3352	14	14	14	28.1	28.1	28.1	77.425
NaN	NaN	NaN	NaN	20.7026	20.516	NaN	21.0323	20.9012	21.104	21.2377	NaN	NaN	NaN	NaN	NaN	NaN	NaN	NaN	NaN	NaN	NaN	NaN	NaN	NaN	NaN	NaN	NaN	NaN	21.008	21.9315	NaN	NaN	NaN	NaN	NaN	NaN	NaN	NaN	NaN	NaN	NaN	NaN	3	3	3	23	23	23	29.724
NaN	NaN	NaN	22.406	22.2006	22.3983	22.6782	22.0989	22.4585	21.9791	21.9822	22.0997	22.5737	22.4763	22.283	NaN	NaN	NaN	NaN	NaN	22.4527	NaN	NaN	21.9845	22.5998	22.7884	NaN	22.3498	22.413	22.7645	22.4647	23.2434	23.7091	23.4153	23.4367	24.0076	24.1891	23.8982	23.158	23.1456	23.8976	24.1878	23.8081	17	17	17	39.1	39.1	39.1	75.162
25.6082	26.273	26.3855	27.5918	27.5587	27.607	26.3637	27.6312	27.9238	27.5264	27.635	27.6065	27.5828	27.5856	27.7396	26.7802	26.6768	26.5548	26.7187	25.2689	25.9293	25.2281	25.6714	27.2582	26.5674	26.4509	26.8501	26.5404	26.6174	26.7012	26.5032	25.7195	25.6962	25.8447	25.737	24.0663	24.3114	23.7626	25.1047	25.2636	25.3151	23.9646	24.7427	15	15	15	88.9	88.9	88.9	22.722
NaN	23.9053	25.0727	25.9035	25.8671	25.8728	25.3883	25.8525	25.8169	25.9641	25.9163	24.9659	24.8585	24.8691	24.7934	22.7315	23.8389	22.743	23.1191	25.2632	25.8003	25.9864	25.6291	26.1991	25.4089	26.0937	24.4161	26.0496	26.1178	25.9992	25.9064	25.5774	25.7553	25.7238	25.9738	25.895	26.5564	26.2931	26.827	26.3284	26.1584	26.3262	26.2186	13	13	1	41.6	41.6	3.6	50.788
NaN	NaN	21.3086	21.9936	21.7792	21.8711	22.1157	22.2207	21.8045	22.2736	22.0551	21.7314	21.3733	21.0593	21.583	21.4106	21.589	21.1237	NaN	NaN	21.7584	NaN	22.1117	22.1351	20.5642	22.1741	20.741	21.9205	21.801	21.7266	21.3564	22.3661	21.7446	22.0161	22.0335	NaN	NaN	21.6602	22.4448	22.4089	NaN	NaN	21.4742	5	5	5	49.7	49.7	49.7	18.641
NaN	NaN	NaN	22.4371	22.465	22.4793	22.5658	22.9799	22.7071	23.3886	22.8942	22.1179	21.8319	22.2701	21.8418	NaN	NaN	NaN	NaN	NaN	22.3513	22.7537	NaN	23.4539	23.5516	23.5878	NaN	23.3539	23.6989	23.5035	23.5226	21.807	NaN	22.2053	22.2146	23.4444	23.1479	22.7746	23.7963	23.9823	24.1531	23.3247	23.6039	5	5	5	30	30	30	26.581
NaN	NaN	NaN	22.6424	22.7541	22.4058	22.2132	22.0057	22.4322	21.8935	22.0326	21.5855	21.2663	21.4637	21.4444	NaN	NaN	NaN	NaN	NaN	NaN	NaN	NaN	22.4589	22.9399	23.1418	NaN	22.5592	22.4746	22.5282	22.2919	21.471	NaN	21.5073	21.5251	22.352	21.8609	22.9823	22.8721	22.5919	22.907	22.4594	22.9366	3	3	3	33.5	33.5	33.5	21.879
22.9191	23.4701	23.4242	23.4253	23.3325	23.3964	23.7024	23.809	23.9996	24.0844	24.0276	22.9306	23.0587	23.3907	23.1199	23.2109	23.997	23.4783	24.15	23.4209	23.8343	23.5418	23.9081	23.6797	24.1629	23.8111	23.78	23.8543	23.9732	24.2009	23.9456	25.0488	24.528	24.3444	24.4464	25.1708	24.8438	25.0165	24.5867	24.3414	24.9256	24.7411	24.7811	11	11	11	47.2	47.2	47.2	30.905
NaN	NaN	NaN	NaN	NaN	NaN	NaN	NaN	NaN	NaN	NaN	NaN	22.5205	22.8795	NaN	NaN	NaN	NaN	NaN	NaN	NaN	NaN	NaN	NaN	NaN	NaN	NaN	NaN	NaN	NaN	NaN	NaN	NaN	NaN	NaN	NaN	NaN	NaN	22.5479	NaN	NaN	NaN	NaN	5	5	5	37.7	37.7	37.7	20.625
30.4688	30.3118	32.9386	29.3465	29.4071	29.3936	29.3801	28.8677	29.1782	28.9884	28.6714	30.1905	30.114	30.2429	30.3256	28.7332	28.7043	28.7411	28.7665	32.1276	30.8358	31.6656	31.1635	28.1162	28.2443	28.4149	29.8537	28.2797	28.0774	28.0163	28.1659	29.3419	30.5017	30.0413	30.1091	29.3762	28.446	29.4388	28.6039	29.4327	29.24	29.3141	30.2952	11	11	11	62.2	62.2	62.2	21.886
NaN	NaN	NaN	NaN	NaN	20.0018	NaN	NaN	20.1806	NaN	NaN	NaN	NaN	NaN	NaN	NaN	NaN	NaN	NaN	NaN	NaN	NaN	NaN	20.4621	NaN	20.2188	NaN	20.6667	20.8309	20.6404	20.7969	20.897	NaN	NaN	NaN	NaN	NaN	NaN	21.2075	22.1131	NaN	NaN	NaN	4	4	4	30	30	30	30.369
NaN	NaN	22.4172	23.4897	23.0894	23.03	22.15	23.3235	23.5672	23.4091	23.2961	23.116	22.7715	22.8062	22.5053	22.4035	22.783	21.8212	22.1329	22.1543	22.8479	23.2274	22.7344	23.1293	22.3349	21.6281	21.6178	23.1671	23.8107	23.4124	23.4017	23.6968	22.967	23.3863	23.3028	22.4116	22.2943	NaN	23.338	23.0248	NaN	21.7944	21.9446	8	8	8	33	33	33	29.361
23.3073	23.5907	24.4417	26.0194	25.5454	25.4027	24.8101	25.5811	25.8493	25.5137	25.5872	24.7914	24.7898	24.5766	24.5085	NaN	22.543	NaN	23.4129	24.0511	24.1078	24.9153	23.9404	25.9053	25.5854	25.4704	24.7058	25.6704	26.0512	26.0978	25.8806	23.6658	23.9362	24.1306	24.316	23.4497	23.4124	23.1793	24.7828	24.8707	24.7481	24.2869	24.5258	10	10	10	48.3	48.3	48.3	37.637
23.1919	NaN	24.9775	25.5778	25.4669	25.3234	25.3682	25.5079	25.5312	25.5008	25.5304	25.2783	25.2429	25.2074	25.3595	25.2097	25.1852	24.9552	25.0541	24.2451	25.0922	24.5381	24.7016	25.7283	25.8804	25.7644	25.1677	25.9389	25.9438	25.8496	25.8376	25.986	24.8842	25.3789	25.1082	25.3451	25.0011	24.8412	25.4997	25.9474	25.9719	25.7935	25.988	12	12	12	71.7	71.7	71.7	27.53
NaN	NaN	NaN	21.6603	22.271	22.044	NaN	20.8193	21.0323	21.1375	20.9604	21.6696	22.1007	22.4418	22.0045	NaN	NaN	NaN	NaN	NaN	22.2408	22.8165	NaN	21.2044	21.4295	22.018	NaN	21.8666	22.0177	21.6122	22.0078	NaN	22.5724	21.6351	NaN	22.3445	21.5213	NaN	22.0155	22.0313	21.4607	22.0095	21.6727	7	7	7	38.3	38.3	38.3	32.194
NaN	NaN	NaN	NaN	NaN	NaN	NaN	NaN	NaN	NaN	NaN	NaN	NaN	NaN	NaN	24.3883	NaN	24.3569	24.1253	NaN	NaN	NaN	NaN	NaN	NaN	NaN	NaN	NaN	NaN	NaN	NaN	NaN	NaN	NaN	NaN	NaN	NaN	NaN	NaN	NaN	NaN	NaN	NaN	4	4	1	19	19	5.6	43.86
NaN	22.2005	22.7302	22.4591	22.9467	22.8228	22.3231	22.1058	22.399	22.5886	NaN	23.7286	22.8499	23.4205	22.284	23.9324	24.0355	NaN	NaN	NaN	NaN	NaN	21.5359	NaN	NaN	NaN	20.4245	NaN	NaN	NaN	NaN	20.9545	NaN	NaN	21.0463	NaN	21.0327	NaN	21.3876	NaN	NaN	NaN	NaN	4	4	4	36.5	36.5	36.5	14.246
NaN	NaN	NaN	NaN	NaN	NaN	NaN	20.6504	20.7262	20.7521	21.0179	NaN	NaN	NaN	NaN	NaN	NaN	NaN	NaN	NaN	NaN	NaN	NaN	NaN	NaN	NaN	NaN	21.1309	20.8885	20.9816	20.8439	NaN	NaN	NaN	NaN	NaN	NaN	NaN	NaN	NaN	NaN	NaN	NaN	3	3	3	4.2	4.2	4.2	108.86
NaN	NaN	NaN	23.3284	23.4558	23.0207	22.9015	23.0406	23.0642	23.3102	23.1933	21.8103	NaN	21.8564	22.0727	NaN	NaN	NaN	NaN	NaN	NaN	NaN	NaN	23.1711	23.0565	22.5039	22.4697	23.0583	23.7469	24.0457	23.0666	NaN	23.3054	NaN	NaN	22.6637	NaN	NaN	21.7721	23.2042	23.0022	NaN	22.4917	16	16	15	18.5	18.5	17.9	158.45
NaN	NaN	NaN	20.6912	NaN	20.7083	NaN	NaN	NaN	NaN	NaN	NaN	NaN	NaN	NaN	NaN	NaN	NaN	NaN	NaN	NaN	NaN	NaN	21.1272	NaN	NaN	NaN	NaN	NaN	NaN	NaN	NaN	NaN	NaN	NaN	NaN	NaN	NaN	NaN	NaN	NaN	NaN	NaN	3	2	2	4.8	3.6	3.6	102.88
NaN	23.3503	NaN	23.5826	23.4425	23.4477	23.9444	23.2314	23.1316	23.2431	23.3859	23.8777	24.058	23.5318	24.0343	22.8084	22.9266	22.4959	22.887	23.3594	23.298	23.0446	22.9349	23.0643	22.9275	22.6518	24.3095	22.9631	22.9473	22.8681	22.9059	23.6325	23.853	24.0127	23.8383	22.5685	22.453	22.5015	23.0884	22.7426	22.7284	23.0828	22.9838	9	9	9	33.4	33.4	33.4	36.579
NaN	NaN	NaN	21.7691	21.7007	21.7667	21.5106	22.3916	21.9025	22.019	22.2556	NaN	NaN	NaN	NaN	NaN	NaN	NaN	NaN	NaN	NaN	NaN	NaN	22.4748	NaN	21.996	NaN	22.1343	22.1215	22.5386	21.5306	21.4372	NaN	NaN	NaN	NaN	NaN	NaN	NaN	22.5234	NaN	NaN	20.7714	3	3	3	11.7	11.7	11.7	41.483
NaN	24.409	25.0597	25.8277	25.9795	26.0384	24.7309	25.8749	25.756	25.7079	25.9297	25.1057	24.8823	25.0307	25.2128	22.4958	NaN	NaN	22.182	24.6392	25.4268	25.1548	25.0828	25.9832	24.4375	25.0128	24.1002	25.3839	25.5654	25.4748	25.6558	24.6362	24.8715	25.1514	25.0115	23.3222	24.1787	NaN	25.4271	25.4612	23.5513	23.4634	23.8545	12	12	12	65.1	65.1	65.1	33.264
NaN	23.577	24.3291	25.3306	25.4366	25.3342	25.0919	25.0569	25.0343	25.4457	25.2389	24.6253	24.137	24.6573	24.7882	24.6192	24.0368	22.7873	23.4495	24.6847	24.6393	24.4529	25.0206	24.8828	24.8525	24.955	25.3136	24.993	25.1868	25.0268	25.2127	24.7639	25.3858	24.8463	24.7774	24.3648	24.5577	24.8878	25.5002	25.0616	25.4209	25.2488	24.9187	13	13	13	71.1	71.1	71.1	29.978
24.4479	23.2633	24.4195	24.5489	24.6154	24.5318	24.5446	25.0128	25.247	24.8488	24.8367	23.7471	23.8902	24.0393	23.96	23.9471	24.3926	23.8385	23.9593	24.3864	24.8038	24.3298	24.3803	24.9419	24.5385	25.0092	24.3873	25.2871	24.9929	25.14	24.8987	25.343	24.5913	24.9676	24.8279	25.5582	25.4823	25.6832	25.4659	25.2205	25.2395	25.3262	25.3845	13	13	13	55.1	55.1	55.1	37.264
NaN	21.0128	23.7408	25.8884	25.9302	25.8238	25.6079	25.6441	25.4897	25.8369	25.5366	25.8425	26.03	25.718	26.0813	22.7463	23.2008	23.3539	23.9912	20.2044	22.5307	20.269	22.7111	25.6489	25.4152	25.6773	23.7287	25.3403	25.6508	25.5655	25.6104	22.3256	20.1708	22.4151	21.1737	20.6197	20.1387	20.9748	22.287	25.3568	24.6921	24.8829	24.8601	18	18	18	51.8	51.8	51.8	58.162
25.3136	25.1709	25.3941	24.5497	24.6063	24.5852	25.0014	24.0296	24.2129	24.2214	24.1342	24.9142	25.1797	24.8662	24.9211	24.2895	24.3148	NaN	24.091	25.539	24.3508	25.2207	25.0969	23.9887	24.3884	25.0513	24.8962	24.3713	24.5323	24.322	24.6608	24.6978	24.3998	24.4764	24.6735	24.659	24.5334	24.6415	24.5968	24.2399	25.201	25.3112	24.881	8	8	8	91	91	91	18.315
NaN	NaN	23.759	23.0459	23.0303	22.7583	23.1248	22.791	22.9936	22.9025	22.6626	23.5829	23.5362	23.576	23.9327	23.5674	23.7657	23.6493	23.6842	23.7506	23.2871	23.7555	23.2106	22.7354	23.0771	22.931	23.5592	23.164	23.0865	23.2041	23.0036	23.3465	23.5836	22.9749	22.8883	22.9606	22.0317	NaN	22.5929	22.5304	23.4194	21.8445	22.1251	12	12	5	46.3	46.3	17.2	45.774
NaN	NaN	NaN	20.8998	21.1158	21.0844	NaN	NaN	21.1927	NaN	NaN	NaN	NaN	NaN	NaN	NaN	NaN	NaN	NaN	NaN	NaN	NaN	NaN	NaN	20.8849	NaN	NaN	NaN	NaN	21.2876	NaN	NaN	NaN	NaN	NaN	NaN	NaN	NaN	NaN	NaN	NaN	NaN	NaN	3	3	3	18.2	18.2	18.2	21.808
26.4044	26.6116	26.4369	26.294	26.4117	26.4738	26.6787	26.5092	26.4771	26.194	26.1339	27.1262	27.1995	27.2646	27.3062	26.5882	26.6057	26.7127	26.6466	26.8933	26.5886	26.5442	26.7732	26.7004	26.0751	26.2773	26.3095	26.6607	26.6749	26.4092	26.6617	26.7609	26.5376	26.4842	26.5598	26.0866	25.9069	25.6877	26.0609	26.6206	26.2746	26.5346	26.3526	15	15	15	57.3	57.3	57.3	33.039
NaN	27.6022	25.529	26.009	26.3591	25.9602	25.9467	27.0002	26.3435	26.552	26.963	24.6971	24.1591	24.3292	24.8967	25.0886	24.6942	25.695	25.8443	NaN	23.4904	23.0587	23.1877	26.6736	26.0601	26.1962	26.803	25.9778	26.2971	26.3692	25.4742	24.0708	26.5586	26.0362	26.1345	NaN	NaN	26.3102	23.2013	25.7445	25.2068	25.1245	24.7315	15	15	15	26.1	26.1	26.1	109.28
NaN	NaN	NaN	21.5471	22.0308	21.8042	22.0642	21.6775	21.29	21.6045	21.4133	21.497	21.3795	NaN	NaN	NaN	NaN	NaN	NaN	NaN	NaN	NaN	NaN	22.0358	NaN	21.8718	21.7194	21.9873	22.3768	22.262	22.1789	NaN	NaN	NaN	NaN	NaN	21.9837	22.4491	NaN	21.6715	22.7013	22.6325	22.5986	5	5	5	40.4	40.4	40.4	26.714
22.5672	24.8672	24.8852	23.8974	24.1114	23.998	24.0581	22.9872	23.2492	22.7429	23.6863	23.0479	22.6103	23.0488	22.9394	22.9335	22.9967	22.712	21.9001	24.8712	24.4859	25.4825	24.2811	23.4491	23.8714	24.3415	24.6065	24.0128	24.0949	24.6973	23.0844	24.3512	26.8598	25.2517	24.8648	22.9313	23.2646	NaN	23.7928	23.1098	23.1072	NaN	23.4076	11	11	11	35.5	35.5	35.5	47.78
24.0157	24.819	25.5444	26.5528	26.6747	26.699	26.3969	26.4628	26.2508	26.3222	26.3618	26.2756	26.3394	26.2762	26.3616	24.9654	25.2283	25.1059	25.0266	25.3073	25.3133	25.0637	25.0045	26.1626	25.163	25.0418	24.9425	26.1801	25.8323	25.7807	25.647	24.2595	25.1017	24.7164	24.8904	24.9107	24.1675	23.4879	24.6567	25.8481	24.6959	24.3219	24.1917	11	11	11	51.6	51.6	51.6	32.751
NaN	NaN	NaN	NaN	NaN	NaN	NaN	19.9644	NaN	19.2896	19.2451	NaN	NaN	NaN	NaN	NaN	NaN	NaN	NaN	NaN	NaN	NaN	NaN	19.8907	NaN	NaN	NaN	NaN	NaN	19.9859	NaN	NaN	NaN	NaN	NaN	NaN	NaN	NaN	NaN	NaN	NaN	NaN	NaN	3	3	3	8.7	8.7	8.7	54.906
NaN	NaN	NaN	21.8419	21.8867	21.9151	NaN	20.6933	20.5793	20.4986	20.2867	21.0011	21.1059	NaN	21.262	NaN	NaN	NaN	NaN	NaN	21.1275	NaN	NaN	20.1762	NaN	NaN	NaN	20.2506	20.3587	20.0839	20.2409	22.6161	22.1582	NaN	21.1726	NaN	NaN	NaN	20.8306	20.0931	NaN	NaN	NaN	3	3	3	18.6	18.6	18.6	29.02
NaN	NaN	NaN	25.4173	25.4244	25.3596	24.2651	25.611	25.5641	25.5257	25.6329	24.1946	23.8183	23.9053	24.0909	NaN	23.0099	NaN	NaN	NaN	23.2133	NaN	NaN	25.8558	25.1129	25.1298	23.3631	25.5982	25.4501	25.4903	25.2345	23.0681	NaN	23.3386	23.5274	23.6392	23.976	NaN	25.0556	25.3993	24.229	24.1297	23.8409	3	3	3	10.1	10.1	10.1	59.022
24.9945	NaN	23.3081	23.5116	23.2288	23.37	23.3376	23.0272	23.0539	22.9213	23.0951	22.9573	22.9797	23.0404	22.7846	NaN	NaN	NaN	NaN	23.5518	23.6352	23.697	23.9982	22.701	23.1805	23.3457	23.2802	22.8121	23.4854	23.0809	23.3637	23.4287	23.3254	23.4789	23.6143	24.9832	24.3268	25.3126	24.0918	23.9469	24.85	24.542	25.0445	11	11	11	43.3	43.3	43.3	35.715
NaN	NaN	22.9751	25.0272	25.1592	25.2502	24.7021	24.8889	24.6325	24.9561	25.0298	24.0692	23.7765	23.2458	24.0656	22.192	22.236	NaN	23.0929	21.7266	22.7216	NaN	NaN	24.8941	24.5419	24.4778	22.13	25.1029	24.7505	25.1932	25.0786	21.6039	21.4937	21.6685	21.6371	21.6707	22.0718	NaN	23.1856	24.7258	23.9711	23.9895	24.374	6	6	6	52.5	52.5	52.5	22.303
NaN	NaN	23.6085	23.2229	23.3966	23.6729	22.7786	22.7962	22.4991	23.2673	23.3135	23.2202	23.5612	23.3449	23.2617	23.8001	24.5787	24.9849	24.8293	23.0696	23.7893	23.298	22.8756	22.947	22.5658	23.3236	NaN	22.8726	22.7235	21.5144	21.657	22.1374	23.0558	22.7543	22.9653	NaN	21.7286	NaN	22.6653	22.2723	NaN	NaN	22.6626	6	6	6	23.8	23.8	23.8	44.605
NaN	NaN	NaN	19.5553	19.5745	19.6524	NaN	19.5268	19.5079	19.5632	19.7653	NaN	NaN	NaN	NaN	NaN	NaN	NaN	NaN	NaN	NaN	NaN	NaN	19.4119	NaN	19.46	NaN	19.6279	19.3549	19.5628	19.5673	NaN	NaN	NaN	NaN	NaN	NaN	NaN	NaN	19.6596	NaN	NaN	NaN	2	2	2	4.6	4.6	4.6	61.883
NaN	NaN	NaN	23.0662	22.7954	22.4951	22.1005	23.142	22.9213	23.0736	23.0887	21.8984	22.0938	21.9386	NaN	NaN	NaN	NaN	NaN	NaN	NaN	NaN	NaN	22.9875	NaN	NaN	NaN	22.6614	22.7478	NaN	22.5211	22.3804	NaN	21.7801	NaN	NaN	NaN	NaN	21.6841	NaN	NaN	NaN	NaN	3	3	3	14	14	14	33.419
25.0807	25.5403	23.825	24.2278	24.5614	24.4157	23.9108	24.8684	24.4672	24.6692	24.6737	23.4153	23.2522	23.2065	23.4614	25.0868	24.5579	24.4895	24.6898	24.9652	23.6094	24.887	24.7811	24.5998	24.2735	24.0474	24.743	24.5931	24.5962	24.5316	24.3416	22.3347	24.0747	23.6338	22.8128	NaN	22.822	23.4884	22.932	24.1958	23.6534	23.563	23.7671	10	10	10	16	16	16	105.76
NaN	NaN	25.3687	23.2278	23.7888	23.3793	23.4718	23.6691	23.0479	23.8329	23.7853	23.5484	23.3756	23.5772	24.2708	NaN	NaN	NaN	NaN	NaN	25.1259	25.7918	26.717	23.4077	23.8536	24.0728	25.3611	23.7066	23.1599	23.3237	23.3968	23.2305	25.4744	23.7029	23.4064	NaN	NaN	NaN	22.6252	23.9043	23.593	23.5289	23.2928	12	12	12	42.3	42.3	42.3	48.419
NaN	NaN	21.521	22.453	22.2718	22.4811	22.4612	22.6202	22.2003	22.6092	22.3172	22.3655	22.2479	22.5643	22.1451	NaN	NaN	NaN	NaN	NaN	NaN	NaN	NaN	22.4797	22.8917	22.6949	22.1824	22.3568	22.2538	22.3527	21.9132	NaN	NaN	NaN	NaN	NaN	NaN	NaN	NaN	22.2536	23.103	22.877	22.7771	8	8	8	33.8	33.8	33.8	31.374
NaN	NaN	NaN	22.8969	22.6618	22.7493	23.6779	22.192	21.8717	22.7341	22.5212	23.1355	23.4244	NaN	22.2655	NaN	NaN	NaN	NaN	NaN	NaN	NaN	NaN	22.8923	22.8337	23.1736	NaN	22.8367	22.5846	22.3934	22.5532	NaN	NaN	NaN	NaN	20.5585	NaN	NaN	22.5829	22.9492	23.5706	23.2946	23.5912	9	9	9	29.3	29.3	29.3	56.054
NaN	22.2529	NaN	24.0379	23.7773	23.5707	24.4022	24.0135	23.5039	23.543	23.5567	23.126	23.2963	23.5633	23.284	NaN	NaN	NaN	NaN	21.9318	23.2176	22.9526	21.7356	23.7057	23.8778	23.2353	21.7913	23.3761	22.9021	22.9466	22.5471	22.3356	21.1384	21.7796	21.13	22.4967	22.1231	21.8763	21.6027	24.0009	NaN	22.3491	22.5029	7	7	7	43.3	43.3	43.3	19.141
25.8679	25.5113	25.9083	26.0071	25.9632	25.8887	26.0333	26.3007	26.357	26.0643	26.3528	25.9978	26.2005	26.3965	26.1461	26.4389	26.5003	25.6446	26.7169	25.713	26.0686	25.8439	25.925	26.1842	25.9089	26.2204	26.2603	26.1972	26.1038	26.1728	25.9073	26.0886	25.9491	25.9908	25.9949	26.001	25.773	25.606	25.5628	26.3049	26.6764	26.3647	26.1702	13	13	12	55.2	55.2	51.5	34.42
24.886	25.2742	26.0794	23.6806	23.733	23.8998	23.8461	23.5573	22.6896	23.6969	23.0299	22.8947	23.265	23.2201	23.3283	27.7256	27.2575	27.8462	27.4708	24.2816	24.6271	24.8272	24.2793	23.213	23.4278	22.8832	23.8088	21.6469	22.2156	21.9862	22.3342	23.0272	24.672	24.3577	24.3824	21.9785	22.4497	NaN	22.074	21.9398	20.8738	NaN	20.2024	9	9	9	25.8	25.8	25.8	45.32
24.4967	24.7838	27.059	27.211	27.1392	27.2953	27.1273	27.6757	27.4556	27.616	27.7774	26.7503	26.5566	26.4874	26.7789	26.3283	26.8116	26.4699	26.408	25.6591	26.2476	25.7994	25.838	27.83	27.055	26.8259	26.7565	27.4649	27.057	27.1131	26.9319	24.6914	23.6638	25.2027	24.5751	26.3635	26.4717	26.0462	26.7216	27.4967	26.6414	26.9974	26.8447	11	11	11	55.8	55.8	55.8	29.557
28.5057	28.2672	29.0307	30.0053	30.0229	29.9475	30.6291	29.6704	29.5827	29.7255	29.537	30.0046	29.5603	29.9603	29.7316	29.4196	29.5622	29.308	29.262	28.0743	28.7957	28.4463	28.6386	28.9575	29.4795	29.3397	29.5646	28.9771	29.0507	29.0393	29.0319	29.2806	29.14	29.2552	29.2905	29.4189	29.4186	29.6204	28.5147	28.3213	29.1496	29.0764	28.9598	8	8	8	79.2	79.2	79.2	13.428
NaN	NaN	NaN	NaN	21.7628	21.954	NaN	NaN	NaN	NaN	NaN	NaN	NaN	NaN	NaN	NaN	NaN	NaN	NaN	NaN	NaN	NaN	NaN	NaN	21.6926	NaN	NaN	20.9809	21.3416	NaN	NaN	NaN	NaN	NaN	NaN	NaN	NaN	NaN	NaN	NaN	NaN	NaN	21.4356	4	4	4	6.8	6.8	6.8	121.07
NaN	NaN	22.8897	23.186	23.4558	NaN	23.3265	23.4335	NaN	23.0503	23.6092	NaN	NaN	NaN	NaN	NaN	NaN	NaN	NaN	NaN	NaN	NaN	NaN	24.1251	NaN	23.5987	NaN	23.8843	23.5813	23.4011	23.3565	NaN	NaN	NaN	22.4663	NaN	NaN	NaN	NaN	NaN	NaN	NaN	NaN	3	3	3	39.3	39.3	39.3	12.553
NaN	NaN	NaN	22.2361	22.1853	21.9753	21.2026	21.9102	21.8287	21.7193	22.0118	21.7113	21.6127	21.0904	21.0706	NaN	NaN	NaN	NaN	23.1736	23.1456	23.2846	NaN	22.5389	22.4973	22.71	NaN	22.0718	22.5706	22.8407	22.3127	21.8919	22.8286	22.5029	22.3593	22.8273	22.6595	24.0477	23.3483	23.24	23.9823	23.1731	23.5109	5	5	5	38.5	38.5	38.5	17.65
23.5502	23.8687	24.0975	23.6904	23.7578	23.7922	24.1221	23.6381	23.8631	23.8193	23.5875	24.0476	23.8724	24.1748	24.1397	24.2173	24.0074	23.9787	24.1612	24.1923	24.3869	24.1678	24.7127	23.5723	23.6775	23.5491	24.6575	23.5538	23.2529	23.595	23.7296	24.4878	24.3943	24.3071	24.2087	23.6802	23.5763	24.2486	23.6269	23.9429	24.0893	23.8138	23.7633	7	7	7	57.9	57.9	57.9	17.621
NaN	NaN	NaN	25.1217	24.8393	24.8397	22.9377	24.8402	24.8197	24.7186	24.5542	23.9606	23.4482	24.0317	23.7731	23.8005	23.8111	23.3885	23.3696	NaN	NaN	NaN	22.9384	24.8127	24.3692	24.0893	NaN	24.9788	24.7649	24.7708	24.5893	22.3264	NaN	22.7781	22.6944	23.2373	22.7995	NaN	24.1451	24.1821	22.6364	21.4876	22.1615	3	3	2	28.4	28.4	15.4	17.287
NaN	NaN	21.4968	23.9618	23.8132	24.3167	24.2629	24.1214	23.9779	24.1686	24.0787	22.9132	23.1056	23.0241	23.0135	22.4368	22.2564	21.4844	NaN	NaN	NaN	NaN	NaN	24.2546	23.4367	23.8462	NaN	24.225	24.0855	24.1592	24.1888	NaN	NaN	NaN	NaN	NaN	20.8031	20.5851	21.4812	23.6415	23.5643	23.1118	23.2453	14	14	14	50.5	50.5	50.5	49.196
NaN	NaN	NaN	23.2505	23.1873	23.564	23.3534	23.3827	23.0915	23.3968	23.4795	23.1526	22.9378	22.9384	23.1067	NaN	NaN	NaN	NaN	NaN	NaN	NaN	NaN	23.3668	NaN	22.9956	NaN	23.2091	22.4721	22.6692	22.6103	23.6503	NaN	23.4609	23.4464	NaN	NaN	NaN	23.4785	22.982	23.4691	23.2988	NaN	6	6	6	42.2	42.2	42.2	25.353
24.9756	23.751	25.5739	25.8319	25.9659	25.8703	25.936	25.5546	25.5249	25.6232	25.6342	25.9048	26.0558	25.8264	26.0359	24.6404	24.9544	25.0636	24.303	25.1667	25.3831	25.6043	25.2463	25.847	26.2	26.1388	25.5583	25.9832	25.8708	25.918	25.8692	25.3549	25.4988	25.2217	25.4973	25.6812	25.2418	26.0904	25.5593	26.3176	26.6418	26.4041	26.3534	14	14	13	55.6	55.6	51.5	33.627
NaN	NaN	NaN	22.4647	22.4315	22.3025	21.8393	22.4539	22.6457	22.6499	22.6947	21.399	21.7669	NaN	21.375	NaN	NaN	NaN	NaN	NaN	NaN	NaN	NaN	23.042	22.1243	22.558	NaN	22.5266	22.6138	22.54	22.532	20.9123	NaN	NaN	20.3007	21.9988	NaN	NaN	20.9604	22.8092	22.3398	22.0254	21.8708	8	8	8	35.7	35.7	35.7	34.511
23.5759	23.0688	23.6844	23.8821	24.2088	24.1974	23.6717	23.2399	23.0833	23.6004	23.148	24.7938	24.8076	24.5568	24.72	24.7003	24.6715	24.571	24.8203	23.7368	23.7526	24.1555	23.8592	23.514	24.1163	23.9472	23.9844	23.2801	23.0963	22.7897	23.56	24.2974	24.1274	24.1777	24.1005	24.2987	24.1216	24.0732	23.7141	23.6196	24.5761	24.4321	24.0691	7	7	7	47	47	47	18.692
25.9878	26.7158	27.0704	27.2609	27.3812	27.4348	27.2208	27.653	27.5033	27.7171	27.7958	26.4455	26.4201	26.3819	26.4982	24.143	24.1614	24.3412	24.0519	27.4547	27.7984	27.8024	27.4605	28.0038	28.0141	28.0234	26.1051	27.7661	27.9693	27.9442	27.9252	26.9134	27.4812	27.2532	27.5913	27.2346	27.0036	27.0405	27.5373	27.8479	27.6551	27.2533	27.5722	12	12	12	53.7	53.7	53.7	35.896
NaN	NaN	NaN	23.5799	23.3452	23.3058	24.0641	22.0017	21.9686	22.0759	21.8641	23.9578	23.7087	23.7713	23.7761	NaN	NaN	NaN	NaN	NaN	22.875	NaN	23.3357	21.8119	22.8002	21.908	22.8021	21.6737	22.3734	22.6307	22.7683	23.6824	23.4598	23.6029	23.7	22.6252	23.247	23.4457	23.0549	22.8081	24.1983	24.4169	24.2945	4	4	4	15.7	15.7	15.7	32.704
NaN	NaN	NaN	19.8363	19.7278	19.8347	NaN	19.856	19.9332	20.0807	20.0498	NaN	NaN	NaN	NaN	NaN	NaN	NaN	NaN	NaN	NaN	NaN	NaN	20.8216	NaN	20.9831	NaN	20.904	20.5332	19.7645	20.2742	NaN	NaN	20.1143	NaN	NaN	21.1218	NaN	21.6274	21.1898	NaN	NaN	NaN	4	4	4	19	19	19	30.847
NaN	NaN	NaN	23.8642	24.1826	24.0908	23.3832	24.1625	23.6623	24.1315	24.0178	23.1183	22.8356	22.9401	23.1777	NaN	NaN	NaN	NaN	NaN	NaN	NaN	NaN	24.1706	24.1253	24.2964	NaN	24.1715	24.0599	23.8598	23.9794	NaN	NaN	NaN	NaN	NaN	NaN	NaN	22.5619	23.7076	NaN	NaN	NaN	10	10	10	35.3	35.3	35.3	56.194
NaN	NaN	NaN	22.3964	22.5437	22.6347	23.2221	22.8016	22.7327	22.8399	22.5061	22.5366	23.1142	22.3845	22.6819	22.9401	22.5893	NaN	22.5781	NaN	22.1562	NaN	NaN	22.265	22.9803	22.9684	NaN	22.6343	22.3233	22.6752	22.3498	23.6129	NaN	NaN	22.9759	22.9136	22.7586	NaN	22.2125	22.2677	22.7231	23.6268	22.5633	6	6	6	12.4	12.4	12.4	86.257
NaN	NaN	22.0947	23.1468	23.0038	23.2219	22.7358	22.9639	22.8052	22.937	23.0935	22.427	22.1337	22.1634	22.1685	NaN	NaN	NaN	NaN	22.6222	22.6456	23.3794	22.1336	23.6432	23.0332	23.0816	NaN	23.301	23.8541	23.2624	23.8393	22.2129	22.5167	22.4047	22.6526	22.8698	22.7339	22.7687	23.6546	23.0817	23.0345	22.9584	23.4081	7	7	7	49.4	49.4	49.4	28.91
21.3593	NaN	NaN	20.778	20.9131	20.6047	NaN	21.3665	21.0498	21.0058	20.828	NaN	20.3111	NaN	NaN	NaN	NaN	NaN	NaN	NaN	NaN	NaN	NaN	20.7835	NaN	20.3899	NaN	20.7099	20.7624	21.5956	21.231	21.4547	NaN	21.1471	20.9764	NaN	NaN	NaN	22.254	20.8769	NaN	NaN	NaN	3	3	3	12.7	12.7	12.7	58.831
NaN	NaN	NaN	23.6164	23.274	23.3519	23.6149	23.275	23.3576	23.2982	23.2212	22.702	22.6509	22.3916	22.6645	NaN	NaN	NaN	NaN	NaN	NaN	NaN	NaN	23.513	23.0319	23.4744	23.489	23.4396	23.8936	23.8102	23.8329	21.848	22.0467	21.9204	21.901	NaN	22.4834	23.5658	23.043	23.1684	23.6669	24.0868	23.313	8	8	8	33.8	33.8	33.8	41.68
NaN	24.3441	24.6639	NaN	NaN	NaN	NaN	NaN	NaN	NaN	NaN	NaN	NaN	NaN	NaN	24.6098	24.461	24.4079	24.5877	NaN	24.1664	23.7387	23.9791	NaN	NaN	NaN	NaN	NaN	NaN	NaN	NaN	NaN	23.7834	23.455	23.7152	NaN	NaN	NaN	NaN	NaN	NaN	NaN	NaN	4	4	4	27	27	27	23.923
NaN	NaN	22.3796	22.8655	22.8472	22.5462	22.9129	22.3651	22.1859	22.6288	22.2482	22.803	22.7881	22.6015	22.5838	NaN	NaN	NaN	NaN	22.477	22.5234	23.6468	NaN	22.9727	22.7801	22.7218	21.1949	22.7368	22.6928	22.4371	22.6079	22.2667	22.7975	22.3995	22.7768	22.9744	23.3581	23.457	22.934	23.2708	23.4433	23.6469	23.6289	7	7	7	43.5	43.5	43.5	22.242
NaN	NaN	NaN	NaN	NaN	21.1062	NaN	NaN	20.8739	NaN	NaN	NaN	NaN	NaN	NaN	NaN	NaN	NaN	NaN	NaN	NaN	NaN	NaN	NaN	NaN	NaN	NaN	NaN	NaN	NaN	NaN	23.2488	NaN	22.655	21.9	NaN	NaN	NaN	NaN	NaN	NaN	NaN	NaN	4	4	4	32.9	32.9	32.9	24.426
24.6144	24.8177	24.8878	25.5415	25.7506	25.9278	26.0676	24.9292	24.5111	24.6552	24.3053	26.7941	26.8605	27.0616	27.2603	27.0681	27.3131	27.3246	26.8939	25.2042	25.5163	25.2727	25.3766	24.3529	24.3226	23.1399	24.9344	23.8921	23.769	23.9952	23.5879	25.8462	25.6905	25.4242	25.6139	24.9619	24.9175	25.2239	24.6764	24.0906	25.1505	24.643	24.5042	8	8	8	48.6	48.6	48.6	19.464
25.9795	25.4574	25.6834	26.5578	26.5418	26.5142	26.2339	25.3153	25.6109	25.5811	25.2879	27.7882	27.6618	27.5679	27.4931	26.5572	26.5062	26.7809	26.6808	25.4879	25.8991	25.4511	25.8368	25.4616	25.429	25.5982	26.4712	25.7152	25.6488	25.4976	25.4248	26.0959	25.5463	25.8412	25.8871	25.6868	25.2981	25.1696	25.5859	25.8533	24.9593	25.1587	25.5162	6	6	6	40.8	40.8	40.8	14.96
26.0547	26.5167	26.0066	25.761	25.3976	25.458	25.7897	23.9709	24.4074	24.1884	23.8298	27.0514	27.1121	26.9325	26.9144	26.7238	26.667	27.0095	26.9854	26.5293	25.7781	26.3812	26.2445	23.4869	23.8921	23.9512	26.0475	24.0506	23.9926	24.173	23.7446	26.5892	26.4833	26.6457	26.6554	25.8725	25.7831	25.8663	25.6969	24.8142	24.9467	25.2612	25.2949	10	10	10	55.7	55.7	55.7	24.787
NaN	NaN	NaN	22.2249	22.1386	22.2648	NaN	22.9203	22.4417	22.7277	23.0381	NaN	NaN	NaN	NaN	NaN	NaN	NaN	NaN	NaN	NaN	NaN	NaN	23.204	NaN	22.7179	NaN	23.4368	23.3527	23.1645	23.2805	21.4149	NaN	22.3556	NaN	NaN	NaN	NaN	22.7085	22.7974	NaN	NaN	NaN	6	6	6	33.7	33.7	33.7	34.196
26.8836	27.0955	27.5066	28.5464	28.8455	28.8516	29.0508	28.5821	28.4624	28.6101	28.466	28.8647	28.8647	28.8	29.028	28.1427	27.9475	27.9739	27.9688	27.0847	27.7044	27.22	27.5906	28.4576	28.0916	28.2399	27.5351	28.1675	28.0789	28.227	28.0608	27.727	27.6246	27.5948	27.4428	27.9655	27.739	27.3272	27.9425	28.3016	27.9765	27.7881	28.0292	17	17	17	56.8	56.8	56.8	30.46
24.267	23.7961	24.1957	25.5532	25.4694	25.5382	25.6379	24.3349	24.3651	24.2345	24.1451	26.1247	26.5138	26.3037	26.408	25.5526	25.4908	25.3682	25.2769	23.7998	24.8476	24.2758	24.3544	23.8804	24.3095	23.999	24.6849	24.1837	24.1606	24.2337	23.7025	25.4813	25.2766	25.2449	25.5303	23.8709	24.0803	24.0191	24.7566	24.2025	24.6136	24.6838	24.3303	6	6	6	48.6	48.6	48.6	15.636
NaN	NaN	21.9657	22.4667	22.7724	22.5043	22.2977	22.1107	21.7103	22.1972	21.5837	22.9315	22.7064	22.7956	22.822	NaN	NaN	NaN	NaN	21.4273	NaN	NaN	21.5414	NaN	NaN	20.467	NaN	21.2507	20.3977	20.3454	20.8992	NaN	20.9002	20.7323	NaN	20.6912	20.3887	NaN	21.5141	20.8313	NaN	20.2578	NaN	3	3	3	15.8	15.8	15.8	23.972
NaN	NaN	NaN	NaN	NaN	NaN	NaN	NaN	NaN	NaN	NaN	NaN	NaN	NaN	NaN	NaN	NaN	NaN	NaN	NaN	NaN	NaN	NaN	21.0737	21.1405	21.1652	NaN	21.2249	21.4099	21.5767	21.4749	NaN	NaN	NaN	NaN	NaN	NaN	NaN	NaN	NaN	NaN	NaN	NaN	1	1	1	3.6	3.6	3.6	54.567
NaN	NaN	22.2659	23.3928	23.5145	23.7208	23.1859	23.6003	23.343	23.6494	23.619	22.8695	22.6062	22.9825	22.6728	NaN	NaN	NaN	NaN	NaN	NaN	NaN	NaN	23.8206	23.859	24.1497	21.9655	23.6299	23.8273	23.7892	23.6826	21.7998	NaN	NaN	NaN	NaN	21.8154	NaN	22.0837	24.3098	24.2718	24.2133	23.477	18	18	18	39.3	39.3	39.3	63.667
22.5071	NaN	24.068	24.5475	24.6117	24.7079	24.7277	24.9561	24.7609	24.9026	25.0818	23.6086	23.8967	23.929	23.8811	23.4596	23.5115	23.2186	22.2527	NaN	24.4284	23.8459	24.1893	25.2836	24.7494	24.6908	23.5844	24.9437	24.9656	25.3145	24.7051	25.2482	24.7624	24.6543	24.5151	25.0013	25.0359	25.5065	25.123	24.973	25.2917	25.0451	25.3668	18	18	18	54.2	54.2	54.2	51.073
24.3171	24.4352	25.3915	26.2514	26.1969	26.2461	26.4684	26.4115	26.4245	26.4858	26.4835	25.54	25.3684	25.512	25.4753	25.2983	25.5406	25.2155	25.159	24.3233	25.0074	24.8748	24.5961	26.5949	26.4145	26.3109	25.5424	26.3226	26.1811	26.217	26.1944	25.8118	25.2633	25.0978	25.1991	25.6441	25.812	25.8579	25.3818	26.1498	26.6602	26.4968	26.5173	12	12	12	45.1	45.1	45.1	42.412
NaN	NaN	NaN	21.5431	NaN	21.1081	NaN	NaN	21.4228	NaN	NaN	NaN	NaN	NaN	NaN	NaN	NaN	NaN	NaN	NaN	NaN	NaN	NaN	NaN	NaN	NaN	NaN	NaN	21.4796	NaN	21.3521	NaN	NaN	NaN	NaN	NaN	NaN	NaN	NaN	NaN	NaN	NaN	NaN	5	5	5	6.9	6.9	6.9	121.17
24.2778	24.8424	25.1154	25.8708	25.838	25.9475	25.5377	25.421	25.3871	25.3028	25.0221	26.3948	26.3718	26.3346	26.2905	25.8521	25.7174	25.8955	25.8542	25.2002	25.2224	24.8159	24.7524	24.5673	24.6043	24.8939	25.3704	24.6202	24.7923	24.6071	24.5826	25.3729	25.4481	25.245	25.2004	24.4781	24.1787	24.3832	24.5329	24.041	23.7764	23.8198	24.2836	9	9	9	52.3	52.3	52.3	25.589
NaN	NaN	NaN	21.2733	22.2382	21.6209	NaN	21.4284	21.3418	21.7023	21.3372	NaN	NaN	NaN	21.2291	NaN	NaN	NaN	NaN	NaN	NaN	NaN	NaN	21.8666	21.6604	21.9039	NaN	21.5961	21.9166	22.4424	21.9451	22.7713	NaN	NaN	NaN	NaN	NaN	NaN	NaN	21.8059	NaN	NaN	NaN	5	5	5	32.5	32.5	32.5	26.369
22.8584	24.0665	25.6613	25.8141	25.8002	26.1191	25.8565	26.2748	26.3124	26.4092	26.4003	25.5985	25.6418	25.6431	25.4062	25.0436	25.3336	25.1551	25.41	24.9965	25.739	25.5111	25.5182	26.7023	26.4785	26.4745	25.5918	26.5169	26.6451	26.6435	26.5795	26.3186	25.5177	25.9635	26.0897	26.115	26.2982	25.8757	26.6508	26.773	26.4738	26.4882	26.4669	25	25	25	69	69	69	55.379
NaN	NaN	22.859	23.9616	23.7328	23.8928	23.6293	23.8947	23.9213	24.0005	24.0256	24.1787	23.8383	23.7835	23.7986	NaN	NaN	22.3025	22.313	21.7237	23.3484	23.3627	23.4364	23.7025	23.9784	24.2955	22.6218	24.1411	23.9359	23.8932	24.0758	23.239	23.3835	23.0067	23.5373	23.6599	23.0481	23.3106	23.9142	24.4385	23.6846	24.0496	23.5431	19	19	19	56.5	56.5	56.5	50.16
26.505	26.9618	26.7961	25.9633	25.9773	26.1261	26.0685	25.8027	26.1272	25.574	25.6302	26.7589	26.7488	26.7465	26.7878	25.3032	25.8092	24.7315	25.3475	27.7345	27.3761	27.1923	26.7033	25.3041	25.4864	22.9582	25.7179	25.4815	25.1833	25.2366	25.0633	26.7575	26.6882	26.7881	26.4968	25.9413	25.311	24.8534	26.014	24.668	24.3378	24.7463	25.2176	5	5	5	64.1	64.1	64.1	15.003
27.8108	27.7891	28.3884	28.9424	28.961	29.012	29.1494	28.6093	28.4409	28.5865	28.4969	29.1136	29.0915	29.0344	28.9624	28.5561	28.4689	28.334	28.3371	27.9765	28.0723	27.8559	27.913	28.055	28.4364	28.4403	28.3477	28.0306	28.0364	28.1588	28.2569	28.2107	27.9124	28.1237	28.2497	27.6741	27.6663	28.1848	27.6427	27.789	28.3397	28.3465	28.3736	19	19	19	60.2	60.2	60.2	37.741
NaN	NaN	23.1434	22.9941	22.816	23.5424	22.1566	23.5883	22.8814	23.7095	23.4838	22.5107	21.9926	22.6969	22.5164	22.8288	23.0464	22.5892	NaN	NaN	22.3567	NaN	NaN	23.7947	22.7551	23.2535	NaN	23.2148	23.3521	23.2628	23.0817	22.5592	NaN	NaN	22.5266	NaN	22.3931	NaN	22.8124	23.0181	NaN	NaN	22.4861	5	5	5	43.6	43.6	43.6	16.651
NaN	NaN	23.3956	23.5599	23.6504	23.6702	23.6763	23.9314	23.7049	23.8225	23.8523	23.297	23.3322	23.0918	23.3035	22.6036	22.1256	22.3873	23.029	NaN	22.9077	22.9114	23.0259	23.8426	23.9946	24.4019	24.1993	24.4213	24.1027	24.0268	24.1109	23.6147	23.4481	23.073	23.4385	23.8097	24.0667	24.632	23.8805	24.2574	24.2964	23.9492	24.1493	15	15	15	35.9	35.9	35.9	68.704
NaN	NaN	NaN	18.9737	20.6357	20.7226	NaN	NaN	NaN	NaN	NaN	NaN	NaN	NaN	NaN	NaN	NaN	NaN	NaN	NaN	NaN	NaN	NaN	NaN	19.9798	NaN	NaN	20.5068	NaN	20.5566	19.3276	NaN	NaN	NaN	NaN	NaN	NaN	NaN	NaN	20.6739	NaN	NaN	NaN	5	5	5	24	24	24	41.044
23.1179	24.8169	26.0568	26.8826	27.0158	26.937	26.2208	27.508	27.329	27.4937	27.5513	24.4079	24.7304	24.6482	24.6678	24.4549	25.1856	23.9704	24.515	24.9852	25.82	25.6972	25.6419	27.8194	27.0839	27.3892	25.4936	27.6516	27.3844	27.3488	27.2711	25.4562	25.5201	25.4689	25.6665	25.4531	25.6375	24.1895	26.391	26.8591	26.4713	26.4365	26.4437	21	21	21	58.5	58.5	58.5	63.367
NaN	NaN	NaN	NaN	NaN	NaN	NaN	NaN	20.3995	NaN	NaN	NaN	NaN	NaN	NaN	NaN	NaN	NaN	NaN	NaN	NaN	NaN	NaN	NaN	NaN	NaN	NaN	20.2783	NaN	NaN	NaN	22.8027	21.4683	21.3162	21.4704	NaN	NaN	NaN	NaN	NaN	NaN	NaN	NaN	2	2	2	23.6	23.6	23.6	18.999
NaN	22.514	22.4437	23.5406	23.2497	23.3298	23.3361	23.1928	22.8344	23.3457	23.0971	22.4509	22.4053	22.6379	22.3695	22.7557	22.8102	22.3999	22.5823	NaN	22.7621	NaN	NaN	23.7852	23.3476	23.4903	NaN	23.6772	23.5829	23.6114	23.5746	22.613	NaN	22.2942	22.3744	23.586	23.734	24.1963	24.2398	23.8053	24.3737	23.9327	24.3982	8	8	8	63.5	63.5	63.5	21.682
25.3937	25.398	26.098	27.0594	27.0477	27.066	27.0075	26.7577	27.0645	26.806	26.694	26.9725	27.0246	26.7897	27.0647	27.0166	26.6263	26.6359	26.7433	25.6653	26.6234	25.6908	26.2859	26.7282	26.9394	26.8164	27.5446	26.4402	26.6934	26.7195	26.6506	27.0028	26.7187	26.4907	26.7087	25.9994	26.5706	25.9794	26.3425	26.2982	26.5316	26.5662	26.3708	13	13	13	75.1	75.1	75.1	23.74
NaN	NaN	NaN	22.6722	22.7127	22.3607	22.8292	21.8346	22.0486	22.3203	22.5289	22.4972	21.929	21.7035	22.598	NaN	NaN	NaN	NaN	22.7103	23.2409	23.015	NaN	21.8229	21.6408	22.1572	23.0359	22.0575	22.8572	22.6279	22.6268	24.0742	23.3494	23.7711	24.0238	24.2703	24.257	24.3359	23.9064	22.7246	23.8831	23.4795	23.8425	14	14	14	28.6	28.6	28.6	88.426
26.2082	26.4779	27.0277	27.8865	27.9196	27.8862	28.2118	27.5006	27.439	27.4633	27.1667	28.7812	28.8638	28.8301	28.972	28.3703	28.3158	28.1575	28.2244	27.0025	27.9648	27.2765	27.2953	26.8328	27.3056	27.2714	26.8541	27.0513	26.9205	26.907	26.5806	28.0496	27.6812	27.5606	27.6039	27.3499	26.8162	27.1289	26.5511	27.1399	27.3166	26.7873	26.837	7	7	7	52.1	52.1	52.1	13.096
NaN	NaN	NaN	22.6503	22.264	22.3142	22.5804	22.4443	22.4907	22.5847	22.826	NaN	NaN	NaN	NaN	NaN	NaN	NaN	NaN	NaN	NaN	NaN	NaN	22.9894	22.5425	23.0393	NaN	22.9598	22.9042	22.8533	22.9177	NaN	NaN	NaN	NaN	NaN	NaN	NaN	NaN	23.4996	NaN	NaN	NaN	4	4	4	22.2	22.2	22.2	29.155
26.3445	25.6749	25.385	25.8508	26.1251	26.2169	25.7154	24.7417	25.6049	25.5199	25.7139	27.42	27.4573	27.3722	27.5836	26.9048	27.1008	26.8093	26.6702	26.0262	26.1716	26.404	26.2225	25.3116	24.5456	24.9147	26.0589	25.4537	25.5028	25.6295	24.5953	26.6228	26.4655	26.7432	26.4482	25.0022	25.2102	24.7073	25.1261	25.2068	25.2557	24.7586	24.4822	7	7	7	61.9	61.9	61.9	16.25
NaN	NaN	NaN	22.0092	21.7581	21.8308	NaN	21.8261	21.8979	21.7081	21.61	NaN	NaN	NaN	NaN	NaN	NaN	NaN	NaN	NaN	NaN	NaN	NaN	22.2352	NaN	NaN	NaN	21.8032	22.0628	22.2395	NaN	NaN	NaN	NaN	NaN	NaN	NaN	NaN	NaN	NaN	NaN	NaN	NaN	6	6	6	28.2	28.2	28.2	41.106
NaN	NaN	23.2309	22.5288	22.4266	22.4855	21.9226	22.556	22.8006	22.7058	22.6564	22.1913	22.8001	21.9472	22.3761	NaN	NaN	NaN	NaN	23.9848	23.7997	24.1138	23.3196	22.775	23.099	22.9388	23.5653	22.9164	23.713	23.7521	24.0242	24.0239	23.3768	23.4223	23.7135	23.3707	22.8294	22.8608	23.7567	23.2683	23.0336	22.8058	22.8182	11	11	11	48.1	48.1	48.1	41.472
28.5128	28.9446	29.1124	29.8386	29.8026	29.8457	29.957	29.263	29.4668	29.2178	29.2255	30.2141	30.3112	30.2589	30.2171	29.2173	29.0638	29.0823	29.0749	28.9396	28.6525	28.4458	28.5481	28.692	28.865	29.048	29.5769	28.9217	28.8608	28.9236	28.9129	28.5449	28.7266	28.8373	28.9116	28.8214	28.8005	29.7336	28.7282	29.0396	28.9933	29.1052	29.1195	32	32	31	86.5	86.5	84.8	55.858
NaN	20.8256	NaN	21.2218	21.1932	21.1131	NaN	21.2268	21.5866	21.5412	21.464	NaN	21.1558	21.4909	21.0219	22.5667	20.8655	22.224	22.1148	NaN	21.4287	21.5294	21.3834	20.9408	NaN	NaN	20.7463	21.1238	20.6257	21.0425	20.6622	21.5862	21.5195	21.3242	21.4872	21.2589	21.4997	NaN	21.0217	20.59	NaN	NaN	NaN	5	5	5	15.2	15.2	15.2	45.644
26.2104	26.07	26.5275	27.5712	27.6388	27.6007	27.824	27.3803	27.0896	27.3193	27.1325	28.0251	27.902	27.8324	27.9367	26.906	27.4885	26.5169	26.9659	26.099	26.9059	26.6251	26.7313	26.6783	26.8617	26.7214	27.0322	26.9077	26.958	26.827	26.5013	27.6724	26.93	27.0074	27.1601	26.4692	26.8341	26.4625	26.5822	26.6671	26.4979	26.3879	26.4931	8	8	8	61.2	61.2	61.2	16.904
NaN	NaN	NaN	23.0297	22.9538	22.695	23.003	23.1344	23.0737	22.9958	23.1173	22.1278	22.5647	22.4861	22.4536	NaN	23.9656	NaN	NaN	NaN	NaN	NaN	NaN	22.9883	NaN	22.9668	NaN	22.5499	23.2444	23.2857	23.089	23.6801	22.8907	23.2347	22.7572	23.7469	23.52	24.5782	23.0666	23.0135	23.7344	23.2511	23.0936	7	7	7	37.8	37.8	37.8	25.77
NaN	NaN	NaN	21.139	20.835	21.0909	20.7309	21.9448	21.7395	21.819	21.8276	NaN	NaN	NaN	NaN	NaN	NaN	NaN	NaN	NaN	NaN	NaN	NaN	22.3615	21.248	22.23	NaN	22.171	22.0703	22.2011	22.0989	21.223	NaN	NaN	NaN	NaN	21.8659	NaN	22.2929	22.2943	21.9115	21.6862	22.13	6	6	6	20.5	20.5	20.5	47.163
NaN	NaN	21.3699	22.6743	22.0525	22.1154	22.3432	22.7529	22.6249	22.7443	22.7587	20.9464	20.782	20.9964	21.086	NaN	NaN	NaN	NaN	23.3259	NaN	NaN	NaN	22.9192	23.601	23.5103	23.3998	23.0057	23.2317	23.5608	23.2607	21.8564	NaN	NaN	21.8308	NaN	21.9872	NaN	22.4769	23.0283	23.7217	22.2665	22.7313	8	8	8	53	53	53	27.581
NaN	NaN	22.8835	24.0863	23.7507	23.6678	23.1883	24.1005	24.2206	23.8403	23.9881	23.5803	24.0178	23.9739	23.8792	23.9112	23.8235	24.2842	24.3854	NaN	23.1918	22.7253	23.1203	23.615	23.1355	23.3986	23.6135	23.1419	23.1351	23.7104	23.1964	24.45	23.1382	23.7907	23.811	NaN	23.7689	24.1796	23.8437	23.2315	NaN	NaN	23.6342	6	6	6	59.1	59.1	59.1	17.431
NaN	22.2597	NaN	23.1768	23.4056	23.1104	23.4564	23.4363	23.1652	23.3545	23.4643	23.0485	22.6439	23.0156	22.875	NaN	NaN	NaN	NaN	NaN	NaN	NaN	23.0058	23.5878	24.0678	23.6696	22.183	23.4535	23.2721	23.2967	23.1565	23.1596	NaN	22.3292	23.134	NaN	NaN	22.4245	22.993	23.7653	23.7329	23.4838	23.8102	9	9	9	36.3	36.3	36.3	37.34
22.0251	24.3425	24.6897	25.7032	25.5981	25.5473	25.941	26.0599	25.5881	26.0181	26.0437	25.0894	25.0945	25.1418	25.1073	24.0691	24.2034	23.7373	23.8097	24.3871	24.8699	25.2887	24.916	25.6823	25.9489	25.3882	24.7988	25.5522	25.9305	26.0618	25.8353	25.5208	24.8959	24.8579	25.0274	25.2178	25.5847	25.5534	25.4894	25.6583	26.2216	25.988	25.8978	18	18	18	40.9	40.9	40.9	63.181
NaN	NaN	NaN	23.5642	23.6936	23.6873	22.3541	23.6822	23.1553	23.783	23.6604	22.5698	22.6714	23.0766	22.8666	NaN	21.8824	NaN	NaN	22.3617	23.1653	23.2942	22.8384	23.3966	22.9602	22.4248	22.646	22.9048	22.9124	23.02	23.1219	22.6083	22.8404	22.5624	22.7399	22.5356	22.9834	22.4163	23.5782	23.3516	23.1361	22.8378	23.1543	12	12	11	24.3	24.3	22.9	93.433
NaN	NaN	24.8129	26.6175	26.6203	26.547	26.2016	26.631	26.39	26.7019	26.6558	26.077	25.7968	25.8912	26.0118	23.8038	23.9216	24.1204	24.2383	23.1041	25.2542	21.8269	24.0615	26.3003	26.414	26.6167	25.2758	26.1901	26.1366	26.1153	26.3458	24.3882	24.2883	24.2669	24.0234	23.294	23.6141	24.6464	24.8138	25.7692	26.0329	25.8312	25.3813	24	24	23	36.9	36.9	36.9	77.818
NaN	NaN	NaN	22.7782	22.9188	23.0597	23.3005	22.8255	22.6933	22.9726	22.7378	21.6326	21.5561	21.5421	21.6283	NaN	NaN	NaN	NaN	NaN	NaN	NaN	NaN	23.0655	22.1353	23.0594	NaN	22.6406	23.197	22.8023	22.9453	21.761	22.2471	21.2591	NaN	22.1958	21.7511	NaN	21.6047	22.6558	22.4168	22.7116	22.8861	10	10	10	38.3	38.3	38.3	49.271
NaN	NaN	22.1446	22.5888	22.7017	22.2762	23.0843	22.3278	22.4563	22.5409	22.5639	21.5212	22.1065	21.9002	21.7336	NaN	NaN	NaN	NaN	23.1141	21.8743	NaN	23.079	22.1968	23.3778	22.9731	22.0315	22.4187	22.6476	22.403	22.8805	23.1091	22.6682	22.4925	22.9241	23.6457	23.8488	23.9398	23.4438	23.1299	24.1986	24.4531	24.3738	8	8	8	40.7	40.7	40.7	29.982
NaN	NaN	NaN	NaN	NaN	NaN	NaN	NaN	NaN	20.3145	20.3295	NaN	NaN	NaN	NaN	NaN	NaN	NaN	NaN	NaN	NaN	NaN	NaN	20.4719	NaN	20.4498	NaN	20.5267	20.4775	20.5836	20.5517	NaN	NaN	NaN	NaN	NaN	NaN	NaN	NaN	21.2738	NaN	NaN	NaN	2	2	2	8	8	8	49.547
NaN	NaN	NaN	22.0942	21.9391	21.9945	22.2918	22.1782	22.3236	22.2303	22.2101	21.5945	21.8976	21.5003	21.9871	NaN	NaN	NaN	NaN	NaN	NaN	NaN	NaN	22.2864	22.2884	22.2941	NaN	22.3109	22.811	22.5429	22.4338	22.6629	22.5974	NaN	22.3037	NaN	22.6295	23.0782	22.1765	22.5415	23.0397	23.5617	22.7358	9	9	9	39.9	39.9	39.9	48.426
NaN	23.3464	23.8246	24.9791	25.0819	25.1255	25.3109	25.3066	25.0354	25.2932	25.3355	24.7085	24.6317	24.5011	24.3125	22.9816	22.9975	23.0292	22.8885	23.0799	23.9148	23.7977	23.7534	25.2961	24.781	24.8438	23.966	25.1149	24.8408	24.951	24.889	23.2217	23.4559	23.9848	23.8701	24.2121	24.5792	23.6296	24.2677	24.716	24.3433	24.49	24.6667	10	10	10	53.4	53.4	53.4	28.891
27.8822	26.9313	26.5815	26.9839	26.9222	26.9143	27.169	26.9785	26.9444	26.9851	26.9644	26.2213	26.0423	26.1674	26.1056	26.4219	26.2502	25.6305	25.5393	26.9554	26.8876	27.222	26.3499	27.3509	26.8653	26.8168	26.0455	27.118	27.2585	27.1533	27.1441	25.8758	26.496	26.7313	26.6085	26.8176	27.1762	26.753	27.2336	27.1161	27.2288	26.8099	26.8482	42	42	42	66.3	66.3	66.3	96.127
NaN	NaN	24.1868	24.5976	24.5175	24.3774	23.5927	24.6259	24.277	24.0147	24.419	24.1108	24.3435	23.8852	24.1841	24.0818	24.6627	24.5514	23.5846	22.9298	24.2143	24.0809	24.4936	24.394	23.858	23.9259	24.4583	23.9231	24.339	24.0968	24.2538	25.613	25.2359	24.9565	24.8821	24.3659	23.9267	24.4447	24.6205	23.5163	23.4579	23.5752	23.3156	13	13	13	61.5	61.5	61.5	33.49
NaN	NaN	NaN	21.3408	20.8929	20.8301	20.0922	21.0014	20.8478	20.75	21.1907	NaN	NaN	NaN	NaN	NaN	NaN	NaN	NaN	NaN	NaN	NaN	NaN	21.5745	NaN	21.378	NaN	21.3189	21.1874	21.5688	21.3571	NaN	NaN	21.2472	NaN	21.3247	22.5203	NaN	22.5379	22.5789	21.9325	21.9417	22	5	5	5	20.9	20.9	20.9	42.966
NaN	NaN	22.4365	22.5707	22.4276	22.4181	22.8329	22.2655	22.4591	22.2693	22.2486	22.3956	22.4362	22.1917	22.4361	NaN	NaN	NaN	NaN	NaN	22.4606	22.5874	22.6079	21.938	22.025	22.2349	22.6101	22.0485	22.0825	22.2351	22.2136	23.7254	23.1824	22.9789	22.9809	23.4022	23.2093	22.9167	22.6437	22.4137	NaN	21.8407	23.1588	9	9	3	50.4	50.4	13.4	26.727
24.3333	24.727	24.6592	24.4425	24.0058	23.9789	24.3711	24.0216	24.4116	24.0491	24.0073	24.8491	24.978	24.7552	24.5348	23.9257	23.8928	23.7741	23.8287	24.1341	24.4394	23.9927	24.1034	23.5413	23.3094	23.4357	24.1912	23.6004	23.7421	23.3052	24.0552	24.2042	23.9321	24.5712	24.2866	23.8448	23.9115	23.9135	23.4387	23.8603	24.0578	23.9521	23.781	4	4	4	78.6	78.6	78.6	11.126
NaN	NaN	NaN	22.1257	22.2057	22.2442	23.2033	23.1329	22.1087	22.758	22.7833	21.995	21.4454	NaN	21.8345	NaN	NaN	NaN	NaN	NaN	NaN	NaN	NaN	22.7755	22.6668	22.7809	NaN	22.9314	22.6468	22.7655	22.7905	21.8073	NaN	21.6374	22.2079	23.7373	23.6852	23.243	23.9591	23.5823	23.1403	22.9648	23.512	7	7	7	15	15	15	78.875
NaN	22.0746	25.2776	26.6687	26.8804	27.0103	26.3671	26.4048	26.4867	26.7749	26.3609	26.7839	26.7938	26.5592	26.9075	25.1407	25.3603	24.2148	25.3762	23.0357	24.6253	22.8897	23.2417	26.7335	26.0212	26.0951	24.1419	26.2131	26.2627	26.2738	26.3847	24.0984	22.9017	23.5527	23.521	23.1644	22.7957	22.7858	24.2982	26.0071	24.671	24.5395	24.5868	18	18	18	52.8	52.8	52.8	55.446
NaN	NaN	NaN	22.1719	22.0453	21.9062	21.804	21.5718	21.6947	21.6141	21.5862	21.6035	21.8605	21.6584	22.156	NaN	NaN	NaN	NaN	NaN	20.5969	NaN	NaN	21.7216	NaN	NaN	NaN	21.7156	NaN	22.2093	22.2469	21.3568	NaN	20.9888	21.3143	NaN	22.1616	NaN	NaN	22.3007	21.6976	21.8284	22.029	5	5	5	31.2	31.2	31.2	29.525
NaN	NaN	NaN	22.9273	23.1406	23.2386	23.6237	22.908	22.5596	23.0229	23.0127	22.1223	22.8397	22.681	22.4598	NaN	NaN	NaN	22.9052	NaN	21.9923	NaN	NaN	23.3203	23.2325	23.6336	NaN	22.8791	22.7396	22.8268	23.1574	20.5571	NaN	21.6311	NaN	NaN	22.6388	22.3906	22.368	23.6213	23.8501	23.962	24.0376	11	11	11	33.8	33.8	33.8	53.646
NaN	NaN	NaN	20.6776	20.7017	20.6486	NaN	21.0884	21.0956	21.0688	21.0477	20.6658	20.5015	20.6726	20.5443	NaN	NaN	NaN	NaN	NaN	NaN	NaN	NaN	20.9509	21.2162	NaN	NaN	NaN	20.4978	20.5296	NaN	21.061	21.0483	NaN	NaN	21.7453	21.5872	NaN	21.4501	21.7387	NaN	NaN	21.5496	4	4	4	20	20	20	25.337
NaN	NaN	NaN	21.4493	21.3082	21.4054	NaN	21.443	21.5993	21.4083	21.6056	NaN	NaN	NaN	NaN	NaN	NaN	NaN	NaN	NaN	21.9866	NaN	NaN	21.711	22.3808	21.4621	NaN	21.6931	21.4575	21.645	21.3471	22.4215	NaN	22.1202	22.1245	NaN	NaN	NaN	21.7522	22.0794	NaN	NaN	NaN	6	6	6	28.2	28.2	28.2	29.192
NaN	NaN	24.9152	23.7486	NaN	NaN	NaN	NaN	NaN	NaN	NaN	NaN	NaN	23.4011	NaN	25.7395	25.4285	25.7645	25.6427	NaN	24.1524	NaN	NaN	NaN	NaN	NaN	NaN	NaN	NaN	NaN	NaN	NaN	NaN	NaN	NaN	NaN	NaN	NaN	NaN	NaN	NaN	NaN	NaN	2	2	1	18.3	18.3	12.2	11.953
NaN	NaN	NaN	22.5462	22.3568	22.5855	22.54	22.5859	22.619	22.7828	22.5274	23.0423	22.7811	22.3825	22.5166	23.3119	23.3038	23.2826	NaN	NaN	22.0763	NaN	NaN	22.5045	22.2694	NaN	22.4041	22.2544	22.6098	22.0975	22.7831	23.3024	22.5727	22.6824	23.229	22.993	23.2716	23.25	23.1015	22.5502	22.8008	23.1335	22.9252	9	9	9	28.8	28.8	28.8	48.944
25.909	26.3118	27.6182	27.8472	28.0638	28.1222	28.1869	28.1813	28.1162	28.1921	28.2183	27.7822	27.8121	27.7343	27.8485	27.4007	27.3798	27.4377	27.3584	26.8655	27.2111	27.0002	26.9738	28.1714	28.0241	28.0803	27.434	28.0962	28.0382	28.1025	27.9092	27.6706	26.9058	27.3015	27.1897	26.936	27.0313	26.6966	27.4476	27.6235	27.1771	26.9943	27.1175	17	17	17	47.1	47.1	47.1	58.939
NaN	NaN	NaN	21.2584	20.394	20.5955	21.2541	20.9033	20.962	20.9542	21.1048	NaN	20.4956	NaN	20.3142	NaN	NaN	NaN	NaN	NaN	NaN	21.6962	NaN	21.3811	21.1951	21.2721	NaN	21.3471	21.6313	21.5509	21.4371	21.4299	21.2606	20.6459	21.2177	21.742	21.8277	21.9984	21.5139	21.7004	21.6624	21.4758	22.0557	5	5	5	21.2	21.2	21.2	35.077
NaN	NaN	NaN	21.8346	22.2418	22.0474	22.5863	NaN	22.4438	21.701	NaN	NaN	NaN	NaN	NaN	NaN	NaN	NaN	NaN	NaN	NaN	NaN	NaN	21.9656	22.128	NaN	NaN	NaN	NaN	23.1188	22.0326	NaN	NaN	NaN	NaN	NaN	NaN	NaN	22.5258	22.9541	22.764	24.2588	22.7483	8	8	1	7.7	7.7	0.8	164.39
NaN	NaN	22.5521	23.7605	23.7792	23.7956	23.4206	23.3721	23.2027	23.6772	23.7136	23.4174	23.2574	23.3831	23.3092	NaN	NaN	NaN	NaN	NaN	22.819	NaN	NaN	23.8177	23.6839	23.688	21.778	23.7144	23.5297	23.6533	23.6329	22.1253	22.5165	22.185	22.8024	NaN	NaN	NaN	23.1464	23.6057	22.3794	NaN	22.8068	6	6	6	29.9	29.9	29.9	32.658
NaN	NaN	NaN	22.1531	22.4903	22.1678	22.271	22.3834	22.1418	22.0575	22.446	NaN	21.6587	22.0855	22.2472	NaN	NaN	NaN	NaN	NaN	NaN	NaN	NaN	22.3046	21.2323	21.9525	NaN	21.8804	21.6522	21.9198	22.3584	22.0532	21.5671	21.9092	22.2979	NaN	NaN	NaN	22.5027	22.5741	22.4086	NaN	NaN	6	6	6	21	21	21	53.676
28.6168	28.5411	28.1547	27.6311	27.873	27.9634	27.5286	27.1832	27.3342	26.9809	26.8083	27.5843	27.9267	27.4698	27.7615	28.2352	27.9553	28.271	28.4997	27.9686	28.1279	28.0058	28.2021	25.6491	26.4621	26.2525	28.802	26.1625	26.1393	25.6472	26.3649	28.6239	28.1549	28.733	28.625	26.3699	27.393	27.4804	26.9411	25.9926	26.7423	26.4345	26.8147	5	5	5	80.2	80.2	80.2	8.5475
NaN	NaN	NaN	NaN	21.1032	21.3835	NaN	20.5246	20.678	21.1201	21.199	21.1483	21.1303	NaN	21.2154	NaN	NaN	NaN	NaN	NaN	NaN	NaN	NaN	21.3111	NaN	21.6342	NaN	21.4942	21.5242	22.0167	21.7222	NaN	NaN	NaN	NaN	NaN	NaN	NaN	21.3938	21.5605	22.575	22.9718	21.7621	8	8	1	13.4	13.4	2.5	116.06
NaN	NaN	NaN	21.1023	20.6486	21.105	NaN	20.6417	20.8547	20.4358	20.9195	NaN	20.9168	21.1479	20.8964	NaN	NaN	NaN	NaN	NaN	NaN	NaN	NaN	21.8426	22.5209	21.6166	NaN	21.2877	20.8475	21.5801	21.0234	NaN	NaN	NaN	NaN	NaN	NaN	NaN	21.2709	21.4344	NaN	NaN	NaN	9	9	8	33.4	33.4	31.1	48.306
NaN	NaN	23.1211	23.9762	24.0735	24.1497	24.4559	24.1142	23.9514	24.1281	23.9091	23.1147	23.0241	22.8522	23.1089	23.3507	22.8173	NaN	23.023	NaN	22.6675	NaN	NaN	24.1625	23.2375	23.5286	22.1688	23.7838	23.3561	23.8123	23.474	21.6433	NaN	22.3275	NaN	21.4433	23.0213	22.7291	22.8627	22.793	23.1078	23.3386	23.2753	9	9	9	42.8	42.8	42.8	36.054
NaN	NaN	NaN	22.9919	21.9786	NaN	NaN	NaN	NaN	NaN	NaN	NaN	NaN	NaN	NaN	NaN	NaN	NaN	NaN	NaN	NaN	NaN	NaN	NaN	NaN	NaN	NaN	NaN	NaN	NaN	NaN	NaN	NaN	NaN	NaN	NaN	NaN	NaN	NaN	NaN	NaN	NaN	NaN	2	2	2	9.8	9.8	9.8	57.438
23.81	23.3529	25.2057	26.5626	26.7209	26.7192	26.866	26.3986	26.4627	26.6906	26.5975	25.9631	26.0048	25.9583	26.0008	24.569	23.9772	23.1347	23.4716	24.4061	25.2092	25.3263	25.4348	26.5078	26.5068	26.575	25.3599	26.4879	26.5073	26.4101	26.6154	24.8902	24.8554	25.1787	25.0551	25.3184	25.9742	25.7486	26.484	26.4581	26.5796	26.5722	26.3234	23	23	23	56.6	56.6	56.6	63.262
NaN	NaN	23.2007	23.4176	23.2798	23.2452	23.0566	23.2075	23.2059	23.0393	22.8841	22.7345	22.9476	22.8521	22.8945	NaN	NaN	NaN	NaN	NaN	22.8688	NaN	NaN	23.0432	23.492	23.6166	23.3083	23.17	23.4661	23.5459	23.3805	23.5896	23.4255	23.4862	23.0629	NaN	23.5374	NaN	23.1148	23.6037	24.9047	22.8934	23.4118	12	12	12	46.7	46.7	46.7	33.975
23.1697	25.8017	24.4937	24.9277	25.0471	24.8842	24.4531	24.5436	24.8104	24.6729	24.9247	24.9753	25.0205	25.064	25.0223	24.0393	23.9921	23.9712	24.1399	24.3191	24.6191	24.4275	24.6105	24.6041	24.4173	24.5847	24.2304	24.5393	24.5509	24.6479	24.6243	24.6039	24.4464	24.9291	24.4669	24.2526	24.4865	24.7617	25.261	24.5626	24.8956	24.9022	24.8168	13	13	13	47.9	47.9	47.9	49.239
25.1474	23.1375	23.8462	25.6052	25.611	25.3752	25.1183	25.8965	26.0038	25.6932	25.4639	24.3082	24.1942	24.228	24.3873	23.8871	23.5857	24.462	24.4669	24.1256	23.9562	23.8596	23.4969	26.1231	25.9394	26.1533	24.8521	26.3215	26.006	26.3112	26.0993	25.179	24.8726	25.4735	25.2963	25.3806	25.2782	25.3222	25.1664	25.4273	25.8358	25.4175	25.3947	5	5	5	44.5	44.5	44.5	26.182
25.8106	26.3659	26.5227	25.6495	25.518	25.6641	25.8784	25.9028	25.5435	25.6751	25.7607	24.9012	24.6713	24.8446	24.9703	26.4767	26.3953	26.3007	26.5376	25.4235	25.6847	25.5237	25.6621	25.9375	25.7924	25.8439	25.0619	25.693	25.624	25.7639	25.5713	24.9018	25.2933	25.6739	25.7456	24.9949	24.8808	24.5016	24.944	25.5727	25.3429	25.4414	25.2173	12	12	12	55.5	55.5	55.5	33.2
NaN	NaN	NaN	22.2161	22.6163	22.8977	NaN	22.1977	22.4127	22.2268	22.8379	NaN	NaN	21.1979	NaN	NaN	NaN	NaN	NaN	NaN	NaN	NaN	NaN	23.234	NaN	NaN	NaN	21.7664	NaN	21.943	22.2912	NaN	NaN	NaN	NaN	NaN	NaN	NaN	22.2508	NaN	NaN	NaN	NaN	2	2	2	2.6	2.6	2.6	110.23
NaN	NaN	NaN	21.6948	21.5811	21.2455	NaN	22.0031	22.9054	21.6902	22.738	22.7937	NaN	NaN	23.0673	NaN	NaN	NaN	NaN	NaN	NaN	NaN	NaN	23.4711	23.3233	23.267	23.3008	23.5001	23.4409	23.4223	22.7658	NaN	NaN	NaN	NaN	22.0854	22.552	NaN	24.5581	23.3283	22.8169	NaN	22.8454	5	5	5	23.4	23.4	23.4	41.403
NaN	NaN	NaN	24.2023	24.1357	24.059	23.0051	24.977	24.4754	25.1344	24.71	23.4194	23.2023	23.2166	NaN	NaN	22.025	NaN	NaN	22.8562	23.8543	23.8247	22.9624	24.8349	24.0905	23.1016	NaN	24.4437	23.9794	24.0128	23.5443	23.1158	NaN	22.7119	22.5743	NaN	24.112	NaN	24.74	24.2122	NaN	NaN	NaN	3	3	3	19.4	19.4	19.4	17.895
NaN	NaN	23.2496	23.8745	23.8192	24.1918	24.1958	23.5153	23.8298	23.5998	23.4539	24.4134	24.1557	24.1231	24.0082	23.3318	23.1447	22.4927	23.247	NaN	22.8783	23.0865	23.7031	23.5368	23.0398	23.9326	23.8437	23.3938	23.7619	23.8902	23.9069	24.7158	24.2611	24.3815	24.0864	23.8117	24.1746	24.0465	23.6826	23.3704	24.2237	24.394	24.1104	14	14	14	54.2	54.2	54.2	41.539
22.9214	NaN	24.3448	25.2418	25.4338	25.4339	23.9895	25.1789	25.2385	25.4171	25.2141	24.8948	24.8106	24.7962	24.9226	24.3754	24.6506	24.7822	24.5463	23.0935	24.5816	24.2005	23.581	24.987	24.1411	24.6793	24.3865	25.0278	24.9722	25.0144	24.962	25.7471	24.5788	25.1905	25.1815	23.4395	23.6404	23.5171	24.9971	24.3537	22.9732	23.0313	22.6731	12	12	12	51.6	51.6	51.6	30.805
NaN	NaN	22.1586	22.4482	22.7432	22.651	23.134	22.8311	22.6748	22.7908	22.7316	22.0529	21.707	21.8759	21.9063	NaN	NaN	NaN	NaN	NaN	21.5754	NaN	NaN	22.8738	22.7728	22.7681	21.7304	23.1133	23.1365	22.9602	22.726	22.2327	NaN	22.1489	21.8858	22.325	22.3928	22.673	22.3202	22.8123	23.0313	23.018	23.0286	8	8	8	27.7	27.7	27.7	42.73
NaN	NaN	22.8931	24.0086	24.1134	24.1695	24.7287	24.0788	23.8027	24.0957	23.8256	23.6778	23.6714	23.7567	23.8044	23.4603	23.171	22.9931	23.2647	23.9646	23.5075	23.6201	23.9942	24.2125	24.4362	24.7554	22.7675	24.1931	24.2598	24.2484	24.1541	23.1337	23.1172	22.7525	22.7017	24.7271	24.4059	24.6401	23.977	24.7829	24.958	24.9839	25.0165	10	10	10	39.1	39.1	39.1	28.347
NaN	NaN	NaN	23.1079	NaN	22.7844	NaN	22.9466	22.7381	22.9264	22.8756	NaN	NaN	NaN	NaN	NaN	NaN	NaN	NaN	22.3479	22.2309	NaN	NaN	NaN	NaN	NaN	NaN	22.6264	22.5691	22.88	NaN	NaN	22.9394	NaN	NaN	NaN	NaN	NaN	23.247	NaN	NaN	NaN	NaN	5	5	5	33	33	33	24.794
NaN	24.0811	24.3317	24.5869	24.646	24.6481	23.4799	24.2814	24.2898	24.5875	24.3452	24.4107	24.2296	24.487	24.3907	23.7243	23.3408	22.9448	23.346	23.8417	24.3527	24.1538	24.0548	24.6548	23.2029	23.4103	23.7294	24.2763	23.5186	23.739	23.515	23.4317	23.3965	22.9654	23.8423	23.3531	23.4233	NaN	23.9063	24.5359	NaN	NaN	NaN	8	8	8	42.6	42.6	42.6	32.289
NaN	NaN	NaN	NaN	NaN	NaN	NaN	NaN	NaN	NaN	NaN	NaN	NaN	NaN	NaN	NaN	NaN	NaN	NaN	NaN	NaN	21.2525	NaN	NaN	NaN	NaN	NaN	NaN	21.0429	NaN	20.9026	22.3066	21.321	21.5687	21.356	20.8562	NaN	NaN	21.7951	NaN	NaN	NaN	NaN	4	4	4	10	10	10	47.293
NaN	NaN	NaN	20.9783	20.9558	20.4979	20.7752	20.681	21.0585	20.7983	20.5855	NaN	20.5772	NaN	NaN	NaN	NaN	NaN	NaN	NaN	NaN	NaN	NaN	20.8408	NaN	NaN	NaN	NaN	20.7837	20.964	20.8471	21.0479	NaN	NaN	NaN	NaN	NaN	20.8913	20.6641	NaN	NaN	NaN	NaN	6	6	6	32.2	32.2	32.2	28.874
NaN	22.8756	22.9099	23.0032	22.6736	22.5154	22.5979	22.9581	22.927	22.8359	23.0006	22.3783	21.246	NaN	NaN	NaN	NaN	NaN	NaN	22.8554	NaN	NaN	NaN	23.1482	23.6534	23.2644	NaN	23.327	23.4391	23.6532	23.3573	21.5312	NaN	21.0591	21.8337	NaN	NaN	NaN	22.7552	23.0815	23.3062	22.9403	23.0995	10	10	10	62.5	62.5	62.5	23.471
NaN	NaN	NaN	21.076	20.206	20.3234	NaN	NaN	NaN	NaN	20.2607	NaN	19.7994	NaN	NaN	NaN	NaN	NaN	NaN	NaN	NaN	NaN	NaN	NaN	NaN	NaN	NaN	NaN	NaN	NaN	NaN	19.8827	19.787	NaN	NaN	NaN	NaN	NaN	NaN	NaN	NaN	NaN	NaN	2	2	2	3.3	3.3	3.3	84.094
NaN	NaN	NaN	21.1752	21.4998	21.4252	22.0705	21.5053	20.829	21.4789	21.4555	20.8134	20.8503	NaN	NaN	NaN	NaN	NaN	NaN	NaN	NaN	NaN	NaN	NaN	NaN	21.92	NaN	21.4786	21.2771	21.747	21.6434	NaN	NaN	NaN	NaN	NaN	NaN	NaN	NaN	21.2507	21.8731	21.7783	21.4827	2	2	2	12.3	12.3	12.3	17.318
23.3027	NaN	23.3897	23.5318	23.6767	23.7044	23.5103	22.5328	23.1057	22.6679	22.487	23.5506	23.8325	24.0319	23.9603	NaN	NaN	24.4848	NaN	22.7743	23.944	24.0135	24.4943	21.9337	21.5243	21.8911	23.2512	22.5135	22.3918	22.5603	22.3084	24.8774	24.2791	24.9175	24.6346	23.8702	24.1587	24.2937	23.1103	22.5135	23.678	23.6037	23.3155	6	6	6	87.1	87.1	87.1	13.099
23.8338	25.0623	25.6626	26.4383	26.6726	26.5848	26.4497	26.5852	26.2914	26.654	26.7083	25.6752	25.4197	25.5839	25.5625	24.3086	23.8169	24.2438	24.4397	24.9628	26.1115	26.1667	26.1123	26.8825	26.6897	26.339	25.2237	26.5128	26.6102	26.7213	26.5338	25.5085	25.4611	25.8035	25.685	25.2165	25.473	25.2154	25.9793	26.5631	26.156	25.6298	25.801	11	11	11	56.3	56.3	56.3	25.509
24.7818	26.3576	27.1646	27.3802	27.2611	27.2065	27.0976	27.0716	27.2979	27.0324	27.4028	27.095	27.2645	27.0975	27.1681	26.4773	26.3089	26.5828	26.5763	25.9533	26.3812	25.9159	26.1258	27.4431	27.3007	27.3581	27.2289	27.4608	27.6063	27.3477	27.4801	25.5004	25.4305	25.6078	25.806	25.7943	25.7208	25.3765	26.1741	27.3332	27.308	27.1435	27.2585	22	22	22	58.9	58.9	58.9	49.774
NaN	NaN	21.1623	21.4633	21.4409	21.1335	NaN	21.435	21.6229	21.454	21.531	21.2407	21.2551	21.5312	21.1296	NaN	NaN	NaN	NaN	NaN	NaN	NaN	NaN	22.0332	22.1377	22.112	NaN	22.5961	22.3877	22.295	22.2736	NaN	NaN	NaN	NaN	NaN	NaN	NaN	22.5882	22.239	NaN	NaN	NaN	6	5	5	19.9	18.2	18.2	49.81
27.0992	27.4682	26.1822	NaN	NaN	NaN	NaN	NaN	NaN	NaN	NaN	20.2807	NaN	NaN	20.053	28.06	26.5416	27.3886	27.6329	25.2966	21.6221	22.0611	21.8573	NaN	NaN	NaN	23.5791	NaN	19.3452	NaN	NaN	NaN	20.5953	19.7184	19.9246	NaN	NaN	NaN	NaN	19.149	NaN	NaN	NaN	4	4	4	8.7	8.7	8.7	61.149
NaN	NaN	NaN	19.7164	20.7617	20.1265	21.4054	20.6829	20.5571	21.0788	21.074	NaN	NaN	NaN	NaN	NaN	NaN	NaN	NaN	NaN	22.125	NaN	22.1208	21.232	21.6682	NaN	NaN	21.3083	21.4217	21.0422	21.4795	22.9563	22.4769	22.6811	22.4389	NaN	22.5877	NaN	22.2451	22.2155	22.989	22.0435	23.2221	6	6	6	16.1	16.1	16.1	48.235
23.4619	22.8475	24.5111	24.5983	24.8383	24.7011	24.3627	24.8491	24.8754	24.8445	25.1332	24.2618	24.1688	24.2164	24.3799	23.4712	23.5499	23.0019	23.2797	25.5814	24.9275	24.7139	24.5198	24.3116	23.4029	23.8095	23.1229	23.6311	23.8691	23.9459	23.4301	23.8981	23.767	23.9588	24.3485	22.9654	22.3572	22.4772	22.7658	23.2482	22.9506	22.0305	22.8074	22	22	22	54.1	54.1	54.1	66.779
NaN	22.3277	24.3521	25.279	25.3565	25.3213	24.7212	25.3556	25.1457	25.4099	25.5856	24.7011	24.7421	24.6285	24.5792	NaN	23.2069	22.8968	22.6396	23.3625	24.088	23.7459	23.1554	25.7599	25.5438	25.4582	24.3392	25.6635	25.3991	25.4944	25.2609	23.3765	23.2644	24.0984	23.834	24.443	24.2846	23.0323	25.2107	25.3783	23.8481	24.3667	24.6541	15	15	15	41.1	41.1	41.1	57.742
NaN	NaN	NaN	NaN	NaN	NaN	NaN	NaN	NaN	NaN	NaN	NaN	NaN	NaN	NaN	27.4648	26.8899	27.2405	27.2085	NaN	NaN	NaN	NaN	NaN	NaN	NaN	NaN	NaN	NaN	NaN	NaN	NaN	NaN	NaN	NaN	NaN	NaN	NaN	NaN	NaN	NaN	NaN	NaN	4	4	4	16.3	16.3	16.3	38.198
NaN	NaN	NaN	21.5097	21.316	21.4132	21.4867	21.6677	21.5739	21.8278	21.717	NaN	20.8438	NaN	NaN	NaN	NaN	NaN	NaN	NaN	NaN	NaN	NaN	22.564	22.9295	22.9902	NaN	22.7184	22.8017	22.7185	22.5291	22.3761	NaN	21.7145	NaN	22.433	22.3889	22.7582	NaN	23.0747	23.0619	23.0667	23.0063	4	4	2	30	30	13.5	23.471
NaN	24.1513	23.8612	24.4766	24.3347	24.414	24.2841	24.4828	24.769	24.4447	24.7233	23.9454	24.0052	23.9322	23.9576	23.3975	23.1747	23.1922	NaN	24.0071	24.4912	24.3468	24.0496	24.8785	24.6603	24.9505	23.2005	25.0627	24.8979	24.9536	24.8306	24.3669	23.9467	24.5078	24.5703	25.0017	24.752	24.1455	25.1708	25.1358	24.399	24.3749	24.7808	11	11	11	43.3	43.3	43.3	37.972
NaN	NaN	22.7215	22.7967	22.7657	22.685	22.6317	22.4263	22.3921	22.4365	22.6048	22.3322	23.0568	23.2659	22.4021	NaN	NaN	NaN	NaN	25.1462	24.0601	23.4347	NaN	22.7157	23.0329	22.5689	NaN	22.695	22.7208	22.7495	22.8302	23.6173	24.3189	23.6119	23.5906	25.0644	24.3807	25.4846	24.4007	23.2507	24.2466	24.4623	24.4317	8	8	8	50.2	50.2	50.2	29.606
NaN	NaN	20.9	22.1809	22.3153	21.991	22.3116	22.2351	22.1484	22.3812	22.3909	20.9656	21.2259	21.8695	21.9933	NaN	NaN	NaN	NaN	NaN	21.5637	NaN	NaN	22.8014	22.8178	22.7712	NaN	22.4815	22.5456	22.7467	22.5727	22.2036	NaN	21.4592	22.4169	21.8726	22.481	22.4791	22.1288	22.9919	23.6596	23.4042	23.5031	8	8	8	36.1	36.1	36.1	31.112
24.1663	26.3885	26.6039	27.2452	27.266	27.2223	27.3538	27.3732	27.1431	27.2932	27.3284	27.1163	27.1081	27.1303	27.1836	26.3684	26.4049	26.4334	26.4504	26.4016	26.8986	27.0751	26.8212	27.3702	27.0313	27.1613	26.5294	27.1262	27.1665	27.2872	27.2423	27.1196	26.9588	27.0399	27.1506	27.0119	27.1237	27.1865	27.2043	27.3692	27.4737	27.2871	27.1125	46	46	46	62.4	62.4	62.4	104.85
NaN	NaN	NaN	22.4813	22.0249	22.0911	21.5605	22.055	22.2224	21.8153	22.0627	21.2761	21.8258	NaN	NaN	NaN	NaN	NaN	NaN	NaN	NaN	NaN	NaN	22.4641	22.3523	23.045	NaN	22.4467	22.6827	22.7854	22.687	NaN	NaN	NaN	NaN	22.2518	22.1166	NaN	22.56	22.4126	22.4918	22.2058	22.694	11	11	11	32.1	32.1	32.1	62.743
27.5094	27.1165	26.1494	26.3404	26.2235	26.2388	25.7605	26.0813	26.0647	26.0699	25.9109	26.2705	26.3921	26.4501	26.3722	26.8044	26.8769	26.8221	26.8542	26.5595	26.7487	26.5891	26.6629	25.4694	25.7482	25.7954	26.516	25.7577	25.793	25.6934	25.7079	27.3936	26.8269	26.8803	27.0622	25.9853	26.1734	26.2383	26.1305	25.7734	25.6312	25.585	25.3703	15	15	15	65.4	65.4	65.4	27.776
NaN	NaN	NaN	20.2265	NaN	20.9579	20.8469	20.6448	21.0198	20.5138	21.0413	NaN	NaN	NaN	NaN	NaN	NaN	NaN	NaN	NaN	21.7578	NaN	NaN	19.9987	NaN	NaN	NaN	20.3795	NaN	20.5974	NaN	23.8506	22.3664	23.153	23.0814	21.2278	21.3673	NaN	22.1106	21.0042	NaN	NaN	NaN	12	10	1	27.8	22.8	2.1	68.177
23.353	23.7968	24.8494	24.4514	24.5618	24.5856	24.5461	25.3852	25.3547	25.4125	25.5515	23.5671	23.8846	24.1024	23.7186	23.9694	24.1012	24.2929	24.2178	23.8387	24.5739	24.1257	24.6361	25.2951	25.2579	24.971	24.4571	25.2252	25.1244	25.0744	25.0198	25.3854	25.0549	25.2291	25.2053	25.2394	25.0378	24.8792	25.2677	25.0498	25.1198	25.0393	25.1033	13	13	13	54.3	54.3	54.3	29.911
NaN	NaN	NaN	NaN	NaN	NaN	NaN	NaN	NaN	NaN	NaN	NaN	NaN	NaN	NaN	NaN	NaN	23.7159	23.1679	NaN	NaN	NaN	NaN	NaN	NaN	NaN	NaN	NaN	NaN	NaN	NaN	NaN	NaN	NaN	NaN	NaN	NaN	NaN	NaN	NaN	NaN	NaN	NaN	3	3	1	1.2	1.2	0.4	270.83
27.9936	28.7823	29.7471	22.7033	22.8556	22.595	21.984	22.6798	22.5124	22.388	22.1711	22.2864	22.8266	22.8683	23.1296	29.7885	26.6992	30.0771	27.3228	28.4815	28.5707	28.5218	28.8819	20.471	NaN	NaN	27.2508	NaN	21.8243	21.381	20.9615	25.3825	29.1456	29.4875	29.3568	22.3698	NaN	NaN	23.1997	21.2932	NaN	NaN	NaN	1	1	1	24	24	24	11.106
23.1826	NaN	24.1714	24.353	24.1137	24.2771	24.1145	24.8702	25.0362	24.5422	24.6322	24.2136	24.165	24.3079	23.923	24.2682	24.8787	23.5678	24.0434	22.5224	23.5031	23.1646	23.7759	24.6804	24.7626	24.6087	24.9019	24.6942	24.6984	25.1094	24.7089	25.2182	23.8508	24.6261	24.6466	24.673	24.0884	24.2711	24.3171	24.645	24.8463	24.6827	24.8331	11	11	11	50.4	50.4	50.4	36.06
20.9811	NaN	22.7514	22.8256	22.8084	23.421	22.8131	23.0797	23.5353	23.4875	23.5499	19.4703	21.339	20.7691	19.3317	NaN	NaN	NaN	19.8736	23.5819	21.5195	23.4711	21.8524	23.7098	23.4772	24.2716	NaN	23.3511	23.6214	23.2284	23.4994	23.6695	21.9257	23.3193	22.5916	21.8699	22.1406	22.3395	24.4461	23.5791	24.2319	23.7166	23.5138	12	12	5	35.7	35.7	17.9	55.503
21.4851	21.5357	23.4569	24.2681	24.3712	24.3081	24.5352	24.0103	24.3427	23.831	23.8113	24.0189	24.1511	24.1665	24.0673	23.4188	23.6739	23.2273	23.4692	22.5002	24.2515	24.1848	23.3196	23.9657	24.1343	24.2716	23.7231	24.0061	24.0117	24.0427	24.1467	23.5676	23.6763	23.9499	23.7026	24.449	23.7551	24.9917	24.2476	24.1501	24.8819	24.4574	25.1612	12	12	12	50.2	50.2	50.2	32.802
25.8822	25.7681	26.966	24.9933	25.1623	25.0953	25.2199	25.3859	25.4002	25.2886	25.3542	25.1264	25.0589	25.2619	25.1485	25.2928	24.9858	25.5549	25.3124	26.5107	26.5718	26.9095	26.5731	25.0644	24.8599	25.0473	25.3413	25.1988	25.2357	24.9877	24.9666	25.698	26.1497	26.4192	25.9272	26.2638	26.1316	25.9422	26.0057	25.5982	25.2303	25.1182	25.5448	12	12	12	38.2	38.2	38.2	37.152
22.2422	NaN	22.8815	23.4273	23.7106	23.9294	23.1678	23.317	23.2072	23.3439	23.3055	23.9588	23.8245	23.8098	24.2067	23.481	23.0187	23.2467	22.8819	22.5863	22.8968	NaN	22.0936	22.9735	21.9183	23.3177	23.8266	23.0859	22.8844	23.1006	23.1432	23.2157	22.6175	22.4213	22.5954	23.0236	21.8878	23.6976	22.0244	23.1381	23.7859	23.7953	23.3715	13	13	13	43.1	43.1	43.1	50.415
NaN	NaN	NaN	23.3733	23.652	23.8301	24.0236	23.579	23.2959	23.4004	23.5958	23.264	23.4255	22.5774	22.9559	NaN	NaN	NaN	NaN	NaN	22.3346	NaN	NaN	23.5838	23.7764	23.2718	NaN	23.5026	22.9383	22.9249	23.3255	NaN	NaN	NaN	NaN	NaN	23.3012	NaN	22.6371	23.5946	22.9142	22.9656	23.1035	14	14	14	38.9	38.9	38.9	61.744
NaN	NaN	NaN	22.2258	22.1524	21.8807	22.4503	21.9426	22.1904	21.5762	22.2928	NaN	NaN	NaN	NaN	NaN	NaN	NaN	NaN	NaN	23.5127	23.5788	22.9438	22.1911	23.2893	23.2835	NaN	23.3875	22.3675	23.4085	23.2777	22.2898	NaN	23.0481	22.9979	23.9996	24.0976	24.0876	24.0675	23.78	24.1797	24.2836	23.9344	11	11	11	41.8	41.8	41.8	53.765
NaN	NaN	NaN	21.8236	21.817	22.4397	22.2241	21.881	22.3987	21.6006	21.7672	21.9148	21.7971	22.1452	21.9572	NaN	NaN	NaN	NaN	NaN	22.7397	NaN	NaN	22.4912	22.2163	22.4954	NaN	22.2057	22.9161	22.9	22.6409	23.7333	23.6731	23.1431	23.4716	23.7195	23.4761	23.2156	23.0974	22.3696	22.1966	22.3678	22.7732	13	13	4	30	30	7.8	76.763
24.6175	25.2275	26.0679	26.1901	26.0915	26.133	26.3656	26.0934	26.1555	26.0914	25.9947	26.7732	26.8721	26.934	26.936	26.3925	26.5254	26.6488	26.5654	25.5665	26.4922	26.2158	26.3799	25.5622	25.6031	25.4223	26.1683	25.5624	25.3058	25.3831	25.2809	27.0902	26.0824	26.518	26.5344	25.7214	26.2559	26.2357	25.7809	26.0106	25.8002	26.1322	25.6767	12	12	3	70.5	70.5	25.3	29.816
NaN	NaN	NaN	22.2052	22.3069	21.9211	NaN	22.5792	22.8673	22.4212	22.7362	22.283	22.0456	22.0222	22.2199	NaN	NaN	NaN	NaN	NaN	22.1791	NaN	NaN	22.7009	21.9953	22.7157	NaN	22.9162	22.8271	22.3357	22.7634	23.8348	23.0883	22.4815	22.728	23.917	23.2217	22.626	23.4937	23.3557	22.8061	NaN	23.4638	16	16	16	55.1	55.1	55.1	57.44
NaN	NaN	NaN	22.1316	22.614	22.4827	21.2825	22.0206	22.3699	22.3105	22.3851	NaN	NaN	NaN	NaN	NaN	22.6075	NaN	NaN	NaN	22.6393	NaN	NaN	22.5704	22.7471	22.676	NaN	22.5159	23.4424	22.7621	22.8143	23.2833	22.2523	21.9744	21.9359	23.2219	24.1114	23.9555	23.6778	23.3399	23.0661	23.7528	23.8724	12	12	12	37.5	37.5	37.5	48.869
NaN	NaN	NaN	22.1244	22.0503	22.058	22.8016	22.3676	22.2997	22.1722	21.978	21.8252	21.8115	21.964	NaN	22.9864	NaN	NaN	22.7105	NaN	22.3635	NaN	NaN	22.6039	22.9823	22.8395	22.7733	22.4927	22.4714	22.7169	22.0543	23.8776	22.685	23.321	22.7786	23.3281	23.3425	23.5291	22.8726	22.8579	23.629	23.2046	23.4559	9	9	9	25.3	25.3	25.3	53.463
NaN	NaN	NaN	NaN	NaN	NaN	NaN	NaN	NaN	NaN	NaN	NaN	NaN	NaN	NaN	NaN	NaN	NaN	NaN	NaN	NaN	NaN	NaN	NaN	NaN	NaN	NaN	20.2365	20.2851	NaN	20.2193	21.0389	21.0622	21.106	NaN	21.0277	NaN	21.2451	22.3282	20.121	NaN	NaN	NaN	3	3	3	18.4	18.4	18.4	35.934
23.4371	NaN	23.4779	25.1926	24.896	24.6061	24.6337	24.9361	24.8103	24.6857	25.3372	25.6263	25.5044	26.1173	25.0142	25.938	25.6475	25.645	24.59	24.7499	23.8817	NaN	NaN	24.5623	25.6198	25.5115	27.3964	25.2043	25.9114	25.4973	26.1223	25.0471	26.0017	24.8244	25.7956	22.2787	23.711	NaN	24.4429	24.0745	26.5091	25.9846	25.2279	41	9	9	50.4	13.1	13.1	153.42
NaN	NaN	23.9588	24.7576	24.9317	24.9028	24.2852	24.5401	24.5071	24.5237	24.5438	24.1987	24.2283	24.0926	24.1478	NaN	NaN	23.2617	23.4404	23.3535	24.3196	24.3775	23.8358	24.5188	24.0678	24.0924	23.9401	24.1951	24.5435	24.6266	24.4225	24.0328	24.5799	23.9691	24.3592	22.8068	23.3569	23.5121	24.3853	23.9593	24.0577	23.469	23.3582	10	10	10	45.3	45.3	45.3	33.89
NaN	NaN	NaN	NaN	21.4073	21.3081	NaN	21.3575	NaN	21.1566	21.305	NaN	NaN	NaN	NaN	NaN	NaN	NaN	NaN	NaN	NaN	NaN	NaN	21.5387	21.608	NaN	NaN	NaN	21.678	NaN	21.4911	NaN	20.8916	NaN	NaN	NaN	NaN	NaN	NaN	21.8017	NaN	NaN	NaN	3	3	3	22.2	22.2	22.2	26.213
NaN	NaN	NaN	20.824	NaN	20.9418	NaN	20.7347	NaN	NaN	NaN	NaN	NaN	NaN	NaN	NaN	NaN	NaN	NaN	NaN	NaN	NaN	NaN	NaN	NaN	NaN	NaN	20.8842	NaN	NaN	NaN	NaN	NaN	NaN	NaN	NaN	NaN	NaN	21.1799	NaN	NaN	NaN	NaN	2	2	2	35.2	35.2	35.2	11.336
NaN	NaN	22.3079	22.4092	22.2459	21.9863	22.714	22.2888	22.8485	22.1481	22.6899	21.4903	21.7766	22.5516	22.0553	NaN	NaN	NaN	NaN	NaN	22.0252	21.7737	NaN	22.5792	23.4404	22.9873	23.0096	22.8745	23.0199	23.3395	22.7383	20.7336	20.9911	21.4351	20.2942	22.6922	22.8469	23.2059	23.2453	23.1394	23.7966	24.0057	24.1335	10	10	4	42.3	42.3	17.7	38.93
NaN	NaN	21.2207	24.0419	24.2822	24.5826	23.2481	23.9069	23.0799	23.7692	23.7824	23.7527	23.884	23.7733	23.7631	NaN	NaN	NaN	NaN	NaN	20.5061	NaN	NaN	23.6489	23.3389	23.893	22.1926	23.5986	23.941	23.8835	24.0842	NaN	NaN	20.316	NaN	21.7683	NaN	20.8634	20.8617	23.5296	23.5088	23.3429	22.8603	15	15	15	45.5	45.5	45.5	62.901
23.795	26.0805	25.321	26.2843	26.3403	26.2993	26.1471	26.0655	26.103	26.2846	26.2159	26.192	26.1243	26.0869	26.2701	25.5845	25.3999	25.4674	25.6543	25.1457	25.359	25.1313	25.3486	26.1968	25.772	26.269	25.8532	26.3279	26.1899	26.2292	26.2525	25.2362	25.3646	25.4052	25.5341	25.2597	25.236	25.2554	25.4202	26.3244	26.1249	26.0272	25.8972	20	20	20	60.3	60.3	60.3	55.003
NaN	NaN	23.598	22.2376	22.0268	21.9972	22.2168	22.6166	22.3772	22.7752	22.9882	NaN	21.6592	NaN	NaN	NaN	NaN	NaN	NaN	NaN	23.1327	NaN	23.4205	23.0153	22.6019	23.7049	NaN	23.1464	23.4133	23.3111	23.154	23.7728	23.6851	23.6092	23.6231	22.9724	NaN	NaN	22.6775	23.0169	22.3582	22.5476	22.9029	11	11	11	22.9	22.9	22.9	85.138
NaN	NaN	21.9319	23.3774	23.188	23.2784	23.614	23.0226	23.2707	23.5531	23.6609	23.6189	23.3839	23.0667	23.7572	22.9007	22.9146	22.8063	22.5614	NaN	22.6967	21.9209	22.2749	23.5478	23.0509	23.1339	23.1957	23.3012	22.5696	23.2442	22.5226	20.6952	20.6457	21.4308	NaN	NaN	22.0842	22.7038	22.0149	22.2254	22.3057	21.3413	22.4637	8	8	8	32.8	32.8	32.8	27.916
NaN	NaN	NaN	21.0275	21.1515	20.9617	NaN	20.4408	20.5883	20.233	20.1279	NaN	NaN	NaN	NaN	NaN	NaN	NaN	NaN	NaN	NaN	NaN	NaN	19.8881	NaN	NaN	NaN	NaN	20.4785	20.3796	19.9608	NaN	NaN	NaN	NaN	NaN	NaN	NaN	NaN	NaN	NaN	NaN	NaN	2	2	2	23	23	23	18.62
NaN	23.4916	25.8491	26.5886	26.6497	26.6634	26.8151	26.6534	26.7327	26.7878	26.7385	26.71	26.8924	26.8443	26.8043	26.0675	26.1437	26.1337	26.1192	24.687	25.82	24.2224	25.1627	26.5334	26.4019	26.4686	26.5797	26.5304	26.5942	26.566	26.6828	26.0627	25.9243	25.9727	25.9252	26.5663	26.3995	26.4522	26.195	26.5879	26.746	27.0207	26.849	37	37	37	46.2	46.2	46.2	121.02
NaN	NaN	23.7732	25.9878	26.1095	26.2289	25.5771	26.0929	25.3934	26.0059	25.9189	25.8243	25.9134	25.4173	25.8183	22.593	23.6636	23.6701	23.2723	NaN	23.2399	20.3644	NaN	25.8818	25.3617	26.2152	23.7726	25.7876	25.5757	25.8583	25.9493	23.1767	23.6159	23.6704	23.5323	23.5869	23.2963	23.0735	23.7516	25.5492	25.5227	25.2317	25.3356	13	13	13	60.6	60.6	60.6	36.238
26.2635	26.6161	27.0999	27.7023	27.8404	27.8416	28.0653	27.8779	27.9101	27.9029	27.666	28.1946	27.9776	27.9979	28.2101	27.4109	27.3643	26.9938	27.2573	26.4479	26.6874	26.3391	26.2996	27.7288	27.77	27.6682	26.4957	27.7614	27.5248	27.6628	27.4586	26.3175	26.1289	26.4407	26.1725	26.4507	26.4714	26.0402	26.565	27.6355	26.8303	26.9031	26.8903	12	12	12	52.8	52.8	52.8	37.015
23.2488	22.7711	25.1565	26.8283	27.0818	27.1003	26.3928	26.8527	26.7992	26.9337	26.8137	26.4099	26.3887	26.375	26.5111	24.7345	25.2867	25.1165	24.176	22.4466	24.6768	22.8655	22.8134	26.958	26.8582	27.106	24.8887	27.1126	26.6976	26.7427	26.8078	23.2568	21.0639	22.9388	23.1214	23.3237	23.4142	21.4417	23.7591	26.5634	26.7197	26.3329	26.0795	22	22	1	54.7	54.7	3.1	67.739
28.852	28.6711	27.8893	28.2188	28.2353	28.2126	28.1441	28.045	28.2674	27.9864	27.9032	27.7263	27.8925	27.8798	27.9288	27.9378	28.1019	27.8651	27.7391	28.5549	28.3857	27.931	28.0795	27.7784	27.6816	27.8479	28.5126	27.5975	27.8884	28.164	27.8515	29.0692	28.8067	28.9297	29.055	28.1604	27.8282	28.6153	27.9734	27.606	27.8362	27.8319	27.8154	14	14	14	77	77	77	31.747
NaN	NaN	NaN	20.4408	21.6772	21.5244	21.1216	NaN	NaN	NaN	NaN	21.9094	22.7238	21.9014	22.6787	NaN	NaN	NaN	NaN	NaN	NaN	NaN	NaN	20.1743	20.2869	20.7613	NaN	20.2356	NaN	NaN	NaN	NaN	NaN	NaN	NaN	NaN	NaN	NaN	NaN	19.8891	NaN	NaN	20.0663	4	4	4	7.9	7.9	7.9	71.672
NaN	NaN	NaN	24.0673	24.3171	24.5112	23.453	24.6745	24.6313	24.5769	24.577	22.8915	NaN	NaN	23.2075	NaN	NaN	NaN	NaN	NaN	NaN	NaN	NaN	24.6052	24.4467	23.4414	NaN	23.9572	23.2646	23.7503	22.8389	NaN	NaN	NaN	NaN	NaN	NaN	NaN	22.5019	22.4782	NaN	NaN	NaN	3	3	2	17	17	11	29.494
NaN	NaN	NaN	NaN	21.8565	21.6787	NaN	NaN	22.0588	NaN	21.6542	NaN	NaN	NaN	NaN	NaN	NaN	NaN	NaN	NaN	NaN	NaN	NaN	NaN	NaN	22.5347	NaN	NaN	NaN	21.8709	NaN	NaN	NaN	21.5956	21.7069	NaN	NaN	NaN	22.2702	22.1123	NaN	NaN	NaN	4	4	4	31	31	31	22.851
NaN	NaN	NaN	21.1908	NaN	21.5245	NaN	21.0522	21.2177	21.1239	21.0165	NaN	NaN	NaN	NaN	NaN	NaN	NaN	NaN	NaN	NaN	NaN	NaN	NaN	NaN	20.6548	NaN	21.4224	21.4212	21.6858	21.2481	NaN	NaN	NaN	NaN	NaN	NaN	NaN	NaN	21.4004	NaN	NaN	NaN	4	4	3	5.6	5.6	4.4	103.2
22.5497	NaN	25.4105	27.1898	27.2096	27.0703	26.7529	27.2433	26.8826	27.0559	27.0234	26.8681	26.8918	26.8651	26.9484	26.3396	26.5361	26.2057	26.2141	23.5893	24.9167	24.3126	22.7783	27.2069	26.5963	26.9586	25.7056	26.891	27.0134	27.0856	26.9474	25.4786	24.7156	25.8101	25.7767	24.7543	24.6795	23.9706	25.6544	26.7239	26.3577	26.0197	25.9537	63	63	1	42.1	42.1	0.5	232.41
NaN	NaN	NaN	21.2619	NaN	20.3137	NaN	20.8764	20.3131	20.3003	21.0466	NaN	NaN	NaN	NaN	NaN	NaN	NaN	NaN	NaN	NaN	NaN	NaN	21.1676	NaN	21.439	NaN	19.4607	20.6035	21.0664	NaN	NaN	NaN	NaN	NaN	NaN	NaN	NaN	NaN	NaN	NaN	NaN	NaN	5	5	1	22.9	22.9	4.8	31.906
28.9542	29.0908	29.2542	29.8008	29.4581	29.6269	29.3106	29.4896	29.4501	29.5755	29.4665	29.1917	29.1962	29.1445	29.0324	28.029	28.1608	28.051	28.1197	29.291	28.7164	28.6172	28.9104	29.7174	28.8528	28.4265	30.0166	29.3253	29.8903	29.802	29.5454	29.3351	29.3997	29.3436	29.2637	27.2361	27.6146	27.5599	28.3403	28.3327	28.1888	28.0815	28.1744	7	7	7	30	30	30	22.762
25.279	25.0707	25.5335	26.1026	26.1654	26.2282	26.3782	26.1723	25.9645	26.079	26.0195	25.6923	25.5492	25.8633	25.7659	25.615	25.6807	25.4291	25.5417	25.1332	25.3966	25.0426	25.0949	26.0755	25.8721	25.9467	25.1671	25.9039	25.8808	26.1104	25.9386	25.2534	25.136	25.1922	24.9034	25.9661	25.989	26.3202	25.4379	25.8887	26.2402	26.2182	26.3818	21	21	21	60.8	60.8	60.8	54.239
23.3378	23.1429	24.5537	24.8537	24.6557	24.6316	24.1183	24.9764	25.1894	24.8096	24.8762	24.1465	24.2689	23.6826	24.3877	NaN	22.3327	22.6873	NaN	24.1674	23.3236	23.4742	23.1959	24.8026	24.5634	24.8343	25.1801	25.1658	24.6541	24.8819	24.7409	22.7386	22.4514	22.8179	22.3484	22.2737	22.6261	21.3439	23.5641	24.5269	23.5077	22.5046	24.095	10	10	10	40.5	40.5	40.5	27.803
NaN	22.9144	24.5632	24.8885	24.9439	24.8632	24.7564	25.1636	24.8079	24.8182	24.9067	24.6858	24.7283	24.5716	24.5211	23.5737	24.1613	23.857	23.9617	22.7287	24.2288	24.2871	24.693	24.7445	24.9721	25.0252	24.4828	24.6489	24.714	24.496	24.6835	24.7051	24.1943	24.1773	24.1262	24.4933	24.3391	24.8899	24.46	24.3292	25.2271	24.8166	24.4934	17	17	7	49.4	49.4	22.6	51.505
NaN	NaN	NaN	22.8147	22.8417	22.6442	23.194	23.0196	22.6061	22.9836	23.2254	21.7449	21.5164	NaN	NaN	NaN	NaN	NaN	NaN	NaN	NaN	NaN	NaN	23.2362	22.779	22.9464	NaN	22.868	23.2003	23.1934	23.3314	NaN	NaN	NaN	NaN	NaN	NaN	NaN	NaN	23.0421	22.8082	23.1147	22.405	7	7	7	26.9	26.9	26.9	45.414
NaN	NaN	NaN	NaN	NaN	NaN	NaN	NaN	NaN	NaN	NaN	20.6788	21.615	21.0736	21.5652	NaN	NaN	NaN	NaN	NaN	NaN	NaN	NaN	NaN	NaN	NaN	NaN	NaN	21.4607	NaN	NaN	21.9956	20.4952	20.929	20.8967	22.2487	22.0729	NaN	NaN	NaN	21.6442	21.8574	21.6852	5	5	5	23.8	23.8	23.8	31.915
NaN	NaN	24.821	26.5132	26.385	26.6775	26.3129	26.5819	25.7199	26.2104	26.3278	25.3997	25.5111	25.7846	25.9006	24.4207	24.1341	24.211	24.4255	NaN	24.4977	24.5151	24.5762	26.2124	26.5222	26.603	24.9345	26.0639	26.602	26.5211	26.5109	24.2353	NaN	24.323	24.2391	25.7289	25.5535	25.2833	25.7026	26.0463	26.368	26.3829	26.2685	9	9	9	50.9	50.9	50.9	29.947
NaN	NaN	22.2353	23.2654	23.0267	23.2152	23.27	23.3543	22.9496	23.2777	23.4603	22.2785	21.8418	21.5025	22.143	NaN	NaN	22.0621	NaN	NaN	21.7798	NaN	22.0192	23.5031	23.8934	23.5012	22.6509	23.1664	23.5223	23.5003	23.5156	22.6102	22.0173	21.9374	22.3716	23.2407	23.0737	22.943	22.8724	23.5742	23.6562	23.2351	23.6449	10	10	10	29.9	29.9	29.9	65.59
NaN	25.0662	25.4746	26.1075	26.0691	26.3035	25.6601	27.0046	26.9136	26.9402	27.1928	25.1413	24.9502	25.1733	24.9611	22.9754	23.5082	22.7996	23.2032	25.1511	25.9464	25.9468	25.6988	27.3033	26.6611	26.3569	24.938	26.7804	26.8365	26.7318	26.6431	25.0521	25.0773	25.1118	25.2987	25.2273	25.3177	24.6046	26.1645	26.0446	25.4508	25.2003	25.7779	12	12	12	51.4	51.4	51.4	27.137
NaN	NaN	NaN	21.6736	NaN	21.5601	NaN	NaN	NaN	NaN	21.8697	NaN	NaN	NaN	NaN	NaN	NaN	NaN	NaN	NaN	NaN	NaN	NaN	21.9048	21.557	NaN	NaN	NaN	NaN	21.7413	21.4622	NaN	NaN	NaN	NaN	NaN	21.3523	NaN	NaN	NaN	NaN	NaN	21.606	7	7	7	15.3	15.3	15.3	80.74
NaN	NaN	NaN	24.7323	24.7609	24.73	NaN	NaN	NaN	24.7226	24.7208	NaN	NaN	NaN	NaN	NaN	NaN	NaN	NaN	NaN	NaN	NaN	NaN	NaN	NaN	NaN	NaN	NaN	NaN	NaN	NaN	24.3682	NaN	NaN	NaN	NaN	NaN	NaN	NaN	NaN	NaN	NaN	NaN	4	4	4	25.2	25.2	25.2	25.141
NaN	24.2567	24.8023	26.0022	25.9539	26.1145	25.3463	25.9294	25.645	25.9414	26.0704	25.2757	25.4315	25.3206	25.3649	23.9862	23.3416	23.5745	24.3323	22.1891	24.4988	24.1197	24.1863	25.8948	25.9639	25.8822	24.3721	25.8077	25.957	25.8863	26.0048	23.9985	23.4349	24.0055	24.1041	24.1193	24.3002	23.5811	24.9802	25.9012	25.8952	25.9454	25.7034	14	14	14	49.5	49.5	49.5	45.047
28.3042	NaN	27.4225	25.8541	25.5943	25.6843	25.5902	25.7933	25.9124	25.7143	25.9786	26.4132	27.407	25.9486	27.7528	27.1979	27.7207	27.5344	27.451	28.7367	27.6701	28.4456	28.3911	25.1608	24.9928	24.8261	29.5952	25.7466	25.8972	25.8017	25.8599	26.4887	27.0309	26.7042	26.8989	26.067	26.4695	26.2481	26.7286	25.9493	26.3012	26.4201	25.9026	11	11	4	16.2	16.2	6.3	93.55
23.9144	23.9745	25.6736	26.6451	26.8037	26.7473	26.1953	26.4222	26.3728	26.603	26.3887	26.5671	26.5066	26.4801	26.2984	25.0213	25.8051	25.0631	25.9616	25.497	25.2186	23.8689	23.3182	26.2278	25.6504	26.3982	26.0395	26.4241	25.9592	26.082	26.1668	24.9153	24.9433	24.849	25.2024	24.4228	23.9218	24.7423	24.1027	25.4182	25.7494	25.4613	25.2644	25	25	24	56.6	56.6	55.4	75.195
NaN	24.8653	25.1063	24.9921	25.5298	25.7222	25.4039	25.5202	25.5492	25.4829	25.5934	25.0454	24.8458	25.1156	24.898	NaN	24.9468	24.4084	24.6526	NaN	24.3425	NaN	NaN	25.5699	24.3673	26.0177	25.397	25.6363	25.1552	25.3395	25.2554	24.1831	23.918	23.8233	23.9325	NaN	23.3649	NaN	23.2092	24.7528	24.8098	24.4167	24.4565	24	4	4	60.8	7.7	7.7	63.525
20.5336	NaN	24.3985	25.8672	25.8686	25.9635	25.737	26.0749	25.7233	26.1228	26.0067	25.0253	25.0148	24.6666	24.7482	24.0574	24.0074	23.5035	23.9719	21.4103	23.9482	23.7806	23.4228	26.2022	25.8478	25.9623	23.5207	25.9968	25.8387	25.8665	25.8559	24.7051	23.8253	24.1894	24.2999	24.9322	24.9955	25.0522	24.9124	26.0848	26.2839	26.3173	25.9371	12	12	12	44	44	44	45.367
NaN	NaN	NaN	22.2533	22.1168	22.1657	NaN	22.1919	22.4463	22.1854	22.2222	22.5166	22.5513	22.64	22.5874	NaN	NaN	NaN	NaN	NaN	NaN	NaN	NaN	22.2811	NaN	22.0508	NaN	22.4484	22.6122	22.4411	22.3171	21.8106	21.7987	NaN	21.68	NaN	NaN	NaN	21.7804	21.4038	NaN	NaN	NaN	14	3	3	37.4	12.6	12.6	64.426
21.4193	22.7195	24.2978	NaN	NaN	NaN	NaN	21.2862	21.1779	NaN	NaN	21.3433	NaN	NaN	NaN	23.535	24.6641	23.3292	24.6105	NaN	22.1908	22.2204	NaN	NaN	NaN	NaN	NaN	NaN	21.2291	NaN	NaN	NaN	NaN	NaN	21.8093	NaN	NaN	NaN	21.9376	NaN	NaN	NaN	NaN	3	3	3	25.8	25.8	25.8	22.565
NaN	NaN	NaN	22.2464	22.6978	22.7798	21.9635	21.8503	22.036	21.832	21.8084	22.8066	22.9688	22.8623	23.0102	NaN	21.6277	NaN	NaN	NaN	21.8664	NaN	NaN	21.6973	21.5384	21.562	NaN	21.8933	21.549	21.7757	21.9228	22.1473	21.8665	21.8805	21.2053	NaN	22.6177	21.691	21.2055	21.8905	NaN	21.948	21.6662	10	10	10	61.6	61.6	61.6	21.83
NaN	NaN	NaN	21.7525	21.8066	21.6632	21.6861	21.9716	21.843	21.973	22.3504	21.7357	21.9605	21.9185	21.9015	NaN	NaN	NaN	NaN	NaN	NaN	NaN	NaN	22.1043	NaN	22.2516	NaN	22.0673	22.1365	22.0991	22.7198	21.9054	NaN	NaN	NaN	NaN	NaN	NaN	23.3366	23.1669	NaN	NaN	NaN	8	8	8	26.8	26.8	26.8	49.747
NaN	NaN	NaN	26.2881	26.3779	26.5549	25.6154	25.9229	25.9396	26.2901	26.3515	25.5604	25.6983	25.7009	25.6156	22.996	22.3245	22.6901	22.4158	NaN	24.474	NaN	NaN	25.9796	25.4224	25.9018	24.6036	25.8464	25.927	26.0449	25.8532	NaN	NaN	NaN	NaN	24.4568	24.5652	22.506	25.1824	25.7106	25.0639	25.3145	25.2575	30	30	30	46.2	46.2	46.2	86.142
NaN	NaN	NaN	20.508	20.3914	20.3843	NaN	20.3566	20.4208	20.2375	20.1299	NaN	NaN	NaN	NaN	NaN	NaN	NaN	NaN	NaN	NaN	NaN	NaN	20.2149	NaN	20.2629	NaN	20.3692	20.6301	20.2286	20.518	NaN	NaN	NaN	NaN	NaN	NaN	NaN	NaN	NaN	NaN	NaN	NaN	4	4	4	24.1	24.1	24.1	43.883
26.3811	26.8137	27.1818	27.9325	27.9768	28.0257	27.6407	27.3934	27.2783	27.3974	27.182	28.2988	28.3805	28.2443	28.3733	27.676	27.6874	27.5827	27.6183	26.6381	27.2259	27.0242	26.8548	27.1087	27.021	27.2774	27.3363	27.0858	26.8735	26.9595	26.8865	27.5772	27.1132	27.3551	27.4196	26.5951	26.605	26.482	27.1249	26.7626	26.6966	26.4408	26.2137	13	13	13	59.8	59.8	59.8	29.995
NaN	25.3367	25.2932	25.3351	25.1307	25.174	24	25.6061	25.4242	25.5681	25.6331	25.1943	24.8289	25.3644	25.0473	24.92	24.5159	24.92	24.7734	25.0329	25.4216	25.7517	25.2586	25.084	25.018	24.7869	24.8466	24.7815	24.8063	24.762	24.7144	25.2201	25.3821	25.166	25.5173	23.6586	24.0864	23.7167	25.2422	23.217	23.558	23.3843	23.2252	9	9	9	54.1	54.1	54.1	23.968
22.482	23.7247	25.3282	25.8588	25.5727	25.6207	25.5991	25.9694	25.98	25.9888	25.8977	25.2966	25.4387	25.3842	25.42	24.9606	25.0914	25.119	25.1622	24.1116	25.8309	25.6263	25.9132	25.9214	25.6148	25.7431	25.1123	25.9933	26.4066	26.2194	26.0135	26.7013	26.1717	26.3459	26.3354	25.8666	26.1644	26.1871	26.4324	25.6809	26.0025	25.922	25.9567	33	33	33	56.5	56.5	56.5	81.398
NaN	NaN	NaN	20.8181	21.0644	NaN	21.8493	NaN	NaN	NaN	21.1346	NaN	22.5835	22.6366	22.5139	NaN	NaN	NaN	NaN	NaN	NaN	NaN	NaN	NaN	NaN	NaN	NaN	NaN	NaN	NaN	NaN	NaN	NaN	NaN	NaN	NaN	NaN	NaN	NaN	NaN	NaN	NaN	NaN	8	8	8	13.9	13.9	13.9	98.394
22.1463	22.1536	25.4621	27.9684	27.9529	28.0054	27.6172	27.6393	27.3928	27.5502	27.4616	27.2707	27.136	27.2369	27.1472	24.8506	23.209	25.1979	23.6307	21.8128	24.8769	25.0363	25.0234	27.5054	27.5276	27.4281	26.4622	27.017	27.5147	27.3261	27.6141	24.1909	24.0868	24.5841	24.4806	24.942	24.9138	24.6754	25.706	26.9016	26.8397	26.5389	26.6248	19	19	19	74.9	74.9	74.9	35.804
23.0341	NaN	24.8795	23.2828	26.0523	25.9827	23.9105	25.6336	25.6863	25.8214	26.0908	25.214	25.2375	25.2379	25.1672	23.627	23.5781	NaN	NaN	23.6327	24.6326	24.3772	24.396	25.7151	26.1287	26.1514	25.2264	23.0045	25.6484	25.84	23.0661	23.9187	24.1139	24.3231	24.6609	24.4765	24.3352	24.8768	25.5029	25.2424	25.6149	25.4907	25.304	1	1	1	23.8	23.8	23.8	9.6701
NaN	NaN	23.1704	24.0855	23.8546	23.9052	23.8319	24.4469	24.171	24.5278	24.3869	22.6756	22.6615	22.5616	22.8286	NaN	NaN	21.6848	NaN	NaN	23.2221	23.3189	23.6954	25.0683	24.6382	24.7607	22.3458	24.646	24.6124	24.7247	24.4752	23.9543	23.9506	23.6008	23.6221	24.8612	24.7261	24.7108	24.6987	25.1016	24.9714	24.8949	24.944	7	7	7	58.4	58.4	58.4	17.239
NaN	NaN	NaN	NaN	NaN	NaN	NaN	NaN	NaN	NaN	NaN	NaN	NaN	NaN	NaN	NaN	NaN	NaN	NaN	NaN	NaN	NaN	NaN	20.2687	NaN	NaN	NaN	20.1482	20.5306	NaN	20.3443	NaN	NaN	NaN	NaN	NaN	NaN	NaN	20.9108	NaN	NaN	NaN	NaN	3	3	3	20.4	20.4	20.4	33.797
NaN	NaN	23.4819	23.9367	23.8036	23.9042	23.7716	23.9259	23.8369	23.9524	23.7799	23.4684	23.5114	23.3926	23.3246	NaN	23.4161	23.4183	23.8108	NaN	23.3111	NaN	24.0032	23.7688	23.7925	24.2062	23.3034	24.0839	24.0206	24.0106	24.4043	24.1602	23.3588	23.9004	24.0701	24.6303	24.1908	24.4669	24.2334	24.4421	24.7799	24.6264	24.6141	7	7	7	37.3	37.3	37.3	27.601
NaN	25.4371	25.8168	27.5663	27.4911	27.451	28.1083	27.3733	27.1559	27.5434	27.533	26.104	26.4241	26.1652	26.4066	24.1767	23.735	23.9401	24.8093	25.5997	25.5988	25.9667	25.4358	27.2774	27.7586	27.1816	25.6091	26.8931	27.0431	27.0028	26.9221	24.8748	25.0707	24.8214	25.2242	25.3886	25.3828	25.3047	26.4809	26.6007	27.1532	26.771	26.7917	6	6	5	12.2	12.2	10.8	63.664
22.8252	22.3576	24.1244	24.2116	24.0348	24.2876	24.4588	24.9002	25.3657	24.7326	24.8834	24.2912	24.4626	24.4421	24.2777	23.9554	22.7438	23.703	23.9463	23.0291	25.3786	24.1509	25.2185	24.9073	24.8432	24.8809	25.0749	24.8933	25.4252	25.3032	24.9674	26.45	25.315	25.7455	25.9582	25.5372	25.6562	25.8745	25.5107	25.4961	25.5189	25.5366	25.5336	24	24	24	54.3	54.3	54.3	63.067
NaN	NaN	NaN	21.6549	21.6525	NaN	NaN	NaN	21.3715	NaN	21.5523	21.4674	NaN	21.4849	21.797	NaN	NaN	NaN	NaN	NaN	NaN	NaN	NaN	21.5744	NaN	NaN	NaN	NaN	NaN	NaN	21.1724	NaN	NaN	NaN	NaN	21.996	NaN	NaN	NaN	21.0276	21.2312	NaN	NaN	4	4	4	15.7	15.7	15.7	33.831
NaN	NaN	NaN	21.5719	21.6561	21.6422	22.7753	22.0531	22.2213	21.981	22.5463	NaN	NaN	NaN	NaN	NaN	NaN	NaN	NaN	NaN	22.6159	22.2839	22.3534	22.9164	22.0885	21.7147	NaN	22.6816	22.2353	22.3576	22.0816	22.8386	22.6407	22.2527	22.3636	22.6273	22.8819	NaN	22.8686	21.7098	NaN	NaN	22.4522	5	4	4	28.1	24.6	24.6	26.896
25.1507	24.8123	25.784	26.6885	26.5982	26.726	26.1488	26.6971	26.794	26.6171	26.6802	26.2767	26.2667	26.2014	26.2991	25.5731	25.8835	25.6199	25.7598	25.3965	25.544	25.1736	25.4295	26.9369	26.4245	26.6048	26.3009	26.7497	26.9674	27.0855	26.9529	26.27	26.1554	26.2541	26.1993	25.4975	25.4757	25.2222	26.0314	26.6744	25.6888	25.4916	25.8981	19	18	12	51.4	50	29.3	62.368
NaN	23.503	24.1227	24.0029	23.9896	24.2577	24.1951	24.1051	24.1163	24.1015	24.225	24.1029	23.8331	23.917	24.0374	24.2097	NaN	23.9094	23.4972	23.8727	24.5397	24.3909	24.466	24.3391	24.2801	24.0879	23.7003	24.3262	24.3975	24.4375	24.5652	24.0336	24.0331	24.2436	24.2757	24.449	24.6146	23.8008	24.677	24.4528	24.7577	24.4387	24.587	19	19	19	50.5	50.5	50.5	67.693
NaN	NaN	NaN	22.4412	22.8008	23.1147	22.784	23.1692	22.0944	23.1901	23.1296	21.9694	21.8257	21.7956	22.0417	NaN	21.3272	NaN	NaN	NaN	NaN	NaN	NaN	23.1654	22.5109	22.5901	NaN	22.559	22.2734	22.4115	22.3325	NaN	NaN	NaN	NaN	NaN	NaN	NaN	NaN	21.739	NaN	NaN	NaN	5	5	5	18.8	18.8	18.8	44.503
23.6884	24.9198	24.8415	25.064	25.2596	25.249	25.3659	24.991	24.8638	25.1207	25.1925	24.5947	24.6205	24.5115	24.7654	23.9568	23.9172	24.1513	23.8424	25.7759	25.7737	25.9533	25.4966	25.1588	24.9586	24.9953	24.5776	25.1884	25.0023	24.9681	24.9253	24.6276	25.0639	25.113	25.2521	25.8692	25.3973	25.3128	25.6139	25.1231	25.1802	25.195	25.424	13	13	13	43.9	43.9	43.9	48.164
NaN	NaN	21.908	22.2498	22.017	22.1032	22.2881	22.2096	22.7058	22.0979	22.3567	21.9734	22.2859	21.9708	21.9318	22.6721	22.9155	22.6973	22.6099	22.7713	23.5943	23.5037	24.0654	22.5141	21.1828	21.8335	21.2613	22.3835	22.3657	22.4313	21.9429	24.081	23.5372	23.4741	23.6326	23.0508	23.3565	NaN	23.5584	22.8347	NaN	NaN	NaN	13	13	13	34	34	34	49.503
22.0314	24.9064	26.0307	27.0305	26.9596	27.0649	26.4448	26.704	26.751	26.8491	26.6518	26.9992	26.9172	26.9268	26.9271	26.1679	26.1087	26.2964	26.1758	24.7513	25.7592	25.8446	24.6821	26.6102	26.3067	26.7715	26.2737	26.6604	26.835	26.8834	26.7782	25.6293	25.7503	25.7373	25.8536	25.0846	25.1743	25.2482	25.8563	26.5416	27.0747	26.7594	26.9132	53	53	52	45.7	45.7	45.3	191.65
NaN	NaN	NaN	23.5362	23.2925	23.5686	23.3761	23.0451	23.146	23.0326	23.3313	22.107	22.5922	22.0695	22.1582	NaN	NaN	NaN	NaN	NaN	21.7112	NaN	NaN	23.638	23.6985	23.8944	NaN	23.5759	24.1041	24.0195	24.1359	21.9387	23.4193	22.2238	NaN	23.0743	23.2577	22.7628	22.4208	24.0491	24.1169	24.1771	23.8047	12	12	12	36.7	36.7	36.7	50.961
21.8022	23.6872	25.0827	25.7799	25.7669	25.7346	25.7881	25.6202	25.72	25.6458	25.6039	25.2705	25.234	25.1915	25.1829	24.119	24.2393	23.3514	24.1942	24.108	24.8611	24.0695	23.6405	25.5032	25.4256	25.604	24.9518	25.0524	25.3149	25.519	25.2413	24.887	24.6173	25.1566	25.0095	24.6641	24.95	24.9005	24.621	24.7524	25.2996	24.9021	25.2242	15	15	15	44	44	44	51.278
NaN	NaN	NaN	22.0024	22.1095	22.0752	NaN	NaN	21.7938	NaN	NaN	NaN	NaN	NaN	22.5351	NaN	NaN	NaN	NaN	NaN	NaN	NaN	NaN	NaN	NaN	NaN	NaN	NaN	NaN	NaN	NaN	22.3561	NaN	22.0332	NaN	NaN	NaN	NaN	NaN	NaN	NaN	NaN	NaN	6	6	6	62.7	62.7	62.7	18.929
NaN	23.9176	23.9209	24.3779	24.1101	23.9807	23.9232	24.4459	24.6248	24.4638	24.2876	23.9983	24.0233	24.1382	23.9273	23.8402	24.0816	24.4232	23.9547	24.4624	24.6702	24.363	24.2833	24.5023	24.2724	24.3165	24.5485	24.6113	24.838	24.9749	24.5891	24.8084	24.9964	24.8404	24.9993	24.0592	23.8928	24.4485	24.6277	24.9322	25.0975	24.5529	24.7975	11	11	11	38.6	38.6	38.6	37.872
NaN	NaN	21.88	22.6213	22.1113	22.3468	22.355	21.132	22.1633	21.3477	21.4309	22.8679	22.7808	22.6344	22.9485	22.7177	NaN	22.4077	22.5364	22.1673	22.4798	21.4506	22.2734	20.7792	NaN	NaN	21.7558	20.8657	20.6658	21.2144	21.072	23.2853	23.226	23.269	23.702	22.5769	22.4937	22.2434	22.9247	20.9352	NaN	NaN	21.0627	8	8	8	61.8	61.8	61.8	25.389
26.4763	27.4768	28.116	28.3662	28.3931	28.4266	28.5048	28.1541	28.2723	28.1762	28.1616	28.435	28.6031	28.5447	28.4588	28.0321	28.0657	27.8993	27.9666	27.3147	28.0554	27.8831	28.007	28.0921	28.1866	28.2304	27.9883	28.0697	28.2296	28.0908	28.3417	28.5918	27.9846	28.3392	28.3758	27.7134	27.7707	27.9784	27.8989	28.0007	28.3535	28.1319	28.1567	33	33	33	62.3	62.3	62.3	80.619
23.2846	23.7149	25.3451	25.597	25.5631	25.6349	24.6994	25.5847	25.5789	25.2198	25.3951	25.7493	25.6385	25.5074	25.8046	24.8372	24.3796	24.4103	24.0696	24.6682	24.945	24.6321	25.0479	24.8568	24.4022	24.3386	24.4304	24.3902	24.4315	24.7098	24.2378	24.6715	24.4207	24.5631	24.7842	22.6515	22.7268	22.6724	24.4774	23.2559	21.744	22.3882	22.9378	19	19	19	51.8	51.8	51.8	49.457
NaN	NaN	NaN	22.4024	22.8061	23.0577	23.0564	23.8702	23.4736	23.6814	23.5633	22.6777	22.9754	22.7555	22.8824	NaN	23.3935	NaN	NaN	NaN	NaN	NaN	NaN	23.767	22.3504	22.7103	NaN	23.2423	23.601	23.5341	22.9219	23.978	23.1571	23.0904	22.8773	NaN	NaN	22.7848	22.665	21.9198	NaN	NaN	NaN	5	5	5	52	52	52	21.163
NaN	NaN	23.8415	26.0951	25.9871	26.0121	25.8624	25.8804	25.9498	25.9694	25.9777	25.3483	25.6378	25.2369	25.3792	24.3416	23.0075	23.8101	24.177	NaN	24.4331	24.7378	23.903	26.1052	25.9011	26.2845	24.5209	26.2527	26.2569	26.3018	26.2257	24.5417	24.2132	24.4195	24.9279	25.1196	25.1647	24.8723	25.9132	25.9233	25.9927	26.142	26.1246	12	12	12	45.1	45.1	45.1	46.637
NaN	NaN	NaN	NaN	NaN	NaN	NaN	22.4321	22.3458	22.5476	NaN	NaN	NaN	NaN	NaN	NaN	NaN	NaN	NaN	NaN	NaN	NaN	NaN	NaN	22.6344	NaN	NaN	NaN	NaN	NaN	NaN	NaN	NaN	NaN	NaN	NaN	NaN	NaN	NaN	NaN	NaN	NaN	NaN	3	3	3	12.2	12.2	12.2	43.311
NaN	NaN	24.5691	NaN	20.624	NaN	NaN	NaN	NaN	NaN	NaN	NaN	NaN	NaN	NaN	24.7389	24.3653	26.2954	26.0238	NaN	NaN	NaN	NaN	NaN	NaN	NaN	NaN	NaN	NaN	NaN	NaN	NaN	NaN	23.1112	23.669	NaN	NaN	NaN	21.2598	NaN	NaN	NaN	NaN	3	3	3	23	23	23	21.169
NaN	NaN	NaN	22.2978	22.4115	22.4807	21.7403	22.3735	22.3267	22.334	22.0269	22.1182	22.4489	21.8935	21.9969	NaN	NaN	NaN	NaN	NaN	NaN	NaN	NaN	22.2384	21.7318	22.0714	NaN	22.5102	22.4849	22.5095	22.515	21.6009	NaN	NaN	NaN	NaN	NaN	NaN	NaN	22.5094	NaN	22.3045	21.7625	8	8	8	28.8	28.8	28.8	65.321
NaN	NaN	22.6853	24.8005	24.9083	24.6787	25.2247	24.5243	24.7135	24.7383	24.749	24.0946	24.3574	24.1516	24.0701	22.668	NaN	22.6857	22.4729	NaN	21.564	NaN	NaN	24.6777	24.8688	24.6998	24.1818	24.6767	24.6553	24.7468	24.4553	NaN	NaN	NaN	NaN	22.6389	23.5198	NaN	23.3023	23.9472	24.8239	25.0617	24.5783	15	15	15	53.7	53.7	53.7	46.507
NaN	NaN	NaN	22.7008	23.2415	23.1029	22.6479	22.7117	22.4419	21.8097	22.9899	22.111	NaN	21.864	NaN	24.4775	24.0723	24.2949	24.1443	NaN	NaN	NaN	NaN	23.0746	23.4028	23.2174	NaN	22.9187	23.0037	23.0524	23.328	NaN	NaN	21.7469	NaN	21.9427	22.2847	NaN	21.3899	23.2002	23.0574	22.8811	23.4737	11	11	11	33.1	33.1	33.1	61.779
NaN	NaN	NaN	20.226	20.0397	NaN	NaN	NaN	NaN	NaN	NaN	NaN	NaN	NaN	NaN	NaN	NaN	NaN	NaN	NaN	NaN	NaN	NaN	NaN	NaN	NaN	NaN	NaN	NaN	20.3349	NaN	NaN	NaN	NaN	NaN	NaN	NaN	NaN	NaN	NaN	NaN	NaN	NaN	4	4	4	12.4	12.4	12.4	56.466
NaN	NaN	23.0713	24.6349	24.7007	24.73	23.5139	24.9667	24.842	24.8572	25.0067	23.0863	23.3268	23.2664	23.4626	22.061	NaN	22.0149	22.0924	NaN	23.0908	22.3201	22.4957	25.536	24.5642	24.7123	22.995	25.2416	25.2472	25.0441	25.0385	23.1252	23.3372	23.2168	23.4833	23.7594	23.807	21.8285	25.1488	24.9709	22.9201	22.8832	23.5181	3	3	3	14.6	14.6	14.6	30.795
NaN	NaN	NaN	22.5378	22.513	22.4966	22.635	22.0376	22.04	21.3807	22.0642	21.6	22.0699	21.7175	22.083	NaN	NaN	NaN	NaN	NaN	21.9232	NaN	NaN	21.7312	22.103	22.2131	NaN	21.9063	22.6825	22.4627	22.6064	21.9207	NaN	NaN	NaN	22.4715	21.9708	NaN	22.752	22.3363	22.6135	22.0596	22.7717	7	7	7	27.9	27.9	27.9	44.345
NaN	NaN	NaN	21.2451	21.8529	21.5737	22.3582	21.9236	22.1026	21.7943	21.7821	22.0621	22.1801	22.2725	21.9559	NaN	NaN	NaN	NaN	NaN	21.4592	NaN	NaN	21.1833	21.6864	21.3982	NaN	21.9382	21.5185	21.5679	21.0331	23.8364	NaN	23.3145	23.6711	22.4773	22.8325	21.8021	22.4098	21.8184	22.8574	NaN	NaN	5	5	5	25.5	25.5	25.5	30.546
23.0516	23.5607	23.9363	25.18	25.0601	25.1308	24.9217	25.3236	25.2815	25.2968	25.2847	24.589	24.6278	24.6611	24.5328	23.9759	23.8714	23.7444	23.8465	23.4605	24.6282	24.2431	24.228	25.5005	25.079	25.0573	24.2885	25.333	24.934	25.2979	24.9998	25.1126	24.1736	24.6334	24.6	24.3518	24.6776	24.6489	24.972	25.4244	24.5389	24.492	24.7124	13	13	13	58.3	58.3	58.3	26.257
NaN	NaN	NaN	21.2911	20.9849	20.8529	21.6301	21.2814	20.8317	21.3951	21.3081	NaN	NaN	NaN	NaN	NaN	NaN	NaN	NaN	NaN	NaN	NaN	NaN	22.1076	22.1113	21.8247	NaN	21.314	21.427	22.624	21.3723	21.1032	NaN	NaN	NaN	22.325	21.8972	NaN	21.5865	22.9566	23.5487	23.2215	23.4712	5	5	5	55.9	55.9	55.9	16.064
NaN	NaN	22.4411	20.9254	20.393	20.6339	NaN	21.1169	21.7369	NaN	20.9015	21.6649	22.3897	21.9457	21.6526	23.1625	NaN	24.0627	25.0142	NaN	22.6804	24.6197	24.7742	20.9513	NaN	21.4743	22.765	21.1177	20.9758	21.2427	21.3469	24.4273	24.2919	23.8424	24.1964	22.7631	22.6154	22.9565	23.8695	22.5594	22.4001	22.2505	NaN	7	7	7	50.4	50.4	50.4	26.49
NaN	NaN	NaN	20.6781	20.7625	20.895	NaN	21.2435	20.5547	20.9925	21.2032	20.3481	NaN	20.173	20.0429	NaN	NaN	NaN	NaN	NaN	NaN	NaN	NaN	21.5282	NaN	20.7838	NaN	21.0716	20.9169	21.2669	20.7442	20.3368	NaN	NaN	NaN	NaN	21.0739	NaN	21.2859	21.4952	NaN	20.5902	NaN	4	4	4	30.9	30.9	30.9	22.358
26.9387	27.4255	28.357	29.0057	29.0596	29.0256	28.6845	28.834	28.9195	28.8561	28.8241	29.4199	29.4458	29.441	29.4354	28.6903	28.5921	28.7069	28.5044	27.8746	28.363	28.337	28.5847	28.8199	28.5009	28.7594	28.7879	28.7937	28.914	28.7777	28.9113	29.0328	28.5576	28.8383	28.8416	28.0323	28.4117	28.2032	28.806	28.5958	28.2744	28.3448	28.3429	80	80	79	57.3	57.3	56.8	222.89
NaN	24.2178	23.6135	23.9192	23.5998	23.9273	23.8272	23.966	24.278	24.1548	24.1853	23.7631	24.2485	24.0774	23.9351	23.2457	23.9932	23.3038	23.4902	23.8785	23.9614	24.1875	23.5082	23.9003	23.906	23.9782	24.2874	24.0389	24.5299	24.3884	24.3766	25.0462	24.5678	24.7412	24.7662	24.7846	24.9004	25.2134	25.1017	24.6152	24.8196	24.9216	24.9842	9	9	9	37.5	37.5	37.5	40.628
NaN	NaN	NaN	24.2267	23.7929	23.374	25.3553	24.5732	24.309	23.2847	23.2775	NaN	23.5823	22.9479	23.5692	NaN	NaN	23.0859	NaN	NaN	NaN	NaN	22.8085	NaN	NaN	NaN	21.7455	NaN	22.8501	22.8702	22.8422	23.2242	NaN	NaN	NaN	NaN	23.1744	23.3042	20.9408	NaN	NaN	NaN	NaN	7	7	7	38.3	38.3	38.3	18.51
NaN	NaN	NaN	23.8059	23.6716	23.6815	22.3851	23.6656	22.9509	23.7316	23.7843	22.2958	22.4834	22.3787	22.5536	NaN	NaN	NaN	NaN	NaN	NaN	NaN	NaN	23.1738	22.8868	22.3858	NaN	22.8494	23.1997	22.9441	22.7472	22.5166	NaN	22.6353	22.8821	NaN	NaN	NaN	22.7855	22.2639	NaN	NaN	NaN	10	10	2	37.3	37.3	7.8	53.943
NaN	NaN	NaN	20.3974	21.0711	20.9661	NaN	21.0703	20.9634	NaN	21.0033	NaN	NaN	NaN	NaN	NaN	NaN	NaN	NaN	NaN	NaN	NaN	NaN	NaN	NaN	NaN	NaN	NaN	NaN	NaN	NaN	21.5488	NaN	NaN	NaN	NaN	NaN	NaN	NaN	NaN	NaN	NaN	NaN	4	4	4	13	13	13	47.209
NaN	NaN	NaN	21.0722	20.8715	NaN	NaN	21.1471	21.1707	21.0055	NaN	NaN	NaN	NaN	NaN	NaN	NaN	NaN	NaN	NaN	22.1121	NaN	NaN	NaN	20.4944	NaN	NaN	NaN	NaN	NaN	NaN	23.9971	21.8354	21.6003	21.7477	NaN	NaN	NaN	22.0965	21.1265	NaN	NaN	NaN	5	5	5	29.4	29.4	29.4	24.611
NaN	NaN	23.3758	23.8659	24.1444	24.13	23.5444	23.9454	24.0387	23.8985	23.8653	23.7307	23.7912	23.6989	23.886	NaN	NaN	NaN	NaN	NaN	23.0342	23.1629	23.9892	24.0972	24.0628	24.4119	24.8926	24.1323	24.4207	24.3731	24.3392	23.3875	23.9479	23.6189	23.4092	23.234	23.6152	NaN	23.4811	24.4386	24.7376	25.0053	24.6857	29	4	1	49.2	10	2.7	109.97
NaN	NaN	22.2276	22.9892	23.1015	23.1	23.455	22.9257	22.8461	23.1156	22.9551	22.8043	22.715	22.8075	22.8449	NaN	NaN	22.1335	NaN	NaN	22.5154	NaN	NaN	23.1534	23.728	23.4924	22.8285	22.7412	23.3669	23.3213	22.9958	22.6023	22.7127	22.7946	22.5919	NaN	21.8198	23.4175	22.4757	22.8887	23.2141	22.7559	22.8015	11	11	11	35.7	35.7	35.7	45.102
NaN	NaN	22.5981	25.19	24.9508	24.8263	23.6246	25.0795	25.1756	24.9827	25.2597	23.7882	23.6387	24.1951	23.972	21.8013	22.1373	24.0977	22.0688	23.5605	24.5411	23.4216	23.7743	25.2487	24.2821	24.5897	23.0393	25.1931	25.0107	25.0987	24.8667	24.6881	23.7295	24.2586	24.4114	23.8429	24.2165	23.5588	23.7792	25.154	25.0321	25.073	25.1158	34	34	7	39.2	39.2	9.8	131.31
NaN	NaN	22.835	23.5602	23.2387	23.2974	23.3525	23.5938	23.3616	23.3163	23.2843	23.2457	23.2004	23.2507	23.3828	NaN	23.2135	NaN	23.1206	NaN	23.1098	NaN	NaN	23.2874	23.4588	23.6598	23.3423	23.3917	23.249	23.5422	23.3781	23.5443	23.1226	23.1687	23.6233	23.0993	NaN	NaN	23.5556	23.4453	23.3869	24.1728	23.48	5	5	5	44.7	44.7	44.7	25.696
NaN	NaN	NaN	22.3751	22.802	22.7179	22.4787	23.1504	22.943	22.626	22.8638	22.8536	22.7903	22.9354	22.9838	NaN	21.8609	NaN	NaN	NaN	22.3896	NaN	NaN	23.3573	22.4784	22.9776	NaN	23.1091	23.0352	22.9645	22.5577	NaN	NaN	NaN	22.2269	NaN	NaN	NaN	21.7482	22.6808	22.1495	NaN	NaN	14	14	14	46.4	46.4	46.4	53.602
NaN	NaN	NaN	22.8101	22.5853	22.691	22.5894	22.4109	22.2042	22.7182	22.4862	22.969	22.8187	22.6811	22.5935	NaN	NaN	NaN	NaN	NaN	NaN	NaN	NaN	22.5238	22.5877	22.7507	NaN	22.8537	22.6972	22.8453	22.6608	NaN	NaN	NaN	NaN	NaN	NaN	23.1337	23.1914	23.1692	23.2877	23.4082	22.895	7	7	7	26.3	26.3	26.3	36.387
NaN	NaN	NaN	21.2974	21.2529	21.2701	20.9375	21.1272	21.41	21.2265	21.73	NaN	19.5788	NaN	NaN	NaN	NaN	NaN	NaN	NaN	NaN	NaN	NaN	22.0552	21.4173	21.1697	NaN	21.8623	22.207	22.7522	22.1076	21.1884	NaN	NaN	NaN	NaN	20.8543	NaN	21.3042	22.4959	21.4841	21.6694	22.2003	8	8	8	31.9	31.9	31.9	42.096
NaN	NaN	NaN	19.4331	18.7554	NaN	19.9182	18.9081	18.8149	18.7998	NaN	NaN	NaN	NaN	NaN	NaN	NaN	NaN	NaN	NaN	NaN	NaN	NaN	18.8773	NaN	19.4447	NaN	19.1065	19.5704	19.5352	19.2721	NaN	NaN	NaN	NaN	NaN	NaN	NaN	NaN	NaN	NaN	NaN	20.3223	5	5	5	7.7	7.7	7.7	107.36
NaN	NaN	22.5316	23.9749	23.5118	23.3813	23.4035	22.8966	23.3142	23.3284	23.3745	22.3949	22.5598	22.4046	22.5162	NaN	NaN	NaN	NaN	NaN	22.5416	NaN	23.075	23.7006	24.0446	23.8052	NaN	23.9514	23.9464	24.3666	24.2475	23.0929	22.7329	22.8752	22.8992	23.3467	23.7478	24.2439	24.3049	24.2862	24.0056	24.2249	24.4565	9	9	9	36.6	36.6	36.6	47.077
NaN	NaN	22.1492	22.2805	22.2702	22.3508	23.1977	22.5623	22.2977	22.7216	22.4846	22.0076	22.0906	22.1102	22.3435	NaN	NaN	NaN	NaN	23.3206	22.5174	22.5532	NaN	22.4341	22.131	22.4268	NaN	22.4416	22.1021	22.2589	22.3394	22.7954	22.9349	21.9885	22.3996	23.4302	22.4997	23.7028	22.095	22.6053	23.4411	23.3707	23.3385	7	7	7	30.4	30.4	30.4	29.769
NaN	NaN	22.5564	23.2005	23.0702	22.7688	23.1984	23.6208	23.3332	23.3129	23.3884	22.4716	22.4266	22.6054	22.564	23.0183	22.6032	23.1068	22.9232	23.9762	23.2115	22.1787	22.2985	23.5592	23.858	23.4358	22.8012	23.3484	23.0346	23.506	23.4326	21.6543	22.0001	22.6238	22.0915	23.2213	23.3141	22.6467	23.9326	23.9105	23.8528	23.8587	23.9989	7	7	7	43.4	43.4	43.4	31.3
NaN	NaN	23.7343	24.2039	24.1987	24.2482	24.154	23.9757	24.1957	23.997	24.1099	24.1948	24.3661	24.2936	24.1857	NaN	23.2587	23.4553	23.2886	23.2838	24.1033	24.0802	23.6869	23.7289	23.3688	23.665	24.5068	23.5792	24.0659	23.7446	23.9034	25.0895	24.433	24.4488	24.3899	24.3498	23.8972	24.2636	24.1289	23.2761	23.412	23.7955	24.0059	10	10	10	59.8	59.8	59.8	27.516
NaN	NaN	NaN	19.9252	NaN	NaN	NaN	NaN	NaN	NaN	NaN	NaN	NaN	NaN	NaN	27.5042	26.7881	25.3743	26.5772	NaN	NaN	NaN	NaN	NaN	NaN	NaN	NaN	NaN	NaN	NaN	NaN	NaN	NaN	NaN	NaN	NaN	NaN	NaN	NaN	NaN	NaN	NaN	NaN	1	1	1	6	6	6	25.343
NaN	NaN	NaN	NaN	20.7666	20.6494	NaN	20.7667	20.9485	20.8407	20.771	NaN	NaN	NaN	NaN	NaN	NaN	NaN	NaN	NaN	NaN	NaN	NaN	20.9109	NaN	NaN	NaN	20.9895	20.6417	NaN	20.6338	NaN	NaN	NaN	NaN	NaN	NaN	NaN	NaN	NaN	NaN	NaN	NaN	4	4	4	20.4	20.4	20.4	27.678
NaN	NaN	NaN	20.2098	19.2725	19.2725	NaN	NaN	18.316	NaN	NaN	NaN	NaN	NaN	NaN	NaN	NaN	NaN	NaN	NaN	NaN	NaN	NaN	19.0499	NaN	NaN	NaN	19.2987	19.7978	19.5191	19.5568	NaN	NaN	NaN	NaN	NaN	20.8263	20.6761	20.8976	20.0854	20.9951	NaN	21.0686	2	2	2	16.9	16.9	16.9	22.675
NaN	NaN	NaN	21.5038	20.2223	21.9576	21.6737	21.959	21.6924	22.1992	22.1259	NaN	NaN	NaN	22.0265	NaN	NaN	NaN	NaN	NaN	NaN	NaN	NaN	21.5608	NaN	21.4509	NaN	21.3117	21.0395	21.141	21.0515	21.9482	NaN	NaN	NaN	NaN	NaN	NaN	NaN	21.1689	NaN	NaN	NaN	3	3	3	16.9	16.9	16.9	27.666
NaN	NaN	NaN	24.1993	24.1528	24.2391	23.7597	24.4956	24.1676	24.3537	24.4689	23.061	23.0926	22.9189	23.1636	22.92	NaN	22.7228	NaN	NaN	23.1557	NaN	NaN	24.8262	24.2746	24.7694	NaN	24.9255	24.7464	24.7225	24.7234	24.0561	23.1293	24.0853	23.3076	23.8599	23.8533	23.4147	24.2257	24.674	24.4066	24.0139	24.1204	9	9	9	61.4	61.4	61.4	27.368
NaN	NaN	NaN	20.7153	20.4976	20.4052	NaN	20.0198	20.7026	20.0525	19.4931	20.1783	20.1998	NaN	NaN	NaN	NaN	NaN	NaN	NaN	21.1728	NaN	NaN	19.5709	20.5252	20.312	NaN	NaN	20.5113	20.4074	20.6316	20.2843	NaN	NaN	NaN	23.1671	22.6709	22.9758	23.2555	21.2831	22.4473	22.2284	22.298	7	7	7	31.4	31.4	31.4	32.547
NaN	NaN	NaN	20.8295	NaN	NaN	NaN	NaN	NaN	NaN	NaN	NaN	NaN	NaN	NaN	NaN	NaN	NaN	NaN	NaN	NaN	NaN	NaN	NaN	NaN	NaN	NaN	NaN	NaN	21.234	21.372	NaN	NaN	NaN	NaN	NaN	NaN	NaN	NaN	NaN	NaN	NaN	NaN	2	2	2	11.3	11.3	11.3	34.461
NaN	NaN	NaN	NaN	NaN	NaN	NaN	NaN	NaN	NaN	NaN	NaN	NaN	NaN	NaN	NaN	NaN	NaN	NaN	NaN	21.8088	NaN	NaN	NaN	NaN	NaN	NaN	NaN	NaN	NaN	NaN	23.181	21.9305	21.9757	22.0667	NaN	NaN	NaN	NaN	NaN	NaN	NaN	NaN	2	2	2	11.9	11.9	11.9	29.246
NaN	NaN	NaN	NaN	NaN	NaN	NaN	NaN	NaN	NaN	NaN	NaN	NaN	NaN	NaN	NaN	NaN	NaN	NaN	NaN	NaN	NaN	NaN	21.0135	NaN	NaN	NaN	20.7701	NaN	20.7568	NaN	NaN	NaN	NaN	NaN	NaN	NaN	NaN	20.5357	20.908	NaN	NaN	NaN	5	5	5	34.9	34.9	34.9	31.929
23.4778	NaN	23.3192	23.8497	23.4414	23.1503	23.2737	23.4621	24.3397	23.426	23.4028	22.8364	22.6206	22.6968	23.0568	NaN	NaN	NaN	NaN	NaN	23.7081	22.8556	23.4918	23.3498	23.0668	23.1639	24.684	23.8326	23.985	24.4031	24.1401	23.2478	23.0012	23.4786	22.78	23.6859	24.3899	23.2174	25.1268	24.0293	23.145	23.0419	23.891	2	2	2	52.7	52.7	52.7	9.942
NaN	23.0448	23.0949	23.0984	23.0707	23.2531	23.385	23.1031	22.9878	23.0785	22.9879	23.4391	23.3305	23.0559	23.229	23.0436	NaN	22.8616	NaN	23.6171	24.1399	24.5834	NaN	23.5584	23.4669	23.112	22.9858	23.135	22.9415	23.1458	23.2013	23.6477	24.0292	23.9576	24.0033	24.0116	24.4741	23.4315	23.7286	23.5968	23.9975	24.2648	24.2324	10	10	10	51.5	51.5	51.5	29.223
NaN	NaN	NaN	21.2307	21.3324	21.3796	21.109	21.5183	21.2822	21.4152	21.321	NaN	21.2836	NaN	NaN	NaN	NaN	NaN	NaN	NaN	NaN	NaN	NaN	21.0433	20.9383	20.8033	NaN	20.7675	20.6729	20.5811	20.4401	NaN	NaN	NaN	NaN	NaN	NaN	NaN	NaN	21.0572	21.164	NaN	20.8435	2	2	2	19.9	19.9	19.9	16.878
21.6641	NaN	23.3073	25.4291	25.1523	25.2658	24.5722	25.6888	25.3822	25.7599	25.9361	22.8686	22.614	22.7628	22.984	21.6477	21.6029	22.4074	21.8829	21.9643	23.1205	22.1747	22.1456	25.9102	25.7165	25.8487	24.4751	25.8922	25.3486	25.6666	25.3455	19.6488	19.9521	21.4389	21.1186	23.9274	23.6694	22.8762	25.0283	25.3724	24.1065	24.4287	24.2998	10	10	10	46	46	46	25.158
NaN	NaN	24.2553	25.0238	25.0701	25.0363	24.9442	25.477	25.3296	25.2835	25.2513	24.8767	24.6875	24.606	24.4422	23.1473	24.2541	23.6942	23.8916	22.977	23.4082	23.1504	22.879	25.2714	25.2086	25.526	24.323	25.1721	24.996	25.2207	24.9888	25.0086	24.4444	24.2728	24.4586	23.6765	23.6823	22.788	23.9871	24.963	24.5552	24.6254	24.6154	20	20	20	38.5	38.5	38.5	77.211
NaN	NaN	22.6448	22.4879	22.3741	22.3546	21.7799	22.8936	22.9859	23.0418	23.1036	21.9609	22.0132	22.1297	22.2091	NaN	NaN	NaN	NaN	NaN	NaN	22.2155	NaN	22.8747	21.4272	22.3371	22.2928	23.1125	23.0103	22.9001	23.0015	NaN	NaN	NaN	NaN	NaN	NaN	NaN	22.5769	23.4448	NaN	22.065	21.5465	7	7	1	58.1	58.1	3.4	29.323
NaN	NaN	23.3861	23.9901	23.51	23.5906	23.8436	23.6344	24.5238	23.6598	23.5594	23.4909	23.6512	23.2472	23.829	25.0568	24.359	24.929	24.7101	23.3254	24.3168	23.7327	NaN	23.7247	23.8961	23.879	24.2823	23.8431	23.7215	23.7585	23.7874	22.5755	NaN	23.7874	23.7427	24.2104	24.396	24.4152	24.2855	24.3309	24.7476	24.5541	24.7901	13	13	1	54.5	54.5	4.5	38.603
NaN	24.2097	25.8458	26.664	26.7688	26.7216	26.3413	26.8496	26.7936	26.8125	26.8318	26.07	26.2191	26.4108	26.2148	25.8189	25.5218	25.3574	25.2826	24.7521	25.4678	25.2006	25.25	26.7492	26.2113	26.5996	25.3139	26.4797	26.6323	26.7398	26.7402	26.0938	25.0988	25.5136	25.696	25.2196	25.4973	25.3235	25.7645	26.4912	26.4174	26.157	26.2296	12	12	12	59.3	59.3	59.3	33.373
23.4731	22.7828	25.2924	26.2037	26.321	26.2171	26.16	26.447	26.2755	26.5292	26.3996	26.1857	26.1316	26.2298	26.1076	25.8333	26.1402	25.9855	26.0516	23.9641	25.6584	25.4101	25.7108	25.8484	25.4411	25.3225	25.3786	25.7143	25.6933	25.7388	25.4176	26.9243	25.9732	26.3205	26.5427	25.6816	25.7436	25.3934	25.6182	25.2009	25.114	24.7489	25.1635	20	20	20	72.4	72.4	72.4	40.146
NaN	NaN	25.1376	25.7081	25.3477	25.3347	25.757	25.8604	25.9572	25.8133	25.8386	25.1121	25.1533	24.9892	25.1339	25.9308	24.6761	25.1506	24.869	NaN	25.6315	25.053	24.6062	26.2982	26.2996	26.2488	26.0842	26.3258	26.443	26.3676	26.5479	23.9959	23.0482	24.6991	24.3178	26.3397	26.8779	25.7036	27.3363	26.8292	26.5523	26.6606	26.7883	20	20	5	46.2	46.2	15.5	67.431
25.0047	26.6287	26.5133	27.0588	27.1003	27.0914	25.8966	27.4644	27.3939	27.4282	27.5184	26.4931	26.5328	26.459	26.6003	26.1765	26.1555	26.0164	25.9706	26.7142	27.2207	27.2844	27.1519	27.4794	26.0174	26.1084	26.1434	27.2445	27.0116	27.2118	27.1358	26.8615	26.699	26.7725	26.9129	26.4143	26.4685	23.9013	27.6174	27.2289	23.9864	24.2154	25.1805	16	16	16	77.9	77.9	77.9	29.221
NaN	NaN	NaN	22.5107	22.0603	NaN	NaN	21.9972	22.2403	22.2788	22.3471	NaN	NaN	NaN	NaN	NaN	NaN	NaN	NaN	NaN	NaN	NaN	NaN	22.3296	NaN	22.2625	NaN	22.949	23.3211	22.5858	22.2493	22.8181	NaN	22.3122	22.3633	23.2162	24.2509	23.6032	25.1499	22.9781	22.7543	22.7429	23.2877	13	13	13	30.4	30.4	30.4	67.58
NaN	NaN	23.9631	25.0665	24.7498	24.781	23.3512	25.2387	25.6638	25.1935	25.1522	23.2804	23.9924	24.2326	24.1432	NaN	NaN	23.2859	23.2497	NaN	23.9403	22.4662	NaN	25.4276	25.2078	25.3492	25.1439	25.391	25.0332	25.4653	25.4897	21.7957	NaN	22.8943	NaN	23.8771	24.9598	24.0799	25.8701	25.0884	23.3832	23.6191	24.0031	5	5	5	20.9	20.9	20.9	41.477
NaN	23.4308	22.2421	23.3176	23.0572	23.3598	23.1429	22.7274	22.645	22.7449	22.6742	22.7457	22.6991	22.7251	22.7371	NaN	NaN	NaN	NaN	23.2964	22.9606	23.4614	23.4347	22.4432	23.0843	23.1215	23.3054	22.6818	23.0165	22.6683	23.0841	21.88	22.588	22.075	22.3728	23.1287	23.1288	23.8236	22.731	22.9629	23.6247	23.832	23.802	7	7	2	30.7	30.7	12.2	34.294
NaN	NaN	NaN	NaN	23.4171	NaN	NaN	22.3991	22.597	NaN	21.1787	22.8988	23.3073	21.6206	22.9188	NaN	NaN	NaN	NaN	NaN	NaN	NaN	NaN	NaN	22.4798	22.3602	NaN	21.8838	NaN	NaN	20.5931	NaN	NaN	NaN	NaN	NaN	NaN	NaN	NaN	NaN	NaN	NaN	NaN	7	7	7	62	62	62	18.872
NaN	NaN	NaN	22.6122	22.6816	22.7068	22.657	23.1156	22.994	23.0712	23.189	21.7956	21.6783	22.2073	21.8518	NaN	NaN	NaN	NaN	NaN	NaN	NaN	NaN	23.3907	22.9185	22.6879	NaN	23.159	23.1395	22.7219	23.3873	NaN	NaN	NaN	NaN	NaN	NaN	NaN	21.2284	23.0762	22.2734	22.5665	22.4391	7	7	7	34.1	34.1	34.1	37.046
[truncated: 1,012 more rows]
[truncated: 7 more columns]

## Sheet: PL vs PBF_2w
UniProtKD_Protein name	Fold-change	LFQ intensity intensities																																										Student's T-test Significant PL_log_PE_2w	Student's T-test significant	Peptides	Razor + unique peptides	Unique peptides	Sequence coverage [%]
[truncated: 181 more rows]
[truncated: 7 more columns]

[truncated: 5 more sheets: PL vs SBF_2d, PBF_2w vs SBF_2d, PBF vs SBF_12w, PBF_4w vs 12w, SBF_4w vs 12w]
