# Supplementary material for: Surface-Shaving Proteomics of Mycobacterium marinum Identifies Biofilm Subtype-Specific Changes Affecting Virulence, Tolerance, and Persistence
Source: mSystems. 2021 Jun 22;6(3):e00500-21. doi: 10.1128/mSystems.00500-21 (PMC8269238; doi:10.1128/mSystems.00500-21)
Supplement: TABLE S4 [file msystems.00500-21-st004.xlsx]

## Sheet: Table S4
UniProtKB/TrEMBL	Majority protein IDs	Protein name	Cluster	PL_ log1	PL_ log2	PL_ log3	PL_ log4	PBF_2w1	PBF_2w2	PBF_2w3	PBF_2w4	PBF_3w1	PBF_3w2	PBF_3w3	PBF_3w4	PBF_4w1	PBF_4w2	PBF_4w3	PBF_4w4	PBF_12w1	PBF_12w2	PBF_12w3	PBF_12w4	SBF_2d1	SBF_2d2	SBF_2d3	SBF_2d4	SBF_1w1	SBF_1w2	SBF_1w3	SBF_1w4	SBF_2w1	SBF_2w2	SBF_2w3	SBF_2w4	SBF_3w1	SBF_3w2	SBF_3w4	SBF_4w1	SBF_4w2	SBF_4w3	SBF_4w4	SBF_12w1	SBF_12w2	SBF_12w3	SBF_12w4	Pept.	Razor uniq. Pept.	Uniq. Pept.
tr|A0A2Z5Y7N5|A0A2Z5Y7N5_MYCMR,tr|A0A100IFY3|A0A100IFY3_9MYCO	tr|A0A2Z5Y7N5|A0A2Z5Y7N5_MYCMR,tr|A0A100IFY3|A0A100IFY3_9MYCO	(R)-hydratase		-0.873488	-0.718915	-1.42231	-2.07506	-0.0501378	-1.36482	-2.16525	-0.132328	-1.24192	-0.301237	-1.63173	-1.62504	-0.572484	-0.454303	-1.48235	-0.33099	0.123055	-1.12435	-1.13204	-0.265617	0.0235797	0	-0.153219	0.0509971	0.973684	1.06929	0.763545	0.211507	1.1646	0.996671	0.974242	0.80149	0.980676	0.754768	1.27813	1.18073	1.00682	1.02011	1.04727	-0.0333669	0.0367481	0.945639	0.342892	9	9	1
tr|A0A2Z5YNJ5|A0A2Z5YNJ5_MYCMR,tr|A0A346FAM0|A0A346FAM0_MYCMR,tr|B2HML4|B2HML4_MYCMM,tr|A0A117DTU6|A0A117DTU6_9MYCO	tr|A0A2Z5YNJ5|A0A2Z5YNJ5_MYCMR,tr|A0A346FAM0|A0A346FAM0_MYCMR,tr|B2HML4|B2HML4_MYCMM,tr|A0A117DTU6|A0A117DTU6_9MYCO	1-acyl-sn-glycerol-3-phosphate_acyltransferase		-0.751279	-1.0665	-0.372098	-0.530875	-0.812672	-1.53827	-2.36345	-1.21736	-2.46829	-0.442712	-1.01023	-0.906478	-1.29359	-1.37071	-1.42205	-1.73381	-0.482046	-1.63998	-1.2247	-0.96499	0.161321	-0.10513	0	0.14957	0.865385	0.785356	0.712029	0.228993	0.844774	0.783232	0.7651	0.830008	0.556075	0.542588	0.831961	0.582156	0.497859	0.716315	0.612534	0.216752	0.234905	0.410485	0.302621	9	9	9
tr|A0A2Z5YCV2|A0A2Z5YCV2_MYCMR,tr|A0A346F145|A0A346F145_MYCMR,tr|B2HM18|B2HM18_MYCMM,tr|A0A100I7H3|A0A100I7H3_9MYCO	tr|A0A2Z5YCV2|A0A2Z5YCV2_MYCMR,tr|A0A346F145|A0A346F145_MYCMR,tr|B2HM18|B2HM18_MYCMM,tr|A0A100I7H3|A0A100I7H3_9MYCO	1-deoxy-D-xylulose-5-phosphate_synthase_(EC_2.2.1.7)_(1-deoxyxylulose-5-phosphate_synthase)_(DXP_synthase)_(DXPS)		-1.08172	-0.442834	-3.26335	0.0225842	-0.112318	-1.07267	-4.77497	-0.766924	0.419807	0.533975	0.303462	-0.499747	0.124849	0.0750896	-0.251063	-0.250283	0.746846	-0.611066	0.393409	0.650092	-0.431084	-0.561138	-0.143008	-0.24443	0.0969348	-0.318494	-0.297917	0	0.0463125	-0.145118	-0.139537	-0.122132	-0.16621	0.131665	0.223064	0.375569	0.313605	0.20306	0.573592	0.377438	0.607383	0.399357	0.871822	19	19	19
tr|A0A2Z5YJ26|A0A2Z5YJ26_MYCMR,tr|B2HNG0|B2HNG0_MYCMM,tr|A0A117DVM7|A0A117DVM7_9MYCO	tr|A0A2Z5YJ26|A0A2Z5YJ26_MYCMR,tr|B2HNG0|B2HNG0_MYCMM,tr|A0A117DVM7|A0A117DVM7_9MYCO	2-oxoglutarate_oxidoreductase_subunit_KorA		-0.0701052	-0.32984	-0.239031	-0.421368	0.115422	-2.74553	-2.69896	-0.412106	-1.18008	-0.775282	-1.98751	-2.55568	-1.047	-1.18204	-1.86517	-0.654572	-0.234058	-0.518905	-0.789308	-0.232954	-0.265518	0.0649378	-0.172664	0	0.500811	0.473297	0.493428	0.30864	0.71066	0.48979	0.559732	0.559732	0.753806	0.582837	0.661093	0.576767	0.593989	0.636863	0.562373	0.618501	0.564831	0.604862	0.811998	24	24	24
tr|A0A2Z5YAR9|A0A2Z5YAR9_MYCMR,sp|B2HSN7|RS3_MYCMM,tr|A0A117DTM9|A0A117DTM9_9MYCO	tr|A0A2Z5YAR9|A0A2Z5YAR9_MYCMR,sp|B2HSN7|RS3_MYCMM,tr|A0A117DTM9|A0A117DTM9_9MYCO	30S_ribosomal_protein_S3		-0.192885	0.128484	0.185568	0.146054	-0.615038	-1.5435	-2.51256	-0.609885	-1.30199	-1.34589	-1.62207	-2.14687	-0.992271	-0.924459	-1.03973	-0.677243	-0.123181	-0.332073	-1.14561	-1.1426	1.0727	1.19232	1.2396	1.08324	1.04692	0.951941	0.530527	-0.0890231	0.456606	0.676705	0.623835	0.468045	0.3477	0	0.814274	0.316403	0.308251	0.707171	0.412444	-1.4528	-1.33534	0.506925	-0.962953	19	19	19
tr|A0A2Z5YKA2|A0A2Z5YKA2_MYCMR,tr|A0A100IF67|A0A100IF67_9MYCO,tr|B2HSD5|B2HSD5_MYCMM	tr|A0A2Z5YKA2|A0A2Z5YKA2_MYCMR,tr|A0A100IF67|A0A100IF67_9MYCO,tr|B2HSD5|B2HSD5_MYCMM	3-oxoacyl-[acyl-carrier-protein]_reductase_FabG_(EC_1.1.1.100)_(Putative_oxidoreductase)		-2.24241	-1.78834	-2.20998	-1.83971	1.10833	0.854841	-1.98901	0.896586	-1.78812	-1.20209	-0.183411	1.50865	0.12715	0	-0.154391	0.681323	0.299902	-0.238204	-1.82957	-1.26087	-0.527974	0.0114078	-0.10152	-0.716774	-0.0695126	-0.0207855	0.324035	0.807809	0.156284	-0.180441	0.182201	0.583294	1.25228	0.678994	-0.579779	0.109437	-0.00992866	0.4866	0.320113	0.395661	0.320394	-0.31134	1.08473	10	10	10
tr|B2HHR6|B2HHR6_MYCMM,tr|A0A2Z5YH19|A0A2Z5YH19_MYCMR,tr|A0A100I911|A0A100I911_9MYCO	tr|B2HHR6|B2HHR6_MYCMM,tr|A0A2Z5YH19|A0A2Z5YH19_MYCMR,tr|A0A100I911|A0A100I911_9MYCO	3-oxoacyl-[acyl-carrier-protein]_synthase_1		-0.466988	-0.571752	-0.0209118	-0.246487	0	-0.958345	-1.14153	0.369024	-0.506859	-0.625414	-1.18255	-1.08143	-0.382351	-0.375549	-0.765187	-0.0130587	0.681993	-0.0274373	-0.148456	-0.0884658	-0.69761	-0.495673	-0.639573	-0.638389	0.82304	0.900777	0.897027	0.920015	1.33987	1.0396	0.953773	1.09894	1.71159	1.69009	1.51608	1.69922	1.46694	1.41547	1.59966	1.32636	0.952061	1.52501	1.44634	14	14	14
tr|A0A2Z5Y8S3|A0A2Z5Y8S3_MYCMR,tr|B2HN28|B2HN28_MYCMM,tr|A0A346EWN3|A0A346EWN3_MYCMR,tr|A0A117DTV7|A0A117DTV7_9MYCO	tr|A0A2Z5Y8S3|A0A2Z5Y8S3_MYCMR,tr|B2HN28|B2HN28_MYCMM,tr|A0A346EWN3|A0A346EWN3_MYCMR,tr|A0A117DTV7|A0A117DTV7_9MYCO	3-oxoacyl-ACP_reductase		-0.449407	0	-0.900464	-0.873748	1.1645	-1.18177	-2.80263	0.806726	0.104835	0.0127594	-0.0763367	0.067772	0.00547582	-0.226992	0.54154	0.0570222	-0.541263	-2.1637	-1.74288	-1.92025	1.22416	0.970163	1.03896	0.829797	0.291434	0.32582	0.571902	-0.299331	0.266534	0.072243	0.645615	0.695095	-0.217883	0.0576189	-0.0969544	-0.657212	-0.218532	0.204742	-0.229603	-2.34303	-1.39614	-0.762319	-1.56522	22	22	22
tr|A0A2Z5YBS2|A0A2Z5YBS2_MYCMR,tr|B2HHG2|B2HHG2_MYCMM,tr|A0A100I6Q1|A0A100I6Q1_9MYCO	tr|A0A2Z5YBS2|A0A2Z5YBS2_MYCMR,tr|B2HHG2|B2HHG2_MYCMM,tr|A0A100I6Q1|A0A100I6Q1_9MYCO	4-hydroxyacetophenone_monooxygenase_(EC_1.14.13.84)_(Monooxygenase)		-1.7385	-1.50799	-1.23005	-2.43101	-0.203619	-2.01801	-2.56065	-0.215143	-1.27614	-0.440244	-0.746896	-1.09053	-0.66792	-0.430997	-1.17846	-1.078	0.565956	-1.38654	-0.122125	-0.264067	0.0441183	0.145994	0.109257	0	0.665121	0.696685	0.627157	0.127242	0.902008	0.744549	0.695873	0.507718	0.78779	0.864542	1.0582	0.820282	0.734883	0.971836	0.610985	-0.190522	0.0671459	0.716221	-0.655271	15	15	15
tr|A0A2Z5YH98|A0A2Z5YH98_MYCMR,sp|B2HFW2|ARC_MYCMM,tr|A0A100I1P5|A0A100I1P5_9MYCO	tr|A0A2Z5YH98|A0A2Z5YH98_MYCMR,sp|B2HFW2|ARC_MYCMM,tr|A0A100I1P5|A0A100I1P5_9MYCO	AAA_ATPase_forming_ring-shaped_complexes_(ARC)		-0.685577	-0.973699	-0.244257	-0.815967	-0.813781	-1.10359	-4.2579	-1.19059	-0.401437	0.308933	-0.586122	-1.78945	-0.151779	0.0292078	-0.331807	0.627894	0.614119	-0.286025	-1.15897	-0.651939	0.00621475	-0.185602	0	0.0535617	0.153857	0.38457	0.752004	-1.1485	0.999742	0.940374	1.00489	0.847045	0.330137	-0.0375969	0.892098	0.752305	0.200468	0.492985	0.159505	0.0286488	-0.478655	0.137974	-2.03397	23	23	23
tr|A0A346F104|A0A346F104_MYCMR,tr|B2HLX7|B2HLX7_MYCMM,tr|A0A100IGB6|A0A100IGB6_9MYCO,tr|A0A2Z5YD43|A0A2Z5YD43_MYCMR	tr|A0A346F104|A0A346F104_MYCMR,tr|B2HLX7|B2HLX7_MYCMM,tr|A0A100IGB6|A0A100IGB6_9MYCO	ABC transporter ATP-binding/ Opp permease protein		0.155147	0.232107	-0.109935	0.378476	0.636839	-0.117695	-1.66045	-0.850368	-0.234342	-0.2896	0	-0.388533	-0.206234	-0.75432	-1.01909	-1.75887	0.0241654	-2.24809	-1.52721	-1.41524	-0.456057	-0.262713	-0.342008	-0.0724225	0.867588	1.13525	1.0053	0.377473	1.55859	1.50722	1.39992	1.38281	0.712427	1.02246	1.58077	1.32425	1.24351	1.37309	1.07706	-0.771874	-0.341453	0.338744	-0.229952	25	25	18
tr|A0A346F2R2|A0A346F2R2_MYCMR	tr|A0A346F2R2|A0A346F2R2_MYCMR	ABC transporter ATP-binding/ Opp permease protein		-1.84271	-2.10347	-2.17432	-1.5903	-0.306446	-0.700014	-2.86983	-0.777314	-0.608514	0.0778929	0.109636	-0.232182	-0.599348	-0.847926	-0.705846	-1.6499	0.409375	-0.94956	-0.916488	-0.671562	-0.114798	0.140415	-0.0993217	0.143926	1.03175	0.929643	0.79537	0.830793	0.924421	0.976956	1.09763	0.63408	0.573461	0.476893	1.03032	0.360781	0.572009	0.92492	0.303289	0	-0.24859	0.588802	-0.485765	26	26	1
tr|B2HMI8|B2HMI8_MYCMM,tr|A0A2Z5YPI1|A0A2Z5YPI1_MYCMR,tr|A0A100I0L2|A0A100I0L2_9MYCO	tr|B2HMI8|B2HMI8_MYCMM,tr|A0A2Z5YPI1|A0A2Z5YPI1_MYCMR,tr|A0A100I0L2|A0A100I0L2_9MYCO	Acetoacetyl-CoA_reductase_(EC_1.1.1.36)_(NAD-dependent_decaprenylphosphoryl-D-2-keto_erythropentose_reductase)		-4.15964	-1.98025	-1.57583	-1.57068	-0.267807	0.167037	-3.29035	-0.640067	0.728015	0.25623	-0.305608	-0.895166	0.396273	0.323181	-0.0555741	0.310162	0.454229	0.177641	-0.21521	-0.349732	0.167959	0.664596	0.71433	0.402076	0.0343748	0.1128	-0.0795794	0.548438	-0.269643	-0.162466	-0.0698849	-0.299451	0.464404	-0.0264586	0.0367358	0.179472	-0.0039487	-0.213281	0	0.354812	0.0300471	-0.0750517	0.384648	8	8	8
tr|B2HIG5|B2HIG5_MYCMM,tr|A0A2Z5YCN4|A0A2Z5YCN4_MYCMR,tr|A0A117DXZ9|A0A117DXZ9_9MYCO,tr|A0A346F076|A0A346F076_MYCMR	tr|B2HIG5|B2HIG5_MYCMM,tr|A0A2Z5YCN4|A0A2Z5YCN4_MYCMR,tr|A0A117DXZ9|A0A117DXZ9_9MYCO,tr|A0A346F076|A0A346F076_MYCMR	Acetolactate_synthase_(EC_2.2.1.6)		-0.371632	-0.343393	-0.10153	-0.0685824	-0.73943	-1.93377	-3.17286	-0.694127	-1.5583	-0.969328	-1.78292	-1.82724	-1.29066	-1.1992	-1.86844	-0.885677	-0.974433	-1.06454	-1.8022	-0.754155	0.503582	0.569386	0.582312	0.509737	0.600351	0.642574	0.592871	0.461094	0.284453	0.452295	0.273756	0.106409	0.320015	0.568324	0.248735	0.103289	0.315163	0.282846	0.236992	-0.0907797	0	0.20225	0.247184	18	18	18
tr|B2HHI6|B2HHI6_MYCMM,tr|A0A2Z5YCJ5|A0A2Z5YCJ5_MYCMR,tr|A0A117DWW1|A0A117DWW1_9MYCO	tr|B2HHI6|B2HHI6_MYCMM,tr|A0A2Z5YCJ5|A0A2Z5YCJ5_MYCMR,tr|A0A117DWW1|A0A117DWW1_9MYCO	Acetyltransferase		-1.69672	-2.53633	-1.10039	-1.28185	0	-1.95628	-2.33868	-0.360774	-1.56288	-0.806331	-0.713184	-1.92725	-0.891707	-0.631372	-1.06054	-1.30684	-0.191461	-0.35402	-0.635778	-0.781069	-0.141569	0.112943	0.209943	-0.0644588	0.699789	0.710572	0.880291	0.438453	0.564405	0.609648	0.601959	0.52851	0.811313	0.788426	0.647755	0.804141	0.637932	0.760389	0.691592	0.338201	0.458457	0.328192	0.522252	9	9	9
tr|A0A2Z5YNG9|A0A2Z5YNG9_MYCMR,tr|B2HK68|B2HK68_MYCMM,tr|A0A346FA02|A0A346FA02_MYCMR,tr|A0A100I060|A0A100I060_9MYCO	tr|A0A2Z5YNG9|A0A2Z5YNG9_MYCMR,tr|B2HK68|B2HK68_MYCMM,tr|A0A346FA02|A0A346FA02_MYCMR,tr|A0A100I060|A0A100I060_9MYCO	Acid_resistance_periplasmic_serine_protease_MarP		-0.836867	-0.234675	-1.46131	-2.11003	0.514645	-0.242185	-2.96039	-0.474697	-0.585989	0.180651	0.177363	0.222581	0.296872	0.0349844	0	-0.249433	-0.317429	-0.447311	-0.756268	-0.617768	-0.116742	-0.326878	-0.106025	-0.243491	0.893027	0.953228	0.855658	0.666424	0.957263	0.981828	0.945736	0.693883	0.759754	0.323122	0.965814	0.181623	0.169034	0.520129	0.0010168	-2.28175	-1.17647	-1.34721	-2.60759	7	7	7
tr|A0A100I0E2|A0A100I0E2_9MYCO	tr|A0A100I0E2|A0A100I0E2_9MYCO	Acyl-ACP_desaturase		-0.386989	-0.315935	-0.434554	-0.422269	-0.429634	-2.96972	-1.8384	-0.195371	-1.31239	-0.750881	-1.64394	-1.70725	-2.03574	-1.76087	-2.35933	-2.29176	-0.0891757	-0.520713	-0.660596	-0.487819	0	0.0515262	-0.00118459	0.019086	0.294164	0.368696	0.461278	0.234149	0.26606	0.359715	0.295518	0.127216	0.1422	0.389988	0.366397	0.316762	0.393889	0.383219	0.452815	0.370062	0.17993	0.356122	0.185164	18	18	2
tr|B2HQT1|B2HQT1_MYCMM,tr|A0A2Z5Y9Z6|A0A2Z5Y9Z6_MYCMR,tr|A0A100ICB1|A0A100ICB1_9MYCO	tr|B2HQT1|B2HQT1_MYCMM,tr|A0A2Z5Y9Z6|A0A2Z5Y9Z6_MYCMR,tr|A0A100ICB1|A0A100ICB1_9MYCO	Acyl-ACP_thioesterase_(Acyl-[acyl-carrier-protein]_thioesterase)		-0.603068	-1.0485	-0.7537	-0.444828	-0.386931	-1.54311	-2.52598	-0.719618	-3.12339	-1.32196	-2.34501	-0.773322	-0.908834	-0.881853	-1.90087	-0.770918	-0.541067	-0.795652	-0.780303	-0.644909	-0.0551719	0	0.0728764	0.0716714	0.69546	0.591305	0.517691	0.826146	0.593989	0.641813	0.592997	0.235841	0.637965	0.771594	0.483601	0.258821	0.253565	0.315009	0.0991048	0.283843	0.234317	0.420172	0.4708	10	10	10
tr|B2HGH5|B2HGH5_MYCMM,tr|A0A2Z5YBN6|A0A2Z5YBN6_MYCMR,tr|A0A124BVE3|A0A124BVE3_9MYCO	tr|B2HGH5|B2HGH5_MYCMM,tr|A0A2Z5YBN6|A0A2Z5YBN6_MYCMR,tr|A0A124BVE3|A0A124BVE3_9MYCO	Acyl-CoA_dehydrogenase		-0.621801	-0.614078	-0.940827	-0.739913	0.0800922	-0.882707	-2.76268	0.15673	-1.15921	-0.854498	-1.40969	-1.36506	-1.54079	-1.7773	-1.98875	-1.90535	-1.10161	-2.0532	-1.55478	-1.64249	0	0.199208	-0.00299916	0.0842041	0.130043	0.195146	0.337322	0.000120604	0.364303	-0.0775959	-0.0308404	0.239098	0.310912	0.242432	0.412319	0.29856	0.607071	0.433504	0.456458	0.0548519	0.192147	0.281241	0.251156	22	22	22
tr|A0A2Z5YJ80|A0A2Z5YJ80_MYCMR,tr|B2HNK5|B2HNK5_MYCMM,tr|A0A100IGQ3|A0A100IGQ3_9MYCO	tr|A0A2Z5YJ80|A0A2Z5YJ80_MYCMR,tr|B2HNK5|B2HNK5_MYCMM,tr|A0A100IGQ3|A0A100IGQ3_9MYCO	Acyl-CoA_dehydrogenase		-1.16742	-1.0876	-1.0547	-2.17975	-0.981795	-1.94568	-3.92392	-0.892251	-1.54775	-0.405247	-1.34144	-0.974883	-0.553917	-0.551222	-0.479826	-0.332449	0.233993	-0.434664	0.198543	0.177141	-0.627727	-0.639126	-0.58666	-0.714763	0.0546405	0.108751	0	0.0351037	0.442341	0.279477	0.29816	0.189289	0.701442	0.673114	0.637961	0.635531	0.512218	0.566624	0.412826	0.85258	0.684786	0.350987	0.41379	15	15	15
tr|B2HNV2|B2HNV2_MYCMM,tr|A0A2Z5Y8Z4|A0A2Z5Y8Z4_MYCMR,tr|A0A100I1Z7|A0A100I1Z7_9MYCO	tr|B2HNV2|B2HNV2_MYCMM,tr|A0A2Z5Y8Z4|A0A2Z5Y8Z4_MYCMR,tr|A0A100I1Z7|A0A100I1Z7_9MYCO	Acyl-CoA_dehydrogenase		-1.23979	-2.38801	-1.27024	-0.375779	-0.144531	-2.90494	-2.51534	-0.484819	-0.472467	0.325741	-0.285057	-1.13973	-0.0822458	0.0724628	-0.248798	1.08405	0.641449	-0.964101	-0.825537	-0.938474	0.338158	0	0.0222302	-0.247815	0.615377	0.724483	0.737549	-0.697867	0.771542	0.859002	0.504695	0.682008	1.14608	0.0186482	1.08704	0.29051	0.767482	1.36695	0.976254	-0.736406	-0.567604	0.864973	-0.595936	23	23	23
tr|A0A2Z5YDI5|A0A2Z5YDI5_MYCMR,tr|B2HPB8|B2HPB8_MYCMM,tr|A0A100ICW7|A0A100ICW7_9MYCO	tr|A0A2Z5YDI5|A0A2Z5YDI5_MYCMR,tr|B2HPB8|B2HPB8_MYCMM,tr|A0A100ICW7|A0A100ICW7_9MYCO	Acyl-CoA_dehydrogenase		-0.173408	0.443754	0.119807	0.256133	-1.42263	-4.00883	-2.56491	-0.589646	-1.18858	-0.926311	-1.46888	-1.34628	-0.142794	-0.00544169	-0.167422	0.763557	-0.327703	0.51938	-0.0435546	0.323009	-1.35528	-1.29625	-1.45931	-1.31252	-0.10477	-0.176651	0	0.149443	0.230397	0.244916	0.335675	0.114094	0.40228	-0.0406062	0.468964	0.56551	0.303683	0.354523	0.122468	0.51377	0.481373	0.0104336	0.460169	23	22	22
tr|A0A2Z5Y8F1|A0A2Z5Y8F1_MYCMR,tr|A0A346EWA5|A0A346EWA5_MYCMR,tr|B2HLU2|B2HLU2_MYCMM,tr|A0A117E0C8|A0A117E0C8_9MYCO	tr|A0A2Z5Y8F1|A0A2Z5Y8F1_MYCMR,tr|A0A346EWA5|A0A346EWA5_MYCMR,tr|B2HLU2|B2HLU2_MYCMM,tr|A0A117E0C8|A0A117E0C8_9MYCO	Acyl-CoA_dehydrogenase		-0.756061	-0.132877	-1.30435	-2.30987	-0.236661	-1.9172	-3.18672	-0.988785	-2.17642	-0.235317	-0.931676	-2.00915	0	0.155817	0.247883	0.239772	0.560958	0.491997	-1.94546	0.564449	-0.390408	-0.49641	-0.55068	-0.443517	-0.00320331	-0.101212	0.212358	-0.600546	0.667362	0.314811	0.340922	0.267394	0.602131	0.29826	0.954007	0.250147	0.617611	0.587118	0.415593	-0.447851	0.0990588	0.60768	0.243589	15	15	15
tr|A0A2Z5YIW6|A0A2Z5YIW6_MYCMR,tr|B2HMD3|B2HMD3_MYCMM,tr|A0A100I0E7|A0A100I0E7_9MYCO	tr|A0A2Z5YIW6|A0A2Z5YIW6_MYCMR,tr|B2HMD3|B2HMD3_MYCMM,tr|A0A100I0E7|A0A100I0E7_9MYCO	Acyl-CoA_dehydrogenase		-1.94392	-0.629639	-1.78594	-1.25296	-0.385765	-0.101113	-1.72488	-0.702892	-0.848809	-0.35272	0.335976	-0.388146	0.523084	1.05088	0	1.8336	1.53495	-0.487111	0.682389	0.699675	-1.44958	-1.46218	-2.01687	-1.43747	-0.115457	-0.531515	0.0903008	-0.389002	0.749796	0.0768555	0.943354	0.559128	-0.762514	-1.15401	0.837958	0.540493	0.92046	1.00366	1.00285	0.0259021	0.325373	0.777742	0.980562	14	14	14
tr|B2HGH4|B2HGH4_MYCMM,tr|A0A2Z5YBN2|A0A2Z5YBN2_MYCMR,tr|A0A117DW31|A0A117DW31_9MYCO	tr|B2HGH4|B2HGH4_MYCMM,tr|A0A2Z5YBN2|A0A2Z5YBN2_MYCMR,tr|A0A117DW31|A0A117DW31_9MYCO	Acyl-CoA_dehydrogenase_(EC_1.3.99.-)		-0.11091	-0.339466	-0.0713198	-0.353657	0.473053	0	-1.43225	1.10438	-0.947735	-0.8606	-1.0312	0.145369	-2.03513	-2.29882	-1.60508	-2.40234	-1.72441	-2.00285	-2.22391	-1.88817	0.102985	0.534437	0.406	0.416797	0.110391	0.0539496	-0.0384969	0.700773	0.144522	0.00902448	-0.150646	0.329688	0.0233865	-0.215917	-0.00289503	0.317826	0.216477	0.491635	0.489901	0.0189076	-0.138282	0.240273	0.453431	18	18	18
tr|A0A2Z5Y8S6|A0A2Z5Y8S6_MYCMR,tr|B2HN13|B2HN13_MYCMM,tr|A0A124BWX6|A0A124BWX6_9MYCO	tr|A0A2Z5Y8S6|A0A2Z5Y8S6_MYCMR,tr|B2HN13|B2HN13_MYCMM,tr|A0A124BWX6|A0A124BWX6_9MYCO	Acyl-CoA_dehydrogenase_(EC_1.3.99.-)		-1.20157	-0.840999	-1.23461	-2.04562	-0.437655	-2.20253	-0.895344	0.92915	0.0385216	-0.842578	-0.907611	-1.19714	0.445595	0.538994	0.848667	1.76285	-0.519745	-0.413751	-1.37296	-1.24218	-1.24148	-1.35715	-1.48483	-1.46817	-0.0529433	0.0227587	0	-0.64289	0.599985	0.520946	0.446847	-0.0055565	0.776769	0.0870066	0.674355	0.59383	0.899657	1.04472	1.3337	0.65684	1.09852	0.389903	0.631408	21	21	21
tr|B2HN30|B2HN30_MYCMM,tr|A0A2Z5Y8T8|A0A2Z5Y8T8_MYCMR,tr|A0A100I265|A0A100I265_9MYCO	tr|B2HN30|B2HN30_MYCMM,tr|A0A2Z5Y8T8|A0A2Z5Y8T8_MYCMR,tr|A0A100I265|A0A100I265_9MYCO	Acyl-CoA_dehydrogenase_FadE5		-0.098196	0.0347102	0	-0.0649247	-0.962844	-0.886797	-0.206488	-0.594278	-1.63582	-1.75221	-1.38076	-0.802031	-1.69926	-1.57846	-1.35911	-1.65875	-1.54512	-1.0891	-1.11554	-1.77365	1.39493	1.50298	1.48025	1.45549	0.888506	1.01878	0.938281	0.755436	0.328279	0.69161	0.763753	0.166237	0.283666	-0.192963	-0.0699079	0.0610186	0.152169	0.0958736	0.56767	0.333194	0.185012	-0.0695801	0.132483	32	32	31
tr|A0A346F2D1|A0A346F2D1_MYCMR,tr|B2HR42|B2HR42_MYCMM,tr|A0A2Z5YES1|A0A2Z5YES1_MYCMR,tr|A0A100I7X5|A0A100I7X5_9MYCO	tr|A0A346F2D1|A0A346F2D1_MYCMR,tr|B2HR42|B2HR42_MYCMM,tr|A0A2Z5YES1|A0A2Z5YES1_MYCMR,tr|A0A100I7X5|A0A100I7X5_9MYCO	Acyl-CoA_synthetase		-1.44371	-1.81969	-1.46672	-2.81488	-0.302663	-2.06765	-3.75639	-0.181632	-0.86585	-0.182694	-0.464869	-0.136718	-0.333966	-0.511042	-0.49191	-0.510043	0.0307157	-0.100489	0.458521	0	-0.115148	-0.0918411	-0.109762	-0.0543225	0.266768	0.258182	0.342094	0.513749	0.409366	0.351463	0.360454	0.0820958	0.824967	0.460272	0.654851	0.703453	0.585327	0.692578	0.605249	0.70292	0.642728	0.406177	0.919394	42	42	42
tr|A0A2Z5YK93|A0A2Z5YK93_MYCMR,tr|A0A117DZJ6|A0A117DZJ6_9MYCO,tr|B2HS73|B2HS73_MYCMM	tr|A0A2Z5YK93|A0A2Z5YK93_MYCMR,tr|A0A117DZJ6|A0A117DZJ6_9MYCO,tr|B2HS73|B2HS73_MYCMM	Acyl-CoA_synthetase_(Long-chain-fatty-acid--CoA_ligase)_(EC_6.2.1.3)		-1.55282	-0.0688583	-0.691234	-0.681735	0.0567477	-2.29973	-2.95295	-0.962567	-0.173372	-0.874457	-0.621507	-0.865516	-0.174599	-0.0328911	-0.644268	0	-0.0978444	-0.284554	-0.123637	-0.181002	-0.358315	-0.0859095	0.0812022	-0.0230898	0.831898	0.593732	0.958819	0.767813	1.26602	1.10289	1.31202	0.984856	0.838234	1.42171	1.67386	1.07402	1.3027	1.19304	1.06146	0.59847	0.680626	0.847426	0.717607	12	12	12
tr|A0A2Z5YAX0|A0A2Z5YAX0_MYCMR,sp|B2HDU8|ADD_MYCMM,tr|A0A100HZ74|A0A100HZ74_9MYCO	tr|A0A2Z5YAX0|A0A2Z5YAX0_MYCMR,sp|B2HDU8|ADD_MYCMM,tr|A0A100HZ74|A0A100HZ74_9MYCO	Adenosine_deaminase_(EC_3.5.4.4)_(Adenosine_aminohydrolase)		0	0.2568	0.229397	-0.541746	-0.554855	-2.87437	-2.9051	0.242987	-1.91909	-0.700275	-1.2696	-1.19288	-0.68758	-0.436793	-0.51846	-0.1456	0.0417126	1.36108	0.792902	1.33432	-1.1063	-1.32191	-1.18837	-1.42388	-0.535877	-0.213954	0.270417	0.737106	0.309555	0.0151383	0.212847	0.25133	-0.023841	0.494076	-0.0491081	0.429796	0.128794	-0.101467	0.192943	1.20729	0.497654	0.0478039	1.52512	6	6	6
tr|B2HPQ0|B2HPQ0_MYCMM,tr|A0A346F6M6|A0A346F6M6_MYCMR	tr|B2HPQ0|B2HPQ0_MYCMM,tr|A0A346F6M6|A0A346F6M6_MYCMR	Alanine-rich protein		-0.714488	-0.897733	-2.29925	-1.00055	0.103511	-3.73621	-1.07948	-0.925147	-0.665371	0	-0.555336	-1.13587	-0.93323	-0.969378	-1.27625	-1.54935	0.263866	-1.61088	-0.329408	-0.499175	-0.244091	-0.423911	-0.177639	-0.293194	0.788032	0.695656	0.594122	0.738634	0.67705	0.696333	0.859237	0.627857	0.614633	0.739128	0.841511	0.277811	0.184726	0.667956	0.230602	0.249792	0.552691	0.672269	0.0504594	7	7	2
tr|A0A346F1G6|A0A346F1G6_MYCMR,sp|B2HNC1|SYA_MYCMM,tr|A0A100HZ18|A0A100HZ18_9MYCO,tr|A0A2Z5YE41|A0A2Z5YE41_MYCMR,tr|A0A2Z5YDH2|A0A2Z5YDH2_MYCMR	tr|A0A346F1G6|A0A346F1G6_MYCMR,sp|B2HNC1|SYA_MYCMM,tr|A0A100HZ18|A0A100HZ18_9MYCO,tr|A0A2Z5YE41|A0A2Z5YE41_MYCMR	Alanine--tRNA_ligase_(EC_6.1.1.7)_(Alanyl-tRNA_synthetase)_(AlaRS)		-1.28008	-1.1291	-0.833807	-2.46642	-0.164261	-2.63814	-3.3083	-1.31228	-1.53888	-0.416793	-1.46356	-0.408147	-0.364475	-0.577355	-0.775334	-0.351442	-0.486398	-0.18622	-0.559436	-0.662608	-0.249138	0	0.014085	0.0319015	0.640346	0.417825	0.403314	0.759841	0.62985	0.582066	0.725772	0.333358	0.513248	0.633951	0.742961	0.619857	0.591145	0.471787	0.520811	0.273579	0.106439	0.403808	0.36664	35	35	35
tr|A0A346EW97|A0A346EW97_MYCMR,tr|B2HLS7|B2HLS7_MYCMM,tr|A0A2Z5Y8D2|A0A2Z5Y8D2_MYCMR,tr|A0A100I0R9|A0A100I0R9_9MYCO	tr|A0A346EW97|A0A346EW97_MYCMR,tr|B2HLS7|B2HLS7_MYCMM,tr|A0A2Z5Y8D2|A0A2Z5Y8D2_MYCMR,tr|A0A100I0R9|A0A100I0R9_9MYCO	Aldehyde_dehydrogenase		-2.26353	-2.11063	-1.88915	-2.33086	-1.0048	-1.29388	-2.58563	-0.9081	-0.108501	-0.147321	0	-0.420211	-0.284744	-0.397122	-0.723859	-0.591685	0.749477	-0.130814	-0.365208	0.127879	-0.632795	-0.443746	-0.533484	-0.556984	0.401304	0.443582	0.334851	0.590886	0.948578	0.767521	1.01537	0.372003	0.847232	0.74613	0.951055	0.884765	0.745295	0.972245	0.631898	0.381787	0.425394	1.11471	0.271782	23	23	23
tr|A0A2Z5YKW6|A0A2Z5YKW6_MYCMR,tr|B2HR86|B2HR86_MYCMM,tr|A0A100I3X1|A0A100I3X1_9MYCO,tr|A0A100I406|A0A100I406_9MYCO,tr|A0A100I3Y4|A0A100I3Y4_9MYCO	tr|A0A2Z5YKW6|A0A2Z5YKW6_MYCMR,tr|B2HR86|B2HR86_MYCMM	Aldehyde-alcohol_dehydrogenase		-2.19743	-1.27252	-0.808789	-1.9179	-0.269846	-2.5522	-2.63509	0.535598	-1.51298	-0.420434	-0.924063	-1.9551	-0.557329	-0.181255	-1.44448	-0.268451	1.30532	0.722439	0.648332	0.784294	-0.62205	-0.657008	-0.743189	-0.633783	0	-0.0253935	0.185831	-0.248533	0.111251	0.059561	0.0815929	0.31771	0.297596	0.305415	0.201259	0.606515	0.524276	0.329389	0.436178	0.579882	0.619334	0.556107	0.557558	26	26	26
tr|B2HD60|B2HD60_MYCMM,tr|A0A2Z5YFI6|A0A2Z5YFI6_MYCMR,tr|A0A117DW52|A0A117DW52_9MYCO,tr|O87323|O87323_MYCMR,tr|Q9EVT4|Q9EVT4_MYCMR	tr|B2HD60|B2HD60_MYCMM,tr|A0A2Z5YFI6|A0A2Z5YFI6_MYCMR,tr|A0A117DW52|A0A117DW52_9MYCO,tr|O87323|O87323_MYCMR	Alkyl_hydroperoxide_reductase_subunit_C		0.803398	0.906133	0.866017	0.818534	-0.795069	-0.936187	-0.398848	0.474906	-1.45139	-1.24067	-1.30762	-1.5691	-2.07839	-1.81066	-1.91097	-2.12496	-1.34653	-2.15057	-1.58109	-1.2874	0.732634	0.825004	0.819589	0.738097	0.265317	0.251496	0.219068	0.284141	0.205624	0.195511	0.0952321	0.212248	0.18253	-0.149266	-0.0422153	0.0552793	0	-0.0403619	0.0421059	-0.140447	-0.347205	-0.0822435	0.00571651	13	13	13
tr|A0A2Z5YB01|A0A2Z5YB01_MYCMR,tr|B2HCZ6|B2HCZ6_MYCMM,tr|A0A100I019|A0A100I019_9MYCO	tr|A0A2Z5YB01|A0A2Z5YB01_MYCMR,tr|B2HCZ6|B2HCZ6_MYCMM,tr|A0A100I019|A0A100I019_9MYCO	Alpha/beta_hydrolase		-1.71747	-1.56666	-1.60063	-1.61763	-0.713532	-1.22645	-3.6866	-0.561875	-0.789954	-0.616848	-0.74244	-1.51224	-0.664739	-0.541802	-1.10901	-1.36014	-0.238354	-0.922745	-0.298015	0.0957409	0.0119073	0.151988	0.234339	-0.190312	0.681597	0.634865	0.524597	0.88041	0.9068	0.861486	0.875795	0.584972	0.379523	0.312152	0.864606	0.494505	0.376283	0.67027	0.427931	0	0.189504	0.242445	-0.157249	10	10	10
tr|A0A2Z5YDG6|A0A2Z5YDG6_MYCMR,tr|A0A346F187|A0A346F187_MYCMR,tr|A0A100HYV5|A0A100HYV5_9MYCO	tr|A0A2Z5YDG6|A0A2Z5YDG6_MYCMR,tr|A0A346F187|A0A346F187_MYCMR,tr|A0A100HYV5|A0A100HYV5_9MYCO	AMP-dependent_synthetase		-0.611286	-0.406096	-0.751779	0.162278	-0.415592	-2.3303	-3.03002	0.274025	-0.802705	-0.0557923	-0.477244	-3.33808	-1.01283	-0.735014	-1.93769	-1.24728	1.18615	-0.00328337	0.460118	0.852253	-0.523665	-0.404151	-0.434178	-0.418243	-0.271996	-0.262527	0	0.0356836	0.0950775	0.0766848	0.110966	0.181489	0.393921	0.430918	0.429914	0.480452	0.535387	0.450033	0.611801	0.693899	0.786948	0.816719	0.614989	20	20	5
tr|B2HK78|B2HK78_MYCMM,tr|A0A346FA12|A0A346FA12_MYCMR,tr|A0A100I071|A0A100I071_9MYCO,tr|A0A2Z5YN26|A0A2Z5YN26_MYCMR,tr|A0A2Z5YMV9|A0A2Z5YMV9_MYCMR	tr|B2HK78|B2HK78_MYCMM,tr|A0A346FA12|A0A346FA12_MYCMR,tr|A0A100I071|A0A100I071_9MYCO,tr|A0A2Z5YN26|A0A2Z5YN26_MYCMR	Anion_transporter_ATPase		-2.74193	-2.65018	-1.50393	-2.13338	-0.848605	-2.79958	-2.11124	-0.809328	-0.686399	-0.380837	-0.0659024	-0.570987	-0.272747	-0.341458	-0.344687	-0.312111	0.577974	0.385802	0.728939	0.285353	-0.661735	-0.577724	-0.578717	-0.595021	0.0850528	0.0778556	0.214704	-0.169215	0.0587648	0.0476725	0.0843521	0	0.238082	0.0612045	0.156717	0.211198	0.298069	0.161212	0.369699	0.693323	0.960882	0.745521	0.789498	18	18	18
tr|A0A2Z5YEQ1|A0A2Z5YEQ1_MYCMR,sp|B2HR32|ASSY_MYCMM,tr|A0A100I7Z3|A0A100I7Z3_9MYCO	tr|A0A2Z5YEQ1|A0A2Z5YEQ1_MYCMR,sp|B2HR32|ASSY_MYCMM,tr|A0A100I7Z3|A0A100I7Z3_9MYCO	Argininosuccinate_synthase_(EC_6.3.4.5)_(Citrulline--aspartate_ligase)		-1.73978	-1.90502	-2.36695	-1.43748	-0.484715	-1.45216	-3.46402	-0.066257	-1.03966	-1.19766	-1.15972	-1.29854	-0.745453	-0.839049	-0.962412	-0.55546	0	0.196323	-0.127488	0.109549	-0.273773	0.122923	-0.0751539	-0.0886164	0.261611	0.187844	0.12851	-0.218876	0.253575	0.327031	0.205915	0.275903	0.725101	0.520006	0.156264	0.347125	0.481794	0.41453	0.496851	1.04927	0.75034	0.777048	0.893778	15	15	15
tr|A0A2Z5YNP4|A0A2Z5YNP4_MYCMR,tr|A0A124BUU6|A0A124BUU6_9MYCO,tr|B2HKC9|B2HKC9_MYCMM	tr|A0A2Z5YNP4|A0A2Z5YNP4_MYCMR,tr|A0A124BUU6|A0A124BUU6_9MYCO,tr|B2HKC9|B2HKC9_MYCMM	Aspartate-semialdehyde_dehydrogenase_(ASA_dehydrogenase)_(ASADH)_(EC_1.2.1.11)_(Aspartate-beta-semialdehyde_dehydrogenase)		-1.14161	-1.99024	-2.0331	-2.1093	0.116371	1.13772	0.878888	-1.27519	-1.71457	-0.388041	-2.7924	1.62287	-0.907676	-1.02356	-1.12429	-0.459236	-0.960203	-0.533498	-1.39097	-0.658759	0.202886	0.0426696	0	0.0680331	0.475447	-0.00255806	-0.264823	0.593685	0.0726937	0.163233	-0.120362	0.521088	0.156651	-0.0763558	0.343544	0.0613694	-0.243212	0.509169	0.195858	0.697745	0.82957	0.913289	0.686186	9	9	9
tr|A0A2Z5YDL7|A0A2Z5YDL7_MYCMR,tr|A0A346F1F4|A0A346F1F4_MYCMR,tr|B2HNA9|B2HNA9_MYCMM,tr|A0A117DTB2|A0A117DTB2_9MYCO	tr|A0A2Z5YDL7|A0A2Z5YDL7_MYCMR,tr|A0A346F1F4|A0A346F1F4_MYCMR,tr|B2HNA9|B2HNA9_MYCMM,tr|A0A117DTB2|A0A117DTB2_9MYCO	Aspartate--tRNA(Asp/Asn)_ligase_(EC_6.1.1.23)_(Aspartyl-tRNA_synthetase)_(AspRS)_(Non-discriminating_aspartyl-tRNA_synthetase)_(ND-AspRS)		-0.944266	-0.842292	-0.646361	-0.346935	-0.572744	-1.68886	-4.49492	-1.05886	-1.36691	-0.629205	-0.938429	-1.36416	-0.680012	-0.611518	-1.10881	0.110954	-0.244306	0.328	1.11612	-0.499792	-0.340053	0.213436	0.446879	0.0161916	0.516955	0.287983	0.184389	1.2373	0	0.174639	0.140943	-0.111994	0.701752	-0.648308	0.794718	0.0112711	0.0754425	-0.0116381	0.0282498	0.861438	0.33334	0.318703	1.32783	15	15	15
tr|A0A2Z5YCC0|A0A2Z5YCC0_MYCMR,tr|B2HIF9|B2HIF9_MYCMM,tr|A0A100IDV8|A0A100IDV8_9MYCO	tr|A0A2Z5YCC0|A0A2Z5YCC0_MYCMR,tr|B2HIF9|B2HIF9_MYCMM,tr|A0A100IDV8|A0A100IDV8_9MYCO	Aspartyl/glutamyl-tRNA(Asn/Gln)_amidotransferase_subunit_B_(Asp/Glu-ADT_subunit_B)_(EC_6.3.5.-)		-0.744433	-0.998107	-0.431269	-0.579271	-0.762986	-1.80581	-1.33636	-1.58862	-1.75129	-1.07145	-1.86906	-1.665	-2.18261	-1.532	-1.65856	-1.39412	-0.978313	1.00953	0.2117	0.263257	-0.0198545	-0.727574	-0.405144	-0.239303	0.802325	0.660808	0.519213	1.14024	0.332078	0.466044	0.676361	0.208026	0.167917	0	0.458145	0.53676	0.0195236	0.0715064	0.14982	0.77963	1.14825	0.0372552	0.829339	21	21	21
tr|A0A2Z5YGI2|A0A2Z5YGI2_MYCMR,tr|B2HFX4|B2HFX4_MYCMM,tr|A0A117E0K1|A0A117E0K1_9MYCO	tr|A0A2Z5YGI2|A0A2Z5YGI2_MYCMR,tr|B2HFX4|B2HFX4_MYCMM,tr|A0A117E0K1|A0A117E0K1_9MYCO	ATP_phosphoribosyltransferase_(ATP-PRT)_(ATP-PRTase)_(EC_2.4.2.17)		-1.45372	-1.74437	-1.03046	-1.6202	-0.311496	-0.723634	-4.40925	0.602756	-0.563578	0.0292897	-0.0243595	-0.408164	0.416187	0.238724	0.108089	0.775528	1.22545	1.40591	0.951887	1.14091	-0.49181	-0.793222	-0.814648	-0.302228	-0.147536	-0.197965	0.0351446	-0.687532	0	-0.0394946	-0.100719	-0.0596866	0.611715	0.30764	-0.0142914	0.454859	0.381603	0.402281	0.230708	0.942333	0.71971	0.414206	0.962335	12	12	12
tr|A0A2Z5YJS8|A0A2Z5YJS8_MYCMR,tr|A0A100I3V8|A0A100I3V8_9MYCO,sp|B2HQK1|ATPE_MYCMM	tr|A0A2Z5YJS8|A0A2Z5YJS8_MYCMR,tr|A0A100I3V8|A0A100I3V8_9MYCO,sp|B2HQK1|ATPE_MYCMM	ATP_synthase_epsilon_chain_(ATP_synthase_F1_sector_epsilon_subunit)_(F-ATPase_epsilon_subunit)		-1.85699	-3.07264	-0.756456	-0.744371	-0.233911	-1.32365	-2.12077	2.13007	-0.872845	-0.553537	0.10037	-0.341703	-0.588491	-0.688145	-0.724208	-1.09527	0.241949	-1.05397	-0.718316	-0.43852	-0.0770125	0.0940075	-0.443769	0.0181308	1.14205	1.50988	1.18927	0.849212	0.372867	0.349136	0.33904	0.335919	0.499077	-0.0144007	0.906972	0.793567	1.24771	0.589238	1.14128	-0.109979	0.288979	0	0.319065	3	3	3
tr|A0A2Z5YJL0|A0A2Z5YJL0_MYCMR,sp|B2HQK3|ATPG_MYCMM,tr|A0A100I3V9|A0A100I3V9_9MYCO	tr|A0A2Z5YJL0|A0A2Z5YJL0_MYCMR,sp|B2HQK3|ATPG_MYCMM,tr|A0A100I3V9|A0A100I3V9_9MYCO	ATP_synthase_gamma_chain_(ATP_synthase_F1_sector_gamma_subunit)_(F-ATPase_gamma_subunit)		-1.90505	-1.45058	-1.24211	-1.66019	-0.912726	-0.884571	-2.18416	-0.362071	-0.244112	-0.223721	-0.36237	-1.02521	-0.673369	-0.799841	-0.731379	-0.739616	0.378105	-0.0149212	0	0.142762	-0.550067	-0.663549	-0.730315	-0.579261	1.04251	1.00705	1.09259	0.771053	1.1741	1.09415	1.06359	0.884313	1.10123	1.1506	1.15515	1.34551	1.2232	1.15575	1.27646	0.643817	0.708511	0.637655	0.603234	21	21	21
tr|A0A2Z5YJX5|A0A2Z5YJX5_MYCMR,sp|B2HQK4|ATPA_MYCMM,tr|A0A124BUW3|A0A124BUW3_9MYCO	tr|A0A2Z5YJX5|A0A2Z5YJX5_MYCMR,sp|B2HQK4|ATPA_MYCMM,tr|A0A124BUW3|A0A124BUW3_9MYCO	ATP_synthase_subunit_alpha_(EC_7.1.2.2)_(ATP_synthase_F1_sector_subunit_alpha)_(F-ATPase_subunit_alpha)		-1.63788	-1.52687	-1.58333	-1.65551	-1.09047	-1.15861	-1.68159	-0.745749	-0.833467	-0.81527	-0.885193	-1.28228	-1.03437	-1.11852	-1.22138	-1.19894	0.186141	-0.260383	0	0.0466061	-1.00772	-1.0093	-0.971329	-1.11285	0.676195	0.651794	0.706904	0.613172	0.896531	0.868236	0.869748	0.615036	1.05583	1.02557	0.97285	1.12702	0.931902	0.973127	0.909586	0.520996	0.371916	0.424591	0.631534	36	36	36
tr|A0A2Z5YKU5|A0A2Z5YKU5_MYCMR,tr|A0A100I509|A0A100I509_9MYCO,sp|B2HQK6|ATPF_MYCMM	tr|A0A2Z5YKU5|A0A2Z5YKU5_MYCMR,tr|A0A100I509|A0A100I509_9MYCO,sp|B2HQK6|ATPF_MYCMM	ATP_synthase_subunit_b_(ATP_synthase_F(0)_sector_subunit_b)_(ATPase_subunit_I)_(F-type_ATPase_subunit_b)_(F-ATPase_subunit_b)		-1.93573	-1.53604	-2.03494	-1.21688	-1.12406	-0.411836	-1.69512	-0.709309	-0.579042	-1.17374	-0.495807	-0.288965	-1.07967	-0.636995	-1.31011	-1.55132	0.428725	0.0813442	-0.088897	0.220639	-0.120375	-0.180937	-0.0169749	-0.0738036	1.0244	1.13509	1.03832	0.590885	1.02057	0.989994	0.760562	0.778787	0.538061	0.74932	0.845875	1.33853	1.54719	1.22841	1.38498	0	0.667483	0.597965	0.686641	7	7	7
tr|A0A346F6X0|A0A346F6X0_MYCMR,tr|A0A100I3X5|A0A100I3X5_9MYCO,tr|A0A2Z5YJD6|A0A2Z5YJD6_MYCMR,sp|B2HQK2|ATPB_MYCMM	tr|A0A346F6X0|A0A346F6X0_MYCMR,tr|A0A100I3X5|A0A100I3X5_9MYCO,tr|A0A2Z5YJD6|A0A2Z5YJD6_MYCMR,sp|B2HQK2|ATPB_MYCMM	ATP_synthase_subunit_beta_(EC_7.1.2.2)_(ATP_synthase_F1_sector_subunit_beta)_(F-ATPase_subunit_beta)		-1.70256	-1.61482	-1.5796	-1.59264	-1.03681	-1.1347	-1.61254	-0.568079	-0.703097	-0.57701	-0.723327	-1.17105	-0.900913	-1.03651	-1.07516	-1.09023	0.355768	-0.195444	0	0.250826	-0.889102	-0.847225	-0.782287	-1.00603	0.768695	0.807154	0.934089	0.602452	0.998574	0.997373	1.00606	0.779701	1.0178	1.12281	1.07385	1.21629	1.18211	1.15115	1.14706	0.418969	0.361843	0.625753	0.32981	35	35	35
tr|B2HPD1|B2HPD1_MYCMM,tr|A0A2Z5YDT4|A0A2Z5YDT4_MYCMR,tr|A0A124BWD1|A0A124BWD1_9MYCO	tr|B2HPD1|B2HPD1_MYCMM,tr|A0A2Z5YDT4|A0A2Z5YDT4_MYCMR,tr|A0A124BWD1|A0A124BWD1_9MYCO	ATPase_(ATPase_family_associated_with_various_cellular_activities_(AAA))		-1.82028	-1.33616	-1.50042	-0.930368	2.41651	0.943178	-0.885749	-0.0707805	-1.09894	-1.61154	-0.702542	0.946785	-0.344663	-0.538212	-0.814662	-1.15351	1.3427	-0.672369	-0.473471	0.266442	0.367545	1.25349	0.702705	0.709142	0.556243	0.337934	-0.0969773	-0.535694	-0.0452096	0	-0.366279	-0.358704	1.16175	0.212498	-0.150033	0.636384	0.857169	1.00564	0.912735	1.57526	1.32731	1.37591	1.37571	22	22	21
tr|B2HKB0|B2HKB0_MYCMM,tr|A0A2Z5YN75|A0A2Z5YN75_MYCMR,tr|A0A100I0B1|A0A100I0B1_9MYCO	tr|B2HKB0|B2HKB0_MYCMM,tr|A0A2Z5YN75|A0A2Z5YN75_MYCMR,tr|A0A100I0B1|A0A100I0B1_9MYCO	ATPase_AAA		-4.19353	-0.837109	-1.54012	-1.7179	-0.332174	-3.57396	-1.14436	-0.951251	0.0800269	0.0381406	0.115976	-0.208052	-0.469374	-0.416992	-0.420289	-0.508996	0.457764	0.373229	-0.246424	0	-0.266502	-0.248856	-0.350064	-0.361623	0.214778	-0.0563472	0.168345	-0.200643	0.186987	-0.0290783	0.175789	0.151508	0.43258	0.0388152	0.348293	0.388435	0.528536	0.296791	0.179818	0.191913	0.321576	0.425836	0.460859	13	12	12
tr|A0A2Z5YJX9|A0A2Z5YJX9_MYCMR,tr|A0A100I781|A0A100I781_9MYCO,sp|B2HNG2|CLPX_MYCMM	tr|A0A2Z5YJX9|A0A2Z5YJX9_MYCMR,tr|A0A100I781|A0A100I781_9MYCO,sp|B2HNG2|CLPX_MYCMM	ATP-dependent_Clp_protease_ATP-binding_subunit_ClpX		-0.483279	-0.68036	-0.820506	-0.590322	-0.604706	-2.25949	-2.66509	-0.591759	-2.45021	-1.12007	-1.85713	-1.94023	-1.39881	-1.47339	-2.03606	-1.55114	-0.313317	-0.442813	-0.742952	-0.663233	-0.0359416	0	0.0280706	0.0565528	0.206969	0.240312	0.237633	0.122216	0.321262	0.187993	0.237969	0.0614535	0.266229	0.218644	0.233639	0.248223	0.209602	0.11432	0.120102	0.103175	0.128931	0.268917	0.372991	20	20	20
tr|A0A2Z5YL59|A0A2Z5YL59_MYCMR,tr|B2HED4|B2HED4_MYCMM,tr|A0A100I6R8|A0A100I6R8_9MYCO	tr|A0A2Z5YL59|A0A2Z5YL59_MYCMR,tr|B2HED4|B2HED4_MYCMM,tr|A0A100I6R8|A0A100I6R8_9MYCO	ATP-dependent_DNA_helicase_(EC_3.6.4.12)		-1.52246	-1.99152	-1.03575	-0.859125	-0.176831	-1.08103	-1.11806	-1.58929	-0.323454	-0.629984	-1.34888	-0.274351	-1.23137	-1.20164	-1.24579	-0.97137	-0.347403	-1.38899	-0.114358	-0.226709	-0.0572355	0.21261	0.0491817	0	0.549171	0.642769	0.708304	0.72266	1.10125	0.797805	0.814946	0.596703	1.1005	1.01909	1.03087	1.0887	1.03869	1.16292	1.14719	1.11885	0.996588	1.29974	1.45759	24	24	24
tr|A0A2Z5YK33|A0A2Z5YK33_MYCMR,tr|A0A100I3Q9|A0A100I3Q9_9MYCO,tr|B2HRG6|B2HRG6_MYCMM	tr|A0A2Z5YK33|A0A2Z5YK33_MYCMR,tr|A0A100I3Q9|A0A100I3Q9_9MYCO,tr|B2HRG6|B2HRG6_MYCMM	ATP-dependent_RNA_helicase_DeaD_(EC_3.6.4.13)_(Cold-shock_DEAD_box_protein_A)		-0.892776	-1.04491	-0.972986	-2.25417	-0.471671	-2.57717	-4.82617	0.112796	-0.112158	0.00868002	0.0157744	-1.30924	-0.17904	-0.373086	-0.0937787	0.0622866	0.347353	-0.194281	-0.332407	-0.112511	-0.312579	-0.180533	-0.266684	-0.0327869	0.0855929	0.193612	0.072905	-0.237841	0.369508	0.143084	0.222646	0.223832	0.128123	0.0835593	0.566994	0.310558	0.382294	0.451268	0.346575	0.0995886	-0.0118256	0.484382	0	25	25	25
tr|A0A2Z5YB44|A0A2Z5YB44_MYCMR,tr|B2HEU8|B2HEU8_MYCMM,tr|A0A100I9L3|A0A100I9L3_9MYCO	tr|A0A2Z5YB44|A0A2Z5YB44_MYCMR,tr|B2HEU8|B2HEU8_MYCMM,tr|A0A100I9L3|A0A100I9L3_9MYCO	ATP-dependent_RNA_helicase_RhlE		0.00963521	-0.696194	0	-0.133461	-0.0503089	-1.99691	-2.75809	-0.740524	-1.28762	-0.446739	-1.50151	-1.41279	-1.11788	-1.09857	-1.49422	-0.766971	-0.645539	-1.56469	-1.3346	-1.55868	0.728606	0.871164	0.86519	0.940267	1.00276	0.923815	0.795161	0.611853	0.608106	0.85971	0.634778	0.684519	0.446575	0.40163	0.834536	0.555121	0.548416	0.518249	0.622576	-0.498877	-0.470121	0.393052	-0.418961	18	18	18
tr|A0A2Z5YMV3|A0A2Z5YMV3_MYCMR,tr|A0A346F9V5|A0A346F9V5_MYCMR,tr|B2HJ54|B2HJ54_MYCMM,tr|A0A100IEZ4|A0A100IEZ4_9MYCO	tr|A0A2Z5YMV3|A0A2Z5YMV3_MYCMR,tr|A0A346F9V5|A0A346F9V5_MYCMR,tr|B2HJ54|B2HJ54_MYCMM,tr|A0A100IEZ4|A0A100IEZ4_9MYCO	ATP-dependent_zinc_metalloprotease_FtsH_(EC_3.4.24.-)		-1.58173	-1.75855	-1.74747	-1.48573	-0.568794	-1.07346	-2.91611	-0.67146	-0.530912	-0.478894	-0.191248	-1.03338	-0.854128	-1.08533	-0.688814	-1.17324	0.92321	-0.123913	0	0.27511	-0.211367	-0.249001	-0.236906	-0.203522	0.853751	0.933319	0.770427	0.459483	0.997949	0.922495	0.927929	0.722018	0.921263	0.801935	1.30687	1.07337	0.99094	0.97717	0.894892	0.629967	0.401204	0.74929	0.591481	34	34	34
tr|A0A2Z5YH96|A0A2Z5YH96_MYCMR,tr|A0A100I9D1|A0A100I9D1_9MYCO,sp|B2HHM1|GLNE_MYCMM	tr|A0A2Z5YH96|A0A2Z5YH96_MYCMR,tr|A0A100I9D1|A0A100I9D1_9MYCO,sp|B2HHM1|GLNE_MYCMM	Bifunctional_glutamine_synthetase_adenylyltransferase/adenylyl-removing_enzyme_(ATP:glutamine_synthetase_adenylyltransferase)_(ATase)_		-1.53053	-0.939947	-1.21414	-2.74798	-0.364779	-2.15551	-2.71473	-1.7017	-0.0668519	0.00514229	-0.372508	-1.92951	-0.652636	-0.629138	-0.604514	-0.823151	-0.108207	0	0.0223498	-0.163099	-0.702971	-0.0341661	-0.356809	-0.0417304	0.767319	0.690234	0.534303	0.936584	0.487977	0.352074	0.437217	0.39494	0.174143	0.48333	0.390898	0.66628	0.899837	0.360883	0.626896	0.734477	0.95794	1.07831	0.747524	22	22	22
tr|A0A2Z5YLN8|A0A2Z5YLN8_MYCMR,tr|A0A100I6Q6|A0A100I6Q6_9MYCO,sp|B2HEC3|PUR9_MYCMM	tr|A0A2Z5YLN8|A0A2Z5YLN8_MYCMR,tr|A0A100I6Q6|A0A100I6Q6_9MYCO,sp|B2HEC3|PUR9_MYCMM	Bifunctional_purine_biosynthesis_protein_PurH		-1.19307	-0.779575	-1.20629	-1.17761	-0.294598	-2.18434	-4.72246	0.0235791	-1.09023	-0.982176	-1.10627	-1.585	-0.507698	-0.523514	-0.673961	0.0166255	-0.350212	-0.603584	-0.597095	-0.178151	0.0437026	0.147099	0	-0.0334126	0.299615	0.221974	0.405007	0.573814	0.318765	0.293061	0.343511	0.089035	0.298894	0.344491	0.359963	0.214898	0.207389	0.42411	0.315348	0.0471723	0.712195	-0.0791529	-0.153384	13	13	13
tr|B2HRJ3|B2HRJ3_MYCMM,tr|A0A346EXL1|A0A346EXL1_MYCMR,tr|A0A2Z5Y9R3|A0A2Z5Y9R3_MYCMR,tr|A0A100IFX8|A0A100IFX8_9MYCO	tr|B2HRJ3|B2HRJ3_MYCMM,tr|A0A346EXL1|A0A346EXL1_MYCMR,tr|A0A2Z5Y9R3|A0A2Z5Y9R3_MYCMR,tr|A0A100IFX8|A0A100IFX8_9MYCO	Bifunctional_uroporphyrinogen-III_C-methyltransferase/uroporphyrinogen-III_synthase		-0.382788	-0.663525	-0.731003	-0.931223	-0.493103	-1.69488	-1.50022	-0.49843	-0.946731	-1.02621	-2.02258	-2.05102	-1.62401	-1.07713	-2.06582	-1.11657	-1.13354	-1.71162	-1.86808	-2.07998	0.377967	0.515384	0.432786	0.537991	0.424568	0.471453	0.453007	0.329432	0.298019	0.430342	0.345387	0.277395	0.360041	0.244566	0.347517	0.310766	0.34835	0.21155	0.33055	0.0100631	0	0.218824	-0.074023	18	18	18
tr|A0A2Z5YEB2|A0A2Z5YEB2_MYCMR,sp|B2HQ93|BIOB_MYCMM,tr|A0A124BU56|A0A124BU56_9MYCO	tr|A0A2Z5YEB2|A0A2Z5YEB2_MYCMR,sp|B2HQ93|BIOB_MYCMM,tr|A0A124BU56|A0A124BU56_9MYCO	Biotin_synthase_(EC_2.8.1.6)		-1.56365	-1.11241	-0.895528	-1.80498	-0.587543	-0.731265	-2.137	0	-1.39839	-1.07796	-2.00197	-0.635473	-1.29974	-1.42973	-1.38742	-1.33156	-0.912405	-1.46446	-1.69507	-1.70353	-0.00953303	0.102224	0.110347	-0.0381218	0.464492	0.541822	0.661021	0.240594	0.48849	0.43738	0.300833	0.442908	0.517073	0.484	0.453969	0.771796	0.676955	0.51029	0.739385	0.412481	0.366971	0.497344	0.481699	14	14	14
tr|A0A100IEI1|A0A100IEI1_9MYCO,tr|B2HPT6|B2HPT6_MYCMM,tr|A0A2Z5Y9J9|A0A2Z5Y9J9_MYCMR	tr|A0A100IEI1|A0A100IEI1_9MYCO,tr|B2HPT6|B2HPT6_MYCMM,tr|A0A2Z5Y9J9|A0A2Z5Y9J9_MYCMR	Calcium_dodecin		-1.38166	-1.51898	-0.737787	-3.67589	-1.44107	-0.444743	-1.06042	-1.67656	0.148596	0.0577173	-0.110493	-0.628232	0.411133	0.235807	0.3469	1.17164	1.10002	0.335888	0.312676	0.52731	-1.91147	-1.35522	-1.68252	-1.31738	-0.138211	0	-0.31325	-0.0742136	0.0817233	0.437838	0.419621	0.0886073	0.13318	-0.116842	0.201765	0.647443	0.70461	0.805756	0.356912	-0.393415	0.092573	-0.0504848	-1.08475	3	3	3
tr|A0A346F1J6|A0A346F1J6_MYCMR,tr|A0A2Z5YE75|A0A2Z5YE75_MYCMR,tr|A0A2Z5YDK5|A0A2Z5YDK5_MYCMR	tr|A0A346F1J6|A0A346F1J6_MYCMR,tr|A0A2Z5YE75|A0A2Z5YE75_MYCMR	Carbamoyl-phosphate_synthase_(glutamine-hydrolyzing)_(EC_6.3.5.5)		-0.518156	-0.713482	-0.515561	-1.93551	-0.302573	-2.25688	-2.69867	-0.715251	-0.769377	-0.96078	-1.38875	-2.73194	-0.409957	-0.42744	-0.518156	-0.113285	-0.293689	0.318192	-0.18936	-0.421487	-0.0282577	0	-0.0117014	0.276953	0.546442	0.778278	0.889895	0.66848	0.56001	0.646748	0.511349	0.897867	1.02903	1.0563	0.667774	0.90231	1.03722	0.596548	1.0114	0.447308	0.988464	0.635067	0.894789	38	38	2
tr|B2HP43|B2HP43_MYCMM,tr|A0A346F1J5|A0A346F1J5_MYCMR,tr|A0A2Z5YDX7|A0A2Z5YDX7_MYCMR,tr|A0A100HZ37|A0A100HZ37_9MYCO	tr|B2HP43|B2HP43_MYCMM,tr|A0A346F1J5|A0A346F1J5_MYCMR,tr|A0A2Z5YDX7|A0A2Z5YDX7_MYCMR,tr|A0A100HZ37|A0A100HZ37_9MYCO	Carbamoyl-phosphate_synthase_small_chain_(EC_6.3.5.5)_(Carbamoyl-phosphate_synthetase_glutamine_chain)		-1.15571	-3.84518	-1.25662	-0.0238535	-0.382261	-2.02379	-0.775759	-0.0326007	-2.59621	-1.09209	0.241207	-1.20129	-1.23016	-0.463242	-0.574547	0.229466	0.0513973	-0.212733	-0.706722	0.173689	0.142191	0.272712	-0.0642576	0.274109	0.13757	0.0904619	0.12154	1.57894	0	-0.185392	-0.180626	-0.07589	0.198858	-0.183484	0.317983	0.977438	1.17747	0.218084	0.778171	0.338475	0.27809	0.200911	1.07198	11	11	11
tr|B2HHM5|B2HHM5_MYCMM,tr|A0A2Z5YHG6|A0A2Z5YHG6_MYCMR,tr|A0A100I9D5|A0A100I9D5_9MYCO	tr|B2HHM5|B2HHM5_MYCMM,tr|A0A2Z5YHG6|A0A2Z5YHG6_MYCMR,tr|A0A100I9D5|A0A100I9D5_9MYCO	Carboxylesterase_A_(EC_3.1.1.-)		-1.29155	-2.37698	-2.2408	-0.943151	-0.615252	-2.39767	-3.22595	-0.47253	-0.504563	0.00148432	-0.120269	-1.21961	-0.0908504	-0.277123	-0.0980513	-0.995077	0.0149917	-0.541686	0	0.211547	-0.722393	-0.611205	-0.646427	-0.511892	0.794162	0.465636	0.492258	0.319018	0.840098	0.740875	0.804361	0.161432	0.632714	0.547903	1.28945	0.473036	0.509551	0.481581	0.524148	0.131451	0.467745	0.741638	-0.00163471	12	12	12
tr|B2HGJ5|B2HGJ5_MYCMM,tr|A0A2Z5YBN5|A0A2Z5YBN5_MYCMR,tr|A0A124BVD8|A0A124BVD8_9MYCO	tr|B2HGJ5|B2HGJ5_MYCMM,tr|A0A2Z5YBN5|A0A2Z5YBN5_MYCMR,tr|A0A124BVD8|A0A124BVD8_9MYCO	Cell_division_ATP-binding_protein_FtsE		-1.67985	-1.92121	-2.44698	-1.84144	-0.173549	-0.913059	-2.42618	-0.714207	0.380325	0.379369	0.447321	-1.03552	-0.146028	0	-0.421759	-0.363367	0.216562	-0.724441	-0.723118	-0.407162	-0.27046	-0.47273	-0.158092	-0.296836	0.962333	1.07055	0.781973	0.795929	1.11453	1.04765	0.962861	0.60093	0.659543	1.09153	1.32907	1.1305	0.99366	0.873734	0.899601	-0.214022	-0.00312707	0.935667	0.434202	11	11	11
tr|A0A2Z5Y7F8|A0A2Z5Y7F8_MYCMR,tr|A0A100I423|A0A100I423_9MYCO,tr|B2HI55|B2HI55_MYCMM	tr|A0A2Z5Y7F8|A0A2Z5Y7F8_MYCMR,tr|A0A100I423|A0A100I423_9MYCO,tr|B2HI55|B2HI55_MYCMM	Cell_wall_synthesis_protein_CwsA_(Cell_wall_synthesis_and_cell_shape_protein_A)		-1.53275	-1.28109	-1.5666	-4.06993	-0.154667	-0.35891	-3.26213	-0.871228	-0.920354	-0.464801	-0.477226	-0.866649	0.0116313	-0.348744	-0.368514	-0.700055	0.224857	-0.317502	-0.101449	0.044773	-0.179132	0.024525	0.0273319	-0.156262	0.322007	0.283067	-0.047862	0.543274	0.698855	0.576262	0.593095	0.417746	0.3	0.26514	0.933006	0.366295	0.571676	0.646643	0.278436	0	0.134819	0.633189	-0.438168	4	4	4
tr|B2HGQ8|B2HGQ8_MYCMM,tr|A0A346F4D4|A0A346F4D4_MYCMR,tr|A0A2Z5YGK3|A0A2Z5YGK3_MYCMR,tr|A0A100I872|A0A100I872_9MYCO	tr|B2HGQ8|B2HGQ8_MYCMM,tr|A0A346F4D4|A0A346F4D4_MYCMR,tr|A0A2Z5YGK3|A0A2Z5YGK3_MYCMR,tr|A0A100I872|A0A100I872_9MYCO	Cell_wall_synthesis_protein_Wag31		-0.566534	-0.657401	-0.480225	-0.471442	0.11336	-0.627424	-2.1916	-0.200313	-0.176692	0	0.123094	-0.257549	-0.511602	-0.580877	-0.779678	-0.801956	-0.632248	-2.94354	-1.53389	-1.39376	0.745521	0.766731	0.754545	0.928874	0.995478	1.02424	1.0517	0.502903	1.05013	0.910207	0.92262	0.992107	0.432545	0.235457	0.926963	0.317904	0.422142	0.627271	0.492237	-1.92023	-1.31412	-0.02855	-1.74594	13	13	13
tr|A0A346EWZ4|A0A346EWZ4_MYCMR,tr|A0A100I9T8|A0A100I9T8_9MYCO,tr|B2HP37|B2HP37_MYCMM	tr|A0A346EWZ4|A0A346EWZ4_MYCMR,tr|A0A100I9T8|A0A100I9T8_9MYCO,tr|B2HP37|B2HP37_MYCMM	Chaperone protein DnaK		-0.267424	-0.325852	-0.120798	-0.216856	-0.917609	-1.86105	-2.49018	0.823563	-2.60087	-0.752574	-1.30839	-2.0109	-1.048	-1.08133	-0.6271	-1.01538	0.417524	-1.32937	-0.703009	-0.208532	0.0480507	0	-0.25661	-0.16515	0.753437	0.485725	1.00053	0.541075	0.871851	0.513628	0.774129	0.743902	-0.0204343	0.622926	1.00896	0.579147	0.818719	0.708537	0.287108	1.22543	0.952911	0.711938	1.01767	12	12	12
tr|B2HM79|B2HM79_MYCMM,tr|A0A2Z5YIA3|A0A2Z5YIA3_MYCMR,tr|A0A124BUA8|A0A124BUA8_9MYCO	tr|B2HM79|B2HM79_MYCMM,tr|A0A2Z5YIA3|A0A2Z5YIA3_MYCMR,tr|A0A124BUA8|A0A124BUA8_9MYCO	Chaperone_protein_DnaJ		-1.04843	-0.801867	-1.1855	-0.704678	-0.424939	-2.4068	-3.23169	-1.27061	-0.636409	-0.402229	-0.552132	-0.52648	-1.13907	-1.09811	-1.01555	-1.06006	-0.806131	-0.806443	-1.01733	-0.920788	0.613515	0.565741	0.541872	0.700484	0.90866	0.832605	0.678313	0.441145	0.876603	0.991763	0.918472	0.677198	0.421837	0.16457	0.98484	0.777545	0.927008	0.799765	0.543294	0.292175	-0.659683	0.728879	0	10	10	10
tr|B2HPS3|B2HPS3_MYCMM,tr|A7BJ00|A7BJ00_MYCMR,tr|A0A100IES9|A0A100IES9_9MYCO	tr|B2HPS3|B2HPS3_MYCMM,tr|A7BJ00|A7BJ00_MYCMR,tr|A0A100IES9|A0A100IES9_9MYCO	Chaperone_protein_DnaJ		-0.885618	-0.633787	-0.955682	-0.468394	-0.313176	0	-2.99016	-0.783907	-0.893221	-1.23514	-0.778549	0.275525	-0.958958	-1.3359	-1.10431	-1.29507	-0.298567	-1.39959	-1.58853	-1.34654	0.711975	0.850928	0.729028	0.728995	1.13811	1.12727	0.813324	0.779826	0.999812	0.793593	1.15069	0.583008	1.00975	0.902796	0.829861	0.736098	0.620892	0.956342	0.482121	-0.790257	-0.533308	0.215456	-0.246136	15	15	15
tr|A0A2Z5YI10|A0A2Z5YI10_MYCMR,tr|B2HJZ8|B2HJZ8_MYCMM,tr|A0A124BUG6|A0A124BUG6_9MYCO	tr|A0A2Z5YI10|A0A2Z5YI10_MYCMR,tr|B2HJZ8|B2HJZ8_MYCMM,tr|A0A124BUG6|A0A124BUG6_9MYCO	Chaperone_protein_HtpG_(Heat_shock_protein_HtpG)_(High_temperature_protein_G)		-0.403851	-0.469897	-0.242362	-0.356989	0.350646	-1.51928	-0.992491	0.933465	-0.795941	-0.755711	-1.39687	-1.69127	0	-0.23668	-0.356249	-0.0616673	-1.44891	-1.89935	-2.1457	-1.6796	0.754493	0.642173	0.616033	0.600996	0.972702	1.01155	1.24758	0.80567	0.797756	0.731511	0.959989	1.12946	0.393666	0.133637	0.635302	0.502402	0.497112	0.23034	0.54255	-1.29004	-1.71451	-1.04295	-1.19438	29	29	29
tr|B2HD25|B2HD25_MYCMM,tr|A0A2Z5YAN5|A0A2Z5YAN5_MYCMR,tr|A0A100I653|A0A100I653_9MYCO	tr|B2HD25|B2HD25_MYCMM,tr|A0A2Z5YAN5|A0A2Z5YAN5_MYCMR,tr|A0A100I653|A0A100I653_9MYCO	Cholesterol_oxidase_(EC_1.1.3.6)		-1.07866	-1.52874	-0.524379	-1.12833	0.195741	-0.829056	-2.23338	-0.269792	-0.147158	0	-0.101448	-0.690022	-0.126857	-0.290185	-0.247883	-0.300654	0.471989	-1.34769	-0.303223	-0.150808	-0.968512	-0.900596	-1.16712	-0.95234	0.923262	0.98846	0.87834	0.33132	1.43102	1.38346	1.39527	1.24732	1.29706	1.04467	1.65264	1.26369	1.29311	1.51398	1.19941	0.509589	0.515509	0.858908	0.538348	21	21	21
sp|B2HNC6|AROC_MYCMM,tr|A0A346F1H1|A0A346F1H1_MYCMR,tr|A0A2Z5YDQ2|A0A2Z5YDQ2_MYCMR,tr|A0A117DTD5|A0A117DTD5_9MYCO	sp|B2HNC6|AROC_MYCMM,tr|A0A346F1H1|A0A346F1H1_MYCMR,tr|A0A2Z5YDQ2|A0A2Z5YDQ2_MYCMR,tr|A0A117DTD5|A0A117DTD5_9MYCO	Chorismate_synthase_(CS)_(EC_4.2.3.5)_(5-enolpyruvylshikimate-3-phosphate_phospholyase)		-0.419137	-2.19987	-0.383367	-1.6153	-1.09362	-3.22831	-3.39811	-0.113294	-0.387227	-0.0447977	-0.413586	-0.56134	-0.0973411	-0.190628	-0.805857	-0.0265675	-0.15047	0	-0.117801	-0.23631	0.429904	0.539833	0.496371	0.236806	0.687392	0.565251	0.819835	0.62717	0.767921	0.840285	0.768693	0.696644	0.816388	0.768017	0.973457	0.673558	0.746868	0.799814	0.594296	0.32893	-0.0196713	0.541715	-0.076013	15	15	15
sp|B2HI46|DNAA_MYCMM,tr|A0A2Z5Y7E3|A0A2Z5Y7E3_MYCMR,tr|A0A117DV54|A0A117DV54_9MYCO,tr|Q84IV0|Q84IV0_MYCMR	sp|B2HI46|DNAA_MYCMM,tr|A0A2Z5Y7E3|A0A2Z5Y7E3_MYCMR,tr|A0A117DV54|A0A117DV54_9MYCO	Chromosomal_replication_initiator_protein_DnaA		-1.01481	-1.50113	-1.01193	-1.93183	-0.0719631	-1.82684	-3.12717	-0.164951	-0.649166	-0.130719	-0.532883	-1.08763	-0.337445	-0.442766	-0.498367	-0.565791	0.0838093	-0.11065	-0.00211228	0	-0.288053	-0.0655921	0.0291976	-0.188119	0.927856	0.922154	0.843506	0.889139	0.931901	0.905339	0.840108	0.619104	1.07199	1.04008	1.30138	1.09665	1.004	0.990365	1.00113	0.958095	0.791045	1.13037	0.977283	19	19	19
tr|A0A2Z5YD64|A0A2Z5YD64_MYCMR	tr|A0A2Z5YD64|A0A2Z5YD64_MYCMR	Chromosome_partition_protein_Smc		-1.92414	-0.141368	-1.8639	-2.15918	-1.45908	-2.03244	-3.32907	-1.07134	-0.425509	0.248256	-0.735434	-0.613444	0.134235	0	-0.4649	0.377391	-0.421274	-0.614881	-0.365293	-0.0369777	-0.0558454	-0.544739	-0.413373	-0.251815	0.498846	0.60819	0.818395	-0.557126	0.879585	0.636218	0.721279	0.805749	0.29089	0.0206106	0.869956	0.738185	0.660831	0.821141	0.534308	0.715617	0.753195	0.786741	0.679628	34	34	7
tr|B2HFT9|B2HFT9_MYCMM,tr|A0A2Z5YGC2|A0A2Z5YGC2_MYCMR,tr|A0A100I1R8|A0A100I1R8_9MYCO	tr|B2HFT9|B2HFT9_MYCMM,tr|A0A2Z5YGC2|A0A2Z5YGC2_MYCMR,tr|A0A100I1R8|A0A100I1R8_9MYCO	Chromosome_partition_protein_Smc_(Nuclease)		-0.44575	-0.364915	-0.230629	-0.223886	-0.453267	-2.0212	-1.60395	-0.339147	-0.698314	-1.38083	-1.29171	-1.54429	-2.59308	-1.85879	-1.48039	-2.6892	-0.401668	-1.6426	-0.978512	-1.17399	0	0.124616	0.12832	0.0228337	0.42349	0.477181	0.433164	0.204563	0.409068	0.44557	0.44313	0.448579	0.360562	0.323268	0.502384	0.540942	0.424181	0.4025	0.590195	0.263169	0.0758656	0.595431	-0.0958265	40	40	40
tr|A0A2Z5YBI2|A0A2Z5YBI2_MYCMR,tr|B2HEU6|B2HEU6_MYCMM,tr|A0A100IAS9|A0A100IAS9_9MYCO	tr|A0A2Z5YBI2|A0A2Z5YBI2_MYCMR,tr|B2HEU6|B2HEU6_MYCMM,tr|A0A100IAS9|A0A100IAS9_9MYCO	Chromosome_partitioning_protein_ParA_(Sporulation_initiation_inhibitor_protein_Soj)_(EC_3.6.-.-)		-0.849461	-1.17332	-0.961213	-0.616247	-1.2926	-3.35785	-2.58331	-1.44241	0.0205102	-0.559932	-0.425653	-0.0147531	-1.52092	-1.46029	-1.02535	-1.00572	0	0.790819	0.894553	0.511442	-0.262679	-0.364436	-0.356855	-0.20585	0.22957	0.162635	0.0377199	0.896473	-0.180552	0.141556	0.121382	-0.207847	0.928233	0.547595	0.280774	0.323605	0.337277	0.257698	0.211236	1.20077	1.23963	0.961085	1.1699	10	10	10
tr|B2HF81|B2HF81_MYCMM,tr|A0A2Z5YL78|A0A2Z5YL78_MYCMR,tr|A0A100I2P0|A0A100I2P0_9MYCO	tr|B2HF81|B2HF81_MYCMM,tr|A0A2Z5YL78|A0A2Z5YL78_MYCMR,tr|A0A100I2P0|A0A100I2P0_9MYCO	Citrate_synthase - CitA		-0.619982	-0.646643	-0.595464	-0.259512	0.309119	-1.95846	-1.62533	-0.135086	-0.288597	-0.0361694	-0.308214	-1.00651	-0.0779751	0.307196	-0.235414	0.836172	0.710093	1.29593	0.996206	0.811508	-1.8524	-1.92718	-2.38391	-2.30853	-0.207019	-0.00350322	0	0.621257	0.0177125	0.148181	-0.363837	0.008637	0.568151	0.498676	-0.299285	0.230682	0.0244494	0.0799117	0.0894896	1.86231	1.49906	0.92758	1.50193	17	17	17
tr|A0A2Z5YBZ0|A0A2Z5YBZ0_MYCMR,tr|B2HHA3|B2HHA3_MYCMM,tr|A0A117DUI8|A0A117DUI8_9MYCO	tr|A0A2Z5YBZ0|A0A2Z5YBZ0_MYCMR,tr|B2HHA3|B2HHA3_MYCMM,tr|A0A117DUI8|A0A117DUI8_9MYCO	CoA_ester_lyase_(Malyl-CoA_lyase)_(EC_4.1.3.24)		-0.758191	-1.09195	-0.475867	-0.827771	-0.77523	-3.42547	-3.49522	-0.408037	-0.964585	0.320983	0.228909	-2.09497	-0.436263	-0.0950813	-0.472599	-0.622566	0.315497	1.34207	0.593324	-0.363833	0.203705	0.182453	0	0.0667756	0.399046	0.486029	0.343868	0.712227	-0.286362	-0.259104	-0.0118612	0.446759	0.348691	0.159244	-0.0733403	0.0328603	-0.00985886	-0.0176391	0.176354	0.605019	1.57576	0.181064	1.19047	12	12	12
tr|B2HP49|B2HP49_MYCMM,tr|A0A2Z5YDB6|A0A2Z5YDB6_MYCMR,tr|A0A124BU38|A0A124BU38_9MYCO	tr|B2HP49|B2HP49_MYCMM,tr|A0A2Z5YDB6|A0A2Z5YDB6_MYCMR,tr|A0A124BU38|A0A124BU38_9MYCO	Coenzyme_A_biosynthesis_bifunctional_protein_CoaBC_(EC_4.1.1.36)_(EC_6.3.2.5)_(DNA/pantothenate_metabolism_flavoprotein)		-1.87444	-1.92491	-2.53336	-1.70834	-0.864372	-2.46485	-0.605647	-0.604615	-0.662978	-0.524848	-0.995437	-2.50731	-0.256499	-0.0452666	-0.0395503	0.712647	-0.012629	0.525025	-0.132088	0.737691	-0.517266	-0.388698	-0.585061	-0.794441	0.0139957	0	0.0808335	0.754123	0.168605	0.308104	0.0506326	0.261543	0.694548	1.05275	0.284866	0.159467	0.470526	0.236469	0.231885	1.18516	1.10694	0.866872	0.954507	12	12	12
tr|A0A2Z5YF88|A0A2Z5YF88_MYCMR,tr|B2HR68|B2HR68_MYCMM,tr|A0A100I9C5|A0A100I9C5_9MYCO	tr|A0A2Z5YF88|A0A2Z5YF88_MYCMR,tr|B2HR68|B2HR68_MYCMM,tr|A0A100I9C5|A0A100I9C5_9MYCO	Copper_transporter_MctB		-0.432508	-0.414956	-0.956871	-0.936814	-1.10667	-2.94586	-3.52539	-1.6714	-1.65204	-0.700736	-1.17655	-1.44523	-1.06306	-1.06174	-0.773745	-1.26925	0.723101	0.21288	0.255446	0.180976	-0.578345	-0.572355	-0.418924	-0.50057	0.229797	0.214813	0.272402	0	0.299142	0.33935	0.378673	0.161456	0.258112	0.264291	0.478247	0.433528	0.322921	0.32978	0.392411	-0.215576	0.229526	0.490713	0.028246	16	16	16
tr|A0A2Z5YEG5|A0A2Z5YEG5_MYCMR,sp|B2HR69|PYRG_MYCMM,tr|A0A100IAB5|A0A100IAB5_9MYCO	tr|A0A2Z5YEG5|A0A2Z5YEG5_MYCMR,sp|B2HR69|PYRG_MYCMM,tr|A0A100IAB5|A0A100IAB5_9MYCO	CTP_synthase_(EC_6.3.4.2)_(Cytidine_5'-triphosphate_synthase)_(Cytidine_triphosphate_synthetase)_(CTP_synthetase)_(CTPS)_(UTP--ammonia_ligase)		-2.70904	-1.78886	-0.744686	-2.35561	-0.831005	-1.60467	-3.31394	0.434098	-0.268317	-0.536012	-0.609474	-2.422	-0.0413367	0.212548	0.182234	0.466724	0.293423	1.04252	0.0119622	0.578354	-0.0820375	-0.110704	-0.226639	-0.112277	-0.032743	0.0276573	0.0550176	-0.117011	0.0203504	0.0677162	0.126525	-0.0609777	0.268002	-0.36565	-0.0529314	0.588555	0.313502	0.0764133	0.36351	0.709551	0.629402	0	0.837997	20	20	20
tr|A0A2Z5YED3|A0A2Z5YED3_MYCMR,tr|B2HQB3|B2HQB3_MYCMM	tr|A0A2Z5YED3|A0A2Z5YED3_MYCMR,tr|B2HQB3|B2HQB3_MYCMM	Cyanophycin_synthetase_(EC_6.3.2.29)		-0.50665	-0.24974	-0.312177	-0.234828	-0.273086	-2.40245	-3.26964	-0.300889	-1.5464	-0.499322	-2.42255	-2.26335	-0.65891	-0.87052	-0.769587	-0.349891	-0.449785	-0.501402	-0.55075	-0.691398	0.361857	0.38351	0.352507	0.38528	0.718178	0.709106	0.674267	0.596544	0.653936	0.589961	0.560508	0.580285	0.771824	0.843814	0.716721	0.665239	0.799269	0.712891	0.594012	0	-0.205675	0.606136	0.38351	40	40	7
tr|A0A2Z5Y9U7|A0A2Z5Y9U7_MYCMR,tr|B2HQT6|B2HQT6_MYCMM,tr|A0A100IDG2|A0A100IDG2_9MYCO	tr|A0A2Z5Y9U7|A0A2Z5Y9U7_MYCMR,tr|B2HQT6|B2HQT6_MYCMM,tr|A0A100IDG2|A0A100IDG2_9MYCO	Cyclopropane_mycolic_acid_synthase - Cma2		-0.237336	-0.144013	0	-0.309446	0.372084	-0.4817	-1.42727	-0.336353	-0.26337	0.100032	-0.193735	0.0930114	-0.397698	-0.602476	-0.148956	-1.14027	-0.672781	-2.04858	-0.373842	-1.24858	1.23345	1.30792	1.23274	1.33403	1.73109	1.70247	1.55908	1.37557	1.33423	1.2876	1.45307	1.20354	-0.219445	-0.0768423	1.09977	0.650253	0.710929	1.1204	0.492853	-1.06688	-1.22016	0.729586	-0.626608	11	11	11
tr|A0A2Z5YMQ6|A0A2Z5YMQ6_MYCMR,tr|A0A346F9R5|A0A346F9R5_MYCMR,sp|B2HJ21|SYC_MYCMM,tr|A0A100I4R4|A0A100I4R4_9MYCO	tr|A0A2Z5YMQ6|A0A2Z5YMQ6_MYCMR,tr|A0A346F9R5|A0A346F9R5_MYCMR,sp|B2HJ21|SYC_MYCMM,tr|A0A100I4R4|A0A100I4R4_9MYCO	Cysteine--tRNA_ligase_(EC_6.1.1.16)_(Cysteinyl-tRNA_synthetase)_(CysRS)		-1.26749	-1.27681	-1.0147	-3.05423	-0.459799	-3.08073	-1.61667	-0.991667	-0.828328	-0.857102	-1.13988	-1.62032	-0.433184	-0.451182	-0.884431	0.104397	0.106428	0.376585	-0.216559	0	-0.20027	-0.432125	-0.193388	-0.174297	0.0737786	0.247995	0.338783	-0.0323454	0.794077	0.569745	0.667353	0.556966	0.415624	0.549949	0.922686	0.879137	0.561776	0.582549	0.583618	0.679342	0.800016	1.13848	0.833835	16	16	16
tr|B2HGW4|B2HGW4_MYCMM,tr|A0A2Z5YHM2|A0A2Z5YHM2_MYCMR,tr|A0A124BVH5|A0A124BVH5_9MYCO	tr|B2HGW4|B2HGW4_MYCMM,tr|A0A2Z5YHM2|A0A2Z5YHM2_MYCMR,tr|A0A124BVH5|A0A124BVH5_9MYCO	Cytochrome_bc1_complex_cytochrome_b_subunit		-0.991725	-1.04395	-1.19486	-0.980798	-0.110174	-0.890171	-1.43829	0	-0.612804	-0.379986	-0.258379	-0.709995	-0.394759	-0.624285	-0.711289	-0.867054	0.741271	-0.688306	-1.20854	-0.405118	0.0319286	0.111474	0.204324	0.263167	1.29273	1.35301	1.37857	0.460917	1.54226	1.64176	1.56016	1.31345	1.13677	0.726902	1.68269	1.54406	1.51806	1.29843	1.35125	-0.446344	-0.31265	0.941945	-0.335645	9	9	9
tr|A0A100I7F0|A0A100I7F0_9MYCO,tr|A0A2Z5YGS2|A0A2Z5YGS2_MYCMR,tr|B2HGW2|B2HGW2_MYCMM,tr|A0A346F4I8|A0A346F4I8_MYCMR	tr|A0A100I7F0|A0A100I7F0_9MYCO,tr|A0A2Z5YGS2|A0A2Z5YGS2_MYCMR,tr|B2HGW2|B2HGW2_MYCMM,tr|A0A346F4I8|A0A346F4I8_MYCMR	Cytochrome_bc1_complex_cytochrome_c_subunit_(EC_7.1.1.8)		-1.47914	-1.29343	-1.27467	-2.59792	-0.122446	-2.90219	-3.00743	-0.192529	-0.12872	-0.044891	0.0451093	-0.3475	-0.504233	-0.608196	-0.376973	-0.343107	0.00230307	-1.24105	-0.984293	-0.924689	0.316142	0.116988	0	0.0971949	0.580555	0.902462	0.454405	0.206678	0.961087	1.00107	0.860013	0.703142	0.678658	0.116569	0.830118	0.433318	0.567914	0.604396	0.654709	-0.741036	-0.305859	0.020336	-0.249198	7	7	7
tr|B2HHG9|B2HHG9_MYCMM,tr|A0A2Z5YCS1|A0A2Z5YCS1_MYCMR,tr|A0A100I530|A0A100I530_9MYCO	tr|B2HHG9|B2HHG9_MYCMM,tr|A0A2Z5YCS1|A0A2Z5YCS1_MYCMR,tr|A0A100I530|A0A100I530_9MYCO	Cytochrome_c_oxidase_subunit_1_(EC_1.9.3.1)		-1.26304	-1.95035	-2.11254	-1.76328	-0.466372	-0.766609	-3.02923	-0.630584	-0.767615	-0.638793	-0.347851	-0.638007	-0.934936	-1.25349	-1.05637	-1.21126	0.0587468	-0.871289	-0.80499	-0.80952	-0.190842	0.0138545	-0.239305	0	0.825899	0.857599	0.917039	1.34561	0.890677	0.89893	0.764395	0.59248	0.612822	1.06911	0.688566	0.471463	0.503334	0.384686	0.407613	0.288175	0.304494	0.153521	0.590343	6	6	5
tr|A0A100I7H0|A0A100I7H0_9MYCO,tr|B2HGW8|B2HGW8_MYCMM,tr|A0A346F4J4|A0A346F4J4_MYCMR,tr|A0A2Z5YGY5|A0A2Z5YGY5_MYCMR	tr|A0A100I7H0|A0A100I7H0_9MYCO,tr|B2HGW8|B2HGW8_MYCMM,tr|A0A346F4J4|A0A346F4J4_MYCMR,tr|A0A2Z5YGY5|A0A2Z5YGY5_MYCMR	Cytochrome_c_oxidase_subunit_2		-1.03301	-1.02996	-1.27451	-0.853493	0.0410302	-0.285525	-4.82121	-0.737295	-0.73839	-0.0355796	0.058097	-0.758999	-0.47939	-0.18926	-1.01436	-0.73708	0.538476	-0.666036	0	-0.0131482	-0.181098	-0.27535	-0.0463877	-0.220707	0.350901	0.348672	0.191336	1.06046	1.40524	0.96264	0.939078	0.725539	0.670123	0.736702	1.03043	0.627505	0.483848	0.796802	0.484455	0.237006	-0.534416	0.150372	0.400553	9	9	9
tr|A0A2Z5YNA7|A0A2Z5YNA7_MYCMR,tr|A0A124BWH5|A0A124BWH5_9MYCO,tr|B2HLE0|B2HLE0_MYCMM,tr|A0A346FAA5|A0A346FAA5_MYCMR	tr|A0A2Z5YNA7|A0A2Z5YNA7_MYCMR,tr|A0A124BWH5|A0A124BWH5_9MYCO,tr|B2HLE0|B2HLE0_MYCMM,tr|A0A346FAA5|A0A346FAA5_MYCMR	Cytochrome_P450		-0.0127456	-1.007	-0.358401	-1.25657	0.0426549	-1.5014	-2.34976	-0.0599751	-0.604415	-1.16341	-0.130669	-1.56009	0.0757163	-0.360558	-0.600283	-0.486564	-0.772283	-1.149	-1.2932	-0.697142	-0.551236	-0.783335	-0.809583	0	0.875521	0.822077	0.577688	0.858515	1.10002	0.99791	1.019	1.12639	1.13032	1.238	1.5429	0.953028	1.09319	0.922207	0.856527	1.08274	0.856195	1.27221	1.23231	11	11	11
tr|A0A2Z5YCR0|A0A2Z5YCR0_MYCMR,tr|B2HIM6|B2HIM6_MYCMM,tr|A0A100HZV7|A0A100HZV7_9MYCO	tr|A0A2Z5YCR0|A0A2Z5YCR0_MYCMR,tr|B2HIM6|B2HIM6_MYCMM,tr|A0A100HZV7|A0A100HZV7_9MYCO	Daunorubicin_resistance_protein_DrrA_family_ABC_transporter_ATP-binding_protein		-1.60691	-0.765791	-1.83324	-0.952175	-0.623996	-2.39963	-2.40357	-0.0872444	-0.859426	-0.938049	-0.852509	-2.58253	-1.15075	-1.09521	-1.36209	-1.30623	-0.493079	-1.04621	-0.903138	-0.918251	0.328522	0.274392	0.346665	0.280406	0.740963	0.712783	0.721112	0.532604	0.449129	0.496654	0.544509	0.412194	0.43116	0.484543	0.472606	0.376403	0.477589	0.21051	0.530946	-0.0460984	0	0.148578	0.115326	19	19	19
tr|A0A2Z5YNN1|A0A2Z5YNN1_MYCMR,tr|B2HMI7|B2HMI7_MYCMM,tr|A0A346FAJ3|A0A346FAJ3_MYCMR,tr|A0A117DTV2|A0A117DTV2_9MYCO	tr|A0A2Z5YNN1|A0A2Z5YNN1_MYCMR,tr|B2HMI7|B2HMI7_MYCMM,tr|A0A346FAJ3|A0A346FAJ3_MYCMR,tr|A0A117DTV2|A0A117DTV2_9MYCO	Decaprenylphosphoryl-beta-D-ribose_oxidase		-1.70785	-2.05558	-1.77563	-2.0255	-1.37436	-2.5158	-3.00581	-0.839147	-0.818521	-0.596269	-0.451011	-1.2289	-0.484114	-0.881598	-1.33253	-0.732067	0.402669	-0.423227	-0.292136	0	0.351664	0.343087	0.111324	0.349054	0.472794	0.570841	0.321791	0.615758	-0.0417835	0.439971	0.0463098	-0.365822	0.218792	-0.169236	0.180133	0.230117	0.00469819	0.176945	0.226375	0.499734	0.390503	0.207027	0.853054	16	16	16
tr|B2HHI1|B2HHI1_MYCMM,tr|A0A2Z5YC86|A0A2Z5YC86_MYCMR,tr|A0A100I526|A0A100I526_9MYCO	tr|B2HHI1|B2HHI1_MYCMM,tr|A0A2Z5YC86|A0A2Z5YC86_MYCMR,tr|A0A100I526|A0A100I526_9MYCO	Demethylrebeccamycin-D-glucose_O-methyltransferase_(EC_2.1.1.164)		-1.08366	-0.874715	-0.878129	-1.44039	-0.820558	-1.53128	-3.03921	-0.820874	-2.17032	-1.10065	-2.61086	-1.41358	-0.947091	-0.874545	-0.903172	-1.13386	-0.831898	-1.18805	-0.918412	-1.07105	0.0428902	0.303435	0.25664	0.253522	0.469122	0.406431	0.342503	0.126822	0.306331	0.352007	0.397706	0.0303235	0.461939	0.0136717	0.286829	0.274499	0.12608	0.237396	0.322321	-0.0546025	0	0.11215	0.098258	13	13	13
tr|B2HNJ2|B2HNJ2_MYCMM,tr|A0A346F6E3|A0A346F6E3_MYCMR,tr|A0A2Z5YIN0|A0A2Z5YIN0_MYCMR,tr|A0A100I5T2|A0A100I5T2_9MYCO	tr|B2HNJ2|B2HNJ2_MYCMM,tr|A0A346F6E3|A0A346F6E3_MYCMR,tr|A0A2Z5YIN0|A0A2Z5YIN0_MYCMR,tr|A0A100I5T2|A0A100I5T2_9MYCO	Diacylglycerol_O-acyltransferase_(EC_2.3.1.20) - functional homolog of Tgs1		-2.39	-1.12505	-1.21566	-1.82036	1.45298	1.29439	0.222876	0.386585	-0.612936	-0.232648	0.0968799	2.44046	-0.46578	-0.754217	-0.056792	-1.45148	1.21352	1.75169	1.12874	0.534293	1.05944	0.879601	1.02501	0.948041	-0.231	-0.0775624	0	-0.0912236	-0.534372	-0.558773	-0.655948	-0.467948	0.298045	0.0460093	-1.15796	0.0106883	-0.304456	-0.407565	-0.0351809	1.39678	1.10052	0.278998	0.872498	18	18	18
tr|B2HHM6|B2HHM6_MYCMM,tr|A0A2Z5YI92|A0A2Z5YI92_MYCMR,tr|A0A117DWW8|A0A117DWW8_9MYCO	tr|B2HHM6|B2HHM6_MYCMM,tr|A0A2Z5YI92|A0A2Z5YI92_MYCMR,tr|A0A117DWW8|A0A117DWW8_9MYCO	Diacylglycerol_O-acyltransferase_(EC_2.3.1.20) - functional homolog of Tgs1		-0.277843	-0.561957	-2.28326	-2.81816	0.0667749	-2.32008	-3.97471	-0.224057	0.0151435	0.799108	0.0136874	0.378454	-0.687812	-0.748095	0	-0.697197	0.36553	0.158591	0.134594	-0.140179	0.340882	0.806667	0.718321	1.0717	0.259732	0.306109	0.244892	-0.241578	-0.04438	-0.129774	-0.304998	-0.0922733	-0.0212362	-0.571887	0.0723975	0.67826	-0.0933883	-0.224783	0.342486	0.342655	-0.0694063	0.784645	0.424153	8	8	8
tr|A0A2Z5YHE9|A0A2Z5YHE9_MYCMR,tr|A0A346F560|A0A346F560_MYCMR,tr|B2HIS4|B2HIS4_MYCMM,tr|A0A100I9V5|A0A100I9V5_9MYCO	tr|A0A2Z5YHE9|A0A2Z5YHE9_MYCMR,tr|A0A346F560|A0A346F560_MYCMR,tr|B2HIS4|B2HIS4_MYCMM	Diacylglycerol_O-acyltransferase_(EC_2.3.1.20) - functional homolog of Tgs1		-1.05922	-1.20032	-2.34583	-1.62763	-0.282827	-1.54497	-3.90507	0.150153	-0.825495	0.0763666	0.168593	-0.154283	-1.3071	-0.237816	-0.20049	-1.76965	0.94189	-0.474616	0.0100214	0.0831939	-0.656407	-0.493125	-0.430382	-0.490898	-0.124858	-0.0536934	0	-0.460832	0.237944	0.133292	0.0461224	0.266767	0.521776	0.391073	0.303106	0.976336	0.930259	0.853015	0.728575	0.576978	0.609782	0.846266	0.5065	10	10	6
tr|A0A346F1M8|A0A346F1M8_MYCMR,tr|B2HP76|B2HP76_MYCMM,tr|A0A2Z5YEH9|A0A2Z5YEH9_MYCMR,tr|A0A100HZ50|A0A100HZ50_9MYCO	tr|A0A346F1M8|A0A346F1M8_MYCMR,tr|B2HP76|B2HP76_MYCMM,tr|A0A2Z5YEH9|A0A2Z5YEH9_MYCMR,tr|A0A100HZ50|A0A100HZ50_9MYCO	Diacylglycerol_O-acyltransferase_(EC_2.3.1.20) - functional homolog of Tgs1		-2.0409	-1.51086	-1.72034	-1.63273	-0.0399959	-4.33077	-1.89537	-0.190174	-0.138209	0.128026	0.456832	1.35403	0	-0.316776	-0.0990107	-0.716745	0.516983	1.07735	1.1769	0.0651127	-0.403214	-0.418059	0.176023	-0.366415	0.0343573	0.168717	0.233122	0.404978	-0.0299546	0.171829	-0.0263044	-0.215826	-0.00167707	0.13254	0.144295	0.547859	-0.191087	0.353143	0.0698327	0.574417	0.0808621	0.561405	-0.193912	14	14	14
tr|A0A2Z5YN72|A0A2Z5YN72_MYCMR,tr|A0A346FAA8|A0A346FAA8_MYCMR,tr|A0A100IDH7|A0A100IDH7_9MYCO	tr|A0A2Z5YN72|A0A2Z5YN72_MYCMR,tr|A0A346FAA8|A0A346FAA8_MYCMR,tr|A0A100IDH7|A0A100IDH7_9MYCO	Diacylglycerol_O-acyltransferase_(EC_2.3.1.20) - functional homolog of Tgs1		-1.5112	-1.86021	-1.69072	-1.41886	-0.646212	-1.33331	-2.96205	-0.610906	-1.13878	-0.734631	-0.786777	-1.32763	-1.19708	-1.03113	-1.50149	-1.29544	1.07705	0.477531	0.634888	0.27342	-0.346609	-0.189767	-0.252391	-0.2256	0.103197	0.313125	0.0691107	0.330383	0.0484657	0.114476	-0.00167331	0	0.905622	0.507159	0.480745	0.484308	0.368359	0.444266	0.657656	1.00607	1.083	1.16952	1.07649	17	17	2
tr|A0A2Z5YJR0|A0A2Z5YJR0_MYCMR,tr|A0A117DXQ3|A0A117DXQ3_9MYCO,tr|B2HMG7|B2HMG7_MYCMM	tr|A0A2Z5YJR0|A0A2Z5YJR0_MYCMR,tr|A0A117DXQ3|A0A117DXQ3_9MYCO,tr|B2HMG7|B2HMG7_MYCMM	Dihydrofolate_synthase		-0.611116	-0.719875	-1.79744	-0.799097	0.0126298	-1.04481	-2.20245	0.185496	-2.05069	-0.835003	-1.38047	-2.90987	-0.19728	-0.428561	-1.9179	-0.0194647	-0.648265	0.929016	-0.285997	0.0111002	-0.204613	-0.165911	-0.346144	-0.546655	0.563024	0.149294	0.416206	-0.854383	0.355587	0.499603	0.399511	0	0.836817	0.170762	0.701689	0.287744	0.787041	0.668984	0.908473	1.51573	0.951782	0.953427	1.06979	16	16	16
tr|B2HGY4|B2HGY4_MYCMM,tr|A0A346F4L1|A0A346F4L1_MYCMR,tr|A0A2Z5YGX0|A0A2Z5YGX0_MYCMR	tr|B2HGY4|B2HGY4_MYCMM,tr|A0A346F4L1|A0A346F4L1_MYCMR,tr|A0A2Z5YGX0|A0A2Z5YGX0_MYCMR	Dihydrolipoamide_acetyltransferase_component_of_pyruvate_dehydrogenase_complex_(EC_2.3.1.-)		-0.574412	-0.707593	-0.93811	-0.874558	-0.269471	-1.38829	-2.64269	-0.468269	-0.37349	-0.195036	-0.467305	-0.895041	-0.0836581	-0.198017	-0.604572	0	0.155211	-0.980315	-1.16991	-0.652285	0.233656	0.318547	0.460317	0.342382	1.20038	1.19243	0.998003	0.449807	1.30027	1.0164	1.18741	1.07661	1.61318	1.11634	1.41931	1.57258	1.36028	1.58105	1.3227	-0.947177	-0.240375	0.7195	-0.431317	17	17	2
tr|A0A2Z5YHD9|A0A2Z5YHD9_MYCMR,tr|B2HIS7|B2HIS7_MYCMM,tr|A0A100I8W2|A0A100I8W2_9MYCO	tr|A0A2Z5YHD9|A0A2Z5YHD9_MYCMR,tr|B2HIS7|B2HIS7_MYCMM,tr|A0A100I8W2|A0A100I8W2_9MYCO	Dihydroorotate_dehydrogenase		-2.35996	0.329253	0.450981	-3.02452	-0.225859	0.915302	-1.99325	0.433307	-1.09045	-0.364582	-1.87506	0.756229	-1.85068	-1.54631	-2.09906	-0.95981	-0.0535355	-0.373523	-0.124657	0.431027	-0.61384	-0.0717065	0.227829	-0.205153	-0.222044	-0.234848	0	0.296495	0.43575	0.701542	-0.0677814	0.378294	0.452918	0.0973224	0.967575	0.162269	0.291947	0.489496	-0.0445334	0.630461	1.007	0.449367	0.63971	13	13	13
tr|A0A2Z5Y8J9|A0A2Z5Y8J9_MYCMR,tr|B2HMW0|B2HMW0_MYCMM,tr|A0A124BUZ2|A0A124BUZ2_9MYCO	tr|A0A2Z5Y8J9|A0A2Z5Y8J9_MYCMR,tr|B2HMW0|B2HMW0_MYCMM,tr|A0A124BUZ2|A0A124BUZ2_9MYCO	Dihydroxy-acid_dehydratase_(DAD)_(EC_4.2.1.9)		-1.0718	-0.393197	-0.615942	-1.25196	-0.873176	-3.16265	-4.3801	-0.319128	-0.88379	-0.363742	-0.747599	-0.904295	0.0793346	0.240328	-0.407417	0.819545	0.417684	1.30048	0.974372	0.476153	-0.522135	-0.172676	-0.353885	-0.317328	-0.179952	-0.191548	-0.162082	0.113903	0	0.142412	0.113403	-0.0564384	0.290388	0.0100742	0.0983025	0.253398	0.250174	0.0338465	0.27934	0.524278	0.725964	0.589408	0.584834	18	18	18
tr|B2HHK8|B2HHK8_MYCMM,tr|A0A2Z5YHE3|A0A2Z5YHE3_MYCMR,tr|A0A100I9C0|A0A100I9C0_9MYCO	tr|B2HHK8|B2HHK8_MYCMM,tr|A0A2Z5YHE3|A0A2Z5YHE3_MYCMR,tr|A0A100I9C0|A0A100I9C0_9MYCO	Dimethylmenaquinone_methyltransferase_(Putative_regulator_of_ribonuclease_activity)		-0.0259231	-0.345838	-1.24935	-0.565158	0.315839	-2.89205	-3.40953	0.609716	-1.18774	-0.367036	-1.90216	-2.04071	-0.261138	-0.678423	-0.888459	0.213664	-0.361403	-0.310995	-0.938406	0	-0.670387	0.152412	-0.0456606	-0.0468674	0.918731	0.77237	0.681163	0.661333	0.707217	0.582937	0.893397	0.649963	0.911969	0.276065	0.769889	0.402516	0.364453	0.790019	0.509356	0.233895	0.257355	-0.0477969	-0.240317	7	7	7
tr|B2HI50|B2HI50_MYCMM,tr|A0A346EVC2|A0A346EVC2_MYCMR,tr|A0A2Z5Y7E5|A0A2Z5Y7E5_MYCMR,tr|A0A100I480|A0A100I480_9MYCO,tr|Q9LCM2|Q9LCM2_MYCMR,tr|K7ZKS0|K7ZKS0_MYCMR,tr|Q7WT90|Q7WT90_MYCMR	tr|B2HI50|B2HI50_MYCMM,tr|A0A346EVC2|A0A346EVC2_MYCMR,tr|A0A2Z5Y7E5|A0A2Z5Y7E5_MYCMR,tr|A0A100I480|A0A100I480_9MYCO,tr|Q9LCM2|Q9LCM2_MYCMR	DNA_gyrase_subunit_B_(EC_5.6.2.3)		-0.662249	-1.25817	-1.1665	-0.458022	-0.751209	-3.87582	-2.25328	0	-1.17338	-1.56011	-1.50352	-1.52103	-0.793968	-0.934991	-0.9574	-0.861181	-0.355316	-0.566394	-0.531775	-0.791398	0.237765	0.42592	0.347195	0.263799	0.668133	0.749041	0.667291	0.451292	0.356986	0.409106	0.541142	0.456996	0.416781	0.269373	0.587881	0.700227	0.487856	0.356026	0.503586	-0.000443627	-0.190721	0.0258793	0.471106	27	27	27
tr|A0A346F9X8|A0A346F9X8_MYCMR,tr|B2HJ77|B2HJ77_MYCMM,tr|A0A2Z5YMY6|A0A2Z5YMY6_MYCMR,tr|A0A100I055|A0A100I055_9MYCO	tr|A0A346F9X8|A0A346F9X8_MYCMR,tr|B2HJ77|B2HJ77_MYCMM,tr|A0A2Z5YMY6|A0A2Z5YMY6_MYCMR,tr|A0A100I055|A0A100I055_9MYCO	DNA_polymerase		-0.587671	-2.08107	-0.884858	-0.306046	-0.892414	-1.99116	-1.19577	-0.662899	-1.92166	-0.938407	-1.873	-0.612006	-1.26022	-0.883307	-1.82462	-1.3957	-0.364355	-0.913252	-1.05269	-2.56838	0.196452	0.458973	0.0715144	0.102416	0.336984	-0.00892431	0.491614	0.598775	0.550831	0	0.386804	0.167127	0.760932	0.477551	0.128587	0.246826	0.33152	0.472136	0.0969113	0.864451	0.782523	0.451768	0.890741	14	14	14
tr|A0A346F278|A0A346F278_MYCMR,tr|A0A2Z5YE99|A0A2Z5YE99_MYCMR,tr|B2HQZ6|B2HQZ6_MYCMM,tr|A0A117DY20|A0A117DY20_9MYCO	tr|A0A346F278|A0A346F278_MYCMR,tr|A0A2Z5YE99|A0A2Z5YE99_MYCMR,tr|B2HQZ6|B2HQZ6_MYCMM,tr|A0A117DY20|A0A117DY20_9MYCO	DNA_polymerase_I_(EC_2.7.7.7)		-0.604477	-0.472154	-1.34231	-1.48412	-1.11234	-3.51537	-3.97032	-0.798973	-0.476098	-0.493377	-1.25691	-1.39277	0.10882	-0.157416	-0.0807383	0.127199	0.176989	-0.0151619	-0.330743	0.0634944	0.112138	0.237767	0.0192208	0.0298974	-0.0729104	0	0.181552	-0.204349	0.0910388	-0.190962	-0.263307	-0.0375634	0.33139	0.0681184	0.142798	0.562426	0.412341	0.214427	0.517661	0.911787	0.786882	0.374355	0.65162	32	32	32
tr|B2HQ75|B2HQ75_MYCMM,tr|A0A346F214|A0A346F214_MYCMR,tr|A0A2Z5YDX4|A0A2Z5YDX4_MYCMR,tr|A0A100HZG7|A0A100HZG7_9MYCO	tr|B2HQ75|B2HQ75_MYCMM,tr|A0A346F214|A0A346F214_MYCMR,tr|A0A2Z5YDX4|A0A2Z5YDX4_MYCMR,tr|A0A100HZG7|A0A100HZG7_9MYCO	DNA_polymerase_III_subunit_alpha_(EC_2.7.7.7)		-1.8278	-1.74797	-0.826625	-1.93964	-0.647252	-1.75055	-1.93911	-0.121117	-1.38149	-0.570257	-2.05764	-1.59787	-0.187302	-0.168564	-0.234691	-0.193073	0.0174361	-0.424271	-0.324973	-0.343671	-0.0501676	-0.112211	0.0179824	0	0.967877	0.899022	0.954795	0.505834	0.915883	0.816028	0.89451	0.51864	0.929033	0.831667	1.14592	1.09327	0.952306	0.953048	0.990708	0.512401	0.619617	0.865086	0.750298	33	33	33
tr|A0A2Z5YN23|A0A2Z5YN23_MYCMR,tr|A0A346FA80|A0A346FA80_MYCMR,tr|B2HKE8|B2HKE8_MYCMM	tr|A0A2Z5YN23|A0A2Z5YN23_MYCMR,tr|A0A346FA80|A0A346FA80_MYCMR,tr|B2HKE8|B2HKE8_MYCMM	DNA_polymerase_III_subunit_gamma/tau_(EC_2.7.7.7)		-0.232398	-0.825039	-0.651038	-0.442293	-0.565219	-3.09926	-4.29495	-1.22761	-1.42064	0.106061	-0.790967	-0.698298	-0.281774	-0.317804	0.0733338	-0.401849	0	-0.407358	-0.265935	-0.0128326	-0.0903475	-0.251736	-0.364354	-0.0541223	0.548889	0.447286	0.43302	0.553836	0.489832	0.440694	0.501522	0.593077	0.500312	0.689372	0.860396	0.82001	0.497462	0.690579	0.562342	0.465644	0.403337	0.857973	0.711224	19	19	19
tr|A0A346F9Y0|A0A346F9Y0_MYCMR,tr|B2HJ79|B2HJ79_MYCMM,tr|A0A2Z5YMT0|A0A2Z5YMT0_MYCMR,tr|A0A100I053|A0A100I053_9MYCO	tr|A0A346F9Y0|A0A346F9Y0_MYCMR,tr|B2HJ79|B2HJ79_MYCMM,tr|A0A2Z5YMT0|A0A2Z5YMT0_MYCMR,tr|A0A100I053|A0A100I053_9MYCO	DNA_topoisomerase_1_(EC_5.6.2.2)_(DNA_topoisomerase_I)		0.153323	0	0.20552	0.581466	0.125136	-1.386	-3.19654	-0.361627	-0.0925563	-0.00714695	-0.114222	-1.0929	-0.217759	-0.27386	-0.574319	-0.32503	-1.30002	-2.3208	-1.96493	-0.969292	0.814888	0.782444	0.941889	1.04979	0.974242	0.93112	1.08484	0.859328	0.844917	1.07681	0.98009	0.867771	0.389833	-0.0848056	0.528169	0.363173	0.241646	0.290648	-0.107963	-1.29594	-0.716487	-0.721643	-1.27989	52	52	52
tr|B2HHU6|B2HHU6_MYCMM,tr|A0A2Z5YM82|A0A2Z5YM82_MYCMR,tr|A0A124BU73|A0A124BU73_9MYCO	tr|B2HHU6|B2HHU6_MYCMM,tr|A0A2Z5YM82|A0A2Z5YM82_MYCMR,tr|A0A124BU73|A0A124BU73_9MYCO	DNA-binding_response_regulator_(Putative_transcriptional_regulatory_protein_TcrX)		-0.964714	-3.39941	-0.761451	-0.765991	-0.380985	-1.08812	-4.45789	0.417607	-0.0531651	-0.490501	-0.554049	-0.854553	0.0719818	0.22892	0.344298	0.053409	0.719438	1.12422	-0.559029	0.199382	-0.282911	0.12246	-0.336388	-0.00735394	0.0384032	0.0232455	0	-0.614798	-0.0540809	0.0666613	-0.127956	-0.304487	0.646055	0.343876	-0.18012	0.459605	0.0432219	-0.00460271	0.244791	0.639583	0.477308	0.211113	1.07227	8	8	8
sp|B2HSJ3|RPOB_MYCMM,tr|A0A100I329|A0A100I329_9MYCO,tr|Q9RR01|Q9RR01_MYCMR,tr|Q6QEP2|Q6QEP2_MYCMR,tr|S6AU44|S6AU44_MYCMR,tr|E5DN35|E5DN35_MYCMR,tr|A8E155|A8E155_MYCMR,tr|K7ZPK3|K7ZPK3_MYCMR,tr|A8E157|A8E157_MYCMR,tr|Q840L7|Q840L7_MYCMR	sp|B2HSJ3|RPOB_MYCMM,tr|A0A100I329|A0A100I329_9MYCO	DNA-directed RNA polymerase subunit beta		-0.221201	-0.456539	-0.518419	0.082319	-0.541283	-0.792524	-1.72485	0.330665	-0.974747	-1.10926	-0.982158	-2.04321	-0.592282	-0.609128	-0.82477	-0.3779	-0.922968	-1.7678	-1.81065	-2.02203	1.2319	1.18867	1.08809	1.25255	0.978134	1.07217	1.07429	-0.088699	0.962531	1.00976	0.927849	0.99755	0.948545	0.614712	0.476431	0.825034	0.967421	0.568241	0.993708	0	-0.197801	-0.000921875	0.168468	58	58	4
tr|A0A2Z5YA95|A0A2Z5YA95_MYCMR,sp|B2HSJ4|RPOC_MYCMM,tr|A0A100I4M0|A0A100I4M0_9MYCO,tr|E5DN36|E5DN36_MYCMR	tr|A0A2Z5YA95|A0A2Z5YA95_MYCMR,sp|B2HSJ4|RPOC_MYCMM,tr|A0A100I4M0|A0A100I4M0_9MYCO	DNA-directed_RNA_polymerase_subunit_beta'_(RNAP_subunit_beta')_(EC_2.7.7.6)_(RNA_polymerase_subunit_beta')_(Transcriptase_subunit_beta')		-0.708929	-0.598725	-0.652072	-0.213214	-0.402635	-1.52895	-1.85502	-0.159819	-1.28394	-0.994304	-1.39214	-2.23354	-0.871967	-0.975566	-1.11768	-0.817919	-1.10815	-2.17935	-1.59968	-1.42327	0.894502	0.944757	0.862457	0.952785	0.950399	0.898549	0.787165	0.635622	0.700909	0.709579	0.768424	0.713523	0.72595	0.32061	0.633004	0.571426	0.633685	0.553912	0.769205	0.0174464	-0.0760727	0.330594	0	76	76	76
tr|B2HIY4|B2HIY4_MYCMM,tr|A0A346F9M8|A0A346F9M8_MYCMR,tr|A0A100I626|A0A100I626_9MYCO,tr|A0A2Z5YMF5|A0A2Z5YMF5_MYCMR	tr|B2HIY4|B2HIY4_MYCMM,tr|A0A346F9M8|A0A346F9M8_MYCMR,tr|A0A100I626|A0A100I626_9MYCO,tr|A0A2Z5YMF5|A0A2Z5YMF5_MYCMR	Electron_transfer_protein_FdxB		-2.00521	-2.00268	-0.708595	-0.912923	-0.00669721	-0.91339	-2.41898	-0.0780938	-0.285725	-0.291531	-1.12044	-1.95388	-0.140813	-0.636329	-0.249342	-0.858489	0.630207	-1.76433	-0.656801	-0.386558	-0.0596367	0.140007	0	0.28198	0.734134	0.803631	0.891055	-0.409305	0.925578	1.30641	1.24737	0.778195	0.737823	0.378066	1.61596	0.967986	1.16581	1.06383	0.751972	0.262582	0.2682	0.989351	0.0324881	12	12	12
tr|A0A2Z5YI97|A0A2Z5YI97_MYCMR,tr|B2HMC0|B2HMC0_MYCMM,tr|A0A346F637|A0A346F637_MYCMR,tr|A0A124BUB3|A0A124BUB3_9MYCO	tr|A0A2Z5YI97|A0A2Z5YI97_MYCMR,tr|B2HMC0|B2HMC0_MYCMM,tr|A0A346F637|A0A346F637_MYCMR,tr|A0A124BUB3|A0A124BUB3_9MYCO	Elongation_factor_4_(EF-4)_(EC_3.6.5.n1)_(Ribosomal_back-translocase_LepA)		-1.51241	-0.80674	-0.808738	-1.48777	-1.3852	-0.764217	-1.89229	2.62301	-0.576814	-1.11194	-1.67081	-1.54225	-0.540944	-0.165558	-1.44307	-0.589134	-1.51642	-0.841314	-1.10145	-1.04271	0.0119557	0.0605347	0.0789733	0.188096	0.729017	0.993782	0.801279	1.19447	0.607497	1.07576	0.926563	0.784705	0.255667	0.435274	0.645901	0.907446	0.410058	0.257541	0.198426	0.0589962	-0.162475	-0.0296006	0	15	15	15
tr|A0A2Z5YAN8|A0A2Z5YAN8_MYCMR,tr|A0A100I9G6|A0A100I9G6_9MYCO,sp|B2HSL2|EFG_MYCMM	tr|A0A2Z5YAN8|A0A2Z5YAN8_MYCMR,tr|A0A100I9G6|A0A100I9G6_9MYCO,sp|B2HSL2|EFG_MYCMM	Elongation_factor_G_(EF-G)		-0.762381	-0.695751	-0.581482	-0.622128	-0.924585	-3.35605	-2.59016	-0.404796	-1.4975	-1.36014	-1.50972	-2.92225	-0.443134	-0.275782	-1.04403	0.238444	-0.390864	-0.86404	-0.849326	-0.709186	0.209226	0.378215	0.204779	0.0890831	0.122701	0.22214	0.371641	-0.122344	0.24176	0.313358	0.391257	0.423946	0.397243	0.629743	-0.0944322	0.234615	0.703277	0.225538	0.612616	0.335772	0.409119	0	0.0418826	31	31	31
tr|B2HNI7|B2HNI7_MYCMM,tr|A0A2Z5YJ61|A0A2Z5YJ61_MYCMR,tr|A0A117DX33|A0A117DX33_9MYCO	tr|B2HNI7|B2HNI7_MYCMM,tr|A0A2Z5YJ61|A0A2Z5YJ61_MYCMR,tr|A0A117DX33|A0A117DX33_9MYCO	Energy-dependent_translational_throttle_protein_EttA		-0.451832	0.135895	-0.83615	-0.886687	-0.371686	-2.37577	-3.16737	-0.249194	-1.20288	-1.38151	-1.65991	-2.58539	-1.16455	-1.26886	-1.54365	-0.588556	-0.822332	0.0469182	-0.290186	-0.143215	0.20244	0.218029	0.234333	0.136721	0.540199	0.596328	0.746564	0.563071	-0.0884044	0.00751813	0.0332764	0.270877	0.149933	0.199202	-0.293555	0	0.143887	-0.29619	0.141958	0.787403	1.03728	0.178622	1.17072	21	21	21
tr|A0A2Z5YIL4|A0A2Z5YIL4_MYCMR,tr|B2HMH1|B2HMH1_MYCMM,tr|A0A100IBQ0|A0A100IBQ0_9MYCO	tr|A0A2Z5YIL4|A0A2Z5YIL4_MYCMR,tr|B2HMH1|B2HMH1_MYCMM,tr|A0A100IBQ0|A0A100IBQ0_9MYCO	Enoyl_reductase		-1.02496	-0.821692	-3.58342	-1.16788	-0.640284	0.763326	-4.14622	-1.31997	-0.511111	0.0118173	-0.0529495	-0.618027	-0.252182	-0.347251	-0.232902	-0.335725	0.921209	-0.365749	0.202287	-0.716696	-0.0992568	-0.0992568	0.00146531	0	0.332253	0.425118	0.420005	0.206905	0.548183	0.466479	0.41715	0.32458	0.370508	0.576478	0.509822	0.586681	0.38682	0.450244	0.335455	-0.555893	-0.204197	0.619604	-0.0917216	11	11	11
tr|A0A346FAT9|A0A346FAT9_MYCMR,tr|A0A2Z5YNZ6|A0A2Z5YNZ6_MYCMR,tr|B2HMT4|B2HMT4_MYCMM,tr|A0A2U9KIG6|A0A2U9KIG6_MYCMR,tr|A0A100IDC5|A0A100IDC5_9MYCO	tr|A0A346FAT9|A0A346FAT9_MYCMR,tr|A0A2Z5YNZ6|A0A2Z5YNZ6_MYCMR,tr|B2HMT4|B2HMT4_MYCMM,tr|A0A2U9KIG6|A0A2U9KIG6_MYCMR,tr|A0A100IDC5|A0A100IDC5_9MYCO	ESX-1_secretion_system_protein_EccCb1		-2.39254	-2.36021	-2.5666	-2.86092	-0.670726	-1.12037	-3.08233	-0.51623	0.095097	0.242203	0.3953	-0.145366	0.459189	0.224654	0.407679	0.134499	0.677401	-0.219244	0.0529362	0.230592	-0.946194	-0.59087	-0.684969	-0.613518	0.0113464	-0.255982	-0.321872	-0.356382	0.181153	-0.00644286	-0.159741	0	0.0884765	0.0400584	0.524762	0.321377	0.365937	0.16603	0.365109	-0.0141922	0.0804272	0.267731	-0.0315999	21	21	21
tr|A0A346EWS1|A0A346EWS1_MYCMR,tr|A0A117DTW9|A0A117DTW9_9MYCO,tr|A0A2Z5Y925|A0A2Z5Y925_MYCMR,tr|B2HNW3|B2HNW3_MYCMM	tr|A0A346EWS1|A0A346EWS1_MYCMR,tr|A0A117DTW9|A0A117DTW9_9MYCO,tr|A0A2Z5Y925|A0A2Z5Y925_MYCMR,tr|B2HNW3|B2HNW3_MYCMM	ESX-3_secretion_system_protein_EccA3		0.134776	0.123443	0.267041	0.0290998	-0.775879	-3.35824	-2.25942	-0.884777	-0.738092	-1.09698	-1.05586	-1.73719	-1.33363	-1.72847	-1.64369	-1.81949	-1.00622	-1.70194	-0.973683	-0.988317	0.00340968	0	0.0234743	-0.0120963	0.282489	0.195239	0.264463	-0.361022	-0.170489	0.0625523	-0.0127249	-0.166029	0.030394	0.0445028	0.0139477	0.226827	0.250534	0.0615222	0.165252	0.307373	0.569372	0.433761	0.706301	23	23	23
tr|A0A2Z5Y948|A0A2Z5Y948_MYCMR,tr|A0A100I0P8|A0A100I0P8_9MYCO	tr|A0A2Z5Y948|A0A2Z5Y948_MYCMR,tr|A0A100I0P8|A0A100I0P8_9MYCO	ESX-3_secretion_system_protein_EccD3		-0.372363	-0.0798935	-0.106128	0.119734	-0.13249	-0.626661	-4.31658	0.0491662	-0.351453	-0.351593	-0.312591	-0.909031	-1.35501	-1.38414	-1.70541	-1.81101	-0.349469	-1.33415	-0.771932	-0.645026	0.788278	0.5367	0.77607	0.73501	1.01642	0.995485	0.93236	1.34557	0.56113	0.587024	0.569139	0.518881	-0.134167	0.483486	0.374488	0.263944	-0.00150145	0.427196	0.0236645	0	0.0953849	0.303306	-0.0648809	6	6	1
tr|A0A2Z5YF42|A0A2Z5YF42_MYCMR,sp|B2HST3|ECCB5_MYCMM,tr|A0A100IDX1|A0A100IDX1_9MYCO	tr|A0A2Z5YF42|A0A2Z5YF42_MYCMR,sp|B2HST3|ECCB5_MYCMM,tr|A0A100IDX1|A0A100IDX1_9MYCO	ESX-5_secretion_system_ATPase_EccB5		-1.78478	-1.96353	-2.19637	-1.03618	-0.191107	-2.54692	-2.70956	-0.390462	0	-0.155416	-0.19644	-0.317213	-0.488239	-0.343104	-0.30343	-0.882092	0.421222	-1.79429	-0.830557	-0.801751	0.317552	0.404039	0.281636	0.253254	0.951474	0.767056	0.576111	0.272	0.693419	0.742463	0.79731	0.417425	0.827676	0.309628	0.837787	0.668095	0.725342	0.810226	0.530874	-0.472679	-0.363627	0.295491	-0.969064	13	13	13
tr|A0A346F2Y9|A0A346F2Y9_MYCMR,tr|A0A2Z5YF08|A0A2Z5YF08_MYCMR,sp|B2HSU9|ECCA5_MYCMM,tr|A0A124BW52|A0A124BW52_9MYCO	tr|A0A346F2Y9|A0A346F2Y9_MYCMR,tr|A0A2Z5YF08|A0A2Z5YF08_MYCMR,sp|B2HSU9|ECCA5_MYCMM,tr|A0A124BW52|A0A124BW52_9MYCO	ESX-5_secretion_system_protein_EccA5		-1.56607	-1.89215	-2.30414	-0.831862	-2.79361	-1.63561	-0.573219	0.0986168	-1.13679	-0.880004	-0.983047	-2.54891	-0.214491	-0.467115	0.265697	-0.0270773	0.643899	0.766976	0.169228	0.547515	0.0355961	-0.385538	-0.49536	-0.463099	-0.215485	0.0382477	-0.00473931	-0.381386	0.16235	0.0123666	-0.0982039	0	0.472851	0.215755	0.399942	0.397851	0.589807	0.736498	0.306312	1.24348	1.31329	0.91576	1.19589	25	25	23
tr|A0A2Z5Y9Q8|A0A2Z5Y9Q8_MYCMR,tr|B2HPZ1|B2HPZ1_MYCMM,tr|A0A100I5B1|A0A100I5B1_9MYCO	tr|A0A2Z5Y9Q8|A0A2Z5Y9Q8_MYCMR,tr|B2HPZ1|B2HPZ1_MYCMM,tr|A0A100I5B1|A0A100I5B1_9MYCO	F420-dependent_glucose-6-phosphate_dehydrogenase_(FGD)_(G6PD)_(EC_1.1.98.2)		-1.47438	-1.68525	-0.717794	-1.49562	-0.670894	-2.68938	-0.621324	-0.72719	-0.739384	0	-0.827526	-0.728682	0.0420414	0.285922	-0.370944	0.941287	1.15587	1.53514	1.3169	1.18456	-1.33471	-1.59488	-1.84466	-1.47299	-0.474789	-0.328949	-0.444958	-0.452563	0.0573882	0.0785654	0.364817	0.77375	0.358557	-0.463185	0.241077	0.586991	0.330131	0.843795	0.165725	0.912001	1.01373	0.727473	0.760624	13	13	13
tr|A0A2Z5YEX6|A0A2Z5YEX6_MYCMR,tr|B2HQ72|B2HQ72_MYCMM,tr|A0A100HZH5|A0A100HZH5_9MYCO	tr|A0A2Z5YEX6|A0A2Z5YEX6_MYCMR,tr|B2HQ72|B2HQ72_MYCMM,tr|A0A100HZH5|A0A100HZH5_9MYCO	Fatty_acyl-CoA_reductase_(EC_1.2.1.-)_(Putative_oxidoreductase)		-0.852339	-0.749635	-0.00767425	-0.305335	0	-1.89491	-1.63643	-1.51943	-0.978817	-0.223529	-1.24193	-1.09258	-0.643277	-0.733603	-0.334083	-0.7157	-0.23851	-1.195	-0.910787	-0.912364	0.420811	0.459921	0.729814	0.677826	1.63763	1.50928	1.68488	1.37722	1.10757	1.42085	1.2338	1.2759	0.682721	0.574791	1.28654	0.86016	0.852438	0.794601	0.67351	-0.483328	0.347493	0.796883	-0.331425	16	16	16
tr|A0A2Z5Y9Q5|A0A2Z5Y9Q5_MYCMR,tr|B2HQP7|B2HQP7_MYCMM,tr|A0A124BVG2|A0A124BVG2_9MYCO	tr|A0A2Z5Y9Q5|A0A2Z5Y9Q5_MYCMR,tr|B2HQP7|B2HQP7_MYCMM,tr|A0A124BVG2|A0A124BVG2_9MYCO	Fatty_acyl-CoA_reductase_(EC_1.2.1.-)_(Short-chain_dehydrogenase)		-2.10122	-2.36157	-2.05484	-1.8698	0.0213933	-0.458554	-2.83071	-0.686314	0.0384478	0.292195	0.0915428	-0.288741	-0.0141576	0.0890625	-0.117395	-0.290943	0.292454	-2.40798	-1.26016	-0.628447	0	-0.109416	0.0553531	0.134372	0.743319	0.699922	0.587933	-0.221093	0.663137	0.499578	0.622738	0.534998	-0.0131827	-0.437505	0.702636	0.327603	0.394467	0.260562	0.461088	-1.15605	-0.867535	0.317605	-1.09118	12	12	12
tr|A0A2Z5YC38|A0A2Z5YC38_MYCMR,tr|A0A346F019|A0A346F019_MYCMR,tr|B2HHG8|B2HHG8_MYCMM,tr|A0A100I560|A0A100I560_9MYCO	tr|A0A2Z5YC38|A0A2Z5YC38_MYCMR,tr|A0A346F019|A0A346F019_MYCMR,tr|B2HHG8|B2HHG8_MYCMM,tr|A0A100I560|A0A100I560_9MYCO	FeIII-dicitrate-binding_periplasmic_lipoprotein		-0.663989	-0.845904	-1.68964	-4.90719	-0.136178	-1.57073	-1.74448	-0.155218	-0.261451	0.231158	0.29008	-0.752406	0.271496	-0.125677	0.496167	-0.0608518	0.29801	-0.590995	-1.30901	-0.748984	0	0.138206	0.108004	0.0562205	0.824878	0.854314	0.677017	0.19616	0.459396	0.438958	0.455609	0.421992	-0.000165057	-0.0251742	0.433956	0.543707	0.459097	0.104415	0.335923	-0.634862	-0.747617	-0.135728	-0.0354835	10	10	10
tr|A0A2Z5YAH2|A0A2Z5YAH2_MYCMR,tr|A0A100I9H1|A0A100I9H1_9MYCO,tr|B2HSL6|B2HSL6_MYCMM	tr|A0A2Z5YAH2|A0A2Z5YAH2_MYCMR,tr|A0A100I9H1|A0A100I9H1_9MYCO,tr|B2HSL6|B2HSL6_MYCMM	Ferredoxin_reductase		-0.972402	-0.888253	-0.403969	-0.764877	-0.626118	-2.05058	-2.22661	-0.401241	-1.81093	-1.19824	-1.39572	-2.21727	-0.912663	-1.06351	-0.816964	0	-0.640521	0.0686579	-0.249832	0.000329594	-0.446617	-0.660424	-0.404892	-0.501296	0.646996	0.573718	0.654974	0.978173	1.0006	1.00405	0.89345	0.912794	0.74349	0.897854	1.16664	0.603654	0.550147	0.76095	0.570053	1.02043	1.05102	0.503631	1.26385	12	12	12
tr|B2HMI4|B2HMI4_MYCMM,tr|A0A2Z5YP21|A0A2Z5YP21_MYCMR,tr|A0A124BUC4|A0A124BUC4_9MYCO	tr|B2HMI4|B2HMI4_MYCMM,tr|A0A2Z5YP21|A0A2Z5YP21_MYCMR,tr|A0A124BUC4|A0A124BUC4_9MYCO	Flotillin_family_protein		-2.58727	-4.38295	-1.47412	-0.965746	-0.574351	0.133031	-2.08452	-1.32314	0.14831	0.88515	0.755626	0.0890597	-0.188563	-0.646117	-0.0994993	-0.616229	-0.0292798	-0.256457	-0.692858	-0.5756	-0.353479	-0.0512945	-0.185185	0.223632	0.465893	0.558405	0.586024	-0.200655	0.296331	0.269524	0.438084	0.184805	0.187048	0.476641	0.684896	0.427757	0.33914	0.421256	0.519268	-0.438609	0	0.508796	-0.05428	10	10	10
tr|A0A2Z5Y992|A0A2Z5Y992_MYCMR,tr|A0A346EX52|A0A346EX52_MYCMR,tr|A0A346EX53|A0A346EX53_MYCMR,tr|A0A124BV43|A0A124BV43_9MYCO	tr|A0A2Z5Y992|A0A2Z5Y992_MYCMR,tr|A0A346EX52|A0A346EX52_MYCMR	Formate-dependent_phosphoribosylglycinamide_formyltransferase - PurT		-1.53158	-0.891491	-2.24984	-1.71047	-0.00184875	-1.54679	-3.85335	-0.00686326	-0.078962	0.348453	-0.0169317	-0.976782	0.85538	1.13266	0.866064	1.03473	0.90713	2.03191	0.881976	0.872405	-0.21972	0.21045	0.0185023	-0.228304	-0.0226453	-0.459533	0.0335138	-0.0962875	-0.0730736	0.151248	0	0.235146	0.185419	-0.300105	-0.202671	-0.254549	0.274499	-0.0395622	0.13281	1.03148	0.438235	0.0889615	0.428671	13	13	9
tr|B2HT54|B2HT54_MYCMM,tr|A0A2Z5YKB1|A0A2Z5YKB1_MYCMR,tr|A0A100IFD1|A0A100IFD1_9MYCO	tr|B2HT54|B2HT54_MYCMM,tr|A0A2Z5YKB1|A0A2Z5YKB1_MYCMR,tr|A0A100IFD1|A0A100IFD1_9MYCO	Fumarate_hydratase_class_II_(Fumarase_C)_(EC_4.2.1.2)_(Aerobic_fumarase)_(Iron-independent_fumarase)		-0.112058	0.0147884	-0.217194	0.331732	0.0541625	-3.63425	-4.06791	-0.343613	-0.363163	-0.116641	-1.00348	-1.57544	0.282745	0.0879686	-0.220105	1.05635	-0.416667	-0.153004	0.124027	-0.0394908	0.634617	0.79443	0.730198	0.830473	0.968148	0.887267	0.749462	0.329405	0.559495	0.315401	0.31941	0.451501	0.2819	0.381549	-0.0360165	-0.378204	-0.398703	-0.406546	-0.178848	-0.545303	-0.355235	-0.577826	0	19	19	19
tr|B2HMK7|B2HMK7_MYCMM,tr|A0A2Z5YNP5|A0A2Z5YNP5_MYCMR,tr|A0A100I232|A0A100I232_9MYCO	tr|B2HMK7|B2HMK7_MYCMM,tr|A0A2Z5YNP5|A0A2Z5YNP5_MYCMR,tr|A0A100I232|A0A100I232_9MYCO	Galactofuranosyl_transferase_GlfT2		-2.47156	-1.85597	-2.0858	-1.69645	-0.617469	-1.26355	-3.39686	-0.443021	-0.585782	-0.193442	-0.516171	-0.903185	-0.320274	-0.316657	-0.608515	-0.455138	0.156331	-0.232699	-0.096997	-0.0887839	-0.0317672	0	0.0687783	-0.00617824	0.736973	0.711054	0.667534	0.733283	0.82197	0.961095	0.776379	0.599135	0.700726	0.615849	0.899513	0.600499	0.72535	0.798511	0.812124	0.602868	0.316285	0.487964	0.0530996	24	24	24
tr|A0A346EYE2|A0A346EYE2_MYCMR,tr|A0A2Z5YAG9|A0A2Z5YAG9_MYCMR,tr|B2HD02|B2HD02_MYCMM,tr|A0A124BU97|A0A124BU97_9MYCO	tr|A0A346EYE2|A0A346EYE2_MYCMR,tr|A0A2Z5YAG9|A0A2Z5YAG9_MYCMR,tr|B2HD02|B2HD02_MYCMM,tr|A0A124BU97|A0A124BU97_9MYCO	Glutamate_decarboxylase_(EC_4.1.1.15)		-2.42329	-1.46881	-1.17943	-1.23065	-0.629512	-2.52075	-2.17187	-1.10737	-0.509628	-0.273387	-0.848939	-3.30151	-0.187745	-0.0502325	0.0566121	0.536641	0.412917	0.791844	0.292661	0.326844	-0.766827	-0.798778	-1.08343	-0.814194	0.00276106	-0.0922552	-0.155703	0.022341	0.372278	0.195123	0.247994	0.0551571	-0.0141427	0.0438302	0.571621	0.602147	0.25738	0.23581	0	0.335932	0.653812	0.264713	0.579593	18	18	18
tr|A0A2Z5YNT5|A0A2Z5YNT5_MYCMR,tr|B2HMQ1|B2HMQ1_MYCMM,tr|A0A100I1S0|A0A100I1S0_9MYCO	tr|A0A2Z5YNT5|A0A2Z5YNT5_MYCMR,tr|B2HMQ1|B2HMQ1_MYCMM,tr|A0A100I1S0|A0A100I1S0_9MYCO	Glutamate_synthase		-0.0326481	-0.283352	-0.0802817	0	-0.701758	-3.73105	-3.29781	-0.0631083	-1.27384	-1.03315	-1.65845	-1.85067	-0.786712	-0.475518	-1.0027	-0.320938	-0.522238	-0.316134	-0.649008	-0.530956	0.566967	0.522828	0.563966	0.612297	0.66018	0.769715	0.647888	0.607236	0.37539	0.491079	0.459327	0.494876	0.335726	0.343855	0.288003	0.418793	0.390841	0.119906	0.188543	-0.258591	0.0736479	-0.100314	0.0887598	49	49	49
tr|A0A100I200|A0A100I200_9MYCO,tr|B2HMQ0|B2HMQ0_MYCMM,tr|A0A2Z5YPT5|A0A2Z5YPT5_MYCMR	tr|A0A100I200|A0A100I200_9MYCO,tr|B2HMQ0|B2HMQ0_MYCMM,tr|A0A2Z5YPT5|A0A2Z5YPT5_MYCMR	Glutamate_synthase_[NADPH]_small_chain_(EC_1.4.1.13)		0.0327334	-0.915999	0.566306	-0.358461	0.199307	-2.30276	-2.61666	0.0172261	-0.40148	-1.03916	-2.35483	-1.36189	-0.181182	-0.142197	-0.192558	0.219573	-0.737415	-1.45085	-1.01525	-1.91394	0.491982	0.404146	0.0816066	0.32205	0.340871	0.679158	0.104514	-1.38246	0.648268	0.726535	0.946306	0.537885	-0.195956	0.440773	0.504143	0.428457	0	0.330574	0.422506	-1.27581	-0.420063	-0.789834	-1.96586	15	15	15
tr|A0A2Z5YCD2|A0A2Z5YCD2_MYCMR,tr|A0A346F085|A0A346F085_MYCMR,sp|B2HIH4|SYE_MYCMM	tr|A0A2Z5YCD2|A0A2Z5YCD2_MYCMR,tr|A0A346F085|A0A346F085_MYCMR,sp|B2HIH4|SYE_MYCMM	Glutamate--tRNA_ligase_(EC_6.1.1.17)_(Glutamyl-tRNA_synthetase)_(GluRS)		-0.82756	-0.969682	-0.556717	-1.35414	-0.0113396	-2.24887	-4.64886	-0.120473	0.164757	-0.465084	-0.386043	-2.50083	-0.604353	-0.535029	-0.511946	0.181289	-0.151447	0.432013	-0.106162	-0.315415	0	0.212673	0.154986	-0.0684776	0.395721	0.505312	0.430123	0.25083	0.454865	0.334734	0.803403	0.320786	0.615582	0.543576	0.234668	-0.102517	0.193348	0.105023	0.151937	0.332482	-0.105996	-0.328929	0.88957	17	17	7
tr|A0A346EYD8|A0A346EYD8_MYCMR,tr|A0A2Z5YAM4|A0A2Z5YAM4_MYCMR,tr|B2HCZ8|B2HCZ8_MYCMM,tr|A0A100I035|A0A100I035_9MYCO	tr|A0A346EYD8|A0A346EYD8_MYCMR,tr|A0A2Z5YAM4|A0A2Z5YAM4_MYCMR,tr|B2HCZ8|B2HCZ8_MYCMM,tr|A0A100I035|A0A100I035_9MYCO	Glutamine--fructose-6-phosphate_aminotransferase_[isomerizing]_(EC_2.6.1.16)_		-0.760657	-1.52182	-1.83221	-1.26523	-0.325778	-1.21263	-3.89829	0.627519	-0.764241	-0.904502	-0.900135	-2.71519	-0.274902	-0.708361	-0.263499	-0.0658623	0.249469	1.14077	0.165444	0.470276	-0.686107	-0.400911	-0.442737	-0.434952	0	-0.0234933	-0.130899	0.00716293	0.216015	0.180623	0.309782	0.0411631	0.867904	0.384809	0.204449	0.422977	0.512982	0.890909	0.522738	0.330936	0.568313	0.696474	0.742691	15	15	15
tr|A0A2Z5YCW9|A0A2Z5YCW9_MYCMR,tr|A0A124BWC5|A0A124BWC5_9MYCO,sp|B2HIF7|GATA_MYCMM	tr|A0A2Z5YCW9|A0A2Z5YCW9_MYCMR,tr|A0A124BWC5|A0A124BWC5_9MYCO,sp|B2HIF7|GATA_MYCMM	Glutamyl-tRNA(Gln)_amidotransferase_subunit_A_(Glu-ADT_subunit_A)_(EC_6.3.5.7)		-1.10308	-2.14939	-1.04705	-1.19636	0	-1.73246	-4.07272	-0.16251	-1.79041	-0.275036	-1.25786	-1.21008	-0.0908832	0.0918161	-0.577693	-0.242884	-0.573175	-0.226164	-0.51963	-0.164719	0.135105	0.187845	0.233199	0.124511	0.809409	0.849473	0.865651	0.875789	0.647172	0.699128	0.667392	0.791223	0.647207	0.425725	0.522088	0.541752	0.288366	-0.037542	0.1969	-0.224219	0.175685	-0.410066	0.269341	15	15	15
tr|B2HQ77|B2HQ77_MYCMM,tr|A0A2Z5YEE8|A0A2Z5YEE8_MYCMR,tr|A0A100I0U4|A0A100I0U4_9MYCO	tr|B2HQ77|B2HQ77_MYCMM,tr|A0A2Z5YEE8|A0A2Z5YEE8_MYCMR,tr|A0A100I0U4|A0A100I0U4_9MYCO	Glycerol-3-phosphate_acyltransferase_(EC_2.3.1.15)_(Putative_acyltransferase_plsB1)		-0.254916	-0.805139	0	-0.241631	-1.04627	-2.80508	-2.36554	-0.497295	0.143616	-0.259664	0.270923	-1.21062	0.0670193	-0.149372	-0.259296	-0.399199	1.90344	1.41039	1.29527	1.0725	-0.20524	-0.135255	-0.126061	-0.25382	1.10924	1.16365	0.842642	1.34928	-0.0454904	-0.0262965	-0.0763496	-0.159356	0.443873	-0.0559036	0.260438	0.489461	0.479734	0.393085	0.549263	1.73813	1.68074	1.19381	1.53186	21	21	21
tr|A0A2Z5YJ17|A0A2Z5YJ17_MYCMR,sp|B2HNJ0|PLSB_MYCMM,tr|A0A100I5R8|A0A100I5R8_9MYCO	tr|A0A2Z5YJ17|A0A2Z5YJ17_MYCMR,sp|B2HNJ0|PLSB_MYCMM,tr|A0A100I5R8|A0A100I5R8_9MYCO	Glycerol-3-phosphate_acyltransferase_(GPAT)_(EC_2.3.1.15)		-2.608	-2.09379	-2.72571	-2.38931	-1.46602	-2.32045	-2.3537	0.0667391	-0.533625	-0.488046	-0.813363	-0.704476	-0.33585	-0.19995	0.0382376	-0.16373	0.100364	0.00593612	0.158247	0.0105815	-0.775735	-0.598535	-0.686891	-0.726106	0.0518484	0.0678973	0.0840039	-0.00347112	0.00999865	-0.00283555	0.037694	0	0.0774027	0.233703	0.371495	0.373224	0.40369	0.245353	0.228566	0.029461	0.241084	0.209702	-0.0985706	23	23	23
tr|B2HDW7|B2HDW7_MYCMM,tr|A0A2Z5YBC0|A0A2Z5YBC0_MYCMR,tr|A0A117DTE3|A0A117DTE3_9MYCO	tr|B2HDW7|B2HDW7_MYCMM,tr|A0A2Z5YBC0|A0A2Z5YBC0_MYCMR,tr|A0A117DTE3|A0A117DTE3_9MYCO	Glycerol-3-phosphate_dehydrogenase_(EC_1.1.5.3)		-2.35129	-2.6645	-1.88126	-1.33108	-0.73915	-2.46167	-2.03669	-0.595835	-0.526163	-0.735896	-0.62703	-1.48249	-0.879203	-0.764235	-1.06484	-1.03245	0.449219	-0.234501	-0.63435	-0.0247554	-0.0394852	0.00375027	-0.0350079	0	0.667877	0.669455	0.522311	0.804311	0.554704	0.641272	0.369777	0.429397	0.533844	0.470414	0.471299	0.380469	0.470919	0.452801	0.571375	0.531225	0.299898	0.425141	0.538091	23	23	23
tr|A0A100I1A8|A0A100I1A8_9MYCO,tr|A0A2Z5YCZ5|A0A2Z5YCZ5_MYCMR,tr|B2HII7|B2HII7_MYCMM	tr|A0A100I1A8|A0A100I1A8_9MYCO,tr|A0A2Z5YCZ5|A0A2Z5YCZ5_MYCMR,tr|B2HII7|B2HII7_MYCMM	Glycerol-3-phosphate_dehydrogenase_[NAD(P)+]_(EC_1.1.1.94)_(NAD(P)H-dependent_glycerol-3-phosphate_dehydrogenase)		-1.30002	-0.75799	-0.796927	-0.950808	-0.1773	-0.181303	-3.37939	-0.389515	-1.25287	-0.96902	-0.657332	0.405178	-2.29972	-1.82436	-1.93427	-1.9523	-0.674884	0.51311	0.149609	-0.392271	0.282834	0.70449	0.315479	0.472616	0.457128	0.756147	0.546065	-0.144957	-0.186997	0.250305	-0.144957	0	0.355263	0.537034	-0.234019	0.347259	0.259961	0.00303937	0.366675	1.02633	1.13194	0.564852	0.909247	11	11	11
tr|A0A2Z5YG04|A0A2Z5YG04_MYCMR,tr|B2HSX7|B2HSX7_MYCMM,tr|A0A100I1Q1|A0A100I1Q1_9MYCO	tr|A0A2Z5YG04|A0A2Z5YG04_MYCMR,tr|B2HSX7|B2HSX7_MYCMM,tr|A0A100I1Q1|A0A100I1Q1_9MYCO	Glycine_dehydrogenase_(decarboxylating)_(EC_1.4.4.2)_(Glycine_cleavage_system_P-protein)_(Glycine_decarboxylase)_(Glycine_dehydrogenase_(aminomethyl-transferring))		-0.494039	-2.47521	-0.81641	-3.11046	-0.764006	-1.63419	-3.02053	-0.164689	-1.58949	-0.445105	-1.14487	-2.38445	-0.610863	-0.437616	-1.0528	-0.282061	0.0235734	0.0573539	0.0802098	0.0253837	0.0351915	0.136742	0.132788	0	-0.0129939	0.17016	-0.0987626	0.0637773	0.102508	-0.0168783	0.205839	0.25104	0.27244	0.229011	-0.059396	0.538598	0.435406	0.271158	0.465657	-0.0785816	0.409685	0.0940873	0.344216	21	21	21
tr|A0A2Z5YIH3|A0A2Z5YIH3_MYCMR,tr|A0A117DVH9|A0A117DVH9_9MYCO,tr|B2HLA7|B2HLA7_MYCMM,tr|A0A346F5X9|A0A346F5X9_MYCMR	tr|A0A2Z5YIH3|A0A2Z5YIH3_MYCMR,tr|A0A117DVH9|A0A117DVH9_9MYCO,tr|B2HLA7|B2HLA7_MYCMM,tr|A0A346F5X9|A0A346F5X9_MYCMR	Glycine--tRNA_ligase_(EC_6.1.1.14)_(Glycyl-tRNA_synthetase)_(GlyRS)		-0.613378	-0.677565	-0.440449	-0.358635	-0.456263	-2.74559	-4.32652	-0.824189	-1.42371	-1.03965	-1.37094	-1.47824	-0.727987	-0.635017	-0.776063	-0.358824	-0.0470741	-0.0635956	-0.282759	-0.301155	-0.00364011	0.0990964	0	0.140793	0.188687	0.512919	0.301923	0.374506	0.191253	0.443529	0.318681	0.291957	0.52652	0.390209	0.600772	0.487015	0.471216	0.456892	0.440243	0.740321	0.778219	0.555878	0.767583	22	22	22
tr|A0A2Z5YED6|A0A2Z5YED6_MYCMR,tr|A0A100HZF9|A0A100HZF9_9MYCO,tr|B2HQ85|B2HQ85_MYCMM	tr|A0A2Z5YED6|A0A2Z5YED6_MYCMR,tr|A0A100HZF9|A0A100HZF9_9MYCO,tr|B2HQ85|B2HQ85_MYCMM	Glycogen_operon_protein_GlgX_homolog		0.347699	-0.22499	-0.582884	-1.46039	-0.371013	-1.1173	-3.00502	-0.646055	-2.40358	-1.54125	-1.01578	-3.41986	-0.801456	-0.429974	-0.710355	0.704682	0.0343003	0.0617906	-1.30257	-0.367901	0.282216	0.230416	0.312403	0.187306	0.214772	0.217697	0.660501	1.05098	0.482474	0.567551	0.563987	0.61139	0.567804	-0.108943	0.228584	0.14396	0.157675	-0.201195	0	-0.37855	-0.30931	-0.343885	0.028173	14	14	14
tr|A0A2Z5Y981|A0A2Z5Y981_MYCMR,tr|B2HPW0|B2HPW0_MYCMM,tr|A0A117DZB5|A0A117DZB5_9MYCO,tr|B2HNE3|B2HNE3_MYCMM,tr|A0A100I0N2|A0A100I0N2_9MYCO	tr|A0A2Z5Y981|A0A2Z5Y981_MYCMR,tr|B2HPW0|B2HPW0_MYCMM,tr|A0A117DZB5|A0A117DZB5_9MYCO	Glycolipid_sulfotransferase		-1.41254	-0.597689	-1.6056	-2.10393	-0.145439	-2.08726	-1.96017	0.00343531	-1.50656	-0.62781	-1.22515	-2.81743	-0.952064	-0.710035	-0.708994	-0.902208	-0.38431	-0.710868	-1.02544	-1.43321	0.0572253	0	-0.0892011	0.0714764	0.708739	0.688121	0.517686	0.37751	0.632088	0.626581	0.570546	0.310153	0.722632	0.594891	0.692729	0.561784	0.767671	0.441714	0.742769	-0.223858	0.0935456	0.387878	0.0280525	18	18	16
tr|A0A100I690|A0A100I690_9MYCO,tr|A0A2Z5YAP3|A0A2Z5YAP3_MYCMR,tr|A0A346EYH3|A0A346EYH3_MYCMR,sp|B2HDP0|GUAA_MYCMM	tr|A0A100I690|A0A100I690_9MYCO,tr|A0A2Z5YAP3|A0A2Z5YAP3_MYCMR,tr|A0A346EYH3|A0A346EYH3_MYCMR,sp|B2HDP0|GUAA_MYCMM	GMP_synthase_[glutamine-hydrolyzing]_(EC_6.3.5.2)_(GMP_synthetase)_(Glutamine_amidotransferase)		-1.39186	-0.969447	-0.496887	-1.00924	-0.301887	-1.42767	-2.04761	-2.44776	-0.565337	-0.256927	-3.21006	-0.640664	-0.769054	-1.14742	-0.469121	-0.00905611	-0.30364	1.9477	1.05455	0.247193	0.242863	0.481379	0.436675	0.23279	0.808385	0.506076	0.652043	1.36581	0.518734	0.822439	0.804983	0.562563	0.260535	-0.057908	0.00442175	-0.162089	-0.322045	0	-0.49665	0.026777	0.935146	0.0154037	0.535765	18	18	18
tr|A0A2Z5Y887|A0A2Z5Y887_MYCMR,tr|A0A100IF49|A0A100IF49_9MYCO,tr|B2HKQ9|B2HKQ9_MYCMM	tr|A0A2Z5Y887|A0A2Z5Y887_MYCMR,tr|A0A100IF49|A0A100IF49_9MYCO,tr|B2HKQ9|B2HKQ9_MYCMM	Haloacid_dehalogenase		-1.59271	-1.46958	-1.44234	-0.775916	-1.27643	-1.10142	-1.31203	-1.53698	-0.934923	-2.1126	-0.844055	-1.63782	-1.50411	-1.70245	-1.15331	-1.47805	-0.650204	-1.00996	-1.03469	-1.18335	0	0.710105	0.345106	0.138378	0.623031	0.797244	0.96094	0.479725	0.474606	0.750544	1.02392	0.506786	0.184159	0.114459	0.559739	0.356966	0.435717	0.60486	0.550926	0.244582	0.114972	-0.0192944	0.199818	31	31	31
tr|A0A2Z5YIJ5|A0A2Z5YIJ5_MYCMR,tr|A0A124BUA9|A0A124BUA9_9MYCO,sp|B2HM80|HRCA_MYCMM	tr|A0A2Z5YIJ5|A0A2Z5YIJ5_MYCMR,tr|A0A124BUA9|A0A124BUA9_9MYCO,sp|B2HM80|HRCA_MYCMM	Heat-inducible_transcription_repressor_HrcA		-1.20069	-1.78316	-3.04173	-0.766592	-0.270644	-1.71069	-2.52192	-0.226492	0.683401	-0.693334	-1.52864	-1.28178	-0.0752888	-0.650041	-0.296324	-0.887908	-0.368365	0.17615	-0.497461	-0.731264	-0.0175389	-0.122769	0	-0.132743	1.02524	0.96856	0.7683	0.288928	0.515748	0.57301	0.626273	0.431203	0.518559	0.53128	0.897702	1.09677	0.93518	0.790159	0.965236	0.460018	0.671126	0.974949	0.689548	14	14	14
tr|A0A2Z5YB07|A0A2Z5YB07_MYCMR,tr|A0A346EYI9|A0A346EYI9_MYCMR,tr|B2HDQ7|B2HDQ7_MYCMM	tr|A0A2Z5YB07|A0A2Z5YB07_MYCMR,tr|A0A346EYI9|A0A346EYI9_MYCMR,tr|B2HDQ7|B2HDQ7_MYCMM	Histidine_kinase_(EC_2.7.13.3)		-2.65202	-2.4727	-1.2537	-0.916003	-0.602194	0.0859923	1.9562	-1.65635	-1.05776	0	0.657617	0.133267	-0.549002	-0.307477	-0.770265	-1.99028	0.680548	-0.264756	-0.137675	0.567558	-1.41671	-1.66263	-1.31054	-1.5383	0.0525348	0.0679767	0.189407	0.553489	0.151095	0.19176	0.178696	0.111598	-0.139356	-0.0439922	0.911321	0.522478	0.729571	0.453196	0.504552	-0.152829	-0.0776148	0.449493	0.671	42	42	42
tr|B2HKC0|B2HKC0_MYCMM,tr|A0A2Z5YNN2|A0A2Z5YNN2_MYCMR,tr|A0A100I3J3|A0A100I3J3_9MYCO	tr|B2HKC0|B2HKC0_MYCMM,tr|A0A2Z5YNN2|A0A2Z5YNN2_MYCMR,tr|A0A100I3J3|A0A100I3J3_9MYCO	Histidine_N-alpha-methyltransferase_(EC_2.1.1.44)_(Histidine_trimethyltransferase)		-0.152959	0.61616	0.168896	-0.247976	0	-2.51211	-2.37117	-0.932298	-2.43595	-0.350722	-2.13778	-0.159122	-0.425995	-1.48505	-2.46579	-0.791468	-1.05246	-0.990597	-1.56793	-0.649471	0.0982711	0.395033	-0.000635935	0.0281344	0.417127	0.200549	0.397786	0.846863	0.481111	0.584562	0.374249	0.181019	0.47203	0.445361	0.492449	-0.719564	-0.205412	0.0281139	-0.160271	0.372854	0.109228	0.758573	0.10579	13	13	13
tr|A0A2Z5Y9W2|A0A2Z5Y9W2_MYCMR,tr|A0A100I0X7|A0A100I0X7_9MYCO,tr|B2HRL6|B2HRL6_MYCMM,tr|A0A346EXN6|A0A346EXN6_MYCMR	tr|A0A2Z5Y9W2|A0A2Z5Y9W2_MYCMR,tr|A0A100I0X7|A0A100I0X7_9MYCO,tr|B2HRL6|B2HRL6_MYCMM,tr|A0A346EXN6|A0A346EXN6_MYCMR	Histidine_phosphatase_family_protein		-0.472258	-1.4798	-1.06422	-1.09464	-0.553631	-1.34471	-1.71519	-1.13744	-1.20754	-0.728761	-1.16142	-1.41614	-1.47796	-1.45628	-1.57702	-1.50089	-0.408207	-1.53732	-1.45476	-1.17768	-0.366599	0	0.202208	0.199769	1.01811	0.955226	0.864035	0.639496	0.865842	0.814954	0.768541	0.591396	0.484506	0.528769	0.772096	0.978755	0.672925	0.916333	0.899541	0.147206	0.412841	0.65583	0.134499	6	6	6
tr|A0A2Z5YJU6|A0A2Z5YJU6_MYCMR,tr|B2HQL8|B2HQL8_MYCMM,tr|A0A100I3X7|A0A100I3X7_9MYCO	tr|A0A2Z5YJU6|A0A2Z5YJU6_MYCMR,tr|B2HQL8|B2HQL8_MYCMM,tr|A0A100I3X7|A0A100I3X7_9MYCO	Homoserine_dehydrogenase_(EC_1.1.1.3)		-1.11187	-1.12359	-1.26273	-1.1474	-1.14008	-0.979229	-1.3859	-0.364198	-2.15285	-1.47743	-2.07746	-0.180488	-0.737842	-0.175497	-0.80507	-1.05892	-1.92492	-0.274879	-0.578681	-1.70601	0.882436	0.869334	0.896847	0.83898	0.716544	0.921708	1.18552	1.39226	0.0995544	0.710565	-0.0540418	0.682474	0.0504359	0.312791	0.288872	0.777701	0.474515	0.0871703	0.609191	0.202824	1.20452	0	0.352004	15	15	15
tr|B2HQ37|B2HQ37_MYCMM,tr|A0A2Z5YE94|A0A2Z5YE94_MYCMR,tr|A0A124BU69|A0A124BU69_9MYCO	tr|B2HQ37|B2HQ37_MYCMM,tr|A0A2Z5YE94|A0A2Z5YE94_MYCMR,tr|A0A124BU69|A0A124BU69_9MYCO	HpcH/HpaI_aldolase/citrate_lyase_family_protein		-0.331928	-0.415688	-0.266663	0	0.0275525	-2.44826	-1.36853	-0.0388713	-1.09448	-0.680011	-1.34464	-1.08292	-1.4724	-1.38347	-1.70097	-1.18178	-1.20248	-1.89479	-1.6646	-1.67125	0.327166	0.415865	0.450856	0.543141	0.645013	0.87973	0.800359	0.900822	1.02379	1.05866	0.999612	0.872327	0.396125	0.654155	0.65717	0.57557	0.639601	0.734417	0.483788	-0.370465	-0.261769	0.269493	-0.0739851	13	13	13
tr|A0A2Z5YAJ1|A0A2Z5YAJ1_MYCMR,tr|B2HD22|B2HD22_MYCMM,tr|A0A100I652|A0A100I652_9MYCO	tr|A0A2Z5YAJ1|A0A2Z5YAJ1_MYCMR,tr|B2HD22|B2HD22_MYCMM,tr|A0A100I652|A0A100I652_9MYCO	Inosine-5'-monophosphate_dehydrogenase_(IMP_dehydrogenase)_(IMPD)_(IMPDH)_(EC_1.1.1.205)		-0.740123	-1.08099	-0.842257	-1.23015	-0.404101	-2.53663	-4.15212	-0.497082	-0.595533	-0.300218	-0.60499	-1.29314	0.168712	0	-0.596173	0.474821	0.918965	-0.117361	0.20256	0.447592	-0.428504	-0.430198	-0.488099	-0.74528	0.208071	-0.218408	-0.199777	-0.143131	0.584084	0.595941	0.416293	0.466504	0.683295	0.688667	0.987849	0.909238	0.911444	0.740031	0.823633	0.701539	0.673109	1.08249	0.682321	25	25	25
tr|A0A2Z5Y7K4|A0A2Z5Y7K4_MYCMR,tr|A0A100I9T1|A0A100I9T1_9MYCO,tr|B2HIB0|B2HIB0_MYCMM	tr|A0A2Z5Y7K4|A0A2Z5Y7K4_MYCMR,tr|A0A100I9T1|A0A100I9T1_9MYCO,tr|B2HIB0|B2HIB0_MYCMM	Inositol-3-phosphate_synthase_(EC_5.5.1.4)_(Myo-inositol-1-phosphate_synthase)		0.309601	0.370975	0.482709	0.291708	-0.243331	-0.942463	-1.36739	0.0403103	-1.79673	-0.970657	-1.69328	-2.4471	-1.95137	-1.50294	-1.58277	-1.58623	-1.27807	-1.6337	-1.52691	-1.53718	0.830066	0.891764	0.910388	0.872821	0.808708	0.734648	0.543542	0.326012	0.362084	0.547382	0.408858	0.404603	0.0526539	-0.105285	0.0908969	-0.0475463	-0.0143555	0.0683861	0	-0.146642	-0.137356	-0.128722	0.0289835	16	16	16
tr|B2HS42|B2HS42_MYCMM,tr|A0A2Z5YKK3|A0A2Z5YKK3_MYCMR,tr|A0A117DYX2|A0A117DYX2_9MYCO	tr|B2HS42|B2HS42_MYCMM,tr|A0A2Z5YKK3|A0A2Z5YKK3_MYCMR,tr|A0A117DYX2|A0A117DYX2_9MYCO	Iron-sulfur_cluster_carrier_protein		-0.949147	-1.00526	-1.05748	-0.539021	-0.246992	0.299441	-2.01191	-0.590876	-1.06573	-0.399441	-0.993478	-0.360915	-0.161804	-0.130932	-0.801352	-0.261935	0.288836	-0.34678	-1.1777	-0.211032	-0.0498013	0	-0.197245	-0.0040802	1.29227	1.21017	1.14588	0.296634	1.39883	1.17274	1.15561	0.725746	1.32991	1.15985	1.87374	1.37842	1.46856	1.3778	1.53839	0.721192	0.636435	1.68589	0.919393	12	12	12
tr|A0A2Z5Y7T8|A0A2Z5Y7T8_MYCMR,tr|B2HJF9|B2HJF9_MYCMM,tr|A0A100I6F2|A0A100I6F2_9MYCO	tr|A0A2Z5Y7T8|A0A2Z5Y7T8_MYCMR,tr|B2HJF9|B2HJF9_MYCMM,tr|A0A100I6F2|A0A100I6F2_9MYCO	Isocitrate_dehydrogenase_[NADP]_(EC_1.1.1.42)_(Oxalosuccinate_decarboxylase)		-0.723505	-1.38614	-0.810902	-1.38832	-0.252629	-3.05569	-4.20898	-1.03744	-0.642505	-0.749964	-0.918651	-1.56475	0.300622	0.149251	-0.0757985	1.09669	0.311125	0.772967	0.522486	-0.208548	-0.324624	-0.133727	0	-0.197909	0.279357	0.214949	0.322235	-0.548359	0.246548	0.0997535	0.226591	0.651356	0.164047	-0.253269	0.283937	0.108834	0.0245657	-0.0846204	0.077555	-0.396726	0.558179	0.118159	0.509885	28	28	28
tr|B2HQ73|B2HQ73_MYCMM,tr|A0A2Z5YE83|A0A2Z5YE83_MYCMR,tr|A0A100HZI3|A0A100HZI3_9MYCO	tr|B2HQ73|B2HQ73_MYCMM,tr|A0A2Z5YE83|A0A2Z5YE83_MYCMR,tr|A0A100HZI3|A0A100HZI3_9MYCO	Ketoacyl_reductase_(Putative_oxidoreductase)_(EC_1.-.-.-)		-2.70208	-2.13727	-1.42599	-1.82387	-0.291374	-0.386757	0	-2.13182	-0.489243	0.0984677	0.648887	0.512752	-0.675844	-0.325114	-0.342487	-0.1084	0.371671	0.970199	-0.503183	0.227944	-0.619713	0.183636	-0.192776	-0.000309544	1.79888	1.72705	1.38842	1.80003	0.223784	0.395315	0.500262	-0.046953	0.750064	-1.45051	0.0158845	0.167284	0.139452	-0.644254	-0.486533	-0.263042	0.385225	1.04636	0.0622347	12	12	12
tr|A0A2Z5YC88|A0A2Z5YC88_MYCMR,tr|B2HIG7|B2HIG7_MYCMM,tr|A0A100ICN9|A0A100ICN9_9MYCO	tr|A0A2Z5YC88|A0A2Z5YC88_MYCMR,tr|B2HIG7|B2HIG7_MYCMM,tr|A0A100ICN9|A0A100ICN9_9MYCO	Ketol-acid_reductoisomerase_(NADP(+))_(KARI)_(EC_1.1.1.86)_(Acetohydroxy-acid_isomeroreductase)_(AHIR)_(Alpha-keto-beta-hydroxylacyl_reductoisomerase)		-0.152041	-0.526467	0	0.0661983	-0.375684	-1.06312	-1.56423	-1.23428	-1.51291	-0.961828	-1.4567	-1.30218	-1.69345	-1.31231	-1.75536	-1.48743	-1.1357	-1.88141	-1.29818	-1.26869	0.900316	0.871511	1.17986	1.20183	0.678231	0.676611	0.480268	0.996092	0.428748	0.765418	0.729824	0.775603	0.431824	0.576539	0.518033	0.424217	0.228058	0.564232	0.133996	-0.655297	-0.67351	0.385457	-0.758816	12	12	12
tr|A0A2Z5YJX3|A0A2Z5YJX3_MYCMR,tr|B2HNJ1|B2HNJ1_MYCMM,tr|A0A100I5W2|A0A100I5W2_9MYCO	tr|A0A2Z5YJX3|A0A2Z5YJX3_MYCMR,tr|B2HNJ1|B2HNJ1_MYCMM,tr|A0A100I5W2|A0A100I5W2_9MYCO	L-3-phosphoserine_phosphatase		-2.06496	-1.50832	-1.84385	-2.80639	-1.00245	-2.16232	-1.77453	-0.539681	-1.13446	-0.870774	-1.03645	-0.922584	-0.666715	-0.454965	-0.513367	-0.611573	0.966246	-0.349316	0.145911	0	-0.637825	-0.48506	-0.503209	-0.446743	0.171477	0.358839	0.563576	0.035002	0.549988	0.387986	0.544323	0.467982	0.624721	0.43661	0.814416	1.04197	0.890241	0.946355	0.82342	0.506887	0.567029	0.632809	0.716081	30	30	30
tr|A0A346EWY7|A0A346EWY7_MYCMR,tr|A0A100I9P9|A0A100I9P9_9MYCO	tr|A0A346EWY7|A0A346EWY7_MYCMR,tr|A0A100I9P9|A0A100I9P9_9MYCO	Lactatate utilization protein A		-1.24193	-1.36886	-1.46617	-1.43788	-0.668916	-1.12413	-2.35227	-0.833205	-0.640907	-0.879885	-0.492893	-0.857833	-0.517683	-0.483037	-0.774035	-0.593136	0.0871546	-0.567075	-0.354793	-0.0708183	-0.123701	0.00610045	0	-0.086789	1.19202	1.31545	1.15503	1.12679	1.28568	1.32992	1.38671	0.974148	1.204	0.829462	1.35927	0.768803	1.13591	0.964409	1.19748	0.716336	0.741836	0.649196	0.751656	26	26	1
tr|A0A2Z5YL56|A0A2Z5YL56_MYCMR,tr|A0A100I6S3|A0A100I6S3_9MYCO,sp|B2HEA6|MSCL_MYCMM	tr|A0A2Z5YL56|A0A2Z5YL56_MYCMR,tr|A0A100I6S3|A0A100I6S3_9MYCO,sp|B2HEA6|MSCL_MYCMM	Large-conductance_mechanosensitive_channel		-1.09004	-1.18451	-1.00765	-1.08853	-0.0352707	-0.90991	-1.37442	-0.137539	-0.302438	0.570814	0.129736	-0.16838	-0.521493	-0.476786	-0.0922807	-0.64785	1.03282	-0.942136	-1.2171	-0.671142	0.283475	0.219416	0.380558	0	0.771498	0.665773	0.877052	-1.44444	1.36788	1.22999	1.35085	1.25907	1.14122	1.0542	1.57652	1.38394	1.2862	1.39075	1.19068	-2.06416	-0.942116	0.40203	-1.05032	5	5	5
tr|B2HSS0|B2HSS0_MYCMM,tr|A0A2Z5YEW0|A0A2Z5YEW0_MYCMR,tr|A0A100I881|A0A100I881_9MYCO	tr|B2HSS0|B2HSS0_MYCMM,tr|A0A2Z5YEW0|A0A2Z5YEW0_MYCMR,tr|A0A100I881|A0A100I881_9MYCO	L-gulono-1,4-lactone_dehydrogenase_(EC_1.1.2.-)		-2.04387	-1.54853	-1.93119	-2.09105	-0.520853	-1.29188	-3.90673	-0.317406	-0.550217	-0.162503	-0.257676	-0.76985	-0.267991	-0.238609	-0.461013	-0.254029	0.222121	0	0.10502	-0.0502364	-0.924771	-0.881626	-0.925343	-0.797291	0.380102	0.192437	0.0487487	0.0854547	0.583681	0.667305	0.453316	0.426931	0.680118	0.486399	0.708488	0.630796	0.641233	0.511585	0.551076	0.684856	0.676568	0.573687	0.491311	23	23	23
tr|B2HSE3|B2HSE3_MYCMM,tr|A0A2Z5YA32|A0A2Z5YA32_MYCMR,tr|A0A346EXV9|A0A346EXV9_MYCMR,tr|A0A100I2W3|A0A100I2W3_9MYCO	tr|B2HSE3|B2HSE3_MYCMM,tr|A0A2Z5YA32|A0A2Z5YA32_MYCMR,tr|A0A346EXV9|A0A346EXV9_MYCMR,tr|A0A100I2W3|A0A100I2W3_9MYCO	Light-repressed_protein_A		-0.352311	-0.28976	0.0557943	-0.432956	0.305913	-1.99474	-2.28504	0	-0.928724	-0.514563	-0.967743	-1.10962	-2.2057	-1.57109	-3.12719	-2.08812	-0.0352945	-0.718217	-0.39738	-0.287988	-0.27204	-0.202049	-0.00618908	0.0227254	0.544822	0.38698	0.459656	0.37499	1.03238	0.869107	0.929471	0.706949	0.070213	0.301838	1.08555	0.36059	0.303928	0.716352	0.177402	0.243671	0.0892199	0.748516	-0.116339	11	11	11
tr|B2HD57|B2HD57_MYCMM,tr|A0A346F362|A0A346F362_MYCMR,tr|A0A100I2U5|A0A100I2U5_9MYCO	tr|B2HD57|B2HD57_MYCMM,tr|A0A346F362|A0A346F362_MYCMR,tr|A0A100I2U5|A0A100I2U5_9MYCO	L-lactate dehydrogenase		-2.38333	-2.26223	-1.9847	-2.15555	-1.13629	-0.749129	-1.5238	-1.29948	-0.0976746	0.0132043	0.28941	-0.553414	0.199303	0	-0.115073	0.180759	0.669645	0.719528	0.841941	0.735909	-1.71195	-1.68193	-1.81378	-1.83583	-0.307905	-0.385251	-0.406168	-0.0562747	0.0637584	0.0689108	-0.111969	-0.164798	0.447337	0.0630736	0.0468635	0.185348	0.251847	0.246694	0.0463675	0.648541	0.455919	0.0859241	0.411328	24	24	1
tr|A0A2Z5YL93|A0A2Z5YL93_MYCMR,tr|B2HS62|B2HS62_MYCMM,tr|A0A117DX64|A0A117DX64_9MYCO	tr|A0A2Z5YL93|A0A2Z5YL93_MYCMR,tr|B2HS62|B2HS62_MYCMM,tr|A0A117DX64|A0A117DX64_9MYCO	Long-chain-acyl-CoA_synthetase		-2.74109	-1.55482	-3.13011	-2.88581	-0.696489	-0.741762	-3.1993	-0.373847	-0.310417	-0.015792	-0.221581	-0.770943	-0.103629	-0.112998	-0.167191	-0.138631	0.0493767	0.0716708	0.101362	0.19048	-0.441467	-0.150591	-0.324453	-0.0805917	0.257255	0.189292	0.0641977	0.141621	0.00439231	0.0271142	-0.0370693	0	0.275111	0.0337018	0.0831925	0.186324	0.0625599	0.156883	0.192522	0.638345	0.463809	0.410527	0.484965	21	21	21
tr|A0A2Z5YCV1|A0A2Z5YCV1_MYCMR,tr|A0A346F0C9|A0A346F0C9_MYCMR,sp|B2HIM0|FAA28_MYCMM	tr|A0A2Z5YCV1|A0A2Z5YCV1_MYCMR,tr|A0A346F0C9|A0A346F0C9_MYCMR	Long-chain-fatty-acid--AMP_ligase_FadD28		-0.744895	-0.980993	-0.536323	-1.05985	-0.704116	-2.34329	-1.77244	0.16795	-1.30212	-1.10895	-1.73381	-1.35785	-0.00350393	0.0889689	-0.0775175	0.115794	-0.28674	-1.6518	-1.18746	-1.22416	0	0.110102	0.127046	0.164829	0.884959	0.669366	0.821653	-0.0887114	0.807663	0.701258	0.836238	0.999729	0.680602	0.376368	1.24068	1.4914	1.29223	0.924969	1.26781	-1.19745	-0.511638	0.797911	-0.864646	19	18	12
tr|A0A2Z5YEA0|A0A2Z5YEA0_MYCMR	tr|A0A2Z5YEA0|A0A2Z5YEA0_MYCMR	Long-chain-fatty-acid--AMP_ligase_FadD28_(EC_6.2.1.-)_(Putative_fatty-acid--CoA_ligase_fadD25)		-1.49316	-1.06426	-1.42013	-1.41144	-0.0322876	-1.50001	-2.89551	-0.164956	-1.11464	-1.18287	-1.00192	-1.5856	-0.974063	-1.12711	-1.6392	-0.744926	-0.521448	-0.944792	-0.810313	-0.86667	0.10004	0.147241	0.0589	0	0.465558	0.616759	0.547492	-0.0609729	0.699563	0.596169	0.69228	0.431846	1.15464	0.573429	1.10262	1.05466	0.924481	0.937156	0.979946	0.10396	0.143726	0.543633	0.563078	27	27	1
tr|A0A2Z5YC91|A0A2Z5YC91_MYCMR,sp|B2HIL4|FAA29_MYCMM,tr|A0A100I1C7|A0A100I1C7_9MYCO	tr|A0A2Z5YC91|A0A2Z5YC91_MYCMR,sp|B2HIL4|FAA29_MYCMM,tr|A0A100I1C7|A0A100I1C7_9MYCO	Long-chain-fatty-acid--AMP_ligase_FadD29		-1.01391	-0.571819	-0.491793	-0.751384	-0.553028	-1.6743	-1.44974	-0.678895	-1.65441	-0.778522	-1.62994	-1.82682	-1.50963	-1.59548	-2.47682	-1.44599	-1.20989	-2.29923	-1.41453	-1.37203	0.0197822	0.0262107	0.0361718	0.0837364	0.360705	0.352025	0.232863	0.0281456	0.225999	0.282401	0.244319	0.219181	0.363387	0.246889	0.293836	0.192592	0.171429	0.366479	0.223234	0	-0.119143	0.108317	0.181817	22	22	1
tr|A0A2Z5YPN8|A0A2Z5YPN8_MYCMR,tr|A0A100I0I7|A0A100I0I7_9MYCO,sp|B2HMK0|FAA32_MYCMM	tr|A0A2Z5YPN8|A0A2Z5YPN8_MYCMR,tr|A0A100I0I7|A0A100I0I7_9MYCO,sp|B2HMK0|FAA32_MYCMM	Long-chain-fatty-acid--AMP_ligase_FadD32		-0.0620495	0.144677	-0.267547	-0.209491	-0.230928	-2.16118	-1.62572	-0.298676	-1.15718	-1.00705	-1.25186	-1.6859	-1.08089	-1.20514	-1.7877	-0.927108	-0.470698	-1.39618	-1.05243	-1.13933	0.838993	0.996455	0.908908	0.993594	0.985596	1.0118	0.890228	0.212909	0.888294	1.0097	0.849381	0.769821	1.15396	0.615431	0.906705	1.14508	0.956986	1.04915	0.894733	0	-0.0924586	0.489126	-0.117905	30	30	30
tr|A0A2Z5YHL1|A0A2Z5YHL1_MYCMR,tr|A0A346F4I0|A0A346F4I0_MYCMR,sp|B2HGV4|FAC15_MYCMM,tr|A0A100I7H5|A0A100I7H5_9MYCO	tr|A0A2Z5YHL1|A0A2Z5YHL1_MYCMR,tr|A0A346F4I0|A0A346F4I0_MYCMR,sp|B2HGV4|FAC15_MYCMM,tr|A0A100I7H5|A0A100I7H5_9MYCO	Long-chain-fatty-acid--CoA_ligase_(Long-chain-fatty-acid--CoA_ligase_FadD15)_(EC_6.2.1.3)		-1.74271	-1.79859	-1.76651	-1.70783	-0.691219	-1.33945	-2.68014	-0.611036	-0.549893	-0.247671	-0.18632	-1.03452	-0.500511	-0.616245	-0.885799	-0.518076	0.248167	-0.365431	0.0472717	0	-0.469059	-0.388387	-0.534087	-0.546408	0.871158	0.979733	0.856258	0.453759	1.02329	0.933643	1.02948	0.839553	1.17122	0.828813	0.982023	1.14199	0.832667	1.02812	1.05996	0.160004	0.637503	1.10947	0.594094	30	30	26
tr|A0A2Z5YLB1|A0A2Z5YLB1_MYCMR,tr|A0A100I7R0|A0A100I7R0_9MYCO,tr|B2HEC2|B2HEC2_MYCMM	tr|A0A2Z5YLB1|A0A2Z5YLB1_MYCMR,tr|A0A100I7R0|A0A100I7R0_9MYCO,tr|B2HEC2|B2HEC2_MYCMM	Magnesium_chelatase		-2.04762	-2.17861	-2.11322	-2.06813	-2.01038	-1.7948	-1.70491	0.202497	-1.01666	-0.838792	-2.05821	-1.44282	-0.452792	-0.497513	0.00230884	-0.392944	0.629095	0.577434	0.477566	0.350754	-0.66903	-0.625316	-0.388689	-0.650816	0.076857	0.0422018	-0.00348698	0.0969012	0.193118	-0.266134	-0.23147	0	0.41132	0.289904	0.249064	0.449991	0.418053	0.247978	0.379894	0.607257	0.888348	0.538637	0.653112	17	17	17
tr|A0A2Z5YAY9|A0A2Z5YAY9_MYCMR,tr|A0A100ICG1|A0A100ICG1_9MYCO	tr|A0A2Z5YAY9|A0A2Z5YAY9_MYCMR,tr|A0A100ICG1|A0A100ICG1_9MYCO	Malonyl-[acyl-carrier_protein]_O-methyltransferase_(EC_2.1.1.197)_(Putative_methyltransferase)		-1.67597	-1.32206	-0.896666	-2.27965	-0.167313	-1.31469	-3.01279	-0.566748	-0.359656	-0.377402	-0.492611	-0.589713	0.297903	0.0493499	0.0607195	0.31184	1.09565	1.74596	1.10707	1.14399	-0.60894	-0.323898	-0.463105	-0.547218	-0.101054	0.0825125	-0.0069834	-0.242426	0.0858708	0	-0.0442418	-0.0169783	0.406674	0.114443	0.258723	0.556581	0.689935	0.59708	0.766291	1.64701	1.89493	0.458471	1.69908	7	7	1
tr|B2HHR4|B2HHR4_MYCMM,tr|A0A2Z5YH40|A0A2Z5YH40_MYCMR	tr|B2HHR4|B2HHR4_MYCMM,tr|A0A2Z5YH40|A0A2Z5YH40_MYCMR	Malonyl_CoA-acyl_carrier_protein_transacylase		-0.802834	-0.780401	-0.246486	-0.861549	-0.459004	-0.272853	0	-0.314592	-2.50143	-1.13751	-1.12742	0.0900913	-1.64043	-1.64	-1.37622	-2.21832	-1.19716	-2.19498	-1.70877	-2.14384	0.397751	0.578802	0.406772	0.407296	0.635221	0.602427	0.68893	0.297195	0.393	0.463503	0.544353	0.360613	0.478195	0.145534	0.265103	0.552515	0.234692	0.347257	0.234887	-0.5561	-0.190579	0.395904	-0.676953	6	6	1
tr|B2HJE6|B2HJE6_MYCMM,tr|A0A346EVQ0|A0A346EVQ0_MYCMR,tr|A0A2Z5Y7S1|A0A2Z5Y7S1_MYCMR,tr|A0A124BVA8|A0A124BVA8_9MYCO	tr|B2HJE6|B2HJE6_MYCMM,tr|A0A346EVQ0|A0A346EVQ0_MYCMR,tr|A0A2Z5Y7S1|A0A2Z5Y7S1_MYCMR,tr|A0A124BVA8|A0A124BVA8_9MYCO	MarR_family_transcriptional_regulator_(Organic_hydroperoxide_resistance_transcriptional_regulator)		-1.5077	-1.5858	0.0316645	-1.60691	0.118447	-0.925614	-1.53071	-0.890968	-0.992167	-0.631578	-1.12252	-0.72477	-0.95018	-1.33618	-0.404582	-1.14019	-0.204285	0	-0.13456	-0.742312	-0.859484	-0.899408	-0.757342	-0.988261	1.15368	0.762361	1.11294	0.716484	1.30157	1.23451	1.24197	0.974137	0.481545	0.831415	1.33395	0.93643	0.838697	1.09421	1.21457	0.934079	0.738404	1.35516	0.0930808	5	5	5
tr|B2HMU7|B2HMU7_MYCMM,tr|A0A346EWF0|A0A346EWF0_MYCMR,tr|A0A2Z5Y8J1|A0A2Z5Y8J1_MYCMR,tr|A0A100I4G3|A0A100I4G3_9MYCO	tr|B2HMU7|B2HMU7_MYCMM,tr|A0A346EWF0|A0A346EWF0_MYCMR,tr|A0A2Z5Y8J1|A0A2Z5Y8J1_MYCMR,tr|A0A100I4G3|A0A100I4G3_9MYCO	Membrane_protein		-1.94429	-0.770857	-1.88766	-0.224943	0.389852	-0.104743	-1.84439	-1.53927	0.24116	0.434871	0.3859	-0.343925	-0.433262	-0.636468	-0.48796	-0.596197	0.0841886	-2.11966	0.0452171	-1.06601	-0.220616	-0.581095	-0.174504	-0.10331	0.852717	0.783336	0.913831	-0.185727	1.53979	1.30947	1.36026	1.17498	0	0.166078	1.92861	1.09678	1.19974	1.42033	0.883082	-0.173171	0.344883	1.20137	-0.0716399	8	8	8
tr|A0A2Z5Y8T5|A0A2Z5Y8T5_MYCMR,tr|A0A346EWL0|A0A346EWL0_MYCMR,tr|A0A100IC24|A0A100IC24_9MYCO,tr|B2HN02|B2HN02_MYCMM	tr|A0A2Z5Y8T5|A0A2Z5Y8T5_MYCMR,tr|A0A346EWL0|A0A346EWL0_MYCMR,tr|A0A100IC24|A0A100IC24_9MYCO,tr|B2HN02|B2HN02_MYCMM	Membrane_protein		-1.19811	-1.45807	-1.39294	-1.27218	-0.834014	-1.36582	-3.09921	-0.621883	-0.225262	-0.434033	0.195214	-0.827812	0.212858	0.0763557	0.0651288	-0.233107	0.0841259	-0.262918	-0.615041	-0.360385	-0.918664	-0.793866	-0.801792	-0.523896	1.03811	1.1098	0.996948	0.819787	1.6115	1.52289	1.61424	0.927543	0.483939	0.883208	1.18937	0.955507	0.750716	0.794289	1.03709	-0.333922	-0.354482	0.268918	0	19	19	19
tr|A0A2Z5YL38|A0A2Z5YL38_MYCMR,tr|A0A124BWZ3|A0A124BWZ3_9MYCO,tr|B2HT40|B2HT40_MYCMM	tr|A0A2Z5YL38|A0A2Z5YL38_MYCMR,tr|A0A124BWZ3|A0A124BWZ3_9MYCO,tr|B2HT40|B2HT40_MYCMM	Membrane_protein		-1.30207	-1.698	-1.00873	-1.4336	-0.306284	0.144457	-1.89054	-1.15424	-1.46766	-0.897859	-1.74443	-1.30461	-1.40951	-1.53019	-1.68977	-1.44171	-0.267966	-1.67721	-0.946344	-0.646923	0.188719	0.0541065	0	0.256528	0.924427	0.917195	0.690348	0.569948	0.95219	0.888941	0.845893	0.77506	0.420453	0.660026	0.935193	0.511477	0.332803	0.598369	0.211047	-0.267731	0.0912755	0.437058	-0.116806	13	13	13
tr|B2HHL5|B2HHL5_MYCMM,tr|A0A2Z5YH29|A0A2Z5YH29_MYCMR,tr|A0A117DWW4|A0A117DWW4_9MYCO	tr|B2HHL5|B2HHL5_MYCMM,tr|A0A2Z5YH29|A0A2Z5YH29_MYCMR,tr|A0A117DWW4|A0A117DWW4_9MYCO	Membrane_protein		-0.319857	-0.662235	-0.616558	-0.563767	0.548828	-0.438297	-2.32963	-0.962318	-0.404725	0.619821	0.366213	-1.0111	-1.78405	-2.00131	-1.7062	-2.48614	-0.204395	-2.34055	-0.4445	-0.277593	0.52176	0.462423	0.110983	1.10928	1.03159	0.855738	0.540077	1.17983	0.498584	0.313143	0.38816	0.264778	0.682038	-0.115798	0.845817	0	0.588998	0.487857	0.411716	-0.298139	-0.599795	0.677277	-1.22607	8	8	8
tr|B2HKB1|B2HKB1_MYCMM,tr|A0A2Z5YNA1|A0A2Z5YNA1_MYCMR,tr|A0A100I095|A0A100I095_9MYCO	tr|B2HKB1|B2HKB1_MYCMM,tr|A0A2Z5YNA1|A0A2Z5YNA1_MYCMR,tr|A0A100I095|A0A100I095_9MYCO	Membrane_protein		-1.06408	-2.2307	-0.88209	-1.64734	-1.05958	-2.25816	-1.18579	-0.819707	-0.863709	-0.280363	-0.441919	-1.93648	-0.256994	-1.34601	-0.930102	-1.85199	0.174387	0.653843	0.16839	0.630682	-0.206436	-0.222145	-0.148101	-0.278314	0	0.354153	-0.0744837	1.18453	0.782528	0.688609	0.675596	0.432355	0.336691	0.632694	1.20604	0.536075	0.406872	0.102225	0.368304	1.27349	1.27654	1.02078	1.39905	15	15	15
tr|A0A2Z5YA54|A0A2Z5YA54_MYCMR,tr|B2HSH6|B2HSH6_MYCMM,tr|A0A100I2Z9|A0A100I2Z9_9MYCO	tr|A0A2Z5YA54|A0A2Z5YA54_MYCMR,tr|B2HSH6|B2HSH6_MYCMM,tr|A0A100I2Z9|A0A100I2Z9_9MYCO	Methoxy_mycolic_acid_synthase_MmaA3		-2.40069	-1.02909	-1.226	-1.79219	-0.108799	-3.39607	-1.18779	-0.136921	-0.699565	-0.452913	-0.054009	-0.843145	-0.246838	-0.744001	-0.244203	-0.503644	-0.135133	0.822628	0.0847283	-0.707748	0.346577	0.760274	0.488004	0.724371	0.425643	0.598037	0.356528	0.544169	0	-0.019857	-0.14367	-0.197221	0.909888	1.02026	0.383652	0.511668	0.426703	0.629286	0.423734	1.38834	1.29701	1.23244	1.81706	14	14	13
tr|A0A2Z5YE68|A0A2Z5YE68_MYCMR,tr|A0A346F1U0|A0A346F1U0_MYCMR,tr|A0A100ICU9|A0A100ICU9_9MYCO	tr|A0A2Z5YE68|A0A2Z5YE68_MYCMR,tr|A0A346F1U0|A0A346F1U0_MYCMR,tr|A0A100ICU9|A0A100ICU9_9MYCO	Modulator_of_FtsH_protease_HflK		-1.95951	-1.42341	-1.85929	-1.18782	-0.613119	-1.30749	-4.65622	-0.57248	-0.287145	-0.0232559	0.124022	-0.642003	-0.293723	-0.561896	-0.235804	-0.529315	1.15823	0	0.0510678	0.427874	-0.370073	-0.294891	-0.300276	-0.325738	0.399024	0.378997	0.397079	0.0879131	0.48405	0.395563	0.317366	0.353749	0.65134	0.31472	0.718907	0.664658	0.550126	0.716191	0.460444	-0.0775924	0.114649	0.597993	-0.0774215	16	16	1
tr|A0A2Z5YM67|A0A2Z5YM67_MYCMR,tr|A0A100I6M5|A0A100I6M5_9MYCO,tr|B2HEA1|B2HEA1_MYCMM	tr|A0A2Z5YM67|A0A2Z5YM67_MYCMR,tr|A0A100I6M5|A0A100I6M5_9MYCO,tr|B2HEA1|B2HEA1_MYCMM	Molybdopterin_molybdenumtransferase_(EC_2.10.1.1)		-1.5451	-1.3952	-1.45874	-1.09796	-0.785342	-0.641833	-2.41272	-2.30225	-1.13244	-0.721371	-3.17909	-1.90006	-0.620457	-0.727023	-0.885438	-0.911313	0.474766	0.0951861	0	0.270327	-0.739275	-0.806978	-0.847054	-0.778567	0.251986	0.16894	0.0525145	0.043886	0.317731	0.108307	0.132855	0.307325	0.351788	0.343938	0.148151	0.295467	0.31588	0.227839	0.138747	-0.362659	0.0707468	0.384543	0.421401	14	14	14
tr|B2HHU8|B2HHU8_MYCMM,tr|A0A346F9C7|A0A346F9C7_MYCMR,tr|A0A2Z5YM38|A0A2Z5YM38_MYCMR,tr|A0A100I127|A0A100I127_9MYCO	tr|B2HHU8|B2HHU8_MYCMM,tr|A0A346F9C7|A0A346F9C7_MYCMR,tr|A0A2Z5YM38|A0A2Z5YM38_MYCMR,tr|A0A100I127|A0A100I127_9MYCO	Monooxygenase		0	-0.586181	-0.480473	0.17248	-0.16842	0.867289	-3.77637	0.846679	-0.68314	-0.339164	-0.248395	-0.530246	-1.16385	-1.04393	-0.812909	-0.065934	0.0525904	-2.95585	-0.711789	-1.27838	0.213262	0.0632643	0.637957	0.359547	0.792033	1.26618	1.6685	-0.0349046	0.680556	0.802306	0.696892	0.364717	0.60794	-0.0987272	0.0932329	0.782037	0.814467	0.0721617	0.59853	-0.866941	-0.573848	-0.0907104	-0.529332	13	13	13
tr|A0A346F779|A0A346F779_MYCMR,tr|A0A2Z5YL52|A0A2Z5YL52_MYCMR,tr|B2HRH1|B2HRH1_MYCMM,tr|A0A100I3R3|A0A100I3R3_9MYCO	tr|A0A346F779|A0A346F779_MYCMR,tr|A0A2Z5YL52|A0A2Z5YL52_MYCMR,tr|B2HRH1|B2HRH1_MYCMM,tr|A0A100I3R3|A0A100I3R3_9MYCO	Multifunctional_2-oxoglutarate_metabolism_enzyme		-1.57596	-1.44961	-1.39776	-1.60823	-1.04276	-1.8372	-4.85653	-0.706049	-0.37996	-0.443039	-0.575687	-1.23566	-0.288112	-0.180118	-0.167619	0.15955	0.490992	0.512547	0.528034	0.434016	0.103234	0.0810946	0.231502	0.268973	0.13298	0.205836	0.223893	-0.119762	0.00418145	0	0.00195986	-0.257092	-0.323568	-0.250415	-0.0191549	0.245001	0.11348	-0.214869	0.17443	0.0490347	0.219003	0.193806	0.499936	51	51	50
tr|A0A2Z5YK62|A0A2Z5YK62_MYCMR,sp|B2HQK5|ATPFD_MYCMM,tr|A0A117DV09|A0A117DV09_9MYCO	tr|A0A2Z5YK62|A0A2Z5YK62_MYCMR,sp|B2HQK5|ATPFD_MYCMM,tr|A0A117DV09|A0A117DV09_9MYCO	Multifunctional_fusion_protein_[Includes:_ATP_synthase_subunits_b_delta		-1.90899	-1.91668	-1.79889	-1.85455	-0.494538	-0.765571	-2.20327	-0.472155	-0.725687	-0.406104	-0.302196	-1.02871	-1.11205	-1.13419	-1.11454	-1.70178	0.446119	-0.982041	0	0.101506	-0.033648	-0.0186634	-0.00577428	-0.113038	0.990275	0.963352	0.815602	0.927751	0.924429	0.941531	0.955553	0.686127	0.552492	0.602425	1.01309	0.730533	0.953236	0.853657	0.971217	0.458361	0.404756	0.737857	0.348742	24	24	24
tr|A0A2Z5YJX7|A0A2Z5YJX7_MYCMR,tr|B2HRA8|B2HRA8_MYCMM,tr|A0A117DV33|A0A117DV33_9MYCO	tr|A0A2Z5YJX7|A0A2Z5YJX7_MYCMR,tr|B2HRA8|B2HRA8_MYCMM,tr|A0A117DV33|A0A117DV33_9MYCO	Multifunctional_fusion_protein_[Includes:_Sulfate_adenylyltransferase_subunit_1_(EC_2.7.7.4)		-0.945457	-0.453877	-0.405393	0.0438035	-0.782486	-0.879131	-0.510715	-0.287007	-1.42399	-0.707408	-0.85834	-2.31573	-1.2911	-1.49765	-0.940171	-1.47998	-1.70867	-1.15332	-0.41765	-1.27177	1.4121	0.979123	1.11016	1.06031	0.997165	1.34546	1.02619	0.324503	0.84071	0.815686	0.951586	0.680177	0.321792	1.03363	0.458422	1.09105	0.798194	0.544272	0.955077	-0.443243	0	0.649502	-0.550704	17	17	17
tr|A0A2Z5YF81|A0A2Z5YF81_MYCMR,tr|B2HR26|B2HR26_MYCMM,tr|A0A100I813|A0A100I813_9MYCO	tr|A0A2Z5YF81|A0A2Z5YF81_MYCMR,tr|B2HR26|B2HR26_MYCMM,tr|A0A100I813|A0A100I813_9MYCO	N-acetyl-gamma-glutamyl-phosphate_reductase_(AGPR)_(EC_1.2.1.38)_(N-acetyl-glutamate_semialdehyde_dehydrogenase)_(NAGSA_dehydrogenase)		-0.625601	0.0790443	-0.810908	-0.746433	-0.393342	-1.97545	-3.36972	-0.633134	-0.244021	-0.312383	-0.362224	-1.07946	-0.814532	-0.281605	0.00926178	0.27402	0.0287053	1.10791	0.693494	0.88201	-0.532862	-0.124312	-0.651386	-0.476391	0.01248	-0.282954	-0.515356	-0.0063022	1.02604	1.03252	0.78344	0.739521	0.0620137	0.239854	0.61332	0.490521	0.218518	0.626413	0	2.64277	1.47672	1.19533	-1.87828	10	10	10
tr|B2HNT0|B2HNT0_MYCMM,tr|A0A2Z5YP32|A0A2Z5YP32_MYCMR,tr|A0A100I474|A0A100I474_9MYCO	tr|B2HNT0|B2HNT0_MYCMM,tr|A0A2Z5YP32|A0A2Z5YP32_MYCMR,tr|A0A100I474|A0A100I474_9MYCO	N-acetylmuramoyl-L-alanine_amidase_CwlM		-1.61628	-1.28452	-1.28129	-1.35004	-0.455003	-1.84667	-1.87084	-0.012868	-2.02112	-0.923429	-1.39224	-0.245925	-1.00179	-0.759268	-1.36183	-0.750805	0.35224	-0.0747797	-0.018939	0.0500651	-0.125153	-0.286041	-0.284602	0	0.7943	0.922889	0.740275	0.576278	0.902934	0.584716	0.669892	0.766512	0.952338	1.03794	0.926026	1.26736	1.10154	0.950482	1.03941	0.934386	0.990616	1.00249	0.921558	13	13	13
tr|B2HLU7|B2HLU7_MYCMM,tr|A0A2Z5Y8C8|A0A2Z5Y8C8_MYCMR,tr|A0A100IG63|A0A100IG63_9MYCO	tr|B2HLU7|B2HLU7_MYCMM,tr|A0A2Z5Y8C8|A0A2Z5Y8C8_MYCMR,tr|A0A100IG63|A0A100IG63_9MYCO	NAD(P)_transhydrogenase_subunit_beta_(EC_7.1.1.1)_(Nicotinamide_nucleotide_transhydrogenase_subunit_beta)		-1.29016	-1.40303	-1.82692	-3.42178	-0.386476	-0.821955	-3.78443	-0.983753	-0.546624	-0.32938	-0.363532	-0.658158	-0.440865	-0.437842	-0.874611	-0.613038	0.397034	-0.153171	0	-0.298126	0.0649236	0.161996	-0.319414	-0.122157	0.457579	0.426844	0.473787	0.124772	0.410856	0.244566	0.210519	0.381803	0.937162	0.74936	0.227023	0.615559	0.711	0.489835	0.6795	-0.039558	0.170159	0.351663	0.0854892	11	11	11
tr|A0A346F5E8|A0A346F5E8_MYCMR,tr|B2HJW4|B2HJW4_MYCMM,tr|A0A2Z5YHZ6|A0A2Z5YHZ6_MYCMR	tr|A0A346F5E8|A0A346F5E8_MYCMR,tr|B2HJW4|B2HJW4_MYCMM,tr|A0A2Z5YHZ6|A0A2Z5YHZ6_MYCMR	NAD(P)H_nitroreductase		0.31367	-0.168519	0.182785	0.444208	0.14764	-1.98788	-0.78581	1.08134	-1.71494	0.480068	-4.24188	-0.541968	-0.836636	-0.478087	-2.24125	-1.06584	0.79692	-0.261403	-0.864009	-0.177524	-0.217413	-0.125056	0	0.00876755	-0.0237521	0.129447	0.305013	-0.224762	0.297355	0.590822	0.290478	1.08109	0.377646	0.0103129	0.378862	-0.488777	-0.529925	0.487707	-0.50871	1.01443	0.327955	-0.085421	1.22199	11	11	10
tr|A0A2Z5YBS9|A0A2Z5YBS9_MYCMR,tr|B2HFH4|B2HFH4_MYCMM,tr|A0A100I9L6|A0A100I9L6_9MYCO	tr|A0A2Z5YBS9|A0A2Z5YBS9_MYCMR,tr|B2HFH4|B2HFH4_MYCMM,tr|A0A100I9L6|A0A100I9L6_9MYCO	NAD-binding_protein_of_Kef-type_K+_transporter_(Voltage-gated_potassium_channel_Kch)		-3.91234	-1.43852	-1.45943	-1.19376	-0.641094	-0.29527	-3.3368	-1.42861	-0.41648	0.109983	-0.0622162	-0.467137	0.204199	0.129778	-0.539105	-0.0382837	0.920064	-0.302113	0.718421	0.420821	-0.556423	-0.469384	-0.540701	-0.526179	0.0179414	-0.0766243	0.0925398	-0.136924	0.38658	0.054554	0.0998905	0.44109	0.657403	0.311513	0.57165	0.661164	0.594691	0.791241	0.514511	-0.0286912	0.455169	0.878311	0	11	11	11
tr|B2HQ16|B2HQ16_MYCMM,tr|A0A2Z5YE76|A0A2Z5YE76_MYCMR,tr|A0A100IDP0|A0A100IDP0_9MYCO	tr|B2HQ16|B2HQ16_MYCMM,tr|A0A2Z5YE76|A0A2Z5YE76_MYCMR,tr|A0A100IDP0|A0A100IDP0_9MYCO	NAD-dependent_epimerase_(UDP-glucose_4-epimerase)_(EC_5.1.3.2)		-0.105335	-0.0438196	-0.428984	0.641972	0.0595374	-2.91425	-2.72815	0.23934	0	-0.665198	-0.474003	-0.234567	-1.12394	-1.17257	-0.743325	-0.817596	-0.890836	-0.720678	-1.09479	-1.04507	0.551802	-0.0560738	-0.201894	0.4589	1.28111	1.15479	1.13402	1.16012	1.27233	1.48541	1.08405	1.06276	0.454963	0.867975	1.05215	0.522354	0.665426	0.664636	0.525709	-0.560281	-0.812111	0.283874	-0.598771	7	7	7
tr|A0A2Z5YIL7|A0A2Z5YIL7_MYCMR,tr|B2HNI6|B2HNI6_MYCMM,tr|A0A117DVP2|A0A117DVP2_9MYCO	tr|A0A2Z5YIL7|A0A2Z5YIL7_MYCMR,tr|B2HNI6|B2HNI6_MYCMM,tr|A0A117DVP2|A0A117DVP2_9MYCO	NAD-glutamate_dehydrogenase		-1.09217	-1.02066	-0.543107	-0.668821	0	-3.16714	-4.29779	-0.124682	-0.547401	-0.814586	-1.20988	-0.759307	-0.820208	-0.835893	-0.88251	-0.896731	-0.536931	-0.109849	-0.53936	-0.195877	-0.159773	0.147934	-0.0456672	0.140183	0.515466	0.574326	0.572613	0.924299	0.483352	0.371382	0.61661	0.610489	0.438294	0.43807	0.198893	0.300929	0.383793	0.16287	0.118315	0.0929638	0.100087	0.436044	0.18981	57	57	57
tr|B2HSZ6|B2HSZ6_MYCMM,tr|A0A2Z5YFA1|A0A2Z5YFA1_MYCMR,tr|A0A100I1P0|A0A100I1P0_9MYCO	tr|B2HSZ6|B2HSZ6_MYCMM,tr|A0A2Z5YFA1|A0A2Z5YFA1_MYCMR,tr|A0A100I1P0|A0A100I1P0_9MYCO	NADH_dehydrogenase_(NADH_dehydrogenase-like_protein)_(EC_1.6.99.-)		-0.605675	-0.58123	-0.893819	-0.726473	-0.649475	-0.91049	-4.01896	-0.0172205	-0.911593	-0.997293	-1.18796	-1.46236	-1.19215	-1.26359	-1.2702	-1.55132	0	-1.13738	-0.588433	-0.370091	0.532971	0.52073	0.495048	0.534025	0.831369	0.931199	0.861712	0.583975	0.761835	0.853505	0.881549	0.696566	0.335728	0.316753	0.609938	0.676359	0.629414	0.482131	0.514884	0.051427	-0.106462	0.330517	-0.132079	21	21	21
tr|A0A2Z5Y9I1|A0A2Z5Y9I1_MYCMR	tr|A0A2Z5Y9I1|A0A2Z5Y9I1_MYCMR	NADH_dehydrogenase_NdhA		-2.12846	-2.42135	-1.56796	-2.43027	-0.607231	-1.5163	-3.84688	-1.11853	-0.173944	-0.0407056	0.104273	-0.458873	0.0943952	-0.10026	-0.0756976	-0.214252	0.758802	0.343046	0.0330686	0.548117	-0.765746	-0.774062	-0.690395	-0.82475	0.0157598	0.0113635	0.0397284	-0.361482	0.0496348	0.0868695	0	-0.0277262	0.187764	-0.345431	0.269888	0.114183	0.20654	0.153437	0.0419815	0.36887	0.285067	0.370538	0.238196	13	13	1
tr|A0A2Z5YGU0|A0A2Z5YGU0_MYCMR,tr|B2HEX1|B2HEX1_MYCMM,tr|A0A124BWJ4|A0A124BWJ4_9MYCO	tr|A0A2Z5YGU0|A0A2Z5YGU0_MYCMR,tr|B2HEX1|B2HEX1_MYCMM,tr|A0A124BWJ4|A0A124BWJ4_9MYCO	NADPH:quinone reductase		-0.960888	-0.266495	-1.08394	-0.887941	-0.643013	0.0714124	-3.40376	-1.13937	-0.34767	0.131227	0	-0.00579904	-0.519046	-0.487335	-0.93939	-0.645923	-0.536161	-2.97398	-0.0645745	-2.03947	-0.0175916	0.151389	0.222847	0.159541	0.570548	0.157815	0.160526	1.32666	0.371049	0.618975	0.514822	0.165568	0.835662	0.453236	0.553219	0.412612	0.34757	0.570154	0.0934061	-0.611359	-2.27531	0.202874	-0.158868	8	8	8
tr|A0A2Z5YFW5|A0A2Z5YFW5_MYCMR,tr|B2HDZ5|B2HDZ5_MYCMM	tr|A0A2Z5YFW5|A0A2Z5YFW5_MYCMR,tr|B2HDZ5|B2HDZ5_MYCMM	Nitrate_ABC_transporter_substrate-binding_protein		-1.65872	-0.101132	-0.810674	-3.01958	-0.605163	-2.62208	-2.7684	0.704497	-1.7377	-0.944968	-1.22564	-1.72744	-0.390831	-0.0632748	-0.504173	0.129118	0	-0.408599	-0.482128	-0.320698	-0.55621	-0.387469	-0.324585	-0.34553	0.0259931	0.24902	0.421417	0.157701	0.200824	0.154672	0.230893	0.356625	0.217437	0.596364	0.392088	0.958347	0.684279	0.135968	0.918261	0.415828	0.204144	0.335932	0.637335	14	14	14
tr|B2HHJ7|B2HHJ7_MYCMM,tr|B2HHJ8|B2HHJ8_MYCMM,tr|A0A346F4Q9|A0A346F4Q9_MYCMR,tr|A0A2Z5YGX7|A0A2Z5YGX7_MYCMR,tr|A0A2Z5YGW9|A0A2Z5YGW9_MYCMR,tr|A0A2Z5YH59|A0A2Z5YH59_MYCMR	tr|B2HHJ7|B2HHJ7_MYCMM,tr|B2HHJ8|B2HHJ8_MYCMM,tr|A0A346F4Q9|A0A346F4Q9_MYCMR	Non-ribosomal peptide synthetase		-1.54817	-1.10037	-1.99064	-0.452054	-0.912804	-0.374809	-3.30185	-1.0091	0.415715	-0.507481	-0.913739	0	-0.00263631	-0.0558574	0.481896	0.0929807	-0.710491	-1.25977	-1.49571	-1.43392	-1.26063	-1.18239	-1.16086	-1.74785	0.232917	0.250205	-0.0760113	0.389784	0.655257	0.203312	0.281404	0.144715	0.561279	0.322338	1.30573	0.880337	0.938495	0.229393	0.981058	0.178314	0.0845148	0.557416	0.239009	27	27	2
tr|A0A2Z5YM44|A0A2Z5YM44_MYCMR,tr|B2HH57|B2HH57_MYCMM,tr|A0A100HZM5|A0A100HZM5_9MYCO	tr|A0A2Z5YM44|A0A2Z5YM44_MYCMR,tr|B2HH57|B2HH57_MYCMM,tr|A0A100HZM5|A0A100HZM5_9MYCO	Oligopeptidase_B - PepB		0.216488	0.169692	-0.594386	0	-0.337515	-0.722528	-2.14293	-0.157209	-0.186462	0.0967047	-0.272152	-0.0714178	0.295135	-0.206992	-0.176469	0.658551	0.349723	-0.0219406	-0.169444	-0.881288	-0.579012	-0.290261	-1.38401	-1.61612	-0.381411	-0.0731074	1.16873	0.629379	1.15381	0.210326	1.24709	0.803547	-0.390452	0.686555	2.10658	2.15078	1.15403	0.25534	1.93001	2.51397	1.21533	1.27057	-0.123217	12	12	12
tr|A0A2Z5YF13|A0A2Z5YF13_MYCMR,tr|B2HSP9|B2HSP9_MYCMM,tr|A0A346F2S9|A0A346F2S9_MYCMR,tr|A0A117DXW0|A0A117DXW0_9MYCO,tr|A0A117DWJ6|A0A117DWJ6_9MYCO	tr|A0A2Z5YF13|A0A2Z5YF13_MYCMR,tr|B2HSP9|B2HSP9_MYCMM,tr|A0A346F2S9|A0A346F2S9_MYCMR,tr|A0A117DXW0|A0A117DXW0_9MYCO	Oxidoreductase		-1.67101	-1.72801	-1.70832	-1.09783	-0.333466	-2.25146	-3.3584	-0.771628	-0.301147	-0.159311	0.0698819	-1.06287	-0.71469	-0.719629	-0.401325	-1.10142	-0.0881544	-0.729159	-0.820111	-0.22416	-0.0705948	0.0224978	0	0	0.863039	0.869791	0.71896	0.401801	0.678347	0.624554	0.845957	0.46583	1.1478	1.31709	0.923766	0.680502	0.729383	0.654773	0.695613	0.233626	0.437782	0.299603	0.102694	11	11	11
tr|A0A2Z5YGB0|A0A2Z5YGB0_MYCMR,tr|B2HDB7|B2HDB7_MYCMM,tr|A0A100ICJ8|A0A100ICJ8_9MYCO	tr|A0A2Z5YGB0|A0A2Z5YGB0_MYCMR,tr|B2HDB7|B2HDB7_MYCMM,tr|A0A100ICJ8|A0A100ICJ8_9MYCO	Oxidoreductase		-0.260379	-0.0773171	-1.23572	-0.362212	-0.836457	-4.18117	-2.88201	-0.541523	-0.240301	0.443309	1.41048	0.120807	-0.731939	-0.952387	0.0153696	-0.941651	0.329953	0.212637	0.518567	-1.09263	0.0267255	-0.27964	-0.0694399	0	0.501521	0.302846	0.583255	-1.29183	0.320224	0.194987	0.263629	0.205783	0.540757	0.760964	0.905913	-0.395823	-0.191555	-0.0289591	-0.0653605	0.996585	0.666588	-0.0199088	1.12479	10	10	10
tr|A0A2Z5YMQ1|A0A2Z5YMQ1_MYCMR,tr|B2HJ06|B2HJ06_MYCMM,tr|A0A117DVD5|A0A117DVD5_9MYCO	tr|A0A2Z5YMQ1|A0A2Z5YMQ1_MYCMR,tr|B2HJ06|B2HJ06_MYCMM,tr|A0A117DVD5|A0A117DVD5_9MYCO	Oxidoreductase		-0.301869	-1.23489	-0.133159	-1.85095	-0.826658	-2.85638	-3.82994	0.626359	-0.386463	-0.894816	-1.02443	-1.39126	0	0.0160644	-0.218516	0.795801	0.361251	-0.385699	0.693073	0.275279	0.81735	0.581932	0.643261	0.671767	0.867737	0.837278	0.866132	0.7979	0.0805335	0.296259	0.18589	0.112894	0.341575	0.102111	-0.952262	-0.426335	-0.341881	-0.376369	-0.0380049	0.868057	-0.70492	-0.0274707	-0.0661304	12	12	12
tr|B2HHT3|B2HHT3_MYCMM,tr|A0A346F4Z9|A0A346F4Z9_MYCMR,tr|A0A100IE99|A0A100IE99_9MYCO,tr|A0A2Z5YH64|A0A2Z5YH64_MYCMR	tr|B2HHT3|B2HHT3_MYCMM,tr|A0A346F4Z9|A0A346F4Z9_MYCMR,tr|A0A100IE99|A0A100IE99_9MYCO,tr|A0A2Z5YH64|A0A2Z5YH64_MYCMR	Oxidoreductase		-0.569437	-0.985277	-1.10409	-1.03196	0.0760267	-2.44648	-2.46716	-1.57776	-0.385738	-0.378219	1.89725	1.004	-0.588457	-0.397502	-0.28508	-1.38907	1.0654	0.438176	0.0405319	0.352792	0.838184	0.366767	0.420745	0.658751	1.22999	1.34441	1.14998	1.30301	0.711375	0.950931	1.08629	0	-0.767298	0.184955	0.688983	-0.388674	-0.76402	-0.270907	-0.723543	-0.100658	-1.26582	0.731028	-0.175961	7	7	7
tr|A0A2Z5YGI0|A0A2Z5YGI0_MYCMR	tr|A0A2Z5YGI0|A0A2Z5YGI0_MYCMR	Oxidoreductase		-2.33235	-2.69547	-2.00142	-2.88061	0.0874668	-0.652685	-2.05737	0.0424831	-0.371696	0	0.482619	-0.608659	0.563005	0.317996	0.730211	0.187102	0.205594	0.421602	0.0542507	0.584416	-1.80275	-0.892816	-0.956399	-1.61825	-0.237658	-0.423996	-0.55253	0.706149	-0.013673	0.217232	-0.279734	0.0500363	0.747134	0.147896	-0.275861	-0.12997	0.263027	0.118952	-0.125931	0.070869	0.310542	-0.244889	0.589814	14	14	6
tr|B2HK80|B2HK80_MYCMM,tr|A0A2Z5YN85|A0A2Z5YN85_MYCMR,tr|A0A100I1R4|A0A100I1R4_9MYCO	tr|B2HK80|B2HK80_MYCMM,tr|A0A2Z5YN85|A0A2Z5YN85_MYCMR,tr|A0A100I1R4|A0A100I1R4_9MYCO	Penicillin-binding_protein_(Penicillin-binding_protein_1A)		-0.429989	1.20431	-0.397865	-2.96711	0.216488	-1.10459	-2.24449	-0.802936	0.313148	0.298266	0.251849	-0.15564	0	-0.0876829	-0.10866	-0.729382	0.292685	-1.60863	-0.0904949	-0.378899	-0.348437	-0.283499	-0.282963	-0.269187	1.19535	0.925945	1.07125	-0.0136544	1.52144	1.25134	1.22742	1.05306	0.687653	0.514243	1.51241	1.33421	1.22843	1.28452	1.06036	-0.613592	-0.271615	0.873153	-0.465506	22	22	22
tr|A0A346EVI7|A0A346EVI7_MYCMR,tr|A0A2Z5Y7L4|A0A2Z5Y7L4_MYCMR,tr|A0A124BVN0|A0A124BVN0_9MYCO,tr|B2HIB4|B2HIB4_MYCMM	tr|A0A346EVI7|A0A346EVI7_MYCMR,tr|A0A2Z5Y7L4|A0A2Z5Y7L4_MYCMR,tr|A0A124BVN0|A0A124BVN0_9MYCO,tr|B2HIB4|B2HIB4_MYCMM	Penicillin-binding_protein_1A		-1.93941	-1.38149	-1.56916	-2.21065	0	-1.78963	-3.64722	-0.994042	-0.463744	0.208968	0.49555	-1.12922	0.153404	0.0476594	-0.133879	-0.518698	0.707591	-1.11287	-0.479874	-0.261683	-0.0108473	-0.271512	-0.107364	0.0635188	0.445109	0.385915	0.471851	-0.313461	0.649505	0.67538	0.406681	0.0599536	0.626491	0.100525	1.01602	0.607891	0.590438	0.782264	0.446782	-0.796819	-0.332953	0.811912	-1.08803	29	29	29
tr|A0A2Z5YBF7|A0A2Z5YBF7_MYCMR,tr|A0A100I6V8|A0A100I6V8_9MYCO,sp|B2HGJ2|RF2_MYCMM	tr|A0A2Z5YBF7|A0A2Z5YBF7_MYCMR,tr|A0A100I6V8|A0A100I6V8_9MYCO,sp|B2HGJ2|RF2_MYCMM	Peptide_chain_release_factor_2_(RF-2)		-0.801327	-1.85759	-0.944645	-0.682511	-0.797697	-2.94972	-3.68418	0.0343772	-0.162526	-1.31763	-1.02609	-1.47223	0.374246	0.787418	0.618794	1.25565	-0.191281	0.318356	-0.0105375	0.497659	0.425646	0.471237	0.832125	0.264712	0.521841	0	0.077398	0.527421	-0.5116	-0.307239	-0.425539	0.0148246	0.158765	-1.09154	-0.395433	0.09948	-0.0801973	-0.595798	0.122863	0.805	0.407766	-0.628509	0.56647	14	14	14
tr|A0A2Z5YCP2|A0A2Z5YCP2_MYCMR,tr|A0A117DVN9|A0A117DVN9_9MYCO,tr|B2HIL0|B2HIL0_MYCMM	tr|A0A2Z5YCP2|A0A2Z5YCP2_MYCMR,tr|A0A117DVN9|A0A117DVN9_9MYCO,tr|B2HIL0|B2HIL0_MYCMM	PGL/p-HBAD_biosynthesis_rhamnosyltransferase		-1.27952	-1.37496	0	-1.67397	-0.613195	-1.79902	-1.41464	-0.734255	-1.01942	-0.375268	-0.683777	-0.986077	-1.07412	-1.42671	-1.82547	-1.3362	0.237967	-0.431352	-0.467901	0.0384842	-0.247138	-0.250975	-0.152401	-0.342699	1.04318	1.07262	0.997505	0.941122	0.975775	0.90589	0.952612	0.855908	1.07799	1.19327	0.862861	0.924983	0.690593	0.885796	0.786551	1.06421	1.15625	0.868796	1.01964	7	7	7
tr|A0A346F3Z2|A0A346F3Z2_MYCMR,tr|B2HF44|B2HF44_MYCMM,tr|A0A2Z5YGY0|A0A2Z5YGY0_MYCMR	tr|A0A346F3Z2|A0A346F3Z2_MYCMR,tr|B2HF44|B2HF44_MYCMM	Phenolphthiocerol synthesis polyketide synthase type I Pks15		-1.18844	-1.5459	-1.08567	-0.668991	-0.447769	-1.91373	-2.46854	-0.239871	-1.45118	-0.940321	-1.53005	-2.24267	-1.17262	-0.952556	-1.24835	-0.986816	-1.15645	-1.87888	-2.00055	-1.25249	0.0621919	0.078337	0.0275861	0.0294142	0.295071	0.28668	0.181904	0.0154675	0.200324	0.20796	0.298412	0.195545	0.41882	0.0333936	0.23909	0.227481	0.157979	0.233968	0.28843	0.222808	-0.050616	0.135332	0	91	91	30
sp|B2HIL7|MSL7_MYCMM,tr|A0A100HZW5|A0A100HZW5_9MYCO	sp|B2HIL7|MSL7_MYCMM,tr|A0A100HZW5|A0A100HZW5_9MYCO	Phenolphthiocerol synthesis polyketide synthase type I Pks15/		-0.692218	-0.653847	-0.480695	-0.530572	-0.66897	-2.49813	-2.80088	-0.148699	-1.23778	-1.12869	-1.3888	-1.85148	-1.22479	-1.29274	-1.29877	-1.01488	-0.974716	-1.35898	-1.20975	-1.07381	0.0638835	0.11377	0.0999693	0	0.760167	0.770119	0.721973	0.503812	0.651985	0.581609	0.642006	0.515575	0.847276	0.385531	0.582898	0.677607	0.584987	0.618651	0.737054	0.235734	-0.0516707	0.351595	0.177058	54	53	2
tr|B2HIN1|B2HIN1_MYCMM,tr|A0A100IHK4|A0A100IHK4_9MYCO	tr|B2HIN1|B2HIN1_MYCMM	Phenolpthiocerol synthesis type-I polyketide synthase PpsA		-0.383928	-1.05761	-1.14163	-0.793251	-0.644337	-2.90021	-3.04547	0.190967	-0.869178	-0.676038	-0.731908	-3.34077	0.0512289	0.250481	-0.209995	-0.264065	-0.950713	-1.57316	-1.33704	-0.329767	0.0603225	0.370938	0.286245	0.305724	0.152874	0.282792	0.384381	0.0906793	-0.0803084	-0.00676079	0	-0.163758	0.427171	-0.0545522	0.0030562	0.146395	0.345409	0.139028	0.216821	0.779871	0.695187	0.11509	0.440386	35	23	1
tr|B2HIN0|B2HIN0_MYCMM,tr|A0A100HZX2|A0A100HZX2_9MYCO,tr|A0A346F0E0|A0A346F0E0_MYCMR,tr|A0A2Z5YCF2|A0A2Z5YCF2_MYCMR	tr|B2HIN0|B2HIN0_MYCMM	Phenolpthiocerol synthesis type-I polyketide synthase PpsB		-0.92129	-0.428386	-0.826831	-0.935898	-0.939581	-3.18872	-3.6033	-0.591703	-1.0268	-0.49992	-1.50229	-2.29495	-0.234341	-0.321885	-0.681271	-0.247808	-0.402141	-1.36939	-0.801464	-0.516795	0.090386	0.166192	0.0829198	0.074365	0.26979	0.302146	0.357202	-0.110449	0.414437	0.415028	0.599133	0.305237	0.278129	0.140279	0.424097	0.583563	0.461122	0.506575	0.483652	0.175966	0.0882587	0.240043	0	35	33	9
tr|A0A2Z5YE61|A0A2Z5YE61_MYCMR,tr|A0A124BX32|A0A124BX32_9MYCO,tr|B2HR20|B2HR20_MYCMM,tr|A0A346F2A2|A0A346F2A2_MYCMR	tr|A0A2Z5YE61|A0A2Z5YE61_MYCMR,tr|A0A124BX32|A0A124BX32_9MYCO,tr|B2HR20|B2HR20_MYCMM,tr|A0A346F2A2|A0A346F2A2_MYCMR	Phenylalanine--tRNA_ligase_alpha_subunit_(EC_6.1.1.20)_(Phenylalanyl-tRNA_synthetase_alpha_subunit)_(PheRS)		-0.700208	-0.468087	-0.981688	-0.780719	-0.764206	-2.32562	-4.40107	-0.793764	-0.778847	-1.05951	-1.49294	-2.1206	-0.61088	-0.229524	-0.891476	-0.332769	-0.0949693	0.534209	0.466996	-0.0519509	-0.155688	-0.0761013	0	-0.0211486	0.164148	0.215443	0.253156	0.62323	0.404317	0.492968	0.419683	0.413501	0.575092	0.740217	0.477524	0.129761	0.163563	0.372017	0.082124	0.437155	0.292239	0.362678	0.640679	10	10	10
tr|A0A2Z5YEL3|A0A2Z5YEL3_MYCMR,tr|B2HR21|B2HR21_MYCMM,tr|A0A346F2A3|A0A346F2A3_MYCMR,tr|A0A100IH50|A0A100IH50_9MYCO,tr|Q9L8K6|Q9L8K6_MYCMR	tr|A0A2Z5YEL3|A0A2Z5YEL3_MYCMR,tr|B2HR21|B2HR21_MYCMM,tr|A0A346F2A3|A0A346F2A3_MYCMR,tr|A0A100IH50|A0A100IH50_9MYCO,tr|Q9L8K6|Q9L8K6_MYCMR	Phenylalanine--tRNA_ligase_beta_subunit_(EC_6.1.1.20)_(Phenylalanyl-tRNA_synthetase_beta_subunit)_(PheRS)		-1.99807	-0.843965	-0.989898	-0.71314	-0.503959	-2.67343	-3.80836	-1.00786	-1.2104	-1.10071	-1.7735	-0.797307	-0.558834	-0.567859	-0.78822	-0.329808	-0.629805	0.230639	-0.322194	-0.325378	-0.112161	-0.0642238	0.0118264	0.0994414	0.174143	0.287818	0.24398	0.668247	0.471587	0.523492	0.573152	0.409056	0.665562	0.740122	0.577416	0.470509	0.19175	0.319181	0	0.432503	0.641007	0.171153	0.674327	21	21	21
tr|B2HGU5|B2HGU5_MYCMM,tr|A0A2Z5YGN2|A0A2Z5YGN2_MYCMR,tr|B2HJR7|B2HJR7_MYCMM	tr|B2HGU5|B2HGU5_MYCMM,tr|A0A2Z5YGN2|A0A2Z5YGN2_MYCMR,tr|B2HJR7|B2HJR7_MYCMM	Phospho-2-dehydro-3-deoxyheptonate_aldolase_(EC_2.5.1.54)		-0.939178	-0.795024	-0.4897	-0.44919	-0.407647	-3.91325	-2.0232	-0.761042	-0.702168	-0.831872	-3.09167	-1.07701	-0.524185	-0.416973	-0.718249	-0.041974	-0.374045	0.359489	-1.82516	-0.520098	0.219926	0.0916639	-0.0407244	0.150485	0.084188	0.113814	0.352058	0.219512	0.0497902	0.0137867	0	0.152305	0.475249	0.632099	-0.193641	0.30627	0.27581	0.172979	0.153287	0.583368	0.629503	0.0441189	1.10801	18	18	18
tr|A0A2Z5Y8M9|A0A2Z5Y8M9_MYCMR,sp|B2HMX9|PCKG_MYCMM	tr|A0A2Z5Y8M9|A0A2Z5Y8M9_MYCMR,sp|B2HMX9|PCKG_MYCMM	Phosphoenolpyruvate_carboxykinase_[GTP]_(PEP_carboxykinase)_(PEPCK)_(EC_4.1.1.32)_(GTP-dependent_phosphoenolpyruvate_carboxykinase)_(GTP-PEPCK)		-1.17096	-0.426017	-1.78378	-1.45351	0.271841	-2.53331	-2.3181	-0.193826	-1.25231	0.422928	-1.24142	-2.65374	-1.03465	-0.747153	-1.71581	0.175934	1.28918	-0.61561	0.757222	-0.237219	0.0672735	-0.136945	0	0.204842	0.633269	0.840087	0.892662	0.531588	0.197251	0.128002	0.191171	0.392808	0.520981	-0.210182	-0.509323	0.780209	-0.421025	0.131275	0.582707	-0.614478	0.54781	-0.0904382	0.862506	28	28	2
tr|A0A346F564|A0A346F564_MYCMR,tr|A0A2Z5YHM6|A0A2Z5YHM6_MYCMR,tr|B2HIS8|B2HIS8_MYCMM,tr|A0A124BVQ5|A0A124BVQ5_9MYCO	tr|A0A346F564|A0A346F564_MYCMR,tr|A0A2Z5YHM6|A0A2Z5YHM6_MYCMR,tr|B2HIS8|B2HIS8_MYCMM,tr|A0A124BVQ5|A0A124BVQ5_9MYCO	Phosphoenolpyruvate_synthase_(PEP_synthase)_(EC_2.7.9.2)_(Pyruvate,_water_dikinase)		-0.32003	-0.230465	-0.0780425	-0.496932	-0.083493	-3.51417	-2.09226	0.274439	-1.65488	-0.527077	-1.40126	-2.61743	-1.11769	-0.83429	-2.54439	-0.98366	0.0173067	0	-0.159587	0.436629	-0.524123	-0.509183	-0.619057	-0.442037	0.126255	0.167211	0.169832	0.269373	0.444668	0.343027	0.452806	0.598747	0.402161	0.32546	0.402823	0.341897	0.27976	-0.00332584	0.0344233	0.409304	0.50258	0.163047	0.371824	34	34	34
tr|A0A2Z5YAG0|A0A2Z5YAG0_MYCMR,sp|B2HCZ2|GLMM_MYCMM,tr|A0A124BU91|A0A124BU91_9MYCO	tr|A0A2Z5YAG0|A0A2Z5YAG0_MYCMR,sp|B2HCZ2|GLMM_MYCMM,tr|A0A124BU91|A0A124BU91_9MYCO	Phosphoglucosamine_mutase_(EC_5.4.2.10)		-0.78246	-0.383344	-0.294515	-0.0102526	-0.542311	-0.789835	-2.34304	-0.66314	-1.78406	-0.840069	-2.46982	-0.407038	-1.40048	-1.84717	-1.80108	-1.67826	-1.30573	-0.785026	-1.26931	-1.70328	0.189126	0.220335	0.0327409	0.246656	0.739984	0.407199	0.476827	0.839354	0.579927	0.794301	0.56987	0.60269	0.727613	0.330375	0.730574	0.514023	0.43443	0.633778	0.415236	0	0.0327767	0.266469	-0.408239	15	15	15
tr|A0A2Z5YN99|A0A2Z5YN99_MYCMR,tr|B2HH73|B2HH73_MYCMM,tr|A0A100HZN3|A0A100HZN3_9MYCO	tr|A0A2Z5YN99|A0A2Z5YN99_MYCMR,tr|B2HH73|B2HH73_MYCMM,tr|A0A100HZN3|A0A100HZN3_9MYCO	Phosphoribosylamine--glycine_ligase_(EC_6.3.4.13)_(GARS)_(Glycinamide_ribonucleotide_synthetase)_(Phosphoribosylglycinamide_synthetase)		-0.756681	-1.65636	-0.491218	0.302467	-0.51412	-0.434016	-3.75494	-0.381336	-1.07463	-0.856953	-0.809842	-3.18024	-0.435493	-0.0752069	-0.690106	-0.0137264	-0.0413998	1.42355	0.92282	0.74796	-0.247369	0	0.0895362	0.017585	-0.101743	0.24971	0.523137	1.2447	0.28105	0.199477	0.315195	0.206887	0.594452	-0.165829	-0.0259611	0.254181	0.572115	0.409938	-0.113928	1.11337	1.02358	0.435716	1.10713	15	15	15
tr|A0A2Z5YLX4|A0A2Z5YLX4_MYCMR,tr|A0A117DVI6|A0A117DVI6_9MYCO,tr|B2HH37|B2HH37_MYCMM	tr|A0A2Z5YLX4|A0A2Z5YLX4_MYCMR,tr|A0A117DVI6|A0A117DVI6_9MYCO,tr|B2HH37|B2HH37_MYCMM	Phosphoribosylformylglycinamidine_synthase_subunit_PurL_(FGAM_synthase)_(EC_6.3.5.3)		-0.186395	-0.124536	-0.0825891	0	-0.184546	-2.22956	-2.97737	-1.00432	-0.692348	-0.286165	-1.44227	-2.06546	-0.670716	-0.260869	-0.578949	0.229897	-0.559004	-0.576987	-0.873432	-0.45345	0.296361	0.294304	0.419339	0.524276	1.03917	0.919865	0.873063	0.53998	1.47729	1.54185	1.55874	1.24893	0.572238	0.672476	1.51464	0.68371	0.440014	0.771836	0.361221	-0.382467	-0.559755	0.325625	-0.675499	27	27	27
tr|A0A2Z5Y8G1|A0A2Z5Y8G1_MYCMR,tr|A0A346EWA4|A0A346EWA4_MYCMR,tr|B2HLU1|B2HLU1_MYCMM,tr|A0A117DZV6|A0A117DZV6_9MYCO	tr|A0A2Z5Y8G1|A0A2Z5Y8G1_MYCMR,tr|A0A346EWA4|A0A346EWA4_MYCMR,tr|B2HLU1|B2HLU1_MYCMM,tr|A0A117DZV6|A0A117DZV6_9MYCO	Phosphotyrosine_protein_phosphatase		-1.49761	-0.79617	-0.692054	-0.384789	0.349923	-1.0046	-2.6772	-0.445247	-2.76224	0.873415	-1.40774	0.664829	-0.300861	-0.554776	0.162716	-0.224537	-0.79186	-0.583755	-1.56249	-1.29425	-0.547575	-0.791038	-0.859365	-1.21333	0.280594	0.675254	0.315279	0.181193	0	-0.283683	0.429424	0.427072	0.955152	1.27654	1.25966	1.05602	0.74925	0.908747	0.830408	0.424126	0.772124	0.689142	0.894933	11	11	11
tr|A0A2Z5YCI7|A0A2Z5YCI7_MYCMR,tr|B2HIM3|B2HIM3_MYCMM,tr|A0A124BU81|A0A124BU81_9MYCO	tr|A0A2Z5YCI7|A0A2Z5YCI7_MYCMR,tr|B2HIM3|B2HIM3_MYCMM,tr|A0A124BU81|A0A124BU81_9MYCO	Phthiocerol/phthiodiolone_dimycocerosyl_transferase		-0.775041	-1.12318	-0.748652	-0.711538	-0.458016	-2.2111	-3.33034	-1.11036	-1.18315	-0.792648	-0.91726	-2.67878	-0.531296	-0.613421	-0.884001	-0.230185	-0.0761059	0.0277543	-0.0614038	-0.0143591	-0.258786	0	0.00778338	-0.198169	0.70502	0.634504	0.633436	0.53671	0.737111	0.823394	0.787784	0.5265	0.704119	0.619063	0.882455	0.63291	0.612261	0.729738	0.625048	0.967966	0.685425	0.795176	0.943139	12	12	12
tr|A0A2Z5YCB0|A0A2Z5YCB0_MYCMR	tr|A0A2Z5YCB0|A0A2Z5YCB0_MYCMR	Phthiocerol_synthesis_polyketide_synthase_type_I_PpsC		-0.0986853	-0.104473	0.122628	-0.0124396	-0.651028	-3.23996	-2.61727	-0.448154	-2.46014	-0.990372	-1.40558	-1.90273	-0.399296	-0.376329	-1.12862	-0.604215	-0.483364	-1.64066	-1.10199	-1.1534	0.348782	0.367107	0.350809	0.405992	0.489791	0.585501	0.571927	0.271634	0.457538	0.479891	0.608676	0.360796	0.413011	0.164029	0.58371	0.500291	0.450681	0.366549	0.405302	-0.232278	-0.277637	0.251708	0	63	63	1
tr|A0A346F0C3|A0A346F0C3_MYCMR,tr|A0A2Z5YCU1|A0A2Z5YCU1_MYCMR,tr|A0A100I174|A0A100I174_9MYCO	tr|A0A346F0C3|A0A346F0C3_MYCMR,tr|A0A2Z5YCU1|A0A2Z5YCU1_MYCMR,tr|A0A100I174|A0A100I174_9MYCO	Phthiodiolone/phenolphthiodiolone_dimycocerosates_ketoreductase		-1.74106	-2.08642	-2.11638	-1.56488	-0.787394	1.70329	1.28035	-1.03421	-2.14083	-1.04555	-1.20488	-1.82093	-1.38686	-1.29583	-1.39607	-1.08141	-0.351368	-0.0147488	-0.578845	-0.271779	-0.21342	0	0.0556293	-0.135281	0.748332	0.712415	0.721659	-0.316846	0.438058	0.468497	0.403471	0.275455	0.54098	0.248153	0.39545	0.343578	0.348323	0.276324	0.258353	0.41724	0.111818	0.0564882	0.521082	22	22	2
tr|A0A346F0D1|A0A346F0D1_MYCMR,tr|B2HIM1|B2HIM1_MYCMM,tr|A0A2Z5YCE3|A0A2Z5YCE3_MYCMR,tr|A0A117DTL4|A0A117DTL4_9MYCO	tr|A0A346F0D1|A0A346F0D1_MYCMR,tr|B2HIM1|B2HIM1_MYCMM,tr|A0A2Z5YCE3|A0A2Z5YCE3_MYCMR,tr|A0A117DTL4|A0A117DTL4_9MYCO	Phthiotriol/phenolphthiotriol_dimycocerosates_methyltransferase		-1.95172	-1.82465	-2.01329	-1.87286	-0.760394	-0.688433	-1.79423	-0.266734	-0.601191	-0.644089	-0.465499	-0.921441	-1.11152	-1.37853	-1.64695	-1.39981	-0.484424	-0.791603	-0.34048	-0.364376	-0.139216	0	0.0865795	0.0869841	0.751991	0.737436	0.55762	1.21055	0.660262	0.672374	0.369775	0.149696	1.14246	0.964557	0.794971	0.585472	0.516376	0.704762	0.569355	1.05346	0.984675	1.01357	0.909078	11	11	10
tr|A0A2Z5YCH6|A0A2Z5YCH6_MYCMR,sp|B2HIL6|FAA22_MYCMM,tr|A0A100HZW2|A0A100HZW2_9MYCO,sp|Q7TXK7|FAA22_MYCBO	tr|A0A2Z5YCH6|A0A2Z5YCH6_MYCMR,sp|B2HIL6|FAA22_MYCMM,tr|A0A100HZW2|A0A100HZW2_9MYCO	p-hydroxybenzoic_acid--AMP_ligase_FadD22		0.223824	-0.723731	0.05878	-0.767852	-0.0799041	-1.87178	-1.9351	0.305985	-2.56382	-0.559727	-1.9831	-0.266189	-0.57685	-0.94953	-0.850051	-0.879621	-1.73656	-1.06203	-1.39894	-1.92733	0.770623	0.7985	0.862345	0.578922	1.05233	1.11179	0.944608	0.470252	0.674175	0.900186	0.70952	0.657406	0.684168	-0.104403	0.504477	0.350781	0.221215	0.711515	0.440198	-0.30379	-0.511442	-0.349319	0	25	25	24
tr|A0A2Z5YDP5|A0A2Z5YDP5_MYCMR,tr|A0A346F1Y5|A0A346F1Y5_MYCMR,tr|B2HQ46|B2HQ46_MYCMM	tr|A0A2Z5YDP5|A0A2Z5YDP5_MYCMR,tr|A0A346F1Y5|A0A346F1Y5_MYCMR,tr|B2HQ46|B2HQ46_MYCMM	Polyketide_synthase		-0.344493	-0.516624	-0.515305	-0.271524	0.0337115	-1.3477	-2.08436	0.238922	-1.10804	-0.93275	-1.4049	-1.35851	-1.1427	-1.15078	-1.38105	-1.17836	-1.41987	-2.43474	-2.36104	-1.78447	0.156379	0.310148	0.144495	0.19561	0.705834	0.718244	0.729103	0.374221	0.722862	0.692833	0.676592	0.693395	0.577125	0.211994	0.641153	0.739597	0.680956	0.488775	0.712193	-0.202269	-0.322277	0	-0.113882	71	70	36
tr|A0A346FAK5|A0A346FAK5_MYCMR,tr|A0A2Z5YP37|A0A2Z5YP37_MYCMR,tr|B2HMJ9|B2HMJ9_MYCMM,tr|A0A117DVL4|A0A117DVL4_9MYCO	tr|A0A346FAK5|A0A346FAK5_MYCMR,tr|A0A2Z5YP37|A0A2Z5YP37_MYCMR,tr|B2HMJ9|B2HMJ9_MYCMM,tr|A0A117DVL4|A0A117DVL4_9MYCO	Polyketide_synthase		-0.547813	-0.772264	-0.586348	-0.691197	-0.350309	-3.31602	-3.0941	-0.825311	-1.06539	-0.570783	-1.05742	-1.35779	-0.751619	-0.711817	-1.15802	-0.646902	-0.442769	-0.559264	-0.830048	-0.609592	0.36127	0.269892	0.248872	0.303277	0.848358	0.854625	0.902042	0.698	0.92811	0.896598	1.02721	0.805675	0.850005	0.430997	0.953221	0.645117	0.629764	0.649851	0.690649	0.0460872	-0.0739882	0.266786	0	71	71	71
tr|A0A2Z5YCQ5|A0A2Z5YCQ5_MYCMR,tr|A0A346F096|A0A346F096_MYCMR,tr|A0A100HZT1|A0A100HZT1_9MYCO,sp|B2HII5|PPK1_MYCMM,tr|Q9KH55|Q9KH55_MYCMR,tr|Q9F7W0|Q9F7W0_MYCUL,tr|A3E868|A3E868_MYCUA,tr|A3E869|A3E869_MYCUL	tr|A0A2Z5YCQ5|A0A2Z5YCQ5_MYCMR,tr|A0A346F096|A0A346F096_MYCMR,tr|A0A100HZT1|A0A100HZT1_9MYCO,sp|B2HII5|PPK1_MYCMM	Polyphosphate_kinase_(EC_2.7.4.1)_(ATP-polyphosphate_phosphotransferase)_(Polyphosphoric_acid_kinase)		-0.886808	-0.941823	-0.977037	-1.14354	-0.675461	-2.7169	-4.29898	-0.950363	0.0692469	-0.0355037	-0.296059	-2.22433	0.606761	0.620075	0.398321	1.07265	0.730299	0.41797	0.00987333	0.389064	-0.604182	-0.534799	-0.715749	-0.558618	-0.303094	-0.364262	0	-0.330567	0.0495803	0.16545	0.14082	0.154273	-0.147279	-0.310655	0.0796811	0.459144	0.697374	0.171261	0.196981	0.0804606	0.124674	-0.226467	0.182992	33	33	33
tr|B2HF47|B2HF47_MYCMM,tr|A0A346F3Z5|A0A346F3Z5_MYCMR,tr|A0A100II10|A0A100II10_9MYCO,tr|A0A2Z5YFW9|A0A2Z5YFW9_MYCMR	tr|B2HF47|B2HF47_MYCMM,tr|A0A346F3Z5|A0A346F3Z5_MYCMR,tr|A0A100II10|A0A100II10_9MYCO	Polyprenol-monophosphomannose synthase, Ppm1B		-1.62589	-1.22297	-1.54946	-2.2757	-0.289896	-0.242205	-3.08675	-1.11007	-0.142775	-0.770161	0.183984	-0.483873	-0.900701	-1.14549	-1.19191	-2.06389	-0.472639	-0.109952	0.0495263	-0.704783	0.740267	0.719805	0.644194	1.09315	1.14544	0.951501	0.508056	1.43104	0.318797	0.690154	0.456896	0	0.00652864	0.257743	0.740041	0.320766	0.374659	0.299123	0.852385	-0.22528	-0.110342	0.00908059	-0.485529	12	12	11
tr|A0A2Z5YCX7|A0A2Z5YCX7_MYCMR,sp|B2HKV3|PNP_MYCMM,tr|A0A124BUK8|A0A124BUK8_9MYCO	tr|A0A2Z5YCX7|A0A2Z5YCX7_MYCMR,sp|B2HKV3|PNP_MYCMM,tr|A0A124BUK8|A0A124BUK8_9MYCO	Polyribonucleotide_nucleotidyltransferase_(EC_2.7.7.8)_(Polynucleotide_phosphorylase)_(PNPase)		-0.442468	-0.622862	-0.177325	-0.267308	-0.0425123	-1.75366	-4.43199	-0.384449	-0.334303	-0.204918	-0.666145	-2.1878	0.652727	0.554917	-0.394472	1.23112	-0.623939	-0.410939	-1.12043	-0.966979	1.10498	1.26145	0.81142	0.874964	0.788796	0.699237	0.627248	0.998278	0.0795306	0.118566	0.0592854	0.375799	0.263636	0.146475	-0.106495	-0.110141	0.261431	-0.166618	0.561621	0	0.0663929	-0.351377	0.593171	33	33	33
tr|A0A346F136|A0A346F136_MYCMR,tr|A0A100I7I0|A0A100I7I0_9MYCO,tr|B2HM09|B2HM09_MYCMM,tr|A0A2Z5YCU2|A0A2Z5YCU2_MYCMR	tr|A0A346F136|A0A346F136_MYCMR,tr|A0A100I7I0|A0A100I7I0_9MYCO,tr|B2HM09|B2HM09_MYCMM,tr|A0A2Z5YCU2|A0A2Z5YCU2_MYCMR	Potassium_transporter_TrkA		-1.16239	-0.848425	-1.35359	-0.489184	-0.207659	-3.96209	-3.78391	0.063688	0.512835	0.609645	0.93248	0.812021	-0.83856	-0.406227	-0.276192	-0.245461	-0.0478086	-1.0535	-0.586254	-0.285654	-0.130079	-0.204311	0.188374	0.0296819	0.545991	0.240421	0.242595	0.260644	0.505767	0.385444	0.545229	-0.0993253	0.044512	0.0978913	0.395748	0.298254	0.405514	0.606202	0	-0.254372	-0.473419	0.567288	-0.632071	10	10	10
tr|A0A346F1M7|A0A346F1M7_MYCMR,tr|A0A117DTD4|A0A117DTD4_9MYCO,sp|B2HP75|WHIA_MYCMM,tr|A0A2Z5YDR3|A0A2Z5YDR3_MYCMR	tr|A0A346F1M7|A0A346F1M7_MYCMR,tr|A0A117DTD4|A0A117DTD4_9MYCO,sp|B2HP75|WHIA_MYCMM,tr|A0A2Z5YDR3|A0A2Z5YDR3_MYCMR	Probable_cell_division_protein_WhiA - persistence!!!!		-3.65163	-1.44225	-0.335065	-2.82517	-0.508011	-1.11414	-3.67375	-0.367083	-0.214193	-0.248956	-0.510941	-0.662125	0.0681647	0.120712	-0.104508	-0.0250743	0	0.0151361	-0.165797	0.11813	-0.37343	-0.239846	-0.209956	-0.274492	0.202564	0.133363	0.118942	-0.195	0.213998	0.126521	0.120121	-0.0508309	0.563767	0.565201	0.379684	0.334362	0.504145	0.319198	0.281238	0.570927	0.459153	0.246154	0.22216	11	11	11
tr|A0A2Z5YHP6|A0A2Z5YHP6_MYCMR,sp|B2HGY2|AMPA_MYCMM,tr|A0A100I7C6|A0A100I7C6_9MYCO	tr|A0A2Z5YHP6|A0A2Z5YHP6_MYCMR,sp|B2HGY2|AMPA_MYCMM,tr|A0A100I7C6|A0A100I7C6_9MYCO	Probable_cytosol_aminopeptidase_(EC_3.4.11.1)_(Leucine_aminopeptidase)_(LAP)_(EC_3.4.11.10)_(Leucyl_aminopeptidase)		-1.96277	-1.92049	-1.74932	-2.22317	-0.672721	-0.873747	-3.8976	-1.15531	-0.0671874	0.0262304	0.149112	0.287873	-0.199059	0.017293	0.142603	-0.186724	0.927844	-0.359088	-0.209995	0.4014	-0.763012	-0.918503	-0.965201	-0.81505	0.167547	0	-0.304042	-0.500477	0.363737	-0.203499	0.0277581	-0.270081	0.148937	0.503625	0.647522	0.679703	0.55807	0.757882	0.0845176	0.684151	0.721258	0.722395	0.337369	19	19	19
tr|B2HMJ8|B2HMJ8_MYCMM,tr|A0A2Z5YNU1|A0A2Z5YNU1_MYCMR,tr|A0A346FAK4|A0A346FAK4_MYCMR,tr|A0A117DVW4|A0A117DVW4_9MYCO	tr|B2HMJ8|B2HMJ8_MYCMM,tr|A0A2Z5YNU1|A0A2Z5YNU1_MYCMR,tr|A0A346FAK4|A0A346FAK4_MYCMR,tr|A0A117DVW4|A0A117DVW4_9MYCO	Propionyl-CoA_carboxylase_subunit_beta		-0.438667	-0.534347	-0.588825	-0.465299	0.143681	-2.09203	-3.26886	0.130102	-0.91812	-0.757137	-0.423263	-1.04566	-0.167015	-0.195294	-0.34217	-0.139662	0	-2.06831	-1.41339	-1.36476	0.321707	0.366689	0.263277	0.50788	0.738522	0.586022	0.688704	-0.519099	0.838068	0.685422	0.71694	0.650154	0.599219	0.333328	0.922108	0.978836	1.02607	0.810976	0.631643	-1.59552	-1.23653	0.0476439	-1.43459	21	21	21
tr|A0A2Z5YG25|A0A2Z5YG25_MYCMR,tr|B2HFV8|B2HFV8_MYCMM,tr|A0A100I1Q5|A0A100I1Q5_9MYCO	tr|A0A2Z5YG25|A0A2Z5YG25_MYCMR,tr|B2HFV8|B2HFV8_MYCMM,tr|A0A100I1Q5|A0A100I1Q5_9MYCO	Proteasome_accessory_factor_PafA2_(Pup_deamidase/depupylase)_(EC_3.4.-.-)		-0.447855	-0.507797	-0.422983	-0.302685	-0.832228	-2.10277	-4.95056	-0.097471	-1.01232	-1.00114	-1.07855	-1.24004	-0.309227	-0.31161	-0.633004	-0.499274	0.571014	0.40535	-0.041729	0.0959635	-0.238402	0.190216	-0.0854335	-0.0489094	0.548943	0.380427	0.453436	0	0.240342	0.582591	0.317426	0.309449	0.468209	-0.091582	0.381352	0.53649	0.726363	0.510663	0.769971	0.858724	0.742419	0.637151	0.694586	16	16	16
tr|A0A2Z5YDB8|A0A2Z5YDB8_MYCMR,tr|A0A100I274|A0A100I274_9MYCO,sp|B2HL06|RECA_MYCMM,tr|Q6J4M4|Q6J4M4_MYCMR	tr|A0A2Z5YDB8|A0A2Z5YDB8_MYCMR,tr|A0A100I274|A0A100I274_9MYCO,sp|B2HL06|RECA_MYCMM,tr|Q6J4M4|Q6J4M4_MYCMR	Protein_RecA_(Recombinase_A)		-0.633834	-0.405939	-0.848391	-0.395255	-0.691815	-1.16515	-2.36232	-0.362769	-2.97983	-1.48338	-2.46948	-1.58065	-1.41333	-1.55939	-1.68193	-1.66908	-0.704802	-1.08681	-0.743706	-0.740816	0	0.181689	0.102587	0.0022483	0.198524	0.26314	0.168402	0.0505452	0.0104087	0.0180303	0.0392783	-0.100497	0.229047	0.214009	0.0817255	0.0998203	0.064854	0.112364	0.150781	0.129004	0.240306	0.186719	0.223447	12	12	12
tr|A0A2Z5YFZ0|A0A2Z5YFZ0_MYCMR,tr|B2HSW7|B2HSW7_MYCMM,tr|A0A124BUI9|A0A124BUI9_9MYCO	tr|A0A2Z5YFZ0|A0A2Z5YFZ0_MYCMR,tr|B2HSW7|B2HSW7_MYCMM,tr|A0A124BUI9|A0A124BUI9_9MYCO	Protein_translocase_subunit_SecA2		-1.67372	-1.81333	-0.0644138	-0.694425	-0.277338	-2.34897	-3.37244	-0.651572	-1.36062	0	-0.189413	-0.8382	-0.186241	-0.218832	-0.12274	-0.142523	-0.094124	0.305353	-0.766485	-0.173158	-0.261876	-0.117297	-0.0297732	0.0638175	0.668795	0.719403	0.800974	0.620145	1.1579	0.746584	1.07799	0.947684	0.879665	0.907847	1.15714	1.0397	0.924383	0.911483	0.756631	0.766841	0.774914	0.690764	0.79148	21	21	21
tr|A0A2Z5YBU2|A0A2Z5YBU2_MYCMR,tr|A0A346EYX7|A0A346EYX7_MYCMR,tr|B2HEQ6|B2HEQ6_MYCMM,tr|A0A100I9N4|A0A100I9N4_9MYCO,tr|Q5C8X2|Q5C8X2_MYCMR	tr|A0A2Z5YBU2|A0A2Z5YBU2_MYCMR,tr|A0A346EYX7|A0A346EYX7_MYCMR,tr|B2HEQ6|B2HEQ6_MYCMM,tr|A0A100I9N4|A0A100I9N4_9MYCO	Protein_translocase_subunit_SecA1		-1.20366	-1.2339	-1.28455	-1.34968	-0.930295	-1.31378	-5.27134	-1.06284	-0.543288	-0.40534	-0.091041	-1.29057	0.043479	-0.153766	-0.298151	-0.0117767	0.139109	0.107346	-0.203594	-0.0045619	0.00718083	-0.0322968	-0.0175988	0.102125	0.171141	0.24888	0.211838	0.405289	0.360105	0.297295	0.439807	0.0299937	0.0623788	-0.169083	0.434481	0.286649	0.0717778	0	0.206665	0.286493	-0.0244943	0.432705	0.618765	46	46	46
tr|A0A100HYY8|A0A100HYY8_9MYCO,tr|B2HN72|B2HN72_MYCMM,tr|A0A2Z5YDJ7|A0A2Z5YDJ7_MYCMR	tr|A0A100HYY8|A0A100HYY8_9MYCO,tr|B2HN72|B2HN72_MYCMM,tr|A0A2Z5YDJ7|A0A2Z5YDJ7_MYCMR	Protein_translocase_subunit_SecD		-1.22489	-1.62229	-1.40749	-2.22314	-0.243686	-1.24237	-2.48007	0	-0.773026	0.0270225	0.278452	-0.938008	-0.905807	-1.26283	-0.503247	-0.940464	0.0817106	-1.39016	-0.826363	-0.744946	0.0349325	0.20252	0.0853414	0.0842789	0.67023	1.03339	0.833054	-0.106101	1.18899	1.22074	1.01577	0.771142	0.188327	-0.0838758	0.656438	0.703525	0.792044	0.870773	0.742022	-0.932321	-0.734993	0.46911	-1.88725	6	6	6
tr|A0A2Z5YDT6|A0A2Z5YDT6_MYCMR,tr|B2HN73|B2HN73_MYCMM,tr|A0A100HYZ8|A0A100HYZ8_9MYCO	tr|A0A2Z5YDT6|A0A2Z5YDT6_MYCMR,tr|B2HN73|B2HN73_MYCMM,tr|A0A100HYZ8|A0A100HYZ8_9MYCO	Protein-export_membrane_protein_SecF		-0.352609	-1.74324	-0.0375931	-0.204055	0	-0.329897	-1.14002	-0.133159	-0.203867	-0.0410338	-0.153402	-1.58329	-0.0506183	-0.0350396	-0.247277	-0.160028	0.738504	-0.732896	-0.838041	-0.967574	0.671408	0.603663	0.643516	0.66297	1.35737	1.35928	1.44003	0.5687	1.60149	1.54428	1.69069	1.57705	1.22403	0.820738	1.5008	1.38218	1.54973	1.47602	1.36665	-0.523508	-0.254527	0.883378	-0.171224	6	6	6
tr|A0A2Z5YGJ3|A0A2Z5YGJ3_MYCMR,sp|B2HFV4|PAFA_MYCMM,tr|A0A117DUC3|A0A117DUC3_9MYCO	tr|A0A2Z5YGJ3|A0A2Z5YGJ3_MYCMR,sp|B2HFV4|PAFA_MYCMM,tr|A0A117DUC3|A0A117DUC3_9MYCO	Pup--protein_ligase_(EC_6.3.1.19)_(Proteasome_accessory_factor_A)_(Pup-conjugating_enzyme)		-2.02783	-1.79851	-2.10743	-1.49864	-0.535541	-2.30182	-3.71389	-0.680998	-0.68017	-0.459367	0.174063	-1.63673	-0.327907	-0.364191	-0.926442	-0.385466	0.240038	0	-0.542305	-0.396887	-0.0563185	0.0552554	-0.00906713	-0.0290618	0.201652	0.264189	0.245289	0.0609385	0.278266	0.325814	0.244361	0.059521	0.492998	0.311547	0.441827	0.610146	0.700541	0.430536	0.575707	0.413551	0.396706	0.533871	-0.167844	22	22	22
tr|A0A2Z5YK19|A0A2Z5YK19_MYCMR,tr|B2HRB4|B2HRB4_MYCMM,tr|A0A100IAT8|A0A100IAT8_9MYCO	tr|A0A2Z5YK19|A0A2Z5YK19_MYCMR,tr|B2HRB4|B2HRB4_MYCMM,tr|A0A100IAT8|A0A100IAT8_9MYCO	Putative_ABC_transporter_ATP-binding_protein		-2.4408	-1.92722	-0.284943	-0.42546	-1.30269	-1.59379	-2.87766	-0.332507	-1.78983	-1.0326	-1.37773	-1.23014	-0.715475	-1.09809	-0.339633	-0.9088	0.58195	-0.713111	0	0.345962	-0.867781	-0.898438	-0.853719	-0.881953	0.537904	0.550565	0.446077	0.259852	0.576164	0.162408	0.426812	0.207923	0.530437	0.263265	0.700694	0.811264	0.602238	0.281311	0.661983	0.373515	0.690602	0.73673	0.285974	17	17	17
tr|B2HSJ2|B2HSJ2_MYCMM,tr|A0A2Z5YA71|A0A2Z5YA71_MYCMR,tr|A0A117DUS2|A0A117DUS2_9MYCO	tr|B2HSJ2|B2HSJ2_MYCMM,tr|A0A2Z5YA71|A0A2Z5YA71_MYCMR,tr|A0A117DUS2|A0A117DUS2_9MYCO	Putative_ABC_transporter_ATP-binding_protein_(Putative_ribonucleotide_transport_ATP-binding_protein_mkl)		-2.96761	-2.71382	-2.87159	-2.88774	-0.319694	-0.630755	-1.26939	-1.16651	0.022471	0.318889	0.322408	0.0173895	0.137237	-0.159316	0.0407038	-0.457404	0.0899224	-0.345916	-0.175638	-0.378326	-0.923711	-0.890177	-0.867852	-0.821636	0	-0.0470418	-0.152609	-0.187717	0.316664	0.247571	0.191388	0.060076	0.516332	0.508187	0.499145	0.446873	0.468832	0.290598	0.430201	-0.159236	0.120478	0.362375	0.193187	12	12	12
tr|A0A2Z5YME0|A0A2Z5YME0_MYCMR,tr|B2HI01|B2HI01_MYCMM,tr|A0A100I8Q1|A0A100I8Q1_9MYCO	tr|A0A2Z5YME0|A0A2Z5YME0_MYCMR,tr|B2HI01|B2HI01_MYCMM,tr|A0A100I8Q1|A0A100I8Q1_9MYCO	Putative_acetolactate_synthase_large_subunit_IlvX		-1.3011	-2.49642	-0.861234	-1.59847	-0.17321	-1.62673	-4.00617	-0.193008	-0.0533863	0.0246668	-0.524701	-0.857862	0.582803	-0.000696122	0	1.5117	0.517944	0.930875	-0.00687739	0.446272	-0.485762	-0.795667	-0.7934	-0.683034	-0.445551	-0.805573	0.107779	-1.32959	0.462378	0.274126	0.284029	0.418427	0.570594	0.534844	0.248289	0.0826526	-0.0190541	0.0658947	0.224698	0.511861	0.396993	0.501004	0.706505	15	15	15
tr|A0A2Z5YNG5|A0A2Z5YNG5_MYCMR	tr|A0A2Z5YNG5|A0A2Z5YNG5_MYCMR	Putative_acyl-[acyl-carrier-protein]_desaturase_DesA1		-1.64602	-1.37426	-0.73592	-1.35724	-0.302204	-2.39611	-2.93407	-0.177033	-0.776856	-0.956944	-1.60497	-2.25186	-0.421527	-0.532415	-0.803921	-0.469333	-0.916363	-1.09803	-1.16342	-1.3455	0.315775	0.164354	0.128022	0.290823	0.49036	0.694317	0.682371	0.587844	0.607286	0.668146	0.654545	0.385558	0.421895	0.619379	0.496699	0.467789	0.473391	0.211233	0.567665	-0.206256	0.0209627	0	0.166306	15	13	4
tr|B2HT60|B2HT60_MYCMM,tr|A0A2Z5YLR2|A0A2Z5YLR2_MYCMR,tr|A0A346F7S3|A0A346F7S3_MYCMR	tr|B2HT60|B2HT60_MYCMM,tr|A0A2Z5YLR2|A0A2Z5YLR2_MYCMR,tr|A0A346F7S3|A0A346F7S3_MYCMR	Putative_acyl-[acyl-carrier-protein]_desaturase_DesA2		0.189343	0.228649	-0.168749	0.288573	-0.443125	-1.78792	-2.01471	0.627784	-1.44109	-0.825198	-1.93341	-2.4835	-1.82319	-1.57095	-1.85382	-1.27791	-0.390809	-1.58914	-1.21058	-0.778541	0.279327	0.353347	0.223962	0.389918	0.545126	0.599143	0.657325	-0.0696385	0.67611	0.730947	0.710699	0.803566	0.0920073	0	0.368695	0.739767	0.317486	0.401871	0.484728	-0.369516	-0.212041	-0.0238942	-0.817162	16	16	3
tr|A0A2Z5YNM3|A0A2Z5YNM3_MYCMR,tr|B2HMJ1|B2HMJ1_MYCMM,tr|A0A346FAJ7|A0A346FAJ7_MYCMR,tr|A0A100I0L1|A0A100I0L1_9MYCO	tr|A0A2Z5YNM3|A0A2Z5YNM3_MYCMR,tr|B2HMJ1|B2HMJ1_MYCMM,tr|A0A346FAJ7|A0A346FAJ7_MYCMR,tr|A0A100I0L1|A0A100I0L1_9MYCO	Putative_arabinosyltransferase_A		-0.636907	-0.967396	-1.02791	-0.466405	-0.254571	-1.23305	-1.07128	-0.990065	-0.513711	-0.309091	-0.111269	-0.673301	-0.439913	-0.871409	-0.368819	0	0.0588819	-0.833287	-0.969114	-0.695019	0.0618091	0.15273	0.116083	-0.0678656	1.55147	1.62578	1.43458	0.576374	1.77471	1.73516	1.60841	1.33911	0.766689	0.283924	1.49592	1.35297	1.40742	1.22329	1.38285	0.493682	-1.43232	0.128368	-1.08301	15	15	15
tr|A0A2Z5YNT0|A0A2Z5YNT0_MYCMR,tr|A0A346FAJ8|A0A346FAJ8_MYCMR,tr|B2HMJ2|B2HMJ2_MYCMM,tr|A0A100I0J1|A0A100I0J1_9MYCO	tr|A0A2Z5YNT0|A0A2Z5YNT0_MYCMR,tr|A0A346FAJ8|A0A346FAJ8_MYCMR,tr|B2HMJ2|B2HMJ2_MYCMM,tr|A0A100I0J1|A0A100I0J1_9MYCO	Putative_arabinosyltransferase_B		-1.2479	-1.49551	-1.26011	-1.04609	-0.616475	-0.693749	-2.29562	-1.04416	-1.174	0.0350263	-0.310061	-0.586773	-0.188135	-0.2847	-0.223597	-0.463448	0.028795	-1.17446	-0.884496	-1.33448	0	0.140472	0.271271	0.0863506	1.35601	1.42345	1.16048	0.339749	1.49089	1.53839	1.47024	1.01302	0.754784	0.356338	1.02088	0.930772	0.935843	1.11186	1.27728	-1.30342	-0.491178	0.163765	-0.79827	17	17	17
tr|B2HK77|B2HK77_MYCMM,tr|A0A346FA11|A0A346FA11_MYCMR,tr|A0A2Z5YPF9|A0A2Z5YPF9_MYCMR,tr|A0A117DTQ5|A0A117DTQ5_9MYCO	tr|B2HK77|B2HK77_MYCMM,tr|A0A346FA11|A0A346FA11_MYCMR,tr|A0A2Z5YPF9|A0A2Z5YPF9_MYCMR,tr|A0A117DTQ5|A0A117DTQ5_9MYCO	Putative_ATPase		-2.05433	-1.76885	-2.65003	-1.42635	-0.274824	-0.466841	-3.33194	-0.554965	-0.394587	0	-0.0481031	0.00615954	-0.176309	-0.468604	-0.507662	-0.794145	0.408016	0.347796	-0.559838	0.433856	-0.64477	-0.516106	-0.424826	-0.695265	0.462324	0.356174	0.364652	0.672085	0.103556	-0.0182651	-0.146932	0.303911	1.11112	0.473664	0.418171	0.587326	0.600876	0.880555	0.649013	1.41848	1.2777	0.896881	1.19275	12	12	12
tr|B2HJ41|B2HJ41_MYCMM,tr|A0A2Z5YMT2|A0A2Z5YMT2_MYCMR,tr|A0A117DZK4|A0A117DZK4_9MYCO	tr|B2HJ41|B2HJ41_MYCMM,tr|A0A2Z5YMT2|A0A2Z5YMT2_MYCMR,tr|A0A117DZK4|A0A117DZK4_9MYCO	Putative_ATP-dependent_Clp_protease_ATP-binding_subunit C - ClpC		-0.0739477	-0.0572016	-0.240527	0.195458	-0.593871	-1.31536	-1.43396	0.563957	-1.72605	-1.37448	-1.61798	-1.9352	-0.799633	-0.950407	-0.916588	-1.04603	-0.879587	-2.03214	-1.32819	-0.823312	0.966187	1.15795	1.17203	1.33635	0.643485	0.863148	0.952335	1.07269	0.687589	0.960964	0.973681	1.05971	0.0151454	0	0.424423	0.878616	0.641617	0.509427	0.739527	-0.674931	-0.521594	0.208814	-0.570157	49	49	48
tr|A0A100I8N3|A0A100I8N3_9MYCO,tr|A0A2Z5YNY9|A0A2Z5YNY9_MYCMR,tr|B2HI09|B2HI09_MYCMM,tr|A0A346F9I9|A0A346F9I9_MYCMR	tr|A0A100I8N3|A0A100I8N3_9MYCO,tr|A0A2Z5YNY9|A0A2Z5YNY9_MYCMR,tr|B2HI09|B2HI09_MYCMM,tr|A0A346F9I9|A0A346F9I9_MYCMR	Putative_coenzyme_F420-dependent_oxidoreductase		-0.686789	-0.172846	-1.21866	-0.123417	-1.00468	-3.02951	-2.63433	-0.523101	-1.10149	-1.12673	-2.20833	-0.933699	-0.0882253	-0.172988	-0.360724	0.272375	0.255476	0.974834	0.596517	0.933902	-0.570966	-0.732584	-0.349352	-0.913758	0	-0.0901317	-0.0053505	0.235425	0.198245	0.396026	0.360666	0.011957	1.01987	0.780775	0.328097	0.424564	0.381763	0.434336	0.299141	1.61831	1.15538	0.639529	1.71655	9	9	9
tr|A0A2Z5YN33|A0A2Z5YN33_MYCMR,tr|A0A117DUV9|A0A117DUV9_9MYCO,tr|B2HKE4|B2HKE4_MYCMM	tr|A0A2Z5YN33|A0A2Z5YN33_MYCMR,tr|A0A117DUV9|A0A117DUV9_9MYCO,tr|B2HKE4|B2HKE4_MYCMM	Putative_fatty_acid_methyltransferase		-0.230827	-0.448406	-1.29429	-1.19336	0.469771	-0.742066	-3.23108	0.656303	0.323829	-1.27877	-0.319648	0.744025	-0.635612	-1.08656	-0.892201	-2.02777	-0.811575	-2.75404	-1.78436	-1.17645	0.245884	0.0996427	0.367286	0.212503	0.782747	0.833516	0.756329	0.152145	0.331619	0.701552	0.431175	0.17515	0	-0.241912	-0.287019	0.836362	0.215586	0.296329	0.486746	-0.395057	-0.338249	0.249641	-0.887944	10	10	10
tr|B2HEK2|B2HEK2_MYCMM,tr|A0A2Z5YLF5|A0A2Z5YLF5_MYCMR,tr|A0A124BUP9|A0A124BUP9_9MYCO,tr|A0A346F8F6|A0A346F8F6_MYCMR	tr|B2HEK2|B2HEK2_MYCMM,tr|A0A2Z5YLF5|A0A2Z5YLF5_MYCMR,tr|A0A124BUP9|A0A124BUP9_9MYCO,tr|A0A346F8F6|A0A346F8F6_MYCMR	Putative_L-ascorbate-6-phosphate_lactonase_UlaG_(EC_3.1.1.-)		-0.664208	-2.21021	-0.337829	0.279311	-0.703461	-0.319534	-1.1412	-2.13836	-0.762124	-0.404559	-0.925374	-0.264657	-1.02571	-1.20455	-2.26766	-1.66181	0.0449491	-1.00206	0.165089	-0.0790867	-0.120225	0	0.0944236	0.0987667	1.4251	1.29612	0.7786	1.18072	1.22347	1.43657	1.324	0.502512	0.667914	0.522299	0.997414	0.640255	1.0371	1.10427	0.915294	0.108036	-0.00484348	-0.331242	-0.45177	15	15	15
tr|A0A346EYU4|A0A346EYU4_MYCMR,tr|A0A2Z5YAX9|A0A2Z5YAX9_MYCMR,tr|B2HEM2|B2HEM2_MYCMM,tr|A0A100HZB7|A0A100HZB7_9MYCO,tr|B2HN98|B2HN98_MYCMM	tr|A0A346EYU4|A0A346EYU4_MYCMR,tr|A0A2Z5YAX9|A0A2Z5YAX9_MYCMR,tr|B2HEM2|B2HEM2_MYCMM,tr|A0A100HZB7|A0A100HZB7_9MYCO	Putative_manganese/zinc-exporting_P-type_ATPase		-0.983495	-1.05924	-1.18697	-1.26265	-0.614354	-2.25991	-2.88195	-0.316979	-1.0971	-0.330863	-2.53265	-1.71217	-1.12161	-0.965132	-0.95137	-0.887193	-0.613788	-0.721333	-1.59014	-1.3845	0.0783851	0.0176903	0.197694	0.155805	0.499661	0.546757	0.544958	0.277797	0.569565	0.599155	0.55365	0.3988	0.544418	0.414227	0.341152	0.222346	0.236001	0.270346	0.370429	0.0397807	-0.249225	0	0.169363	24	24	23
tr|A0A2Z5YNJ0|A0A2Z5YNJ0_MYCMR,tr|B2HK81|B2HK81_MYCMM,tr|A0A100I075|A0A100I075_9MYCO	tr|A0A2Z5YNJ0|A0A2Z5YNJ0_MYCMR,tr|B2HK81|B2HK81_MYCMM,tr|A0A100I075|A0A100I075_9MYCO	Putative_metallophosphoesterase_(EC_3.1.-.-)		-2.53183	-2.47324	-2.44697	-1.29784	-0.476896	-0.755267	-0.1941	-0.367236	0.334354	-0.135549	-1.77537	-2.09723	-0.248206	-0.223383	0.109054	-0.488786	-0.0484494	-0.710477	-0.299345	0	-1.24904	-1.09628	-1.07557	-1.06109	0.727012	0.496453	0.271968	0.434669	0.824195	0.796262	0.605469	0.295013	0.567318	0.325688	0.624074	0.579686	1.01021	0.4745	1.02767	0.150488	0.725852	0.526388	0.244214	16	16	16
tr|B2HET5|B2HET5_MYCMM,tr|A0A2Z5YBY0|A0A2Z5YBY0_MYCMR,tr|A0A100I9F9|A0A100I9F9_9MYCO	tr|B2HET5|B2HET5_MYCMM,tr|A0A2Z5YBY0|A0A2Z5YBY0_MYCMR,tr|A0A100I9F9|A0A100I9F9_9MYCO	Putative_NAD-dependent_oxidoreductase_(EC_1.-.-.-)_(Short_chain_dehydrogenase)		-1.17586	-1.05857	-1.35791	-1.56365	-0.18982	-1.8331	-2.52595	-0.802188	-0.522866	-0.619951	-1.31969	-1.7676	0.365845	0.403028	0.130972	0.647075	0.463264	-0.143216	0.419006	0.104384	-1.35603	-1.69609	-2.19171	-1.9552	-0.601627	-0.638788	-0.811103	-0.663295	0.906372	0.689377	0.646614	0.599033	0	0.447991	0.506009	0.161458	0.239521	0.396894	0.076158	0.106674	0.206585	0.123137	0.232306	13	13	13
tr|B2HRP5|B2HRP5_MYCMM,tr|A0A2Z5Y9Y8|A0A2Z5Y9Y8_MYCMR,tr|A0A117DU17|A0A117DU17_9MYCO	tr|B2HRP5|B2HRP5_MYCMM,tr|A0A2Z5Y9Y8|A0A2Z5Y9Y8_MYCMR,tr|A0A117DU17|A0A117DU17_9MYCO	Putative_non-heme_bromoperoxidase_BpoC		-0.820782	0.0175258	-1.06968	-2.52292	-1.4872	-0.277993	-0.705262	-0.742245	-0.479113	-0.464807	-0.346999	-2.03823	0.753805	0.517571	0.568617	0.628678	0.967866	0.393019	0.885975	1.52484	-1.01161	-0.907278	-1.27969	-0.813679	-0.047491	-0.325412	0.125971	-1.62386	-0.262132	-0.364897	-0.46024	0	0.606089	1.10752	0.689601	0.350475	0.740718	0.502875	0.766676	1.66036	1.72363	1.12743	1.44971	9	9	9
tr|A0A2Z5YAP9|A0A2Z5YAP9_MYCMR,tr|B2HD23|B2HD23_MYCMM,tr|A0A100I673|A0A100I673_9MYCO,tr|A0A346EYG2|A0A346EYG2_MYCMR	tr|A0A2Z5YAP9|A0A2Z5YAP9_MYCMR,tr|B2HD23|B2HD23_MYCMM,tr|A0A100I673|A0A100I673_9MYCO,tr|A0A346EYG2|A0A346EYG2_MYCMR	Putative_oxidoreductase		-1.34207	-1.7221	-3.35321	-3.58554	-0.983136	-1.02821	-1.70402	-0.623725	-0.198123	-0.462108	-0.566054	-0.772536	-0.0760058	0.0805759	0.0767046	0.233075	0.777371	0.672331	0.814592	0.66964	-0.620685	-0.668182	-0.493268	-0.597148	-0.0982418	-0.160074	-0.205206	0	0.187174	0.245665	0.121913	-0.0454065	0.147164	0.0490307	0.297274	0.358401	0.289551	0.177142	0.334639	0.655722	0.914909	0.80016	0.639606	12	12	12
tr|B2HSP5|B2HSP5_MYCMM,tr|A0A2Z5YF48|A0A2Z5YF48_MYCMR,tr|A0A100I8C1|A0A100I8C1_9MYCO	tr|B2HSP5|B2HSP5_MYCMM,tr|A0A2Z5YF48|A0A2Z5YF48_MYCMR,tr|A0A100I8C1|A0A100I8C1_9MYCO	Putative_oxidoreductase_(EC_1.-.-.-)_(Short-chain_dehydrogenase)		-1.00958	-0.978311	-0.67392	-0.39528	0.29552	-0.776847	-4.41979	-1.19112	-0.99468	-0.0228502	-0.302737	-1.26606	-0.783663	-1.44741	-1.12768	-0.59603	-0.527807	-0.571768	-0.561885	-0.475222	-0.136466	0	0.385311	-0.113275	0.735646	0.750707	0.426461	0.594615	0.921087	0.910191	0.989854	0.841117	0.519443	0.298817	1.18098	0.45712	0.26113	0.803272	0.288758	0.715664	0.692839	0.814328	0.0490503	10	10	10
tr|B2HGY3|B2HGY3_MYCMM,tr|A0A2Z5YGP6|A0A2Z5YGP6_MYCMR,tr|A0A100I8C5|A0A100I8C5_9MYCO	tr|B2HGY3|B2HGY3_MYCMM,tr|A0A2Z5YGP6|A0A2Z5YGP6_MYCMR,tr|A0A100I8C5|A0A100I8C5_9MYCO	Putative_oxidoreductase_EphD_(Putative_oxidoreductase_SadH)_(EC_1.-.-.-)		-0.685698	-0.911147	-0.346456	-2.42607	0	-1.46683	-3.65333	-0.692633	-0.803443	-0.199189	-0.53933	-0.534129	-0.274687	-0.310184	-0.414379	-0.610928	-0.0958901	-1.55477	-1.4557	-0.37076	-0.153682	0.164933	0.149007	0.426018	0.989231	1.05716	0.93646	0.304127	0.88873	0.71864	0.987185	0.945438	0.899614	0.705812	0.827411	0.782249	0.83159	1.04586	0.772098	-0.138164	0.339511	0.636967	0.185169	15	15	15
tr|B2HRH2|B2HRH2_MYCMM,tr|A0A2Z5YJV7|A0A2Z5YJV7_MYCMR,tr|A0A117DUZ9|A0A117DUZ9_9MYCO,tr|B2HG48|B2HG48_MYCMM,tr|A0A2Z5YLU6|A0A2Z5YLU6_MYCMR,tr|A0A100I641|A0A100I641_9MYCO	tr|B2HRH2|B2HRH2_MYCMM,tr|A0A2Z5YJV7|A0A2Z5YJV7_MYCMR,tr|A0A117DUZ9|A0A117DUZ9_9MYCO	Putative_oxidoreductase_SadH_(EC_1.-.-.-)_(Short-chain_type_dehydrogenase/reductase)		-1.92041	-1.55275	-1.30561	-1.47673	-0.797094	-0.22797	-4.78032	-1.05709	-0.29788	-0.685349	0.14252	0.117338	-0.181319	-0.327188	-0.875016	-0.525837	0.404355	0.295779	1.03063	0.93497	-0.364759	0.0921698	-0.0724705	-0.411106	0	0.00469647	0.314398	0.480105	-0.0909999	-0.129533	-0.057916	-0.143702	0.754981	0.621169	0.183551	0.21517	0.54358	0.253657	0.239376	0.799827	0.373901	0.546203	0.415196	10	10	10
tr|A0A2Z5YPD0|A0A2Z5YPD0_MYCMR,tr|A0A346FAX4|A0A346FAX4_MYCMR,tr|B2HNS5|B2HNS5_MYCMM,tr|A0A100I468|A0A100I468_9MYCO	tr|A0A2Z5YPD0|A0A2Z5YPD0_MYCMR,tr|A0A346FAX4|A0A346FAX4_MYCMR,tr|B2HNS5|B2HNS5_MYCMM,tr|A0A100I468|A0A100I468_9MYCO	Putative_peptidoglycan_biosynthesis_protein_MviN		-2.25842	-2.2681	-1.7428	-2.09693	-0.486846	-1.53671	-3.48934	-0.678666	-0.74188	-0.653638	-0.178328	-1.19026	-0.86075	-0.83304	-0.736022	-1.08258	0.357717	-0.14969	0.124653	0	-0.324072	-0.252629	-0.14133	-0.240543	0.380696	0.372093	0.351283	0.313405	0.587026	0.352182	0.390181	0.294936	0.24107	0.410699	0.797304	0.377038	0.536294	0.355699	0.0253357	0.126681	0.410821	0.514619	0.130391	23	23	23
tr|B2HEK7|B2HEK7_MYCMM,tr|A0A2Z5YB82|A0A2Z5YB82_MYCMR,tr|A0A346EYT1|A0A346EYT1_MYCMR,tr|A0A117DTG3|A0A117DTG3_9MYCO	tr|B2HEK7|B2HEK7_MYCMM,tr|A0A2Z5YB82|A0A2Z5YB82_MYCMR,tr|A0A346EYT1|A0A346EYT1_MYCMR,tr|A0A117DTG3|A0A117DTG3_9MYCO	Putative_propionyl-CoA_carboxylase_beta_chain_5		-0.461047	-0.320352	-0.423088	-0.385972	0	-2.31848	-3.03334	-0.326841	-1.14367	-0.722437	-1.0967	-1.33583	-0.760453	-0.562112	-1.26439	0.092988	-0.302808	-1.63562	-1.21079	-1.04161	0.2061	0.344151	0.291018	0.408628	0.894483	0.79085	0.406401	1.0093	1.06491	1.01841	0.999309	0.88377	0.820065	0.720355	0.981751	0.859456	0.74537	0.848238	0.516503	-1.10722	-0.888543	0.00942709	-0.782794	17	17	17
tr|A0A2Z5YHC2|A0A2Z5YHC2_MYCMR,tr|B2HHR8|B2HHR8_MYCMM,tr|A0A117DWD1|A0A117DWD1_9MYCO	tr|A0A2Z5YHC2|A0A2Z5YHC2_MYCMR,tr|B2HHR8|B2HHR8_MYCMM,tr|A0A117DWD1|A0A117DWD1_9MYCO	Putative_propionyl-CoA_carboxylase_beta_chain_6		-0.520403	-0.619104	-0.0851435	-0.999274	0.125926	-2.12228	-2.4828	-0.0283602	-1.93722	-0.777355	-1.01626	-2.4088	-1.09617	-1.17036	-1.95096	-1.20296	-0.500549	-0.775451	-1.13977	-0.764809	0.017792	-0.086611	-0.0436906	0	0.482829	0.523646	0.437613	0.575599	0.860928	0.727627	0.773997	0.757736	0.812495	0.867594	0.932636	0.801978	0.570507	0.764326	0.46038	0.157802	0.0732656	0.403639	0.421777	14	14	14
tr|B2HS01|B2HS01_MYCMM,tr|A0A2Z5YEY2|A0A2Z5YEY2_MYCMR,tr|A0A124BV14|A0A124BV14_9MYCO	tr|B2HS01|B2HS01_MYCMM,tr|A0A2Z5YEY2|A0A2Z5YEY2_MYCMR,tr|A0A124BV14|A0A124BV14_9MYCO	Putative_RNA_binding_protein,_contains_S1_domain		-0.452358	-0.576524	-0.74826	-0.645805	-0.503928	-2.29291	-2.73583	-0.375644	-1.34718	-1.03937	-1.97992	-1.81985	-1.41297	-1.66118	-2.2629	-1.35215	-1.09676	-1.13844	-0.948058	-1.28064	-0.00339499	0.116582	0.137629	0.00824215	0.289547	0.190833	0.320162	0.125669	0.0758824	0.0850431	0.0554678	0.104717	0.0998854	0.216069	0.0750429	0.0684136	0.103544	0.0174553	0.134276	0	0.0582579	0.250402	0.13622	33	33	33
tr|B2HLY6|B2HLY6_MYCMM,tr|A0A346F113|A0A346F113_MYCMR,tr|A0A100IG90|A0A100IG90_9MYCO,tr|A0A2Z5YD52|A0A2Z5YD52_MYCMR	tr|B2HLY6|B2HLY6_MYCMM,tr|A0A346F113|A0A346F113_MYCMR,tr|A0A100IG90|A0A100IG90_9MYCO,tr|A0A2Z5YD52|A0A2Z5YD52_MYCMR	Putative_soluble_pyridine_nucleotide_transhydrogenase		-0.541825	-0.453673	-0.161791	0.122631	-0.416939	-3.14704	-4.33622	-0.970404	-0.760895	-0.729361	-1.90593	-0.560162	-0.842859	-0.596396	-0.411712	-0.380451	-0.154792	-0.271118	-0.243421	-0.327079	0.0102066	-0.240687	0.159554	0.0481855	0.416439	0.371057	0.467366	0.360329	0.657613	0.785593	0.676539	0.124351	0.110162	-0.0233318	0.711415	0.695832	0.514189	0.377798	0.382462	0	0.623928	0.342871	0.777604	15	15	15
tr|B2HRY7|B2HRY7_MYCMM,tr|A0A2Z5YFI5|A0A2Z5YFI5_MYCMR,tr|A0A100I5R9|A0A100I5R9_9MYCO	tr|B2HRY7|B2HRY7_MYCMM,tr|A0A2Z5YFI5|A0A2Z5YFI5_MYCMR,tr|A0A100I5R9|A0A100I5R9_9MYCO	Putative_succinate-semialdehyde_dehydrogenase_[NADP(+)]_2_(EC_1.2.1.79)		-1.06447	-1.20131	-1.15185	-1.17857	-0.450838	-1.03584	-4.44012	-1.85784	-0.061013	0.254699	0	-1.23259	-0.585734	-0.833993	-1.76867	-0.648624	-0.324348	-1.12825	-0.320937	-0.546482	0.0311117	-0.191045	0.19991	-0.331021	0.647185	0.449962	0.556182	0.757311	0.595532	0.481663	0.546313	0.522927	0.470884	0.672454	0.29804	0.103396	0.0784445	0.356847	0.0646384	-0.0832859	0.016307	0.73581	0.0280758	18	18	18
tr|A0A2Z5YN48|A0A2Z5YN48_MYCMR,tr|B2HH17|B2HH17_MYCMM,tr|A0A100I5F9|A0A100I5F9_9MYCO	tr|A0A2Z5YN48|A0A2Z5YN48_MYCMR,tr|B2HH17|B2HH17_MYCMM,tr|A0A100I5F9|A0A100I5F9_9MYCO	Putative_thiosulfate_sulfurtransferase_1		-0.284124	-0.127036	-0.10503	-0.122576	0.177472	-2.47269	-1.91916	0.0830623	-0.400728	0	-1.09914	-2.10757	-0.584648	-0.381623	-0.51729	-0.0747754	-0.396596	-2.7253	-1.49795	-1.21288	0.558541	0.433979	0.465956	0.683343	0.985825	0.950472	1.00142	0.422375	1.15199	1.009	1.02217	0.899807	0.337464	0.621763	0.654642	0.269833	0.191136	0.325755	0.0637303	-1.38348	-1.11371	-0.0267403	-1.19438	18	18	18
tr|A0A2Z5Y9S8|A0A2Z5Y9S8_MYCMR,tr|A0A346EXE3|A0A346EXE3_MYCMR,tr|B2HQR5|B2HQR5_MYCMM,tr|A0A124BVE8|A0A124BVE8_9MYCO,tr|A0A100I706|A0A100I706_9MYCO	tr|A0A2Z5Y9S8|A0A2Z5Y9S8_MYCMR,tr|A0A346EXE3|A0A346EXE3_MYCMR,tr|B2HQR5|B2HQR5_MYCMM,tr|A0A124BVE8|A0A124BVE8_9MYCO	Putative_transport_protein_MmpL2		0.0593751	-0.0294137	-0.624421	-0.389963	-0.128112	1.10452	-2.76465	0.629402	-1.52017	-1.34015	-1.59686	-2.02705	0.231906	0.173463	0.484042	-0.995098	-1.51205	0.336365	-2.62067	-2.38001	-0.841479	-0.942607	-0.622716	-0.504067	0.128266	0.365453	0.157306	0.120279	0.72451	0.480137	0.746648	0.356155	0.268582	0.187679	0.552424	0.371451	0.328598	0.138726	-0.160664	-0.368617	-0.602274	0	-0.31967	15	15	15
tr|A0A346EWH8|A0A346EWH8_MYCMR,tr|A0A100I4B9|A0A100I4B9_9MYCO,tr|B2HMX4|B2HMX4_MYCMM,tr|A0A2Z5Y8R0|A0A2Z5Y8R0_MYCMR	tr|A0A346EWH8|A0A346EWH8_MYCMR,tr|A0A100I4B9|A0A100I4B9_9MYCO,tr|B2HMX4|B2HMX4_MYCMM,tr|A0A2Z5Y8R0|A0A2Z5Y8R0_MYCMR	Putative_trehalose_monomycolate_exporter_MmpL3		-0.629973	-0.972066	-0.679638	-0.476912	0	-0.775251	-0.322882	-0.0414534	-1.26231	-0.124225	-0.739489	-0.839778	-0.546564	-0.845938	-1.3135	-0.809889	0.395278	-2.24056	-0.611659	-0.338272	0.673792	0.55706	0.847718	0.741194	1.40304	1.22234	1.36624	0.447844	1.47052	1.5839	1.47923	1.20833	0.759367	0.985812	1.5477	1.29726	1.21636	1.42052	1.13299	-0.292138	-0.233402	0.756322	-0.582526	32	32	32
tr|A0A2Z5YDG4|A0A2Z5YDG4_MYCMR,tr|B2HN46|B2HN46_MYCMM,tr|A0A100I0I6|A0A100I0I6_9MYCO	tr|A0A2Z5YDG4|A0A2Z5YDG4_MYCMR,tr|B2HN46|B2HN46_MYCMM,tr|A0A100I0I6|A0A100I0I6_9MYCO	Pyridoxal_5'-phosphate_synthase_subunit_PdxS_(PLP_synthase_subunit_PdxS)_(EC_4.3.3.6)_(Pdx1)		-0.836809	-0.765194	-0.607886	-0.323561	-0.297798	-1.86348	-4.9416	-0.806795	-0.867938	-0.659508	-0.915202	-1.34448	-0.441204	-0.615704	-1.01269	-0.0604772	-0.375658	-0.797592	-0.897063	-0.631297	0.242873	0.0594077	-0.0833145	0.055248	0.540238	0.585401	0.48513	0.176381	0.645762	0.627261	0.662762	0.609222	0.423531	0.0519114	0.56668	0.557716	0.454808	0.308833	0.558087	0	0.069461	0.31975	0.249186	12	12	12
tr|B2HIK4|B2HIK4_MYCMM,tr|A0A2Z5YC82|A0A2Z5YC82_MYCMR,tr|A0A100HZV1|A0A100HZV1_9MYCO	tr|B2HIK4|B2HIK4_MYCMM,tr|A0A2Z5YC82|A0A2Z5YC82_MYCMR,tr|A0A100HZV1|A0A100HZV1_9MYCO	Pyruvate_carboxylase_(EC_6.4.1.1)		-0.363547	-0.350774	-0.342001	-0.408888	-0.600573	-2.66952	-4.84805	0.0406618	-1.20297	-0.626112	-2.0281	-1.62036	-0.533725	-0.492114	-0.534581	-0.413054	-0.297024	-0.0712619	0.0288292	-0.117535	0.272865	0.315028	0.155006	0.237705	0.114103	0.102014	0.0484637	0.247178	0.180015	0.223255	0.105257	0.174917	-0.0569201	-0.115392	0	0.0285998	0.0533481	-0.00263468	0.13114	0.427664	0.276958	0.047836	0.186557	37	37	37
tr|B2HJW6|B2HJW6_MYCMM,tr|A0A346F5F0|A0A346F5F0_MYCMR,tr|A0A100I1D4|A0A100I1D4_9MYCO,tr|A0A2Z5YHJ7|A0A2Z5YHJ7_MYCMR	tr|B2HJW6|B2HJW6_MYCMM,tr|A0A346F5F0|A0A346F5F0_MYCMR,tr|A0A100I1D4|A0A100I1D4_9MYCO,tr|A0A2Z5YHJ7|A0A2Z5YHJ7_MYCMR	Pyruvate_dehydrogenase_E1_component_subunit_alpha_(EC_1.2.4.1)		-0.288023	-0.188598	1.49765	0.260517	-1.07088	-1.29265	-1.76203	-0.885121	-0.501261	0.663851	-1.23427	-0.701548	-2.39385	-0.592053	0.848135	-1.86345	2.07161	0.736269	-0.357908	-0.0981316	-0.107589	-1.15285	-1.12409	0.273726	0.146572	-0.050463	0.590522	0.523103	0.410813	0.3451	0.800655	0.499654	0.801381	-0.466446	0.358671	-0.146613	0	-0.0519038	0.00961237	1.6293	1.34096	1.716	1.41378	9	9	9
tr|A0A346F266|A0A346F266_MYCMR,tr|A0A2Z5YEJ7|A0A2Z5YEJ7_MYCMR,tr|B2HQY4|B2HQY4_MYCMM,tr|A0A100I864|A0A100I864_9MYCO	tr|A0A346F266|A0A346F266_MYCMR,tr|A0A2Z5YEJ7|A0A2Z5YEJ7_MYCMR,tr|B2HQY4|B2HQY4_MYCMM,tr|A0A100I864|A0A100I864_9MYCO	Pyruvate_kinase_(EC_2.7.1.40)		-1.15201	-0.495458	-0.524202	-0.976304	-0.96118	-1.61899	-4.004	-0.383635	-0.679334	-0.786839	-1.05273	-3.7263	-0.0337447	0.0733504	0.0244734	0.479312	0.248552	0.0107039	-0.494543	0	-0.532975	-0.34588	-0.567407	-0.343518	-0.0282171	-0.177846	0.240191	-0.0221781	0.134481	0.028868	0.0917376	0.217303	0.381695	0.0903658	0.168474	0.430234	0.606666	0.195395	0.639136	0.148174	0.47819	0.504229	0.402459	17	17	17
tr|A0A2Z5YDT2|A0A2Z5YDT2_MYCMR,sp|B2HP67|RIBBA_MYCMM,tr|A0A100I0H9|A0A100I0H9_9MYCO	tr|A0A2Z5YDT2|A0A2Z5YDT2_MYCMR,sp|B2HP67|RIBBA_MYCMM,tr|A0A100I0H9|A0A100I0H9_9MYCO	Riboflavin_biosynthesis_protein_RibBA_[Includes:_GTP_cyclohydrolase-2_(EC_3.5.4.25)		-0.768585	0.357723	-0.0795454	-0.0798088	-0.967139	-3.29425	-1.64018	-0.617916	-2.89477	-0.7332	-0.750445	-3.17902	-0.0359713	-0.308873	-0.6469	0	-0.503463	0.023661	-0.439326	-0.571436	0.352883	0.0118018	0.155199	0.574691	0.802107	0.863135	0.457388	1.01776	0.53716	0.488899	0.556348	-0.0847981	-0.143382	0.17143	0.392711	0.520205	-0.151115	-0.00403478	0.551307	0.248427	0.473801	0.643958	0.273256	15	15	15
tr|A0A346F685|A0A346F685_MYCMR,tr|B2HMG4|B2HMG4_MYCMM	tr|A0A346F685|A0A346F685_MYCMR,tr|B2HMG4|B2HMG4_MYCMM	Ribonuclease G		-0.57896	-0.597626	-0.544159	-0.585363	-0.582733	-2.78913	-4.81649	-0.697789	-0.527856	-0.481044	-0.67941	-0.996712	-0.0662275	0	-0.642921	-0.148836	-0.374657	-0.508425	-1.01774	-0.576091	0.276696	0.378582	0.453374	0.448893	0.527929	0.437004	0.55746	0.576373	0.528039	0.629004	0.674941	0.278729	0.459557	0.0316024	0.648181	0.484415	0.270332	0.457957	0.198609	-0.546792	-0.47784	0.161129	0.0573151	31	31	3
tr|A0A100I554|A0A100I554_9MYCO,tr|B2HHG0|B2HHG0_MYCMM,tr|A0A2Z5YC68|A0A2Z5YC68_MYCMR	tr|A0A100I554|A0A100I554_9MYCO,tr|B2HHG0|B2HHG0_MYCMM,tr|A0A2Z5YC68|A0A2Z5YC68_MYCMR	Ribonucleoside-diphosphate_reductase_(EC_1.17.4.1)		-0.0142877	-0.0769747	-0.231401	-0.235929	-0.536441	-1.92837	-2.35188	0.00850221	-2.40931	-0.431267	-1.92384	-2.65071	-2.02174	-1.3358	-2.1097	-2.12252	0.405163	-0.418478	-0.124467	-0.0345766	0.0317367	0.0451083	0.0486837	0.0453093	-0.0675332	-0.122126	0.0210689	-0.24668	0.00247313	0.0189885	0.113205	0.154311	0.0810623	0.0640884	0	0.209992	0.0634734	0.105133	0.224459	0.2355	0.252328	0.20408	0.196903	23	23	23
tr|B2HEQ5|B2HEQ5_MYCMM,tr|A0A2Z5YBD4|A0A2Z5YBD4_MYCMR,tr|A0A100I9P1|A0A100I9P1_9MYCO	tr|B2HEQ5|B2HEQ5_MYCMM,tr|A0A2Z5YBD4|A0A2Z5YBD4_MYCMR,tr|A0A100I9P1|A0A100I9P1_9MYCO	Ribosome_hibernation_promoting_factor_(HPF)		-0.938114	-0.943685	-1.93493	-1.59401	-1.6402	-2.4418	-0.168481	-0.502509	-2.03531	-1.51576	-1.62512	-1.32423	0	0.200398	-0.479237	-0.132651	-0.146933	0.0292804	0.0953361	-0.0204436	-1.20835	-1.24666	-1.11766	-1.02817	0.0892737	0.355964	0.349328	-0.201347	0.189608	0.448916	0.678869	0.80029	0.969351	0.727413	0.935126	1.14797	0.802689	1.15963	0.908223	0.137084	0.11132	0.148115	0.610172	5	5	5
tr|B2HLZ7|B2HLZ7_MYCMM,tr|A0A346F124|A0A346F124_MYCMR,tr|A0A2Z5YDU7|A0A2Z5YDU7_MYCMR,tr|A0A124BV89|A0A124BV89_9MYCO	tr|B2HLZ7|B2HLZ7_MYCMM,tr|A0A346F124|A0A346F124_MYCMR,tr|A0A2Z5YDU7|A0A2Z5YDU7_MYCMR,tr|A0A124BV89|A0A124BV89_9MYCO	RNA_polymerase_sigma_factor_SigA		-0.202915	-0.309109	-0.283575	0.17305	-0.0786914	-1.46457	-1.48417	-0.221279	-0.753769	-0.0783724	-0.446295	-1.18654	-0.204915	-0.0607641	-0.215258	-0.181672	-1.0612	-0.912634	-0.876272	-0.68954	1.40536	1.78882	1.62561	1.76353	1.33176	1.42129	1.15401	1.19464	1.22387	1.34382	1.40224	1.04185	1.61607	0.157513	1.02124	0.980587	1.05705	1.10904	0.801548	0	-0.103498	0.603112	-0.022973	19	19	19
tr|A0A346F1K2|A0A346F1K2_MYCMR,sp|B2HP50|METK_MYCMM,tr|A0A2Z5YDX1|A0A2Z5YDX1_MYCMR,tr|A0A100HZ35|A0A100HZ35_9MYCO	tr|A0A346F1K2|A0A346F1K2_MYCMR,sp|B2HP50|METK_MYCMM,tr|A0A2Z5YDX1|A0A2Z5YDX1_MYCMR,tr|A0A100HZ35|A0A100HZ35_9MYCO	S-adenosylmethionine_synthase_(AdoMet_synthase)_(EC_2.5.1.6)_(MAT)_(Methionine_adenosyltransferase)		-1.29994	-1.44051	-0.884808	-0.971932	-0.675782	-0.574731	-2.42226	-0.376303	-1.74223	-1.94902	-1.63255	-0.56272	-0.729293	-0.798441	-0.917317	0	-1.18269	-1.21261	-0.545592	-1.26775	-0.410182	0.107751	-0.171648	0.000181888	0.426934	0.313375	0.0226269	1.54134	0.886451	0.71909	0.415081	0.177966	1.32688	0.37312	0.621731	0.173036	0.452696	0.896237	0.468411	1.53559	0.869075	0.768393	1.22074	19	19	19
tr|A0A100I2Q3|A0A100I2Q3_9MYCO,tr|A0A2Z5YLG5|A0A2Z5YLG5_MYCMR,tr|B2HF75|B2HF75_MYCMM,tr|A0A346F8G7|A0A346F8G7_MYCMR	tr|A0A100I2Q3|A0A100I2Q3_9MYCO,tr|A0A2Z5YLG5|A0A2Z5YLG5_MYCMR,tr|B2HF75|B2HF75_MYCMM,tr|A0A346F8G7|A0A346F8G7_MYCMR	Sensor-type_histidine_kinase_PrrB		-1.91654	-1.63712	-1.91151	-1.87921	-0.881482	-2.35214	-3.44718	-0.810108	-1.07319	-0.838701	-0.828069	-1.60881	-0.79502	-0.799801	-0.721719	-1.05062	0.0267948	-0.088477	0.042824	0	-0.582159	-0.426875	-0.494236	-0.48671	0.0788654	0.039746	0.0760686	0.224971	0.17764	0.143624	0.177333	0.0191754	0.201219	0.260321	0.418588	0.166638	0.155748	0.0986404	0.0324039	0.130226	0.12491	0.198827	0.0882165	19	19	19
tr|A0A124BUY4|A0A124BUY4_9MYCO,tr|B2HI65|B2HI65_MYCMM,tr|A0A346EVD7|A0A346EVD7_MYCMR,tr|A0A2Z5Y7H0|A0A2Z5Y7H0_MYCMR	tr|A0A124BUY4|A0A124BUY4_9MYCO,tr|B2HI65|B2HI65_MYCMM,tr|A0A346EVD7|A0A346EVD7_MYCMR,tr|A0A2Z5Y7H0|A0A2Z5Y7H0_MYCMR	Serine/threonine_protein_phosphatase		-2.83385	-2.04375	-2.51415	-1.89784	-0.763006	-0.57417	-3.51641	-0.849402	0	0.0588879	0.0196338	-1.32808	-0.23474	-0.390029	-0.179527	-0.328068	0.702945	-0.2997	-0.104013	-0.138544	0.0443343	-0.329141	-0.186722	-0.216123	0.353533	0.434607	0.64099	0.305086	0.540184	0.534977	0.499656	0.348147	-0.157076	0.186321	0.567683	0.367791	0.287056	0.343196	0.433335	-0.152881	0.293559	0.411471	0.011097	8	8	8
tr|A0A2Z5Y7G9|A0A2Z5Y7G9_MYCMR,tr|B2HI62|B2HI62_MYCMM,tr|A0A346EVD4|A0A346EVD4_MYCMR,tr|A0A100I476|A0A100I476_9MYCO	tr|A0A2Z5Y7G9|A0A2Z5Y7G9_MYCMR,tr|B2HI62|B2HI62_MYCMM,tr|A0A346EVD4|A0A346EVD4_MYCMR,tr|A0A100I476|A0A100I476_9MYCO	Serine/threonine-protein_kinase_PknA		-1.75482	-1.45575	-1.85438	-0.850547	-0.500708	-3.58081	-3.74595	0	-0.734404	0.362914	-0.00880078	-0.664672	-0.408082	-0.549542	-0.320017	-0.83955	0.210686	0.411846	0.640233	0.803481	-0.048425	0.0465794	0.0377993	-0.0238223	0.260472	-0.109177	0.264689	0.033633	-0.0719029	0.0985463	-0.0862816	-0.0256471	0.0934917	-0.495408	0.76826	0.303248	0.124517	0.236186	0.135443	0.287846	0.490333	0.480979	0.339044	15	15	15
tr|A0A2Z5Y7G7|A0A2Z5Y7G7_MYCMR,tr|A0A100I427|A0A100I427_9MYCO,tr|B2HI61|B2HI61_MYCMM	tr|A0A2Z5Y7G7|A0A2Z5Y7G7_MYCMR,tr|A0A100I427|A0A100I427_9MYCO,tr|B2HI61|B2HI61_MYCMM	Serine/threonine-protein_kinase_PknB		-1.45654	-2.03353	-1.9923	-0.942335	0.476091	-1.0529	-4.19364	-0.778395	-0.414504	0.314643	1.02553	-0.209388	-0.682005	-0.816663	-0.0172665	-0.994227	0.550578	-0.518935	-0.109232	-0.438901	-0.229324	-0.148208	0	-0.191882	0.560055	0.690714	0.572123	0.47916	0.701673	0.539759	0.67919	0.757978	0.115083	0.549904	0.766582	0.442732	1.13058	0.778423	0.837586	-0.0556802	-0.27159	0.223333	0.0606641	27	27	27
tr|B2HKH1|B2HKH1_MYCMM,tr|A0A2Z5Y802|A0A2Z5Y802_MYCMR,tr|A0A100ICS9|A0A100ICS9_9MYCO	tr|B2HKH1|B2HKH1_MYCMM,tr|A0A2Z5Y802|A0A2Z5Y802_MYCMR,tr|A0A100ICS9|A0A100ICS9_9MYCO	Serine_hydroxymethyltransferase_(SHMT)_(Serine_methylase)_(EC_2.1.2.1)		-1.50142	-1.79704	-1.20275	-2.01342	-0.823664	-1.85818	-2.50203	-0.78709	-0.259895	0.119118	-0.711635	-0.601175	0.624677	0.537288	-0.0034099	1.21226	1.23714	1.34924	0.879142	0.543866	-1.11337	-0.562103	-1.02791	-0.870917	0	-0.388235	-0.206617	-0.666489	0.65538	0.623106	0.612089	0.348041	-0.0877009	-0.387934	0.515821	1.23614	1.00071	0.607248	0.532856	1.20335	0.244405	1.07309	0.948569	15	15	15
tr|B2HS44|B2HS44_MYCMM,tr|A0A346F799|A0A346F799_MYCMR,tr|A0A2Z5YJX6|A0A2Z5YJX6_MYCMR,tr|A0A100IA68|A0A100IA68_9MYCO	tr|B2HS44|B2HS44_MYCMM,tr|A0A346F799|A0A346F799_MYCMR,tr|A0A2Z5YJX6|A0A2Z5YJX6_MYCMR,tr|A0A100IA68|A0A100IA68_9MYCO	Serine_protease_HtrA		-0.239945	0	-0.591186	-0.062015	0.560722	-0.180269	-1.8047	-0.402209	-0.677032	-0.0532953	0.12469	-0.437455	-0.748663	-1.09169	-1.1467	-1.78436	-0.789212	-2.51812	-1.69932	-1.28025	0.588006	0.515807	0.60691	0.632195	1.41876	1.31175	1.25556	1.35877	0.948781	1.00936	1.00335	1.02187	0.681622	0.943255	1.12634	0.558202	0.312963	0.719483	0.0861576	-0.916704	-1.16411	-0.325063	-1.02418	28	28	28
tr|A0A346FAM6|A0A346FAM6_MYCMR,tr|A0A2Z5YNP2|A0A2Z5YNP2_MYCMR,sp|B2HMM1|SYS_MYCMM,tr|A0A100I0G8|A0A100I0G8_9MYCO	tr|A0A346FAM6|A0A346FAM6_MYCMR,tr|A0A2Z5YNP2|A0A2Z5YNP2_MYCMR,sp|B2HMM1|SYS_MYCMM,tr|A0A100I0G8|A0A100I0G8_9MYCO	Serine--tRNA_ligase_(EC_6.1.1.11)_(Seryl-tRNA_synthetase)_(SerRS)_(Seryl-tRNA(Ser/Sec)_synthetase)		0.26442	0.863706	0	0.168383	-0.558504	0.551968	-2.19632	1.47457	-2.53092	-1.23527	-1.43374	-1.06725	-1.63882	-1.38434	-0.255419	-0.0500044	-1.08925	1.85215	-0.95623	-0.341895	-0.134475	-0.381607	-0.0331114	-0.0847208	0.346937	0.442439	0.400518	0.899114	0.29784	0.100916	-0.149286	0.241177	-0.109895	0.358852	0.516611	0.0957696	0.063135	-0.452313	-0.117989	2.16784	1.47902	0.0800745	1.71105	10	10	10
tr|B2HNL4|B2HNL4_MYCMM,tr|A0A2Z5YIV5|A0A2Z5YIV5_MYCMR,tr|A0A117DXW7|A0A117DXW7_9MYCO	tr|B2HNL4|B2HNL4_MYCMM,tr|A0A2Z5YIV5|A0A2Z5YIV5_MYCMR,tr|A0A117DXW7|A0A117DXW7_9MYCO	Short-chain_type_dehydrogenase/reductase		-1.19707	-0.985345	-2.02457	-1.31856	-1.42303	-1.67829	-4.11155	-1.26809	0.18732	-0.603692	-0.583353	-0.579673	-0.839991	-0.908132	-0.121983	-0.715361	-0.672442	-1.30629	-0.57442	-0.100935	0.0349924	0.559373	0.14429	0.0512736	0.655679	0.672331	0.480389	0.155688	0.261621	0.551655	0.507077	0.0677437	0.0743318	-0.575643	0.728553	0.564175	0.475691	0.118192	0.82948	-0.137304	0.00746365	0.728271	0	15	15	15
tr|A0A2Z5YD08|A0A2Z5YD08_MYCMR,tr|B2HJL8|B2HJL8_MYCMM	tr|A0A2Z5YD08|A0A2Z5YD08_MYCMR	Signal_peptidase_I_(EC_3.4.21.89)		-1.17226	-1.23857	-1.62825	-1.19916	-0.334837	-0.480649	-1.23572	-0.400083	-0.827268	-0.318146	-0.977442	-1.27957	0.0177013	-0.210348	-0.107355	-0.288712	1.44256	-1.39799	0.253872	0.294567	-0.167866	-0.116238	-0.321979	0	1.08427	1.05914	1.00288	0.0438405	1.32094	1.19305	1.28675	1.18007	1.0691	0.942436	1.77378	1.35296	1.52675	1.52194	1.34814	-0.495675	0.0474418	1.29032	-0.464157	3	3	3
tr|A0A2Z5YC67|A0A2Z5YC67_MYCMR,tr|B2HJK5|B2HJK5_MYCMM,tr|A0A100I7Q3|A0A100I7Q3_9MYCO	tr|A0A2Z5YC67|A0A2Z5YC67_MYCMR,tr|B2HJK5|B2HJK5_MYCMM,tr|A0A100I7Q3|A0A100I7Q3_9MYCO	Signal_recognition_particle_protein_(Fifty-four_homolog)		-0.649172	-0.97472	-1.09228	-0.770797	-1.2296	0.0928566	-3.88672	-0.302907	-1.18151	-1.16347	-1.55994	-1.53491	-0.858486	-1.08299	-1.15363	-1.37733	-1.05678	-1.34381	-1.33635	-1.37752	0.103949	0.169147	0.286986	0.423027	0.473855	0.54529	0.447677	0.208875	0.328616	0.448202	0.0667356	0.132023	0.421101	-0.444366	0.295425	0.351845	0.283312	0.523612	0.39239	0	-0.226218	0.517521	0.170243	20	20	20
tr|A0A2Z5YCY4|A0A2Z5YCY4_MYCMR,tr|B2HJJ9|B2HJJ9_MYCMM,tr|A0A117DXM7|A0A117DXM7_9MYCO	tr|A0A2Z5YCY4|A0A2Z5YCY4_MYCMR,tr|B2HJJ9|B2HJJ9_MYCMM,tr|A0A117DXM7|A0A117DXM7_9MYCO	Signal_recognition_particle_receptor_FtsY_(SRP_receptor)		-0.870871	-1.13664	-1.71806	-0.751602	-1.11387	-2.14342	-3.4602	-0.621739	-1.06936	-0.685369	-0.464637	-3.07446	-0.326948	-0.695197	-0.844646	-0.606654	0.386806	-0.367166	-0.18805	-0.155369	-0.103075	0.187292	-0.0223634	0	0.458451	0.440335	0.518567	0.35003	0.433541	0.427498	0.36307	0.413325	0.65579	0.37802	0.525903	0.668307	0.63577	0.632755	0.613149	0.55252	0.539967	0.394139	0.444412	12	12	12
tr|B2HIB8|B2HIB8_MYCMM,tr|A0A2Z5Y7K5|A0A2Z5Y7K5_MYCMR,tr|A0A100I9D3|A0A100I9D3_9MYCO	tr|B2HIB8|B2HIB8_MYCMM,tr|A0A2Z5Y7K5|A0A2Z5Y7K5_MYCMR,tr|A0A100I9D3|A0A100I9D3_9MYCO	Single-stranded_DNA-binding_protein_(SSB)		0.112233	0.321306	-0.0642224	0.358384	-0.411393	-4.07877	-4.14037	-0.0838824	-0.258285	-0.342132	-0.349481	-1.08781	0.714059	0.474344	-0.0210427	1.03319	0	-1.31154	-0.167565	0.191027	0.0337908	-0.124455	-0.233916	-0.368615	-0.157061	-0.0128861	0.220298	0.0799442	0.268713	0.490484	0.499406	0.658869	0.373592	0.283225	0.0757319	0.267462	0.124913	0.107823	0.0481524	-0.710678	-0.497297	-0.0149964	-0.597577	8	8	8
tr|A0A346F0Q5|A0A346F0Q5_MYCMR,tr|B2HKR4|B2HKR4_MYCMM,tr|A0A100IHM2|A0A100IHM2_9MYCO,tr|A3QQR4|A3QQR4_MYCMR	tr|A0A346F0Q5|A0A346F0Q5_MYCMR,tr|B2HKR4|B2HKR4_MYCMM,tr|A0A100IHM2|A0A100IHM2_9MYCO	Siroheme synthase		1.03645	-0.117142	-0.537404	-0.265557	-0.161264	-1.82104	-3.82344	-0.931927	-2.04878	-1.47639	-1.74047	-0.983102	-0.836257	-0.818912	-1.59455	-0.312109	0.199739	0.20187	0.148527	-0.127205	-0.223811	-0.341871	-0.191043	-0.242398	0.514395	0.451816	0	0.554339	0.599685	0.400603	0.844451	0.0336467	0.193548	0.128848	0.310979	0.0519779	-0.233664	0.239307	0.210576	1.06597	1.07732	0.949252	1.20055	14	14	2
tr|B2HN36|B2HN36_MYCMM,tr|A0A2Z5Y8W9|A0A2Z5Y8W9_MYCMR,tr|A0A100I0N8|A0A100I0N8_9MYCO	tr|B2HN36|B2HN36_MYCMM,tr|A0A2Z5Y8W9|A0A2Z5Y8W9_MYCMR,tr|A0A100I0N8|A0A100I0N8_9MYCO	Succinate_dehydrogenase_flavoprotein_subunit		-1.85895	-2.24375	-1.62261	-1.60305	0.0341082	-0.679067	-4.1756	-1.67841	0.36967	0.655763	0.865946	0.0556471	-0.635487	-0.0554014	-0.19821	-0.577727	0.175623	0.055552	-0.133308	0.487206	-0.439139	-0.297194	-0.131267	-0.179305	0.465197	0.0890845	-0.0831788	1.35532	0.445884	0.515612	0.292213	0.333589	0.573076	0.170163	0.432512	-0.301692	-0.209934	-0.22477	-0.120229	0.854317	0.134106	0	0.806947	24	24	24
tr|A0A2Z5YAX6|A0A2Z5YAX6_MYCMR,tr|A0A346EYM6|A0A346EYM6_MYCMR,tr|A0A124BU44|A0A124BU44_9MYCO,tr|B2HDU3|B2HDU3_MYCMM	tr|A0A2Z5YAX6|A0A2Z5YAX6_MYCMR,tr|A0A346EYM6|A0A346EYM6_MYCMR,tr|A0A124BU44|A0A124BU44_9MYCO,tr|B2HDU3|B2HDU3_MYCMM	Succinate_dehydrogenase_flavoprotein_subunit_(EC_1.3.5.1)		-1.96562	-2.05038	-1.50486	-1.6621	-0.935881	-1.34211	-4.05397	-0.808194	-0.670987	-0.725013	-0.234913	-1.28999	-0.540639	-0.739001	-0.694508	0.0367278	0	0.0749043	-0.317815	0.111465	-0.406729	-0.462077	-0.468072	-0.447111	0.0677574	0.12716	0.250236	0.528522	0.648676	0.618709	0.66763	0.115518	-0.11846	0.537749	0.225737	0.669849	0.516161	0.0734981	0.404779	0.583414	0.477873	0.197601	0.856878	18	18	18
tr|A0A2Z5YDK2|A0A2Z5YDK2_MYCMR,tr|B2HKS9|B2HKS9_MYCMM,tr|A0A117DZ09|A0A117DZ09_9MYCO	tr|A0A2Z5YDK2|A0A2Z5YDK2_MYCMR,tr|B2HKS9|B2HKS9_MYCMM	Sugar_ABC_transporter_ATP-binding_protein		-1.67921	-1.24644	-1.37698	-1.27462	-0.327704	0.0703885	-3.0751	-0.208824	-0.130505	0	-0.0261421	-0.551398	0.116664	0.0830419	-0.00498966	0.140621	1.6039	1.62152	1.04796	1.19692	-0.812672	-0.941301	-1.18512	-1.18098	-0.548999	-0.641983	-0.27191	-0.252655	0.222906	0.281404	0.348404	-0.088997	0.659795	-0.258383	0.45459	0.757272	0.795587	0.803905	0.908188	1.99663	1.16266	1.17623	0.914189	10	10	10
tr|A0A2Z5Y9G3|A0A2Z5Y9G3_MYCMR,tr|A0A346EXB4|A0A346EXB4_MYCMR,tr|A0A100I777|A0A100I777_9MYCO,tr|B2HQN7|B2HQN7_MYCMM	tr|A0A2Z5Y9G3|A0A2Z5Y9G3_MYCMR,tr|A0A346EXB4|A0A346EXB4_MYCMR,tr|A0A100I777|A0A100I777_9MYCO,tr|B2HQN7|B2HQN7_MYCMM	Superoxide_dismutase_[Cu-Zn]_(EC_1.15.1.1)		-1.0628	-0.915017	-1.34165	-1.2665	-0.108785	-0.357477	-1.55161	0.303578	-0.442082	-0.191053	-0.0486069	-0.642674	-0.481021	-0.629805	-0.714865	-0.867205	0.737682	-1.0576	-0.402828	-0.439478	-0.256645	-0.238416	0	-0.285166	1.06155	0.934439	0.994373	0.595867	1.40557	1.39752	1.38475	1.31531	1.20676	1.07381	1.91168	1.74039	1.68686	1.60491	1.51205	0.0950279	0.279627	1.08868	0.190671	7	7	7
tr|B2HMK4|B2HMK4_MYCMM,tr|A0A2Z5YNI3|A0A2Z5YNI3_MYCMR,tr|A0A100I0J9|A0A100I0J9_9MYCO	tr|B2HMK4|B2HMK4_MYCMM,tr|A0A2Z5YNI3|A0A2Z5YNI3_MYCMR,tr|A0A100I0J9|A0A100I0J9_9MYCO	Terminal_beta-(1->2)-arabinofuranosyltransferase		-1.94297	-2.75314	-0.465932	-2.51253	-0.172598	0.139289	-2.67418	-0.229803	-0.240556	0.499967	0.0287648	-0.893879	-1.01214	-1.25658	-0.406494	-2.00869	0.34781	-1.65388	0.182964	0.344466	-0.0513418	0	-0.206049	0.145093	0.640679	0.805089	0.543199	-1.28697	0.0888357	0.353379	0.421293	-0.420791	0.704603	-0.00715512	-0.0610546	-0.177573	0.169473	0.222789	0.472897	0.470349	0.783417	0.675749	0.503521	8	8	8
tr|A0A2Z5YPL5|A0A2Z5YPL5_MYCMR,tr|A0A346FAX7|A0A346FAX7_MYCMR,tr|B2HNS8|B2HNS8_MYCMM,tr|A0A100I496|A0A100I496_9MYCO	tr|A0A2Z5YPL5|A0A2Z5YPL5_MYCMR,tr|A0A346FAX7|A0A346FAX7_MYCMR,tr|B2HNS8|B2HNS8_MYCMM,tr|A0A100I496|A0A100I496_9MYCO	Thioredoxin_reductase_(EC_1.8.1.9)		0	-0.0228957	-0.0816988	0.549616	-0.499527	-3.92077	-4.51727	-0.620206	-0.548692	-0.777511	0.0442888	0.455738	-0.954632	-0.715407	-1.00881	-0.141701	0.352332	-0.411413	-0.0428473	0.0130095	0.026959	0.0745291	-0.0128599	-0.0294837	-0.0624701	0.10795	0.300268	0.1678	-0.0494121	-0.412724	-0.0418062	0.285649	0.568229	0.336587	0.260135	0.254837	0.214062	0.310717	0.322671	-0.0702299	0.274692	0.104873	0.320726	14	14	14
tr|A0A2Z5YDE4|A0A2Z5YDE4_MYCMR,tr|A0A346F1A4|A0A346F1A4_MYCMR,sp|B2HM74|SYT_MYCMM,tr|A0A117DV21|A0A117DV21_9MYCO	tr|A0A2Z5YDE4|A0A2Z5YDE4_MYCMR,tr|A0A346F1A4|A0A346F1A4_MYCMR,sp|B2HM74|SYT_MYCMM,tr|A0A117DV21|A0A117DV21_9MYCO	Threonine--tRNA_ligase_(EC_6.1.1.3)_(Threonyl-tRNA_synthetase)_(ThrRS)		-0.725488	-0.925944	-0.357309	-1.48143	-0.356139	-2.28242	-3.40246	-0.28739	-1.75389	-1.21643	-1.47826	-1.65438	-0.149693	-0.338321	-0.164062	0.408901	-0.628505	-1.84631	-0.943974	-0.938086	0	0.0828234	0.274956	-0.166309	0.43706	0.471358	0.424314	0.343526	0.65538	0.688101	0.884646	0.734916	0.934363	0.612043	0.675818	0.624272	0.396083	0.574962	0.388796	0.0197775	0.00955171	0.362554	-0.051563	20	20	20
tr|A0A346F0C2|A0A346F0C2_MYCMR,tr|A0A2Z5YCG6|A0A2Z5YCG6_MYCMR,tr|B2HIL2|B2HIL2_MYCMM,tr|A0A117DTL1|A0A117DTL1_9MYCO	tr|A0A346F0C2|A0A346F0C2_MYCMR,tr|A0A2Z5YCG6|A0A2Z5YCG6_MYCMR,tr|B2HIL2|B2HIL2_MYCMM,tr|A0A117DTL1|A0A117DTL1_9MYCO	Trans-acting_enoyl_reductase		-0.810425	-1.43188	-1.62285	-1.0943	-0.425019	-0.8724	-3.32618	-0.777778	-0.930153	-0.673885	-0.984819	-2.56804	-0.997611	-1.07845	-1.54635	-1.08416	-0.279149	-1.4265	-0.985079	-0.836761	0	0.0910199	-0.0367624	0.0363385	0.651061	0.519402	0.558994	0.0211537	0.614964	0.509127	0.49932	0.266085	0.46061	0.5276	0.470896	0.463934	0.521966	0.39947	0.561157	0.51241	0.313942	0.476194	0.471275	14	14	14
tr|A0A2Z5YCX2|A0A2Z5YCX2_MYCMR,tr|B2HKS0|B2HKS0_MYCMM,tr|A0A117DZ67|A0A117DZ67_9MYCO	tr|A0A2Z5YCX2|A0A2Z5YCX2_MYCMR,tr|B2HKS0|B2HKS0_MYCMM,tr|A0A117DZ67|A0A117DZ67_9MYCO	Transcription_termination/antitermination_protein_NusA		-0.922712	0	-0.672733	-1.14834	-0.989381	-0.995828	-4.56676	0.246912	-0.275429	0.486667	-0.118529	0.0772646	1.13477	0.821928	1.12918	0.758895	0.402843	0.0499618	-0.716932	-1.04467	-0.561298	-0.787716	-0.836806	-0.976705	-0.871611	-0.616625	-0.0891783	-0.984734	-0.266953	0.0800899	0.0448709	0.397136	-0.210074	-0.296945	0.155829	1.08683	0.8171	0.370648	0.326848	0.255587	0.737438	1.0027	1.32835	11	11	11
tr|A0A2Z5YK73|A0A2Z5YK73_MYCMR,tr|B2HQL5|B2HQL5_MYCMM,tr|A0A100I410|A0A100I410_9MYCO	tr|A0A2Z5YK73|A0A2Z5YK73_MYCMR,tr|B2HQL5|B2HQL5_MYCMM,tr|A0A100I410|A0A100I410_9MYCO	Transcription_termination_factor_Rho_(EC_3.6.4.-)_(ATP-dependent_helicase_Rho)		-0.368281	-0.360838	-0.421003	-0.471947	-0.680447	-1.94647	-1.73882	0.267382	-0.962701	-1.10311	-1.02644	-1.15613	-0.312907	-0.359381	-0.545149	-0.111429	-0.669235	-1.62258	-2.18077	-1.72534	0.833718	1.14306	1.08657	1.22402	1.27459	1.22309	1.27213	0.728278	0.782895	0.823764	0.851795	1.09341	0.84654	0.725141	0.704317	0.787446	0.841821	0.654043	0.9612	-0.501038	-0.517256	0	0.0618509	32	32	32
tr|A0A2Z5Y7L1|A0A2Z5Y7L1_MYCMR,tr|B2HIA4|B2HIA4_MYCMM,tr|A0A117DYA3|A0A117DYA3_9MYCO	tr|A0A2Z5Y7L1|A0A2Z5Y7L1_MYCMR,tr|B2HIA4|B2HIA4_MYCMM,tr|A0A117DYA3|A0A117DYA3_9MYCO	Transcriptional_regulator		-1.58201	-3.66541	-1.27955	-1.06394	-0.583779	-0.0106019	-2.68803	-1.30134	0.413868	0.421578	0.172345	0.74103	0.405944	0.0604425	-0.109741	-0.113131	0.823869	0.162008	0.397985	0.185997	-1.4989	-1.25837	-1.29846	-1.01676	-0.231961	-0.319293	-0.369609	-0.694574	-0.0198892	0.174199	-0.399306	-0.140618	0.0907125	0	0.180981	0.701803	0.768122	0.408831	0.627801	0.580143	0.505251	0.625412	1.34584	7	7	7
tr|A0A2Z5YE17|A0A2Z5YE17_MYCMR,tr|A0A346F1Q1|A0A346F1Q1_MYCMR,tr|B2HP99|B2HP99_MYCMM,tr|A0A100IC65|A0A100IC65_9MYCO	tr|A0A2Z5YE17|A0A2Z5YE17_MYCMR,tr|A0A346F1Q1|A0A346F1Q1_MYCMR,tr|B2HP99|B2HP99_MYCMM,tr|A0A100IC65|A0A100IC65_9MYCO	Transketolase_(EC_2.2.1.1)		-0.519047	-0.42492	-0.295853	-0.361482	-0.821509	-2.05898	-4.6546	-0.904025	-0.807222	-0.415037	-1.14958	-1.30133	0.264571	0.268494	-0.0211274	0.920209	-0.267731	-0.0400336	0.0286023	0.122414	-1.1572	-1.38453	-1.51972	-0.947537	0.230633	0.489497	0.309728	0.500885	0.497871	0.634725	0.475228	0.314964	0.265357	0.287088	0.22182	0.405781	0.522663	0.351604	0.262345	-0.173216	-0.269111	0.0644979	0	27	27	27
tr|B2HR12|B2HR12_MYCMM,tr|A0A346F294|A0A346F294_MYCMR,tr|A0A2Z5YEG3|A0A2Z5YEG3_MYCMR,tr|A0A100I7C0|A0A100I7C0_9MYCO	tr|B2HR12|B2HR12_MYCMM,tr|A0A346F294|A0A346F294_MYCMR,tr|A0A2Z5YEG3|A0A2Z5YEG3_MYCMR,tr|A0A100I7C0|A0A100I7C0_9MYCO	Translation_initiation_factor_IF-3		0.49311	0.251702	0.746805	0.248391	-0.185931	-0.456356	-3.00962	-1.72583	-0.284817	0.0145442	-0.119493	-0.597372	-0.656495	-0.488526	-1.0255	-0.743086	-0.739351	-1.95086	-2.3538	-1.86304	0.63524	0.392222	0.719443	0.920226	0.887382	0.734346	0.776532	0.22901	0.426946	0.753052	0.867912	0.551428	-0.576099	0	0.30243	0.0414758	-0.0953389	0.156657	-0.421914	-1.77007	-1.55827	0.516124	-0.728094	6	6	6
tr|A0A2Z5YKE5|A0A2Z5YKE5_MYCMR,tr|A0A346F6J4|A0A346F6J4_MYCMR,tr|B2HPL8|B2HPL8_MYCMM,tr|A0A100ICU3|A0A100ICU3_9MYCO	tr|A0A2Z5YKE5|A0A2Z5YKE5_MYCMR,tr|A0A346F6J4|A0A346F6J4_MYCMR,tr|B2HPL8|B2HPL8_MYCMM,tr|A0A100ICU3|A0A100ICU3_9MYCO	Type_I_polyketide_synthase		0.046869	0.090511	0.0464994	-0.0524341	-0.264848	-1.07001	-3.06588	-0.0493355	-1.18066	-0.890032	-1.20843	-2.03982	-1.24337	-1.17866	-1.55531	-1.42447	-1.71584	-1.18723	-1.57837	-2.24166	0.583408	0.575602	0.488149	0.64355	0.389435	0.443267	0.407127	0	0.393016	0.390836	0.341487	0.315303	0.34627	0.339572	0.355959	0.401712	0.308501	0.321921	0.266707	-0.42278	-0.855102	-0.163523	-0.464593	117	117	117
tr|A0A346F2Y6|A0A346F2Y6_MYCMR,sp|B2HSU6|ECCD5_MYCMM,tr|A0A2Z5YF66|A0A2Z5YF66_MYCMR,tr|A0A100IBB4|A0A100IBB4_9MYCO	tr|A0A346F2Y6|A0A346F2Y6_MYCMR,sp|B2HSU6|ECCD5_MYCMM,tr|A0A2Z5YF66|A0A2Z5YF66_MYCMR,tr|A0A100IBB4|A0A100IBB4_9MYCO	Type_VII_secretion_integral_membrane_protein_EccD		-1.10958	-0.881138	-1.33366	-0.872909	-0.648245	-1.20154	-2.51523	-0.319434	-0.980465	-0.981384	-0.652958	-2.0525	-1.08287	-1.0838	-1.17968	-1.53402	0.117861	-1.26311	-0.323338	-0.416083	0.362203	0.299557	0.563505	0.344656	1.14258	1.0103	0.865264	0.650453	1.06053	1.0659	0.994569	1.02823	0.790935	0.589088	1.14057	0.996889	1.0019	0.898708	0.919944	-0.262996	0	0.343916	-0.20448	8	8	8
tr|A0A2Z5Y8U8|A0A2Z5Y8U8_MYCMR,tr|A0A346EWS3|A0A346EWS3_MYCMR,tr|B2HNW5|B2HNW5_MYCMM,tr|A0A117DTW8|A0A117DTW8_9MYCO	tr|A0A2Z5Y8U8|A0A2Z5Y8U8_MYCMR,tr|A0A346EWS3|A0A346EWS3_MYCMR,tr|B2HNW5|B2HNW5_MYCMM,tr|A0A117DTW8|A0A117DTW8_9MYCO	Type_VII_secretion_protein_EccC		-1.15597	-0.84719	-0.924873	-1.14915	-0.690694	-1.55796	-3.37614	-0.461373	-1.13112	-0.893532	-1.00019	-1.66415	-1.40038	-1.6321	-1.62679	-1.98006	-0.182326	-0.963504	-1.00763	-0.924486	-0.0111333	0	0.00902808	0.08604	0.507699	0.609837	0.520665	0.31233	0.549244	0.514141	0.470643	0.395243	0.395009	0.330276	0.489373	0.466647	0.457153	0.399482	0.549175	0.0985511	0.0632302	0.14411	0.0825713	57	57	57
tr|A0A2Z5YEU3|A0A2Z5YEU3_MYCMR,tr|A0A346F2X4|A0A346F2X4_MYCMR,sp|B2HST4|ECCC5_MYCMM	tr|A0A2Z5YEU3|A0A2Z5YEU3_MYCMR,tr|A0A346F2X4|A0A346F2X4_MYCMR,sp|B2HST4|ECCC5_MYCMM	Type_VII_secretion_protein_EccC		-1.5781	-1.86187	-1.82286	-1.57373	-0.604853	-1.88615	-3.62404	-0.478141	-0.773332	-0.580642	-0.519624	-1.27029	-1.07386	-1.00635	-0.756173	-1.32734	-0.0584349	-0.494026	-0.490327	-0.369926	0.000352045	-0.00291003	0.0131314	0	0.610766	0.658612	0.530518	0.413471	0.406398	0.428154	0.476804	0.359996	0.554073	0.541423	0.753383	0.508555	0.521068	0.393492	0.601233	0.396733	0.502558	0.445099	0.477209	52	52	4
tr|A0A2Z5YNR3|A0A2Z5YNR3_MYCMR,tr|A0A2U9KID4|A0A2U9KID4_MYCMR,tr|A0A100IDC4|A0A100IDC4_9MYCO	tr|A0A2Z5YNR3|A0A2Z5YNR3_MYCMR,tr|A0A2U9KID4|A0A2U9KID4_MYCMR,tr|A0A100IDC4|A0A100IDC4_9MYCO	Type_VII_secretion_protein_EccCa		-2.34156	-1.8345	-2.69253	-3.15631	-0.535812	-0.983906	-2.96533	-0.978428	0.147037	0.474093	0.5458	0.0641126	0.0700401	0	0.228576	-0.273011	0.749197	-0.12504	-0.118376	-0.192551	-0.793165	-0.720911	-0.61853	-0.729412	0.0274542	-0.0872654	0.0264261	-0.489316	0.393233	0.101185	0.240809	0.0631985	0.274782	0.166739	0.687149	0.330006	0.238981	0.290547	0.328081	-0.0367398	-0.0202624	0.284336	-0.26627	31	31	2
tr|A0A117DXL2|A0A117DXL2_9MYCO,tr|A0A2Z5YG05|A0A2Z5YG05_MYCMR,sp|B2HSU8|ECCE5_MYCMM	tr|A0A117DXL2|A0A117DXL2_9MYCO,tr|A0A2Z5YG05|A0A2Z5YG05_MYCMR,sp|B2HSU8|ECCE5_MYCMM	Type_VII_secretion_protein_EccE		-3.30722	-1.50149	-2.59143	-0.566335	-0.530841	0.200417	-2.5886	-0.0500058	-1.23091	-1.06378	-0.706463	-1.2116	-0.751693	-0.78354	-0.80833	-0.895996	-0.0367657	-1.10415	-0.689904	-0.620651	0.0486379	0.103517	0.0879718	-0.0942871	0.579839	0.667213	0.658868	-0.00783809	0.43444	0.546413	0.461416	0.459954	0.622362	0.535108	0.618618	0.667294	0.71873	0.573927	0.80524	0.0454305	0	0.486267	0.154874	9	9	9
tr|A0A2Z5Y8V8|A0A2Z5Y8V8_MYCMR,tr|A0A100I0P6|A0A100I0P6_9MYCO,tr|B2HNX3|B2HNX3_MYCMM	tr|A0A2Z5Y8V8|A0A2Z5Y8V8_MYCMR,tr|A0A100I0P6|A0A100I0P6_9MYCO,tr|B2HNX3|B2HNX3_MYCMM	Type_VII_secretion_protein_EccE		-0.999413	-0.569183	-1.62258	-0.714011	-0.678446	-2.81986	-1.48385	-0.751769	-1.09468	-0.75639	-1.11554	-3.01111	-1.20994	-1.29322	-1.57425	-1.73657	0.113278	-0.593897	-0.501444	-0.435063	0	-0.0604152	0.0418538	0.143514	0.695102	0.617471	0.519489	0.848076	0.658371	0.511126	0.509236	0.438119	0.494964	0.511881	0.639089	0.449301	0.338177	0.475178	0.349088	0.0380802	0.110108	0.468047	-0.00499571	12	12	12
tr|A0A2Z5YNZ0|A0A2Z5YNZ0_MYCMR,tr|A0A346FAV4|A0A346FAV4_MYCMR	tr|A0A2Z5YNZ0|A0A2Z5YNZ0_MYCMR,tr|A0A346FAV4|A0A346FAV4_MYCMR	Type_VII_secretion_protein_EccE		-2.34612	-2.56846	-2.78309	-2.51358	-0.767279	-1.3162	-1.27081	-1.73429	-0.506541	-0.13957	0	-0.493742	-0.648153	-0.885487	-0.746833	-1.36883	0.705717	-0.344935	-0.122457	0.303461	-0.722572	-0.505638	-0.744449	-0.395324	0.0956189	0.0449177	0.0904208	0.278886	0.517007	0.418395	0.552035	0.224954	0.358147	0.0249287	0.868052	0.25866	0.302478	0.478848	0.417056	0.000847539	0.209363	0.30719	0.215145	17	17	4
tr|A0A2Z5YEM3|A0A2Z5YEM3_MYCMR,tr|A0A346F2E0|A0A346F2E0_MYCMR,tr|B2HR52|B2HR52_MYCMM,tr|A0A100IHG8|A0A100IHG8_9MYCO	tr|A0A2Z5YEM3|A0A2Z5YEM3_MYCMR,tr|A0A346F2E0|A0A346F2E0_MYCMR,tr|B2HR52|B2HR52_MYCMM,tr|A0A100IHG8|A0A100IHG8_9MYCO	Tyrosine--tRNA_ligase_(EC_6.1.1.1)_(Tyrosyl-tRNA_synthetase)_(TyrRS)		-0.41784	0.0223724	-0.219821	-0.338447	-0.360244	-3.76966	-4.61739	0.110468	-0.812159	0.110804	-0.553379	-0.733444	0.0613655	-0.339462	-0.533689	0.401699	-0.736155	-0.637278	-0.952313	-0.452703	0.549759	0.0792622	0.260271	0.415727	0.174933	0.259798	0.241008	0.536092	-0.053105	0.225738	0.534411	0.0734823	0.32953	0	0.147709	0.252711	0.303273	-0.157223	0.0594824	-0.147295	-0.215582	-0.350645	-0.0722249	9	9	9
tr|B2HQ15|B2HQ15_MYCMM,tr|A0A2Z5YDL9|A0A2Z5YDL9_MYCMR,tr|A0A100IDN6|A0A100IDN6_9MYCO	tr|B2HQ15|B2HQ15_MYCMM,tr|A0A2Z5YDL9|A0A2Z5YDL9_MYCMR,tr|A0A100IDN6|A0A100IDN6_9MYCO	UDP-N-acetyl-D-mannosaminuronic_acid_dehydrogenase		-1.5924	-1.11809	-0.935881	-0.68606	-0.815166	0	-0.526348	-0.180591	-0.62811	-1.38848	-1.50319	-0.40077	-2.06818	-1.96167	-2.48071	-1.51304	-1.35082	-1.66913	-1.35827	-2.02992	0.0737716	0.132279	0.120665	-0.0298962	0.67518	0.601863	0.576751	0.877654	0.446703	0.534199	0.438088	0.108049	0.45973	0.403146	0.246613	0.54267	-0.0331621	0.255797	0.35464	0.269459	0.128619	0.233764	0.541006	11	11	11
tr|A0A346F9W6|A0A346F9W6_MYCMR,tr|A0A100I031|A0A100I031_9MYCO,tr|B2HJ65|B2HJ65_MYCMM,tr|A0A2Z5YMR2|A0A2Z5YMR2_MYCMR,tr|A0A2Z5YP14|A0A2Z5YP14_MYCMR	tr|A0A346F9W6|A0A346F9W6_MYCMR,tr|A0A100I031|A0A100I031_9MYCO,tr|B2HJ65|B2HJ65_MYCMM,tr|A0A2Z5YMR2|A0A2Z5YMR2_MYCMR	Uncharacterized_protein		-0.0932826	-0.126058	-0.5986	0.363554	-0.795702	-0.378604	0.140408	0.0830821	-2.74832	-2.89715	-2.47047	-0.880795	-0.447921	-2.08926	-1.31707	-0.869963	0	-0.853787	-0.746569	-0.566904	-0.519759	-0.786288	-0.237971	-0.434013	0.554253	0.115185	0.456434	-0.835271	0.207417	0.40715	0.0666016	0.380639	1.01598	0.465251	0.283223	1.14763	1.11002	0.800587	0.725741	0.0485838	0.0328779	0.990151	0.666075	7	7	7
tr|B2HK15|B2HK15_MYCMM,tr|A0A2Z5YHK3|A0A2Z5YHK3_MYCMR,tr|A0A100I1A2|A0A100I1A2_9MYCO	tr|B2HK15|B2HK15_MYCMM,tr|A0A2Z5YHK3|A0A2Z5YHK3_MYCMR,tr|A0A100I1A2|A0A100I1A2_9MYCO	Uncharacterized_protein		-2.0121	-1.1968	-0.711548	-1.51885	-1.26577	-1.62589	-0.972858	-0.279081	0.765649	1.52712	0.902254	-0.487117	-0.0425978	-0.485097	-1.26052	-1.03862	-0.468788	0.0162007	1.19554	0	0.143484	-0.382961	-0.355201	-0.563431	0.987008	0.211479	0.374097	1.68939	0.953759	1.82303	2.04976	0.477232	-0.20868	0.140066	0.771761	1.07197	-0.551362	-0.235406	-1.97131	0.129965	0.057929	0.434634	0.602863	5	5	5
tr|A0A100IAW2|A0A100IAW2_9MYCO,tr|B2HRD2|B2HRD2_MYCMM,tr|A0A2Z5YKD9|A0A2Z5YKD9_MYCMR	tr|A0A100IAW2|A0A100IAW2_9MYCO,tr|B2HRD2|B2HRD2_MYCMM,tr|A0A2Z5YKD9|A0A2Z5YKD9_MYCMR	Uncharacterized_protein		-2.02787	-1.5172	-2.31476	-1.35428	-0.3161	-0.26599	-2.52001	-0.0738017	-0.393318	-0.272579	-0.815816	-0.899752	-0.714656	-0.679035	-0.595966	-0.829349	0.461723	-0.017791	-0.106029	0.115759	-0.208434	-0.205412	-0.145372	0	0.90837	0.835036	0.81695	0.634417	1.01506	0.813583	0.937755	0.78829	1.00916	1.00095	1.41494	1.27346	1.27896	0.976581	0.992252	0.865605	0.665865	0.846496	0.943733	18	18	10
tr|A0A2Z5YCF8|A0A2Z5YCF8_MYCMR,tr|B2HIK2|B2HIK2_MYCMM,tr|A0A100I1B8|A0A100I1B8_9MYCO	tr|A0A2Z5YCF8|A0A2Z5YCF8_MYCMR,tr|B2HIK2|B2HIK2_MYCMM,tr|A0A100I1B8|A0A100I1B8_9MYCO	Uncharacterized_protein		-1.82838	-2.15328	-1.58286	-2.01175	0	-0.328779	-3.1446	-0.43194	0.180493	0.379792	0.380133	-0.260384	-0.141624	-0.292043	-0.31982	-0.340073	0.555355	-0.700348	-0.199043	-0.126306	-0.242508	-0.422083	-0.268265	-0.413374	0.667226	0.478542	0.509436	0.149332	1.3831	1.17977	1.23162	1.15838	0.710251	0.955102	1.47203	1.01201	1.0963	1.05115	0.940565	-0.220828	0.244113	0.458796	-0.019161	12	12	12
tr|A0A346EXP1|A0A346EXP1_MYCMR,tr|A0A2Z5Y9V8|A0A2Z5Y9V8_MYCMR,tr|B2HRM1|B2HRM1_MYCMM,tr|A0A124BUE3|A0A124BUE3_9MYCO	tr|A0A346EXP1|A0A346EXP1_MYCMR,tr|A0A2Z5Y9V8|A0A2Z5Y9V8_MYCMR,tr|B2HRM1|B2HRM1_MYCMM,tr|A0A124BUE3|A0A124BUE3_9MYCO	Uncharacterized_protein		-0.988884	-1.28817	-0.840672	-1.08552	-0.299169	-0.684178	-4.9773	-0.858358	-0.663796	-0.111507	-0.167126	-0.600219	-1.01352	-1.1186	-1.07211	-1.17099	0.383205	-0.670094	-0.526653	-0.736576	0.144199	-0.112518	0	0.0173212	0.398601	0.540551	0.331181	0.227345	0.305499	0.509051	0.559915	0.540047	0.694264	0.664294	0.647203	0.578747	0.429536	0.522535	0.322266	-0.0161043	0.516396	0.306893	0.38745	10	10	10
tr|B2HPL1|B2HPL1_MYCMM,tr|A0A2Z5YJE8|A0A2Z5YJE8_MYCMR,tr|A0A124BWB3|A0A124BWB3_9MYCO	tr|B2HPL1|B2HPL1_MYCMM,tr|A0A2Z5YJE8|A0A2Z5YJE8_MYCMR,tr|A0A124BWB3|A0A124BWB3_9MYCO	Uncharacterized_protein		-1.48395	-1.9929	-2.12925	-2.74826	0	-0.909048	-3.14037	0.0811634	-0.596157	-0.99142	-1.10883	-0.724766	-0.184262	-0.163678	0.0815712	-0.369267	0.114194	-0.871289	0.0769527	-0.49359	-0.252862	-0.466239	-0.177414	-0.982551	0.816428	0.764916	1.21785	0.931057	0.556431	0.477174	0.563048	0.332133	0.361096	0.328636	0.725554	0.782995	0.320424	0.17384	0.526155	-0.0707732	0.375467	0.0374254	-0.972912	4	4	4
tr|B2HQB5|B2HQB5_MYCMM,tr|A0A2Z5YEG6|A0A2Z5YEG6_MYCMR,tr|A0A100HZE2|A0A100HZE2_9MYCO,tr|A0A100HZF5|A0A100HZF5_9MYCO	tr|B2HQB5|B2HQB5_MYCMM,tr|A0A2Z5YEG6|A0A2Z5YEG6_MYCMR	Uncharacterized_protein		-1.45165	-2.48792	-1.2415	-2.67301	-0.0229312	-0.698164	-3.97297	-0.963308	-0.422177	0.28236	0	-0.293365	-0.289665	-0.659411	-0.604713	-1.11563	-0.258183	-0.20414	-0.24869	0.215665	-0.189041	-0.136612	0.0570909	-0.152259	0.599337	0.451192	0.173729	1.02615	0.302449	0.69479	0.546399	0.0750489	0.813886	0.71945	0.689503	0.453866	0.283419	0.607336	0.150425	-0.0715135	0.0182056	0.355366	0.237321	13	13	13
tr|B2HQU4|B2HQU4_MYCMM,tr|A0A2Z5Y9T4|A0A2Z5Y9T4_MYCMR,tr|A0A100IC89|A0A100IC89_9MYCO	tr|B2HQU4|B2HQU4_MYCMM,tr|A0A2Z5Y9T4|A0A2Z5Y9T4_MYCMR,tr|A0A100IC89|A0A100IC89_9MYCO	Uncharacterized_protein		-1.30097	-2.90726	-1.13998	-0.828793	-0.035649	-2.85666	-3.18112	0.0765436	0.157718	-0.0278218	-0.310901	-0.653284	0.182139	0.120808	0.415256	0	0.724556	-0.502702	-0.292403	-0.253886	-0.194569	-0.0094866	-0.00121779	-0.0359047	0.701924	0.846452	0.867652	-0.197111	0.996055	0.690295	1.02931	0.807352	0.251461	0.517749	0.845999	0.77397	0.912112	0.730771	0.867144	-0.699827	-0.45432	0.222755	-0.39371	13	13	13
tr|A0A2Z5YD19|A0A2Z5YD19_MYCMR,tr|B2HM04|B2HM04_MYCMM,tr|A0A346F131|A0A346F131_MYCMR,tr|A0A100I5Z4|A0A100I5Z4_9MYCO	tr|A0A2Z5YD19|A0A2Z5YD19_MYCMR,tr|B2HM04|B2HM04_MYCMM,tr|A0A346F131|A0A346F131_MYCMR,tr|A0A100I5Z4|A0A100I5Z4_9MYCO	Uncharacterized_protein		-1.36314	-1.53666	-1.32093	-1.14337	-1.21053	-1.84872	-2.71359	-0.612279	-0.715119	-0.0350931	-0.689309	-2.01891	-0.0831023	-0.0262275	-0.807394	0.787845	0.548894	0	-0.504748	0.0487998	0.0206897	-0.0357574	-0.101776	-0.197238	0.818661	0.698619	0.902343	0.463488	1.0802	1.10068	1.14633	1.07473	0.693849	0.730776	1.44681	1.10264	0.484298	1.16228	0.596103	-0.266572	0.107817	1.31748	-0.186859	13	13	13
tr|B2HS75|B2HS75_MYCMM,tr|A0A2Z5YJX4|A0A2Z5YJX4_MYCMR,tr|A0A100IH64|A0A100IH64_9MYCO	tr|B2HS75|B2HS75_MYCMM,tr|A0A2Z5YJX4|A0A2Z5YJX4_MYCMR,tr|A0A100IH64|A0A100IH64_9MYCO	Uncharacterized_protein		-1.51359	-1.2064	-1.17365	-1.74016	-0.535483	-1.65824	-2.00612	-0.418263	-1.11135	-1.38016	-1.96518	-1.79496	-1.26772	-1.41072	-1.41709	-1.41817	-0.347126	-0.697336	-0.468029	-0.671874	0.0428095	0	-0.00449889	0.111771	0.395472	0.511378	0.313534	0.524466	0.523562	0.724556	0.814256	0.33559	0.712047	0.622727	0.812037	0.777322	0.632955	0.553486	0.509227	0.731665	0.636309	0.55883	0.85843	14	14	14
tr|B2HPT1|B2HPT1_MYCMM,tr|A0A2Z5Y9D2|A0A2Z5Y9D2_MYCMR,tr|A0A124BWM6|A0A124BWM6_9MYCO	tr|B2HPT1|B2HPT1_MYCMM,tr|A0A2Z5Y9D2|A0A2Z5Y9D2_MYCMR,tr|A0A124BWM6|A0A124BWM6_9MYCO	Uncharacterized_protein		-1.80793	-1.596	-1.99297	-1.96341	-0.261124	-2.52803	-2.64284	0.0932615	-1.17703	-0.64632	-0.716189	-1.21136	-1.20482	-0.909293	-0.696308	-1.43438	0.383017	-0.999436	-0.266415	0.0877848	0.22643	-0.233417	0.17237	0	0.728788	0.793112	0.662444	0.340967	0.556602	0.49113	0.630672	0.606188	0.300517	0.598204	0.758543	0.2577	-0.086647	0.0371938	0.612635	0.0318698	-0.0454968	0.642155	-0.14087	13	13	13
tr|A0A2Z5YJG3|A0A2Z5YJG3_MYCMR,tr|A0A346F5W4|A0A346F5W4_MYCMR,tr|B2HL92|B2HL92_MYCMM,tr|A0A100IFG0|A0A100IFG0_9MYCO	tr|A0A2Z5YJG3|A0A2Z5YJG3_MYCMR,tr|A0A346F5W4|A0A346F5W4_MYCMR,tr|B2HL92|B2HL92_MYCMM,tr|A0A100IFG0|A0A100IFG0_9MYCO	Uncharacterized_protein		-2.99189	-1.14826	-0.951289	-0.648749	-0.982018	-2.23758	-2.69041	-0.59519	-0.68331	-0.138282	0.0770836	-1.10763	-0.820108	-0.687922	-0.764031	-1.30494	0.106249	-1.45418	-0.300145	-0.292097	-0.32643	-0.0480723	-0.0258192	0	0.691926	0.672964	0.808506	0.09764	0.57694	0.541022	0.759778	0.677531	0.33223	0.534985	0.947356	0.570518	0.534827	0.926201	0.521736	0.887442	0.989486	0.816156	0.743881	24	24	24
tr|A0A2Z5YMW7|A0A2Z5YMW7_MYCMR,tr|A0A346F9U9|A0A346F9U9_MYCMR,tr|B2HJ48|B2HJ48_MYCMM,tr|A0A117DYV0|A0A117DYV0_9MYCO	tr|A0A2Z5YMW7|A0A2Z5YMW7_MYCMR,tr|A0A346F9U9|A0A346F9U9_MYCMR,tr|B2HJ48|B2HJ48_MYCMM,tr|A0A117DYV0|A0A117DYV0_9MYCO	Uncharacterized_protein		-1.12825	-0.936181	-0.9379	-0.892599	-0.285951	-0.474541	-2.54166	-1.56038	-0.990591	-0.906292	-1.63863	-0.73379	-1.51086	-1.9925	-2.04749	-2.02624	-0.705202	-0.897979	-0.793324	-1.34936	-0.0154502	0.0507226	0.158294	0.0333575	0.945017	0.778223	0.88862	0.0740673	0.836062	0.875665	0.736015	0.66443	0.0334768	0.0808915	0.662175	0.283268	0.243519	0.23776	0.0357351	0.296916	0	0.0216399	0.371357	12	12	12
tr|A0A2Z5YE23|A0A2Z5YE23_MYCMR,tr|B2HQ17|B2HQ17_MYCMM,tr|A0A100IDP6|A0A100IDP6_9MYCO	tr|A0A2Z5YE23|A0A2Z5YE23_MYCMR,tr|B2HQ17|B2HQ17_MYCMM,tr|A0A100IDP6|A0A100IDP6_9MYCO	Uncharacterized_protein		-1.31522	-1.65934	-1.67662	-1.18673	-0.383842	-0.83072	-1.93946	-0.0230904	-0.982102	-0.731542	-1.25395	-1.45062	-1.13172	-1.47197	-1.43775	-0.596853	-0.579094	-1.50914	-1.16035	-1.55841	0.224413	0.265939	0.228571	0.257603	0.929908	1.00256	0.567938	0.416209	0.932918	1.08123	0.870896	0.668447	0.921133	1.01024	1.09088	0.83674	0.504247	0.894632	0.507656	0	-0.153962	0.548365	0.129938	17	17	17
tr|A0A346EWS2|A0A346EWS2_MYCMR,tr|B2HNW4|B2HNW4_MYCMM,tr|A0A124BUD5|A0A124BUD5_9MYCO,tr|A0A2Z5Y8X9|A0A2Z5Y8X9_MYCMR,tr|A0A2Z5Y8V3|A0A2Z5Y8V3_MYCMR	tr|A0A346EWS2|A0A346EWS2_MYCMR,tr|B2HNW4|B2HNW4_MYCMM,tr|A0A124BUD5|A0A124BUD5_9MYCO,tr|A0A2Z5Y8X9|A0A2Z5Y8X9_MYCMR	Uncharacterized_protein		-0.767363	-0.747207	-0.690518	-0.709732	-0.510289	-0.97108	-3.71218	-0.651758	-1.38921	-0.244085	-0.571997	-1.28779	-1.35717	-1.31444	-1.04969	-1.59506	-0.191942	-0.981081	-0.475724	-0.668901	0.173547	-0.000488899	0.210049	0.157642	0.850557	0.738354	0.741305	0.877507	1.04144	0.994342	1.02858	0.739916	0.851421	0.999513	1.00828	0.761236	0.676896	0.89449	0.586659	0	0.0817007	0.51364	0.202212	18	18	18
tr|A0A2Z5YH18|A0A2Z5YH18_MYCMR,tr|B2HGX4|B2HGX4_MYCMM,tr|A0A100I7D9|A0A100I7D9_9MYCO	tr|A0A2Z5YH18|A0A2Z5YH18_MYCMR,tr|B2HGX4|B2HGX4_MYCMM,tr|A0A100I7D9|A0A100I7D9_9MYCO	Uncharacterized_protein		-0.614936	-0.535265	-0.329223	-0.0815112	0.139262	-1.55971	-3.13962	-0.542974	-0.67949	-0.748454	-0.160879	-1.41946	-1.08953	-1.01066	-1.04812	-1.32446	-0.504555	-1.27755	-0.753431	-1.63021	0.762386	0.576395	0.430101	0.755698	1.15878	1.05135	0.612628	0.225263	1.11471	0.770729	1.19521	1.38962	0.588305	1.05873	1.21764	0.621744	0.852977	1.1769	0.420073	-0.0452075	0	-0.0960357	0.0624419	7	7	7
tr|A0A346F6C4|A0A346F6C4_MYCMR,tr|A0A100I5T5|A0A100I5T5_9MYCO,tr|B2HNH5|B2HNH5_MYCMM,tr|A0A2Z5YIK9|A0A2Z5YIK9_MYCMR	tr|A0A346F6C4|A0A346F6C4_MYCMR,tr|A0A100I5T5|A0A100I5T5_9MYCO,tr|B2HNH5|B2HNH5_MYCMM,tr|A0A2Z5YIK9|A0A2Z5YIK9_MYCMR	Uncharacterized_protein		-1.89366	-1.99885	-1.88183	-1.10584	0.29815	-1.43706	-2.89918	0.0133776	-0.444227	-0.0678636	-0.173786	-1.14282	-0.665451	-0.692528	-1.02673	-1.12288	-0.0952756	-1.38094	-0.837286	-0.538088	0.482967	0.801463	0.676095	0.87769	1.27031	1.14823	1.45577	1.26881	0.578419	0.620826	0.515074	0.267678	0.404994	0.76587	0.513157	0.320084	0.416433	0.275862	-0.18752	0	0.243417	-0.23333	-0.27698	6	6	6
tr|A0A2Z5YN08|A0A2Z5YN08_MYCMR,tr|B2HK66|B2HK66_MYCMM,tr|A0A100I1P4|A0A100I1P4_9MYCO	tr|A0A2Z5YN08|A0A2Z5YN08_MYCMR,tr|B2HK66|B2HK66_MYCMM,tr|A0A100I1P4|A0A100I1P4_9MYCO	Uncharacterized_protein		-1.49677	-1.25262	-1.70784	-1.45122	-0.291565	-1.36133	-3.69361	-1.05442	-0.863459	-0.658136	-0.87897	-1.31058	-0.86984	-1.01718	-1.17995	-1.05898	-0.111686	-0.799884	-1.15542	-0.848265	0.0988967	-0.0227758	0.13303	0.140122	0.749933	0.774332	0.544784	0.106586	0.77927	0.749483	0.655961	0.512487	0.68911	0.49185	0.750726	0.463384	0.376552	0.64102	0.503562	0.229872	0.199206	0	0.144	7	7	7
tr|A0A2Z5Y7G0|A0A2Z5Y7G0_MYCMR	tr|A0A2Z5Y7G0|A0A2Z5Y7G0_MYCMR	Uncharacterized_protein		-1.89196	-1.75988	-1.27897	-1.30453	0.0439493	-1.06006	-3.10488	-0.811017	-0.670551	-0.118227	-0.205625	-0.755092	-0.734892	-0.730483	-1.20102	-0.952445	-0.381346	-1.26979	-0.960017	-1.23277	0.231844	0.233084	0.370695	0.189619	1.05511	1.03319	1.14981	0.614214	0.883398	0.779252	0.939389	1.04879	0.812549	0.912085	1.23303	0.392108	0.144521	0.736273	-0.211752	-0.39023	0	0.527761	0.356563	9	9	2
tr|A0A2Z5YDD9|A0A2Z5YDD9_MYCMR,tr|A0A346F190|A0A346F190_MYCMR,tr|B2HM60|B2HM60_MYCMM,tr|A0A124BU26|A0A124BU26_9MYCO	tr|A0A2Z5YDD9|A0A2Z5YDD9_MYCMR,tr|A0A346F190|A0A346F190_MYCMR,tr|B2HM60|B2HM60_MYCMM,tr|A0A124BU26|A0A124BU26_9MYCO	Uncharacterized_protein		-1.13085	-0.84077	-1.28577	-1.26098	-0.343	-1.25357	-1.25192	0.30292	-0.985549	-0.44632	-0.969444	-1.08587	-1.55364	-1.37644	-2.19887	-2.36663	0.608925	-0.581472	0	-0.142735	-0.644202	-0.726478	-0.585661	-0.521845	0.740304	0.677529	0.830595	0.356642	1.11104	1.01362	0.974255	0.80469	1.06272	0.98957	1.09673	0.961975	0.786101	1.08676	0.78438	0.277258	0.205964	0.799234	0.0990764	10	10	10
tr|A0A346EXA2|A0A346EXA2_MYCMR,sp|B2HQM5|THIC_MYCMM,tr|A0A117E0Q2|A0A117E0Q2_9MYCO,tr|A0A2Z5Y9C4|A0A2Z5Y9C4_MYCMR,tr|A0A2Z5Y9D7|A0A2Z5Y9D7_MYCMR	tr|A0A346EXA2|A0A346EXA2_MYCMR,sp|B2HQM5|THIC_MYCMM,tr|A0A117E0Q2|A0A117E0Q2_9MYCO,tr|A0A2Z5Y9C4|A0A2Z5Y9C4_MYCMR	Uncharacterized_protein		-0.00522957	0.0165186	0.771088	0.255068	-0.765191	-1.2808	-3.0955	-0.581369	-1.02504	-0.319824	-1.68433	-1.48048	-1.08977	-0.623252	-1.11434	0	-0.610053	-1.5449	-1.94436	-1.73435	-0.303016	-0.547383	-0.360251	-0.298574	0.222901	0.0851331	0.320001	0.422572	1.1589	0.977664	1.01498	0.958836	1.06227	0.765272	0.899245	0.923881	0.731373	0.766	0.766991	-0.189556	0.0520862	0.492151	0.288565	16	16	16
tr|A0A346F1G1|A0A346F1G1_MYCMR,tr|A0A2Z5YDP4|A0A2Z5YDP4_MYCMR,tr|B2HNB6|B2HNB6_MYCMM,tr|Q5SDR0|Q5SDR0_MYCMR,tr|A0A100HZ17|A0A100HZ17_9MYCO	tr|A0A346F1G1|A0A346F1G1_MYCMR,tr|A0A2Z5YDP4|A0A2Z5YDP4_MYCMR,tr|B2HNB6|B2HNB6_MYCMM,tr|Q5SDR0|Q5SDR0_MYCMR,tr|A0A100HZ17|A0A100HZ17_9MYCO	Uncharacterized_protein		-0.0703441	-0.195267	0.0941564	0.125558	0.0573112	-2.07371	-1.84765	-0.176505	-1.56915	-0.632772	-1.90646	-0.190526	-1.20367	-1.66832	-2.02412	-1.21241	-0.741711	-1.93508	-1.69119	-2.26374	0.523968	0.257725	0.518172	0.696567	0.717154	0.803421	0.656792	0.381807	0.795016	0.427334	0.583899	0.354047	-0.11124	0	0.422019	0.403357	0.39326	0.370835	0.528876	-0.00987916	-0.55487	0.00210858	-0.475619	30	30	30
tr|A0A2Z5YAC5|A0A2Z5YAC5_MYCMR,tr|A0A117DUQ0|A0A117DUQ0_9MYCO,tr|B2HSG2|B2HSG2_MYCMM,tr|A0A346EXX8|A0A346EXX8_MYCMR	tr|A0A2Z5YAC5|A0A2Z5YAC5_MYCMR,tr|A0A117DUQ0|A0A117DUQ0_9MYCO,tr|B2HSG2|B2HSG2_MYCMM,tr|A0A346EXX8|A0A346EXX8_MYCMR	Uncharacterized_protein		-0.433784	-0.484018	-0.450897	-0.857926	0	-1.26242	-1.70795	-0.402366	-0.923098	-0.246007	-0.78967	-0.864267	-1.33712	-2.2886	-1.83245	-1.73224	0.475	-0.572432	-1.08479	-1.50883	0.499621	0.499819	0.715775	0.663263	1.08921	0.842793	1.07915	0.666887	1.17919	1.13334	1.19404	0.925601	0.818733	0.623276	1.10195	0.901191	0.891042	0.911202	0.907004	-0.586029	-0.397932	0.543455	-0.217288	10	10	10
tr|B2HEM3|B2HEM3_MYCMM,tr|A0A2Z5YB32|A0A2Z5YB32_MYCMR,tr|A0A100I0Q1|A0A100I0Q1_9MYCO	tr|B2HEM3|B2HEM3_MYCMM,tr|A0A2Z5YB32|A0A2Z5YB32_MYCMR,tr|A0A100I0Q1|A0A100I0Q1_9MYCO	Uncharacterized_protein		-0.222527	0.163167	-0.192517	0.0471884	0	-0.724263	-2.15075	-0.117838	-0.750328	-0.221379	-0.558818	-1.23995	-1.28319	-1.15274	-1.65377	-0.978951	-1.41147	-1.03595	-1.13898	-1.32425	0.983584	0.7515	0.910276	1.00112	1.08846	1.04902	0.935687	1.27132	1.16906	1.15874	1.28194	1.28296	0.945441	1.0132	1.15026	0.609208	0.33192	0.742428	0.378219	-0.946679	-0.806609	-0.88446	-0.765976	5	5	5
tr|B2HEQ0|B2HEQ0_MYCMM,tr|A0A346EYX1|A0A346EYX1_MYCMR,tr|A0A100I9Q0|A0A100I9Q0_9MYCO,tr|A0A2Z5YB68|A0A2Z5YB68_MYCMR,tr|A0A2Z5YB05|A0A2Z5YB05_MYCMR	tr|B2HEQ0|B2HEQ0_MYCMM,tr|A0A346EYX1|A0A346EYX1_MYCMR,tr|A0A100I9Q0|A0A100I9Q0_9MYCO,tr|A0A2Z5YB68|A0A2Z5YB68_MYCMR	Uncharacterized_protein		-0.529571	-0.557781	-0.891509	-0.248958	-1.03813	-1.42273	-2.15919	0.350091	-1.38034	-1.64277	-1.4577	-1.03023	0.151919	0.115231	-0.473717	0.134974	-0.495352	-1.06851	-2.34238	-1.93384	0.152493	0.462388	0.429264	0.281251	1.04642	1.13136	1.12899	0.315435	0.617301	0.949277	0.568049	1.1842	0.519446	0.475552	-0.0449548	1.58315	0.760534	0	0.923042	-1.00847	-0.65226	-0.579053	-0.716274	11	11	11
tr|B2HII3|B2HII3_MYCMM,tr|A0A2Z5YCB9|A0A2Z5YCB9_MYCMR	tr|B2HII3|B2HII3_MYCMM,tr|A0A2Z5YCB9|A0A2Z5YCB9_MYCMR	Uncharacterized_protein		-1.44563	-1.53832	-1.39026	-1.568	0.0842559	-0.136068	-0.320374	1.11239	-0.379316	-0.640949	-0.774821	0.133902	0.0970956	0.204773	0.280392	0.193345	-1.14814	-2.20053	-2.63721	-2.12683	-0.0637282	0.00598521	0	-0.214881	0.5868	0.359148	0.821378	0.160289	0.370486	0.517454	0.401706	0.348464	-1.03197	-0.456998	0.708901	0.822936	0.942069	0.180114	0.476862	-1.49713	-1.37187	-1.15847	-1.35251	7	7	7
tr|A0A2Z5YBG4|A0A2Z5YBG4_MYCMR,tr|A0A100I6T5|A0A100I6T5_9MYCO,tr|B2HGK2|B2HGK2_MYCMM	tr|A0A2Z5YBG4|A0A2Z5YBG4_MYCMR,tr|A0A100I6T5|A0A100I6T5_9MYCO,tr|B2HGK2|B2HGK2_MYCMM	Uncharacterized_protein		-0.136821	0.105798	-0.0295593	-0.312494	-0.344046	-3.6525	-1.80771	-0.301087	-1.12947	-0.100513	-0.492435	-1.63073	0.516428	0.525678	-0.103412	1.09801	0.326716	-1.1951	-1.27494	-1.06832	0.120226	0.134971	0.221531	0.250169	0.775958	0.775793	0.578389	-0.709408	0.549887	0.758675	0.513735	0.574982	0	-0.553468	0.316401	0.344593	0.30111	0.358319	0.29066	-1.69472	-2.06298	-0.334814	-1.75439	12	12	12
tr|A0A2Z5YNY5|A0A2Z5YNY5_MYCMR,tr|A0A117DZU6|A0A117DZU6_9MYCO	tr|A0A2Z5YNY5|A0A2Z5YNY5_MYCMR,tr|A0A117DZU6|A0A117DZU6_9MYCO	Uncharacterized_protein		-2.41426	-1.42689	-1.98422	-1.87184	-1.5891	0.505147	0.156718	-1.27433	-1.91658	-0.0603353	0.0948784	-1.46996	-0.729761	-0.857118	-0.693935	-1.25137	-0.263175	-1.51266	-0.523735	0	-0.494404	-0.339374	-0.448026	-0.4551	0.890051	0.491866	0.461159	0.671836	0.680184	0.803393	0.784524	0.443867	0.9814	0.888352	1.37216	0.606875	0.754224	0.915868	0.737924	0.00643366	0.14463	0.324264	-0.0670846	13	13	3
tr|A0A2Z5YDV8|A0A2Z5YDV8_MYCMR,tr|B2HPD2|B2HPD2_MYCMM,tr|A0A100ICW6|A0A100ICW6_9MYCO	tr|A0A2Z5YDV8|A0A2Z5YDV8_MYCMR,tr|B2HPD2|B2HPD2_MYCMM,tr|A0A100ICW6|A0A100ICW6_9MYCO	Uncharacterized_protein		-2.73469	-1.01271	-1.47244	-5.02046	0.301035	0.14364	0.0898005	-0.0865343	0.213248	-0.380059	0.0335267	1.21693	0.339853	-0.0322135	-0.104646	-0.800832	-0.237687	-0.514375	-0.672845	-0.26043	-0.687209	-0.178428	-0.522437	-0.641082	0.0849826	0.0377158	0.246634	0.169762	0.0486781	-0.308252	-0.253737	-0.461158	0.383552	0.169653	0.262296	0.645568	0.524218	0.252221	0.0332859	-0.181079	0.114882	0.0763011	0	14	14	14
tr|B2HFB0|B2HFB0_MYCMM,tr|A0A2Z5YLH3|A0A2Z5YLH3_MYCMR,tr|A0A117DU86|A0A117DU86_9MYCO	tr|B2HFB0|B2HFB0_MYCMM,tr|A0A2Z5YLH3|A0A2Z5YLH3_MYCMR,tr|A0A117DU86|A0A117DU86_9MYCO	Uncharacterized_protein		-3.23729	-1.13752	-1.32345	-3.18846	-0.00104897	-0.181529	-0.894516	0.0948767	0	0.237597	0.183557	-0.39457	0.198204	0.163544	-0.774948	0.158847	-0.183043	-1.0904	-1.14947	-0.394755	-0.0965547	0.57251	0.682923	0.642417	1.22086	1.0822	1.30028	0.976088	0.564764	0.802739	0.520744	0.499038	0.48248	0.225917	-0.126894	0.0534718	-0.167934	0.190276	-0.507089	-1.44256	-0.705942	-1.31522	-0.94366	2	2	2
tr|A0A2Z5YKI9|A0A2Z5YKI9_MYCMR,tr|B2HQG0|B2HQG0_MYCMM,tr|A0A100IH78|A0A100IH78_9MYCO	tr|A0A2Z5YKI9|A0A2Z5YKI9_MYCMR,tr|B2HQG0|B2HQG0_MYCMM,tr|A0A100IH78|A0A100IH78_9MYCO	Uncharacterized_protein		-1.28397	-1.81391	-1.49912	-1.92498	0.000218408	0.0981089	-2.79374	-0.458569	-0.248552	0.00923961	0.228611	-0.520164	0.052699	0	-0.120683	-0.57827	0.494848	-0.961252	-2.43602	-1.25553	-0.625494	-0.43034	-0.292393	-0.855616	0.852179	0.951374	0.897687	-0.889564	0.703543	1.13746	0.542222	0.602164	1.01622	0.552635	0.832623	0.291677	0.252945	0.997158	0.355616	-0.913278	-1.27263	0.344644	-0.85201	4	4	4
tr|A0A346EYT7|A0A346EYT7_MYCMR,tr|B2HEL3|B2HEL3_MYCMM,tr|A0A2Z5YB42|A0A2Z5YB42_MYCMR,tr|A0A2Z5YB17|A0A2Z5YB17_MYCMR	tr|A0A346EYT7|A0A346EYT7_MYCMR,tr|B2HEL3|B2HEL3_MYCMM,tr|A0A2Z5YB42|A0A2Z5YB42_MYCMR	Uncharacterized_protein		-1.38564	-1.89343	-2.29966	-1.89746	-0.180494	-0.700829	-0.92648	-0.57764	0	-0.729354	-0.950915	-1.08078	-0.0260723	0.133162	-0.570324	1.11432	-0.22302	-1.00581	-1.7393	-1.3558	0.0752017	0.264726	0.608765	0.830797	0.829778	0.775437	0.424431	-0.405787	0.734959	0.923327	0.8436	1.14354	0.836494	0.0118408	1.19706	1.03673	1.22124	1.32636	1.17868	-0.90156	-0.544974	0.300607	-0.7382	16	16	2
tr|A0A2Z5Y9L4|A0A2Z5Y9L4_MYCMR,tr|B2HQW3|B2HQW3_MYCMM,tr|A0A117DYJ7|A0A117DYJ7_9MYCO	tr|A0A2Z5Y9L4|A0A2Z5Y9L4_MYCMR,tr|B2HQW3|B2HQW3_MYCMM,tr|A0A117DYJ7|A0A117DYJ7_9MYCO	Uncharacterized_protein		-1.09341	-2.45956	-1.82903	-3.3718	-0.223321	-0.943018	-1.18268	0	-0.647292	-0.505696	0.177224	-0.553664	-0.329604	-0.486412	-0.650785	-0.87951	0.0651117	-1.29095	-1.06223	-1.09384	-0.109214	0.0710993	0.0724026	-0.166875	0.589349	0.710036	1.11088	0.0882248	0.745395	0.683258	0.740279	0.967039	0.646652	0.743894	1.01443	1.17719	1.13785	0.815791	0.993572	-0.354209	-0.15219	0.139516	0.0357642	10	10	10
tr|A0A2Z5Y7P2|A0A2Z5Y7P2_MYCMR,tr|B2HJA5|B2HJA5_MYCMM	tr|A0A2Z5Y7P2|A0A2Z5Y7P2_MYCMR,tr|B2HJA5|B2HJA5_MYCMM	Uncharacterized_protein		-1.13131	-1.863	-1.70643	-1.94901	0.843836	0.298475	-1.07955	1.44841	-2.08813	0.0625257	-0.527629	0.798226	-1.65069	-2.04037	0.279492	-2.01191	-0.125668	0.0129878	0.243919	-0.31627	0.94008	0.957504	0.868375	0.738465	0.785003	0.57468	0.403413	0.884766	-0.45304	-0.27732	0.200259	0	0.57965	-0.276292	-0.472567	-0.820336	-0.822416	-0.901035	-0.680392	0.518396	0.48547	-0.921912	0.277401	15	15	3
tr|B2HJ43|B2HJ43_MYCMM,tr|A0A346F9U4|A0A346F9U4_MYCMR,tr|A0A100IF02|A0A100IF02_9MYCO,tr|A0A2Z5YPA4|A0A2Z5YPA4_MYCMR,tr|A0A2Z5YN95|A0A2Z5YN95_MYCMR	tr|B2HJ43|B2HJ43_MYCMM,tr|A0A346F9U4|A0A346F9U4_MYCMR,tr|A0A100IF02|A0A100IF02_9MYCO,tr|A0A2Z5YPA4|A0A2Z5YPA4_MYCMR	Uncharacterized_protein		-0.060569	-0.00211239	-0.20328	-0.0863394	-0.227225	-2.36645	-5.21342	0.484622	-0.722608	-0.336811	-1.1071	-1.42109	0.0688264	-0.0113143	-0.109968	0.250013	-0.209528	-0.387018	-0.337654	-0.29688	0.165637	0.572983	0.385801	0.380198	0.408233	0.490335	0.547951	0	0.50289	0.46151	0.351137	0.513183	0.410439	0.114892	0.141303	0.785849	0.840629	0.221014	0.501489	-0.0987574	-0.595106	-0.241363	-0.260397	21	21	21
tr|A0A346F645|A0A346F645_MYCMR,tr|A0A2Z5YIA6|A0A2Z5YIA6_MYCMR,tr|B2HMC8|B2HMC8_MYCMM,tr|A0A100I0G3|A0A100I0G3_9MYCO	tr|A0A346F645|A0A346F645_MYCMR,tr|A0A2Z5YIA6|A0A2Z5YIA6_MYCMR,tr|B2HMC8|B2HMC8_MYCMM,tr|A0A100I0G3|A0A100I0G3_9MYCO	Uncharacterized_protein		-0.501928	-0.371037	-0.72353	-0.374852	-0.514685	-1.24567	-0.946136	-0.443932	-4.5133	-0.850722	-1.5661	-1.67536	-1.107	-0.893578	-1.6454	-1.05431	0.146165	0.150551	-0.327779	0.22211	0	-0.0446599	-0.10435	-0.00343401	0.488999	0.500464	0.396183	0.551434	0.172121	0.369218	0.221725	-0.0428561	0.444413	0.675212	0.224093	0.18847	0.0240937	0.196197	0.315619	0.815594	1.09655	0.807997	1.03056	24	24	24
tr|A0A2Z5YCF0|A0A2Z5YCF0_MYCMR,tr|B2HIL1|B2HIL1_MYCMM,tr|A0A117DVK6|A0A117DVK6_9MYCO	tr|A0A2Z5YCF0|A0A2Z5YCF0_MYCMR,tr|B2HIL1|B2HIL1_MYCMM,tr|A0A117DVK6|A0A117DVK6_9MYCO	Uncharacterized_protein		-0.856033	-0.997892	-1.04875	-0.859256	-0.594493	-2.4067	-3.2762	-0.519457	-0.756368	-0.808337	-0.796807	-2.00907	-0.979305	-0.923851	-2.93092	-0.981814	-0.0114451	-0.288763	0.00598934	-0.110041	0.0427756	-0.138117	-0.211741	0.119503	0.633312	0.439869	0.524648	0.392219	0.402035	0.324373	0.570101	0	0.584056	0.530597	0.3257	0.529875	0.583401	0.227501	0.523123	0.438508	0.362814	0.215868	0.428644	9	9	9
tr|A0A346F9W8|A0A346F9W8_MYCMR,tr|B2HJ67|B2HJ67_MYCMM,tr|A0A2Z5YMQ8|A0A2Z5YMQ8_MYCMR,tr|A0A100I039|A0A100I039_9MYCO	tr|A0A346F9W8|A0A346F9W8_MYCMR,tr|B2HJ67|B2HJ67_MYCMM,tr|A0A2Z5YMQ8|A0A2Z5YMQ8_MYCMR,tr|A0A100I039|A0A100I039_9MYCO	Uncharacterized_protein		-2.30078	-1.18924	-2.63401	-0.575231	-0.629789	-1.41283	-2.43041	-0.126267	1.57457	-0.298348	-0.25999	-3.21916	-0.0598688	0.280237	-1.0514	-0.304951	0.0222933	0.392688	0.729667	0.260038	-0.125054	0.222056	0.253209	0.421737	0.40946	0.636874	0.235463	1.1448	-0.0407682	-0.23375	-0.290127	-0.596471	0.392245	0.710838	0.0186921	0	-0.0217472	-0.177869	0.00294549	0.612607	0.509185	0.651788	0.424334	10	10	10
tr|B2HHN2|B2HHN2_MYCMM,tr|A0A2Z5YH48|A0A2Z5YH48_MYCMR,tr|A0A100I7W7|A0A100I7W7_9MYCO	tr|B2HHN2|B2HHN2_MYCMM,tr|A0A2Z5YH48|A0A2Z5YH48_MYCMR,tr|A0A100I7W7|A0A100I7W7_9MYCO	Uncharacterized_protein		-0.567145	-1.80281	-0.615532	-1.59095	-1.26263	-1.61234	-3.21415	-3.1015	1.05072	0.856895	1.30602	0.0774254	0.25213	0.175803	-0.92194	0.21774	-0.230412	-0.396419	-0.351019	0.0300361	-0.106143	0.181597	0.0459774	0.0139	0.229494	0.153766	0	0.111026	-0.448378	0.561236	0.0015371	-0.0890997	-0.414245	-0.50066	0.359396	-0.130167	-0.134601	-0.49054	0.384932	0.535704	-0.85676	1.95702	0.11288	12	12	12
tr|A0A2Z5YCR1|A0A2Z5YCR1_MYCMR	tr|A0A2Z5YCR1|A0A2Z5YCR1_MYCMR	Uncharacterized_protein		-2.57827	-2.83049	-1.01398	-0.975859	0	-2.45229	-1.43782	0.270292	-0.376715	-0.192378	-0.391373	-0.971444	-0.170295	-0.433526	-0.596461	-0.74858	0.48578	-0.00204192	-0.313936	-0.424087	0.279303	0.278991	0.260657	0.224201	0.859603	0.913809	-1.24407	-0.754978	0.943823	0.733875	0.587617	0.628641	0.991054	0.973377	0.651046	0.748416	0.599152	-1.46085	-1.41286	0.476214	0.3308	0.282793	0.573034	1	1	1
tr|B2HMC7|B2HMC7_MYCMM,tr|A0A2Z5YJL4|A0A2Z5YJL4_MYCMR,tr|A0A100I0E4|A0A100I0E4_9MYCO	tr|B2HMC7|B2HMC7_MYCMM,tr|A0A2Z5YJL4|A0A2Z5YJL4_MYCMR,tr|A0A100I0E4|A0A100I0E4_9MYCO	Uncharacterized_protein		-0.696937	-1.23935	-0.691363	-2.71156	-0.939924	-2.56824	-2.75328	-0.0749491	-2.06663	-0.102249	-0.320506	-1.78104	-0.503319	-0.4618	-0.93809	-0.231558	0.340306	0.44547	-1.3321	0.457898	-0.182654	-0.173763	-0.130512	-0.460896	0.528523	0.508396	0.368316	0	0.35028	0.253054	0.418188	0.198361	0.151397	0.0824662	0.999649	0.372054	0.49989	0.0330333	0.421997	0.473272	0.980341	1.12213	0.647514	8	8	8
tr|A0A2Z5YAJ4|A0A2Z5YAJ4_MYCMR,tr|A0A346EXZ6|A0A346EXZ6_MYCMR,tr|A0A117DUR3|A0A117DUR3_9MYCO,tr|B2HSI0|B2HSI0_MYCMM	tr|A0A2Z5YAJ4|A0A2Z5YAJ4_MYCMR,tr|A0A346EXZ6|A0A346EXZ6_MYCMR,tr|A0A117DUR3|A0A117DUR3_9MYCO,tr|B2HSI0|B2HSI0_MYCMM	Uncharacterized_protein		-1.46754	-1.47878	-1.63859	-3.54598	-0.883309	-2.24747	-2.50266	-1.13713	-0.265541	-0.359729	-0.344484	-2.09797	-0.157636	-0.725328	-0.322179	-0.476801	0.245553	-0.400142	-0.0264427	-0.680972	0.105736	0.164364	0.528628	0.1219	0.222733	0.051559	0.296265	-0.0591604	0.364737	0.337933	0.224712	0.253246	0.653564	0.314301	0.0191127	0.223128	0.26881	0.488362	0.418476	0.390464	-0.151436	0.806588	0	19	19	19
tr|A0A2Z5YPD8|A0A2Z5YPD8_MYCMR	tr|A0A2Z5YPD8|A0A2Z5YPD8_MYCMR	Uncharacterized_protein		-0.674377	-2.82885	-0.546515	-0.208863	-1.29833	-1.30467	-3.20912	-0.664684	-0.727866	-0.00903055	-1.41824	-2.97712	0.643984	0.0669044	-0.711287	-0.154796	1.06393	0.369861	0.528408	0.545538	-0.728683	0	-0.227839	-0.438371	0.34008	-0.175082	0.170632	-1.07315	0.156187	0.39864	0.0433437	-0.026562	0.0139134	-0.263071	0.274082	0.622283	0.63432	0.283831	0.350779	0.766738	0.691021	0.382084	0.485966	23	23	23
tr|B2HNQ3|B2HNQ3_MYCMM,tr|A0A100IDD0|A0A100IDD0_9MYCO,tr|A0A2Z5YPW1|A0A2Z5YPW1_MYCMR	tr|B2HNQ3|B2HNQ3_MYCMM,tr|A0A100IDD0|A0A100IDD0_9MYCO,tr|A0A2Z5YPW1|A0A2Z5YPW1_MYCMR	Uncharacterized_protein		-0.709445	-1.94359	-2.14631	-3.30897	-0.459745	-3.19004	-2.56788	-0.671286	-0.46334	0.0907696	0.0742128	-0.383611	-0.0470535	0.0331361	0.0169972	-0.144858	0.781635	-0.197575	-0.322235	0.22334	-0.758274	-0.460777	-0.447939	-0.491666	0.208288	0.141695	0.0937467	-0.304799	0.31467	0.282556	0.338043	0.163912	0.274243	-0.00357946	0.681697	0.473173	0.445606	0.588013	0.207102	0	0.0394141	0.627903	-0.25552	22	22	22
tr|A0A2Z5YFV7|A0A2Z5YFV7_MYCMR,tr|B2HSR9|B2HSR9_MYCMM,tr|A0A117DWI6|A0A117DWI6_9MYCO	tr|A0A2Z5YFV7|A0A2Z5YFV7_MYCMR,tr|B2HSR9|B2HSR9_MYCMM,tr|A0A117DWI6|A0A117DWI6_9MYCO	Uncharacterized_protein		-3.16814	-0.499776	-0.928437	-1.75009	-0.8339	-1.96864	-1.51244	-0.942833	-0.475301	-0.146296	-0.413239	-0.432745	-0.110374	-0.399247	-0.751369	-0.569029	0.282039	0.312577	0.273629	0.43705	-1.78846	-1.45542	-1.69196	-1.72829	0.0360342	-0.0875723	0	0.264557	0.611953	0.398588	0.665499	0.315756	0.689102	0.465107	0.829106	0.502474	0.73779	0.711775	0.527485	0.825515	0.672743	0.861327	0.880286	14	14	14
tr|A0A2Z5YM62|A0A2Z5YM62_MYCMR,tr|B2HH71|B2HH71_MYCMM,tr|A0A100HZN1|A0A100HZN1_9MYCO	tr|A0A2Z5YM62|A0A2Z5YM62_MYCMR,tr|B2HH71|B2HH71_MYCMM,tr|A0A100HZN1|A0A100HZN1_9MYCO	Universal_stress_protein		-0.669474	-0.598111	-0.583028	-0.816956	-1.0769	-1.55298	-1.87354	0.0709487	-1.65134	-1.15541	-1.76705	-2.19376	-2.0073	-1.81226	-1.50703	-2.37236	0.348327	-0.857353	-0.979723	0.0719218	-0.646393	-0.368051	-0.491043	-0.542635	0.258788	0.0775159	0.304059	0	0.276925	0.225471	0.494497	0.599036	0.194918	0.455186	0.437895	0.498643	0.396966	0.453539	0.534507	0.25279	0.377389	0.708551	0.202029	11	11	11
tr|A0A2Z5YDX3|A0A2Z5YDX3_MYCMR,tr|B2HM62|B2HM62_MYCMM,tr|A0A117DTA1|A0A117DTA1_9MYCO	tr|A0A2Z5YDX3|A0A2Z5YDX3_MYCMR,tr|B2HM62|B2HM62_MYCMM,tr|A0A117DTA1|A0A117DTA1_9MYCO	Universal_stress_protein		-0.621437	-0.37383	-0.478375	-0.779788	-0.214147	-1.56434	-3.48743	0.372322	-2.42376	-0.383759	-0.332329	-0.581402	-1.38999	-0.592302	-3.2184	-0.969483	0.229256	-0.754523	-0.145915	0.2604	-0.122416	0.0235368	0.032327	0.00740053	0.294819	0.447532	0.814975	0.567526	0.739512	0.588584	0.605761	0.91111	0.227989	0.483419	0.630254	0.638687	0.468069	0.529919	0.21088	-0.16073	-0.0940291	0	-0.175421	11	11	11
tr|A0A2Z5YHY7|A0A2Z5YHY7_MYCMR,tr|B2HJV4|B2HJV4_MYCMM,tr|A0A117DU85|A0A117DU85_9MYCO	tr|A0A2Z5YHY7|A0A2Z5YHY7_MYCMR,tr|B2HJV4|B2HJV4_MYCMM,tr|A0A117DU85|A0A117DU85_9MYCO	Universal_stress_protein		-0.931196	-0.695025	-0.384401	-1.11409	0.249326	-0.870741	-2.28991	1.16899	-0.81865	-0.0828256	-1.68533	-1.39654	-1.32839	-1.36361	-2.95795	-1.56191	0.616524	0.11156	-0.320971	-0.648497	-0.0578613	-0.37975	-0.0825767	0	0.519144	0.641545	1.13237	0.30279	1.14786	0.883892	0.672826	1.22199	-0.21663	0.0475654	0.981572	0.850572	0.415163	0.805091	0.755381	-0.196161	0.257681	1.06397	0.122168	13	13	13
tr|A0A2Z5YCC6|A0A2Z5YCC6_MYCMR,tr|A0A124BVE5|A0A124BVE5_9MYCO,tr|B2HGI0|B2HGI0_MYCMM	tr|A0A2Z5YCC6|A0A2Z5YCC6_MYCMR,tr|A0A124BVE5|A0A124BVE5_9MYCO,tr|B2HGI0|B2HGI0_MYCMM	Universal_stress_protein		-1.94465	-1.21891	-1.52089	-2.48799	0.370835	-0.830853	-0.664781	0.904402	-0.785654	-0.676896	-0.548631	0.0417916	-1.50759	-1.10762	-1.4198	-1.17518	-0.472081	-2.36318	-1.57118	-1.271	-0.371117	0.128289	0.0239891	0.229475	0.437223	0.457711	0.6264	0	0.645581	0.588826	0.730858	0.912329	0.609832	0.379091	0.582878	0.650361	0.456361	0.892188	0.530331	-1.37448	-0.0198642	0.34802	-0.52007	10	10	10
tr|A0A2Z5YD89|A0A2Z5YD89_MYCMR,tr|B2HM63|B2HM63_MYCMM,tr|A0A346F193|A0A346F193_MYCMR,tr|A0A100HYV1|A0A100HYV1_9MYCO	tr|A0A2Z5YD89|A0A2Z5YD89_MYCMR,tr|B2HM63|B2HM63_MYCMM,tr|A0A346F193|A0A346F193_MYCMR,tr|A0A100HYV1|A0A100HYV1_9MYCO	Universal_stress_protein		-0.245908	0	-0.674532	-0.118613	-0.737257	-3.35006	-2.27341	-0.409407	-1.08277	0.14013	-1.24318	1.16449	-1.36005	-0.646978	-1.48236	-1.94565	1.10601	-0.616339	0.153374	0.277613	-0.671652	-0.911107	-0.850837	-0.727132	-0.452777	-0.0490927	0.12545	0.122701	0.377101	0.275945	0.688363	0.303197	0.440636	1.00619	0.60588	0.534698	-0.096696	0.323568	0.436372	1.00709	1.19493	1.07645	0.999191	7	7	7
tr|B2HMP7|B2HMP7_MYCMM,tr|A0A2Z5YNY7|A0A2Z5YNY7_MYCMR	tr|B2HMP7|B2HMP7_MYCMM,tr|A0A2Z5YNY7|A0A2Z5YNY7_MYCMR	Universal_stress_protein		-0.249058	-0.153734	-0.132194	-1.89529	-0.203623	-2.75284	-2.78212	-0.187158	-1.86466	-0.481269	-1.17507	-2.29048	-1.22101	-0.817405	-2.34975	-0.582576	0.416716	0.295348	0.301165	0.443692	-0.175175	-0.81222	-0.313264	-0.559538	0.208675	-0.0116752	0	0.708289	0.399787	0.24061	0.188802	0.41231	0.537311	0.611712	0.307978	0.365553	0.260405	0.632217	0.27007	0.105863	0.590228	0.364832	0.105954	9	9	3
tr|A0A2Z5Y9Q7|A0A2Z5Y9Q7_MYCMR,tr|B2HRK5|B2HRK5_MYCMM,tr|A0A100IFD4|A0A100IFD4_9MYCO	tr|A0A2Z5Y9Q7|A0A2Z5Y9Q7_MYCMR,tr|B2HRK5|B2HRK5_MYCMM,tr|A0A100IFD4|A0A100IFD4_9MYCO	Universal_stress_protein		-1.8563	-2.71094	-1.09824	-0.346631	-0.72103	-1.69166	-4.43083	0.549569	0.171387	-0.320655	-0.561203	-0.262021	-0.142492	-0.0534824	0.642748	-0.159861	0.790476	0	-0.674957	-0.426045	-0.297429	-0.969007	-0.338699	-0.128492	0.576123	0.708305	0.571539	0.263444	0.453217	0.720075	0.218277	0.189084	0.0867199	-0.0454745	-0.00636835	0.179412	0.385998	0.13582	0.419386	0.465963	0.0398767	0.224296	0.688063	13	13	13
tr|A0A2Z5YEN6|A0A2Z5YEN6_MYCMR,sp|B2HPD3|Y2288_MYCMM,tr|A0A100ICT9|A0A100ICT9_9MYCO	tr|A0A2Z5YEN6|A0A2Z5YEN6_MYCMR,sp|B2HPD3|Y2288_MYCMM,tr|A0A100ICT9|A0A100ICT9_9MYCO	UPF0353_protein_MMRN_23370		-1.21493	-1.51964	-1.49125	-1.75528	-0.712932	-2.38489	-3.29609	-0.575996	-1.22703	-0.722353	-0.639616	-1.64852	-0.573652	-0.647586	-0.831343	-0.77186	0.752498	-0.0109746	0.0492715	-0.130481	0	-0.117781	-0.0965793	-0.218329	0.717179	0.619205	0.662707	0.578632	0.577137	0.457365	0.860035	0.498573	0.589256	0.562653	1.03523	0.721966	0.801743	0.710732	0.579895	0.158816	0.206057	0.805152	0.111858	9	9	9
tr|A0A2Z5YFF5|A0A2Z5YFF5_MYCMR,sp|B2HSZ4|UREG_MYCMM,tr|A0A346F336|A0A346F336_MYCMR,tr|A0A100I354|A0A100I354_9MYCO	tr|A0A2Z5YFF5|A0A2Z5YFF5_MYCMR,sp|B2HSZ4|UREG_MYCMM,tr|A0A346F336|A0A346F336_MYCMR,tr|A0A100I354|A0A100I354_9MYCO	Urease_accessory_protein_UreG		-0.562111	-0.997966	-0.670393	-0.591698	-0.566565	0.285663	-0.189836	0	-0.910457	-1.13211	-1.51224	-0.0276514	-0.761066	-0.945449	-1.45565	-1.00386	-0.513793	-0.238883	-0.354847	0.0747231	-0.497058	-0.0259255	-0.669403	-0.690742	0.910073	1.05464	0.969883	0.994687	1.02208	0.753063	0.798461	0.687082	1.13985	1.30157	1.11506	1.44599	1.30235	1.17206	1.31584	1.82211	1.76182	1.29765	1.73135	10	10	10
tr|A0A2Z5YF54|A0A2Z5YF54_MYCMR,tr|B2HR07|B2HR07_MYCMM,tr|A0A124BVG3|A0A124BVG3_9MYCO	tr|A0A2Z5YF54|A0A2Z5YF54_MYCMR,tr|B2HR07|B2HR07_MYCMM,tr|A0A124BVG3|A0A124BVG3_9MYCO	UvrABC_system_protein_A_(UvrA_protein)_(Excinuclease_ABC_subunit_A)		-1.33444	-3.35491	-1.06283	-1.10587	-1.20606	0.302322	-2.64956	0.472289	-1.0725	-0.605381	-2.43506	-2.44453	-0.63092	-0.821661	-0.755924	-1.07264	0.141975	-0.443952	0.0982261	0.05257	-0.211477	0.168935	0.132724	0.0900195	0.100731	0.0772854	0.22261	0.0491609	-0.0807462	0.0991492	-0.0919156	0.105073	0.031162	-0.424603	-0.00580302	0	0.0227045	-0.0792523	0.211728	0.588849	0.687219	0.162006	0.306844	27	27	27
tr|B2HMG8|B2HMG8_MYCMM,tr|A0A2Z5YIF6|A0A2Z5YIF6_MYCMR,tr|A0A117DXQ6|A0A117DXQ6_9MYCO,tr|A0A346F689|A0A346F689_MYCMR	tr|B2HMG8|B2HMG8_MYCMM,tr|A0A2Z5YIF6|A0A2Z5YIF6_MYCMR,tr|A0A117DXQ6|A0A117DXQ6_9MYCO,tr|A0A346F689|A0A346F689_MYCMR	Valine--tRNA_ligase_(EC_6.1.1.9)_(Valyl-tRNA_synthetase)_(ValRS)		-1.14009	-0.562829	-0.720436	0.11523	-0.151021	-3.09231	-4.65287	-0.118962	0.283824	-0.34986	-0.659424	-1.56565	0.219179	0.553077	0.281996	0.528342	-0.356778	-1.06046	-0.269819	0	0.374386	0.492506	0.372855	0.312801	0.374936	0.583936	0.580523	0.373712	0.214978	0.293957	0.449866	0.39133	0.141178	0.221088	-0.280853	0.0699265	-0.322115	-0.124631	-0.130062	-0.72353	-0.581921	-0.158594	-0.484002	23	23	23
tr|A0A2Z5YF30|A0A2Z5YF30_MYCMR,tr|B2HSW5|B2HSW5_MYCMM,tr|A0A346F306|A0A346F306_MYCMR,tr|A0A100IBE3|A0A100IBE3_9MYCO	tr|A0A2Z5YF30|A0A2Z5YF30_MYCMR,tr|B2HSW5|B2HSW5_MYCMM,tr|A0A346F306|A0A346F306_MYCMR,tr|A0A100IBE3|A0A100IBE3_9MYCO	Vitamin_B12_transport_ATP-binding_protein_BacA		-3.00893	-2.54991	-1.71742	-2.00589	-0.287738	-0.97324	-1.669	-0.723073	-0.739369	-0.189062	-0.51647	-0.955826	-0.44261	-0.592552	-0.825357	-0.609737	0.461036	-0.259923	-0.111333	-0.0742627	0	-0.00760503	0.0719735	-0.269354	0.759311	0.573104	0.727404	0.645663	0.581453	0.426363	0.653929	0.919018	0.935983	0.723582	0.609202	1.02944	0.873738	1.08475	0.792667	0.495664	0.774264	1.15449	0.417287	14	14	14
tr|A0A2Z5YDH3|A0A2Z5YDH3_MYCMR,tr|B2HM61|B2HM61_MYCMM,tr|A0A117DT99|A0A117DT99_9MYCO	tr|A0A2Z5YDH3|A0A2Z5YDH3_MYCMR,tr|B2HM61|B2HM61_MYCMM,tr|A0A117DT99|A0A117DT99_9MYCO	Zinc_metalloprotease		-0.542415	-0.516375	-1.2262	-2.0029	-0.0287523	-1.36948	-2.24838	0.82136	-1.15034	-0.0452055	-1.10652	-1.63094	-1.63912	-0.798279	-1.47479	-1.58929	1.34425	0.0552784	-0.090713	0.688822	0.165235	-0.00769034	-0.520343	0.100892	0.560112	0.53764	0.765678	-0.469314	0.827394	0.857106	0.889671	1.1957	0.969187	0.867395	1.02561	1.05283	0.741695	0.999318	1.07035	-0.276475	0	0.781403	-0.446274	5	5	5
tr|A0A2Z5YAJ5|A0A2Z5YAJ5_MYCMR,tr|B2HSG7|B2HSG7_MYCMM,tr|A0A117DW96|A0A117DW96_9MYCO	tr|A0A2Z5YAJ5|A0A2Z5YAJ5_MYCMR	(3R)-hydroxyacyl-ACP_dehydratase_subunit_HadB_(Bifunctional_enoyl-CoA_hydratase/phosphate_acetyltransferase)		-0.638153	-1.30005	-0.141913	-0.685683	0.918627	1.09666	0.605731	-0.240036	0.818897	1.54187	1.34432	1.92707	0.596946	0.909955	0.802639	0.877098	0.0781468	-1.16905	0	-0.677355	0.865302	0.867778	0.878601	0.909689	0.198585	0.0386634	0.0236166	0.136719	-0.334338	-0.394727	-0.148915	0.19977	-3.20576	-0.48881	-0.68471	-0.757259	-0.814578	-0.494096	-0.943498	-1.28421	-0.777747	-1.36837	-1.72321	5	5	5
tr|B2HIB7|B2HIB7_MYCMM,tr|A0A2Z5Y7L0|A0A2Z5Y7L0_MYCMR,tr|A0A100I8G6|A0A100I8G6_9MYCO	tr|B2HIB7|B2HIB7_MYCMM,tr|A0A2Z5Y7L0|A0A2Z5Y7L0_MYCMR,tr|A0A100I8G6|A0A100I8G6_9MYCO	30S_ribosomal_protein_S6 - RpsF		0.726764	0.76044	0.863513	0.707347	0.0916871	1.237	1.4467	0.400704	0.848044	0.409993	0.655879	0.870861	0.563102	0.259123	0.393064	0.253417	-0.907411	-0.428217	0	0.0234525	0.535058	0.577698	0.424698	0.554628	-0.550135	-0.515734	-0.551279	-0.0814197	-1.73854	-1.51494	-1.60952	-1.31252	-1.43153	-1.19587	-1.93536	-1.5271	-1.59112	-1.63352	-1.47509	-0.641637	-0.805703	-1.36696	-0.830031	9	9	9
tr|A0A346F877|A0A346F877_MYCMR,sp|B2HEB1|RL32_MYCMM,tr|A0A124BVC7|A0A124BVC7_9MYCO	tr|A0A346F877|A0A346F877_MYCMR,sp|B2HEB1|RL32_MYCMM,tr|A0A124BVC7|A0A124BVC7_9MYCO	50S ribosomal protein L32 - RpmF		1.1009	0.545586	0.898206	0.877445	-1.86507	-0.58757	0.0536548	0.17658	0.426151	0.0953698	0.397138	0.125898	0.72109	0.815168	0.772626	0.211738	-0.2435	-0.551316	0.252519	0.25423	0.801009	1.02092	1.12611	0.823939	-0.493849	-0.021166	0	0.023524	-1.43322	-1.0606	-1.29591	-0.485786	-1.68335	-1.5126	-1.34574	-1.67708	-1.37208	-1.35388	-1.58635	-1.25491	-0.501136	-1.40349	-1.90539	3	3	3
tr|A0A2Z5YAD0|A0A2Z5YAD0_MYCMR,tr|A0A124BUR8|A0A124BUR8_9MYCO,sp|B2HSH2|RL1_MYCMM	tr|A0A2Z5YAD0|A0A2Z5YAD0_MYCMR,tr|A0A124BUR8|A0A124BUR8_9MYCO,sp|B2HSH2|RL1_MYCMM	50S_ribosomal_protein_L1 - RplA		1.05137	1.07248	0.771327	0.821287	0.190648	0.639191	0.232932	0.226619	0.3999	-0.0102758	0.520045	0.650321	0.761166	0.752617	0.609811	0.702964	-0.0816041	0.0672882	0.0727925	-0.00580958	1.00479	1.16272	1.10941	0.988947	-0.291668	-0.344781	-0.0252676	0	-1.7234	-1.40811	-1.59933	-1.21553	-1.61665	-1.66862	-2.0249	-1.42165	-1.58026	-1.52924	-1.79832	-0.46479	-0.435108	-0.85779	-0.741268	10	10	10
tr|B2HSI8|B2HSI8_MYCMM,tr|A0A2Z5YAF3|A0A2Z5YAF3_MYCMR,tr|A0A100I319|A0A100I319_9MYCO	tr|B2HSI8|B2HSI8_MYCMM,tr|A0A2Z5YAF3|A0A2Z5YAF3_MYCMR,tr|A0A100I319|A0A100I319_9MYCO	50S_ribosomal_protein_L10		0.487719	0.612186	0.228513	0.450386	0.522646	2.18307	1.38512	0.301343	0.324238	0.142436	0.363448	1.42147	0.411821	0.121747	0.20296	-0.129736	-0.902279	-0.61064	-0.697382	-0.614684	0.752869	0.825588	0.758594	0.8236	0.0626734	0	-0.201983	0.423981	-0.874345	-0.743073	-0.858241	-0.642502	-1.22858	-1.32058	-1.48736	-1.79333	-1.42588	-1.50498	-1.42879	-1.36995	-1.51895	-1.75008	-1.43236	11	11	11
tr|A0A2Z5YAD1|A0A2Z5YAD1_MYCMR,sp|B2HSN9|RL29_MYCMM	tr|A0A2Z5YAD1|A0A2Z5YAD1_MYCMR,sp|B2HSN9|RL29_MYCMM	50S_ribosomal_protein_L29		0.526447	0.425802	0.503662	0.345216	1.33151	1.3613	1.72899	0.132692	1.78731	1.81221	1.8724	2.2998	1.2149	1.01763	1.11741	0.637165	-0.744623	-0.0668407	-0.744966	0	0.555353	0.584677	0.699798	0.731	-0.160212	-0.456373	-0.232205	0.307933	-0.590377	-0.624239	-0.295775	-0.252222	-0.605219	-0.650658	-0.885274	-0.969715	-0.96565	-0.79501	-1.36627	-1.42621	-0.92518	-1.21397	-0.852648	8	8	5
tr|A0A2Z5Y7L5|A0A2Z5Y7L5_MYCMR,tr|A0A124BVM9|A0A124BVM9_9MYCO,sp|B2HIC0|RL9_MYCMM	tr|A0A2Z5Y7L5|A0A2Z5Y7L5_MYCMR,tr|A0A124BVM9|A0A124BVM9_9MYCO,sp|B2HIC0|RL9_MYCMM	50S_ribosomal_protein_L9		0.49418	0.592681	0.476861	0.40785	0.0784396	0.414727	0.38591	0.447976	0.270287	0.464067	0.209827	0.518873	0.545894	0.588665	0.512507	0.492718	-0.133059	-0.63337	0	-0.101811	0.948428	1.0228	0.962846	1.05007	-0.280732	-0.158468	-0.336517	0.00276656	-1.37109	-0.915323	-0.886157	-1.03104	-1.82253	-1.90983	-1.88268	-1.85269	-1.88559	-1.7742	-1.55437	-0.995104	-1.22973	-1.44058	-1.37862	6	6	6
sp|Q50220|CH60_MYCMR	sp|Q50220|CH60_MYCMR	60 kDa Chaperonin - fragment		0	0.315878	-0.0826906	0.145035	0.442539	2.13481	1.86916	0.367767	0.572324	0.613329	0.890864	2.27618	0.834215	0.268152	0.365428	-0.419587	-0.981892	-1.29174	-1.5461	-1.35598	0.942701	1.02442	0.923617	0.922577	0.0811485	0.0343664	0.111331	0.253182	-0.817305	-0.680101	-0.684728	-0.47718	-0.872476	-1.34635	-1.42555	-1.46089	-1.08297	-1.1063	-1.07408	-0.837966	-0.922927	-0.937468	-0.771598	8	8	1
tr|A0A100HZA7|A0A100HZA7_9MYCO,tr|A0A2Z5YB19|A0A2Z5YB19_MYCMR	tr|A0A100HZA7|A0A100HZA7_9MYCO,tr|A0A2Z5YB19|A0A2Z5YB19_MYCMR	Acetyl-/propionyl-CoA_carboxylase_subunit_alpha		0.597607	0.701516	1.51059	1.1562	0.140338	0.454014	-0.171479	-0.254381	1.12138	1.3132	1.47891	0.224946	2.13264	2.1093	1.30826	2.5942	0.491919	-0.561855	0.187423	0.413296	-0.374819	-0.712996	-0.992151	-0.817984	-0.956897	-1.2008	-0.660143	-1.60509	0.611997	0.521202	0.41905	0.709607	-0.358013	-0.947431	-0.184177	-0.29041	-0.900945	0	-0.701303	-0.804119	-0.826873	-0.608295	-0.802985	24	24	1
tr|A0A2Z5YAZ9|A0A2Z5YAZ9_MYCMR,tr|A0A346EYP1|A0A346EYP1_MYCMR,tr|A0A100HZ75|A0A100HZ75_9MYCO,tr|B2HDV8|B2HDV8_MYCMM	tr|A0A2Z5YAZ9|A0A2Z5YAZ9_MYCMR,tr|A0A346EYP1|A0A346EYP1_MYCMR,tr|A0A100HZ75|A0A100HZ75_9MYCO,tr|B2HDV8|B2HDV8_MYCMM	Acid_phosphatase		1.47546	1.61934	1.21279	1.41343	1.53262	1.31339	1.56954	1.19204	1.63817	1.49064	1.71992	1.28038	1.76269	1.76963	1.5681	1.33046	0.701491	-0.103533	-0.0114493	0.228782	-0.0768172	0	-0.172776	-0.081613	-0.170915	-0.120547	-0.0966949	-0.571127	-0.144195	-0.0810692	-0.112486	0.0570226	0.0371199	-0.310373	-0.427211	-0.109467	0.0575796	-0.117446	-0.152252	-1.20847	-1.15922	-0.377798	-1.2261	8	8	8
tr|A0A2Z5YB67|A0A2Z5YB67_MYCMR,tr|A0A124BU60|A0A124BU60_9MYCO,sp|B2HEP6|SAHH_MYCMM	tr|A0A2Z5YB67|A0A2Z5YB67_MYCMR,tr|A0A124BU60|A0A124BU60_9MYCO,sp|B2HEP6|SAHH_MYCMM	Adenosylhomocysteinase_(EC_3.3.1.1)_(S-adenosyl-L-homocysteine_hydrolase)_(AdoHcyase)		0.688348	0.858407	0.87958	0.893874	-1.70446	-1.68	-1.58271	-0.481393	0.713083	0.531821	0.192457	-1.01544	1.61556	1.63988	1.05163	2.14525	0.425768	0.821049	1.37911	1.43867	0.39135	0.147139	-0.0419524	0.245713	-0.184434	0	-0.508592	0.260562	-0.0605668	0.273996	0.146602	-0.259772	-1.37071	-1.17722	-0.571556	-1.15768	-1.36407	-1.44062	-0.922326	-0.487247	-0.605815	-1.13689	-0.823379	21	21	21
tr|A0A346F347|A0A346F347_MYCMR,tr|B2HD42|B2HD42_MYCMM,tr|A0A2Z5YG30|A0A2Z5YG30_MYCMR,tr|A0A100I1L4|A0A100I1L4_9MYCO	tr|A0A346F347|A0A346F347_MYCMR,tr|B2HD42|B2HD42_MYCMM,tr|A0A2Z5YG30|A0A2Z5YG30_MYCMR,tr|A0A100I1L4|A0A100I1L4_9MYCO	Alanine_and_proline-rich_secreted_protein_Apa (fibronectin binding protein)		1.56517	1.33166	1.39837	1.48328	1.78835	1.6312	1.46818	0.712991	1.58411	1.32391	1.68274	1.17163	1.93757	1.61582	1.52523	1.19887	0.420121	-0.366307	-0.555495	-0.595393	0.00718517	0	-0.148164	-0.0662822	-0.0596798	0.0073258	0.0268862	-0.611906	-0.150455	-0.126086	-0.180831	-0.141932	0.105407	-0.486229	-0.616269	-0.453348	-0.214249	-0.447262	-0.575033	-1.18859	-0.782211	-0.692638	-1.05793	7	7	7
tr|Q7X511|Q7X511_MYCMR,tr|K7ZJF4|K7ZJF4_MYCMR,tr|B2HMK3|B2HMK3_MYCMM,tr|A0A100I0I4|A0A100I0I4_9MYCO,tr|Q9F7W5|Q9F7W5_MYCUL,tr|A3E850|A3E850_MYCMM,tr|A3E848|A3E848_MYCMR,tr|A3E843|A3E843_MYCMR,tr|A3E842|A3E842_MYCUL,sp|Q9KH57|A85A_MYCMR	tr|Q7X511|Q7X511_MYCMR,tr|K7ZJF4|K7ZJF4_MYCMR,tr|B2HMK3|B2HMK3_MYCMM,tr|A0A100I0I4|A0A100I0I4_9MYCO,tr|Q9F7W5|Q9F7W5_MYCUL,tr|A3E850|A3E850_MYCMM,tr|A3E848|A3E848_MYCMR,tr|A3E843|A3E843_MYCMR,tr|A3E842|A3E842_MYCUL,sp|Q9KH57|A85A_MYCMR	Antigen_85A_(Diacylglycerol_acyltransferase/mycolyltransferase_Ag85A)		2.41151	1.77621	1.98084	2.42289	1.71716	1.24511	0.79597	0.255035	0.771275	0.830178	0.899219	0.113084	0.334966	0.1687	-0.394694	-0.58077	-0.536936	-2.3587	-1.29508	-1.23094	0.229325	-0.0251468	-0.242402	-0.0469965	0.180488	0.338055	0.171537	-0.576829	0	0.062167	0.195382	0.100905	-1.10002	-0.277156	-0.45114	-0.654282	-0.40756	-0.924197	-0.88188	-0.597475	-0.720364	-0.783371	-0.610892	9	9	8
tr|A0A117DTQ6|A0A117DTQ6_9MYCO,tr|B2HK89|B2HK89_MYCMM,tr|A0A2Z5YN40|A0A2Z5YN40_MYCMR	tr|A0A117DTQ6|A0A117DTQ6_9MYCO,tr|B2HK89|B2HK89_MYCMM,tr|A0A2Z5YN40|A0A2Z5YN40_MYCMR	Anti-sigma_factor_antagonist		1.097	0.822446	1.4488	-0.00454587	-0.220211	0	-1.05135	-1.16922	1.0399	0.910975	1.12098	-0.443274	1.14323	0.812894	1.57517	1.66333	0.472707	1.12947	0.238538	0.769134	-0.674151	0.315899	0.311964	0.117809	0.505966	0.305827	0.482875	0.89833	-0.741453	-0.52477	-0.210822	-0.412665	-1.14284	-0.514913	-1.95388	-1.83227	-1.39222	-1.65692	-1.44286	-0.567737	-0.586896	-1.76561	-0.617968	4	4	4
tr|A0A117DVM5|A0A117DVM5_9MYCO,tr|B2HNG5|B2HNG5_MYCMM,tr|A0A2Z5YJU4|A0A2Z5YJU4_MYCMR	tr|A0A117DVM5|A0A117DVM5_9MYCO,tr|B2HNG5|B2HNG5_MYCMM,tr|A0A2Z5YJU4|A0A2Z5YJU4_MYCMR	ATP-dependent_Clp_protease_proteolytic_subunit_(EC_3.4.21.92)_(Endopeptidase_Clp) - ClpP		0.532493	0.466059	-0.136604	-0.789049	0	0.770741	1.60644	0.793387	0.908289	-0.565503	1.06404	1.51847	1.10827	1.2382	2.08543	0.491535	1.44939	-1.85074	-0.491473	-0.57852	0.0894983	0.635317	0.719736	0.578511	0.0930318	0.248444	0.119374	-0.600949	-0.708149	-0.584172	-0.243688	-0.306367	-1.62439	-2.23491	-1.84398	-0.236842	-0.415406	-0.632077	-0.274835	-1.72853	-0.865487	0.0422242	-0.913623	6	6	6
tr|B2HM17|B2HM17_MYCMM,tr|A0A100I5Y3|A0A100I5Y3_9MYCO,tr|A0A2Z5YDB2|A0A2Z5YDB2_MYCMR	tr|B2HM17|B2HM17_MYCMM,tr|A0A100I5Y3|A0A100I5Y3_9MYCO,tr|A0A2Z5YDB2|A0A2Z5YDB2_MYCMR	CBS_domain_protein		-0.297703	0.523683	-0.0873092	-0.759026	-0.164067	-0.0915968	-0.688559	-0.818473	0.370255	0.816234	0.582994	0.0984287	1.0809	1.10987	0.716283	1.21423	0.0482006	1.41235	1.89198	0.894657	0	0.251733	0.213561	0.189258	-0.750324	-0.835841	-0.480392	0.140589	-1.70501	-1.46959	-1.61815	-1.50749	-0.655911	-1.44576	-1.61125	-1.54201	-0.919506	-1.04039	-1.7441	1.31793	0.883214	0.28271	1.13173	7	7	7
tr|A0A100I3R0|A0A100I3R0_9MYCO,tr|B2HFA2|B2HFA2_MYCMM,tr|A0A2Z5YMH9|A0A2Z5YMH9_MYCMR	tr|A0A100I3R0|A0A100I3R0_9MYCO,tr|B2HFA2|B2HFA2_MYCMM,tr|A0A2Z5YMH9|A0A2Z5YMH9_MYCMR	Cold_shock-like_protein_(Cold-shock_protein) - CpsD -persistence/resuscitation!		0.663811	0.758711	0.311122	0.822988	0.294024	1.30137	-0.983545	0.330352	0.790409	0.419366	0.706354	0.476834	0.968119	0.833935	1.02241	0.957333	-0.433626	0.060374	-0.0967588	0.0383213	1.10903	1.12855	1.05164	0.929674	-0.454665	-0.455396	0	-0.119782	-1.54685	-1.07707	-1.14514	-0.529642	-1.49298	-1.39737	-1.95343	-1.28575	-1.44416	-1.43366	-1.58338	-1.13847	-0.986114	-1.60615	-0.913888	7	7	7
tr|A0A124BV66|A0A124BV66_9MYCO,tr|B2HGB5|B2HGB5_MYCMM,tr|A0A2Z5YM49|A0A2Z5YM49_MYCMR	tr|A0A124BV66|A0A124BV66_9MYCO,tr|B2HGB5|B2HGB5_MYCMM,tr|A0A2Z5YM49|A0A2Z5YM49_MYCMR	Cold-shock_protein_(Putative_cold_shock_protein_A) - CpsA		1.52512	1.61839	1.5676	1.51482	-0.0767321	-1.51211	-0.284214	1.15335	1.29401	1.28814	1.18774	-0.230731	1.82222	1.85724	1.49016	1.89512	1.00576	1.15584	1.04606	1.11521	0.915885	0.886308	0.812381	0.995598	-0.398761	-0.264127	-0.0344825	0	-0.503776	-0.474544	-0.481841	0.149704	-0.55471	-0.354368	-0.913952	-0.438843	-0.392051	-0.347297	-0.638737	-0.195613	-0.153387	-0.245327	-0.172556	4	4	4
tr|A0A2Z5YN34|A0A2Z5YN34_MYCMR	tr|A0A2Z5YN34|A0A2Z5YN34_MYCMR	Crp/Fnr_family_transcriptional_regulator - quorum sensing		-0.382836	-0.505001	-0.795003	-0.666119	1.49894	1.76665	1.51812	0	0.972299	1.00407	1.21621	3.87792	0.719032	0.472451	0.885413	-0.265985	1.15495	-1.02509	-0.561531	-0.186208	-0.796087	-0.758864	-0.435087	-0.438523	0.418897	0.223693	0.147509	-0.517546	0.0403078	0.162808	0.0770066	-0.201281	-0.0441507	0.0742807	0.695786	-0.339673	-0.128686	0.0364448	-0.267505	-1.72909	-0.802499	0.0556067	-1.88026	14	14	2
tr|A0A100I007|A0A100I007_9MYCO,tr|A0A2Z5YAF1|A0A2Z5YAF1_MYCMR,tr|B2HCY2|B2HCY2_MYCMM,tr|A0A346EYC2|A0A346EYC2_MYCMR	tr|A0A100I007|A0A100I007_9MYCO,tr|A0A2Z5YAF1|A0A2Z5YAF1_MYCMR,tr|B2HCY2|B2HCY2_MYCMM,tr|A0A346EYC2|A0A346EYC2_MYCMR	Cutinase_(EC_3.1.1.74) (hydrolysis of Tween-80)		1.97826	2.01418	1.82529	2.00163	1.84365	1.5247	1.27662	1.00265	1.35516	1.46651	1.39965	1.1431	1.40094	1.3251	1.11748	0.589239	-0.0266431	0.0343893	-0.0748349	-0.116596	-0.311781	-0.393039	-0.323928	-0.323352	-0.711384	-1.02741	-0.790209	0.335596	-0.680506	-0.604138	0.00670802	-0.608372	-0.714643	-0.40617	-0.303556	-0.365028	-0.307521	-0.174766	-0.781888	0.100515	0	-0.363328	0.0800315	6	6	6
tr|A0A117DTZ4|A0A117DTZ4_9MYCO,tr|B2HLP6|B2HLP6_MYCMM,tr|A0A2Z5Y8A5|A0A2Z5Y8A5_MYCMR	tr|A0A117DTZ4|A0A117DTZ4_9MYCO,tr|B2HLP6|B2HLP6_MYCMM,tr|A0A2Z5Y8A5|A0A2Z5Y8A5_MYCMR	Diacylglycerol_acyltransferase/mycolyltransferase_Ag85C_(EC_2.3.1.122)		2.35206	2.5373	2.18315	2.57251	1.24674	1.0941	0.948807	0.416357	0.191365	0.0525643	0.305783	0.261753	0.177429	-0.315707	0.0561435	-0.742329	-0.0687853	-0.824637	-1.324	-1.34087	0.260894	0.208414	0.0161176	0.0960439	-0.0466471	-0.0339196	0.110753	-0.558858	0.0399208	-0.122529	0.184972	0	-0.649191	-0.352636	-0.786144	-0.597358	-0.548657	-0.627807	-0.759163	-2.17559	-1.01474	-0.709538	-0.374571	10	10	10
tr|A0A2Z5Y9T8|A0A2Z5Y9T8_MYCMR,tr|A0A346EXF3|A0A346EXF3_MYCMR,tr|B2HQS5|B2HQS5_MYCMM,tr|A0A117DXV6|A0A117DXV6_9MYCO	tr|A0A2Z5Y9T8|A0A2Z5Y9T8_MYCMR,tr|A0A346EXF3|A0A346EXF3_MYCMR,tr|B2HQS5|B2HQS5_MYCMM,tr|A0A117DXV6|A0A117DXV6_9MYCO	Dihydrolipoyl_dehydrogenase_(EC_1.8.1.4)		-1.67354	-0.912826	-0.646144	-0.705301	1.12314	1.10633	-1.04853	0.862107	0.557187	0.749039	1.68281	1.11004	1.10403	1.46654	2.97317	0.622926	0.0997589	-1.49561	-0.707411	-0.395165	-0.597326	-1.00812	-0.598183	-0.699778	0.291982	0.398221	0.197772	0.348313	0	-0.883906	-0.655007	-0.409525	0.613801	0.173332	-0.222278	0.947156	0.382769	0.305867	-0.564001	-2.47343	-0.261191	-0.540184	-0.542591	11	11	11
tr|B2HDH8|B2HDH8_MYCMM,tr|A0A346F802|A0A346F802_MYCMR,tr|A0A2Z5YKW9|A0A2Z5YKW9_MYCMR,tr|A0A124BW56|A0A124BW56_9MYCO	tr|B2HDH8|B2HDH8_MYCMM,tr|A0A346F802|A0A346F802_MYCMR,tr|A0A2Z5YKW9|A0A2Z5YKW9_MYCMR,tr|A0A124BW56|A0A124BW56_9MYCO	DNA-binding_response_regulator		-0.0565855	0	0.592573	1.56994	0.101155	1.84782	-0.24373	-0.560499	1.21179	2.20365	2.35769	1.33422	1.54613	0.0774389	2.9782	0.282845	-0.46339	-0.724331	-1.39901	-0.643311	-0.11494	-0.0562594	0.12034	0.245548	0.952519	0.365341	0.976628	0.517339	0.1172	0.501609	-0.0373128	-0.207589	0.252247	-0.198773	-0.423883	-0.362848	-1.1411	-0.30964	-1.47889	-0.583464	-0.416742	-0.089123	-0.279142	9	9	9
tr|A0A2Z5YC93|A0A2Z5YC93_MYCMR,tr|B2HIE1|B2HIE1_MYCMM,tr|A0A100I6J1|A0A100I6J1_9MYCO	tr|A0A2Z5YC93|A0A2Z5YC93_MYCMR,tr|B2HIE1|B2HIE1_MYCMM,tr|A0A100I6J1|A0A100I6J1_9MYCO	Electron_transfer_flavoprotein_subunit_alpha		-0.553174	-0.255812	0.303225	-0.0841225	-0.19862	1.64696	2.07386	1.27272	0.250323	0.973107	-0.100188	1.37263	2.55317	2.25749	1.96712	2.58672	0	1.51512	0.441307	-0.34287	-0.22116	-0.191091	-0.58341	-0.105384	0.564607	0.618053	0.579245	0.402949	-0.165764	0.0306223	0.169033	0.693836	-0.296453	-0.688861	-0.460348	0.449812	-0.200813	-0.887548	-0.287862	-0.334162	-0.373159	-0.867318	-0.323914	14	14	14
tr|B2HIE0|B2HIE0_MYCMM,tr|A0A2Z5YBV8|A0A2Z5YBV8_MYCMR,tr|A0A100I516|A0A100I516_9MYCO	tr|B2HIE0|B2HIE0_MYCMM,tr|A0A2Z5YBV8|A0A2Z5YBV8_MYCMR,tr|A0A100I516|A0A100I516_9MYCO	Electron_transfer_flavoprotein_subunit_beta		1.16424	1.10356	1.20706	1.07003	-0.168043	1.66003	2.40253	0.524954	0.802554	0.964714	0.66302	0.607104	1.55729	1.21347	1.11251	2.18374	-0.203742	0	-0.478202	-0.122629	0.400302	0.290694	0.0608045	0.253154	0.000894078	-0.0279075	0.192973	-0.903026	-0.618835	-0.318212	-0.296737	-0.328026	-0.837055	-0.926297	-1.45332	-1.02984	-0.841742	-0.908405	-1.00249	-1.2348	-1.64056	-0.878717	-1.14742	15	15	15
tr|B2HL94|B2HL94_MYCMM,tr|A0A2Z5YIG6|A0A2Z5YIG6_MYCMR,tr|A0A2Z5YF79|A0A2Z5YF79_MYCMR,tr|A0A117DYY3|A0A117DYY3_9MYCO,tr|B2HSU3|B2HSU3_MYCMM,tr|B2HLA0|B2HLA0_MYCMM,tr|A0A2Z5YIL1|A0A2Z5YIL1_MYCMR,tr|A0A100IC71|A0A100IC71_9MYCO,tr|A0A346F5X2|A0A346F5X2_MYCMR,tr|A0A346F2I4|A0A346F2I4_MYCMR	tr|B2HL94|B2HL94_MYCMM,tr|A0A2Z5YIG6|A0A2Z5YIG6_MYCMR,tr|A0A2Z5YF79|A0A2Z5YF79_MYCMR,tr|A0A117DYY3|A0A117DYY3_9MYCO,tr|B2HSU3|B2HSU3_MYCMM,tr|B2HLA0|B2HLA0_MYCMM,tr|A0A2Z5YIL1|A0A2Z5YIL1_MYCMR,tr|A0A100IC71|A0A100IC71_9MYCO,tr|A0A346F5X2|A0A346F5X2_MYCMR	ESAT-6-like_protein		1.83695	1.93024	1.73009	2.01217	0.914772	1.93324	1.59001	0.45071	1.13719	0.953439	0.975073	1.4457	1.35612	0.951905	0.909322	0.495779	-0.382039	-1.05389	-0.99516	-1.30483	0.0987703	0.0598751	0.0306056	0.284663	-0.173164	-0.176702	-0.22509	0.183539	0	-0.135821	-0.0699793	-0.0392833	-1.09102	-0.184068	-0.331481	-0.586973	-0.530897	-0.272176	-0.419997	-1.49874	-1.20978	-0.607535	-0.993055	5	5	1
tr|B2HDH7|B2HDH7_MYCMM,tr|A0A2Z5YKN8|A0A2Z5YKN8_MYCMR,tr|A0A117E0G9|A0A117E0G9_9MYCO,tr|A0A2Z5YEV4|A0A2Z5YEV4_MYCMR	tr|B2HDH7|B2HDH7_MYCMM,tr|A0A2Z5YKN8|A0A2Z5YKN8_MYCMR,tr|A0A117E0G9|A0A117E0G9_9MYCO,tr|A0A2Z5YEV4|A0A2Z5YEV4_MYCMR	ESAT-6-like_protein		2.27216	2.37583	2.1245	2.53867	0.807997	1.55721	1.61373	0.338383	0.898348	0.940752	0.966037	1.09059	0.823927	0.619601	0.50498	0.385145	0.0013374	-0.86118	-0.0321731	0.169767	0.203788	0.117975	0	0.178342	-0.231374	-0.418735	-0.459105	-0.0365427	-0.314812	-0.46573	-0.398377	-0.205833	-0.878964	-1.06207	-0.68151	-0.798262	-1.03527	-0.445925	-0.800725	-0.901409	-0.510574	-0.609428	-0.990825	4	4	3
tr|A0A2Z5YPB5|A0A2Z5YPB5_MYCMR,tr|A0A2D1N551|A0A2D1N551_MYCMR,tr|B2HNQ2|B2HNQ2_MYCMM,tr|A0A2U9KIH1|A0A2U9KIH1_MYCMR,tr|A0A2D1N554|A0A2D1N554_MYCMR	tr|A0A2Z5YPB5|A0A2Z5YPB5_MYCMR,tr|A0A2D1N551|A0A2D1N551_MYCMR,tr|B2HNQ2|B2HNQ2_MYCMM,tr|A0A2U9KIH1|A0A2U9KIH1_MYCMR	ESAT-6-like_protein - EsxA		0.175116	0.20057	0.0694718	0.167002	1.58674	1.7466	2.00377	1.36826	2.01158	1.55741	2.01525	2.20793	1.75204	1.89099	1.7928	1.44899	0.900593	-0.0355991	-0.347708	-0.393105	0.0232363	0.0290336	-0.076099	-0.0517003	-0.437651	-0.427735	-0.232016	-0.776525	-0.244218	-0.210532	-0.179041	-0.159434	-0.167746	-0.50016	-0.181637	0.0353692	0	-0.0415338	0.18241	-0.303156	-0.397892	-0.226376	-0.366203	4	4	3
tr|A0A117DYA5|A0A117DYA5_9MYCO,tr|B5TV81|B5TV81_MYCMR,tr|B2HJI8|B2HJI8_MYCMM,tr|A0A2D1N560|A0A2D1N560_MYCMR	tr|A0A117DYA5|A0A117DYA5_9MYCO,tr|B5TV81|B5TV81_MYCMR,tr|B2HJI8|B2HJI8_MYCMM,tr|A0A2D1N560|A0A2D1N560_MYCMR	ESAT-6-like_protein - EsxB		0.240388	0.324118	0.153567	0.307296	1.88124	1.95814	2.00789	1.17323	1.96685	1.54291	1.94669	1.96393	1.52178	1.55903	1.48521	1.36537	1.13343	0.0694697	0.738481	1.02404	-0.0133387	-0.048376	-0.14687	-0.0853036	-0.583746	-0.454378	-0.314663	-0.5765	-0.629208	-0.663907	-0.638378	-0.368475	-0.328144	-0.30589	-0.697831	-0.197618	-0.196784	-0.0615117	-0.22884	-0.0591348	0.220172	0	-0.279265	6	6	6
tr|A0A2Z5YPK8|A0A2Z5YPK8_MYCMR,tr|B2HMT2|B2HMT2_MYCMM,tr|A0A2U9KIG1|A0A2U9KIG1_MYCMR,tr|A0A100IEI9|A0A100IEI9_9MYCO,tr|B2HJI5|B2HJI5_MYCMM,tr|A0A346EVU0|A0A346EVU0_MYCMR,tr|A0A2Z5Y7X0|A0A2Z5Y7X0_MYCMR	tr|A0A2Z5YPK8|A0A2Z5YPK8_MYCMR,tr|B2HMT2|B2HMT2_MYCMM,tr|A0A2U9KIG1|A0A2U9KIG1_MYCMR,tr|A0A100IEI9|A0A100IEI9_9MYCO	ESX-1_secretion_system_protein_eccB1		1.3237	1.29431	0.862962	1.20467	1.46481	1.94226	1.44279	0.336599	1.37602	1.55737	1.48971	2.49224	1.51882	1.22761	1.80523	0.249273	1.0733	-0.283093	0.256716	-0.0767657	-0.964841	-0.655361	-0.889945	-0.812384	-0.333209	-0.21818	-0.504915	-1.25347	-0.0216222	-0.132655	-0.18567	-0.426506	-0.152042	-0.484632	0.198084	-0.212138	0.0154998	-0.0388664	0.108413	-0.949531	-0.594391	0	-0.658296	19	19	19
tr|A0A2Z5YNR7|A0A2Z5YNR7_MYCMR,sp|B2HNQ9|ESPB_MYCMM,tr|A0A100IFY7|A0A100IFY7_9MYCO	tr|A0A2Z5YNR7|A0A2Z5YNR7_MYCMR,sp|B2HNQ9|ESPB_MYCMM	ESX-1_secretion-associated_protein_EspB		0.236505	0	0.208686	0.228641	1.57907	1.43914	1.56131	0.528132	1.85161	1.7374	1.90425	1.72112	1.5804	1.71549	1.22199	1.53953	0.786194	0.368809	0.745058	0.833618	-0.515737	-0.933281	-0.828721	-0.550232	-0.962551	-1.00876	-0.816764	-1.32544	-0.717657	-0.757166	-0.557155	-0.101044	-0.827272	-0.406044	-0.758348	-0.539234	-0.352574	-0.335227	-0.598782	-0.0629518	-0.00275839	0.0715281	0.0237899	17	17	17
tr|A0A2Z5YPA6|A0A2Z5YPA6_MYCMR,tr|B2HMS8|B2HMS8_MYCMM,tr|A0A2U9KI52|A0A2U9KI52_MYCMR,tr|A0A117DYA1|A0A117DYA1_9MYCO	tr|A0A2Z5YPA6|A0A2Z5YPA6_MYCMR,tr|B2HMS8|B2HMS8_MYCMM,tr|A0A2U9KI52|A0A2U9KI52_MYCMR,tr|A0A117DYA1|A0A117DYA1_9MYCO	ESX-1_secretion-associated_protein_EspF		-0.361675	-0.390423	-0.333514	-0.397291	1.88573	1.27101	1.72249	1.36752	2.11947	1.89339	2.22947	1.97528	1.82658	1.77466	1.82979	1.41204	0.436766	0.261672	0.276384	0.341766	-0.295212	-0.364895	-0.323446	-0.393415	-0.356346	-0.382713	-0.330057	-0.586419	0.159334	0	0.191019	0.706435	0.333052	-0.0696687	-0.19401	-0.119272	0.0589819	-0.185789	-0.0850382	-0.290163	-0.0757537	-0.314202	-0.203073	7	7	7
tr|B2HP84|B2HP84_MYCMM,tr|A0A2Z5YDP2|A0A2Z5YDP2_MYCMR,tr|A0A100IC61|A0A100IC61_9MYCO	tr|B2HP84|B2HP84_MYCMM,tr|A0A2Z5YDP2|A0A2Z5YDP2_MYCMR,tr|A0A100IC61|A0A100IC61_9MYCO	Glyceraldehyde-3-phosphate_dehydrogenase_(EC_1.2.1.-) - GapDH		0.310318	0.197879	0.00967187	0.182893	-0.42078	1.24528	0.890001	-0.358962	0.846354	0.954251	1.22248	2.18167	1.19413	1.07341	1.46687	1.21907	0.716708	1.25588	1.00849	0.884522	0	-0.131358	-0.363805	-0.0642162	-1.0087	-1.12098	-0.991469	-0.688817	-1.2443	-1.29495	-1.10389	-0.838025	-1.19082	-1.22082	-1.52482	-1.1606	-1.35026	-1.33921	-1.18534	0.644698	0.218282	-0.1693	0.263404	15	15	15
tr|B2HSX3|B2HSX3_MYCMM,tr|A0A2Z5YFE5|A0A2Z5YFE5_MYCMR,tr|A0A100I1N5|A0A100I1N5_9MYCO	tr|B2HSX3|B2HSX3_MYCMM,tr|A0A2Z5YFE5|A0A2Z5YFE5_MYCMR	Glycogen_accumulation_regulator_GarA		1.02994	0.773059	0.948432	0.871396	-0.232309	-4.37525	-0.423246	0.9594	0.880829	0.499833	0.417342	-0.353722	1.75878	1.55753	1.23082	2.15442	1.06434	0.552168	0.884429	0.864493	0.0115188	-0.31298	-0.371953	-0.420316	-0.313397	-0.289752	-0.0580761	-0.503098	0.315713	0.140674	0.430591	0.456951	-0.105581	-0.0295199	-0.301225	-0.27852	-0.210049	0	-0.476834	-0.697071	-0.0915449	-0.302466	-0.124399	9	9	9
tr|B2HQU0|B2HQU0_MYCMM,tr|A0A2Z5Y9K5|A0A2Z5Y9K5_MYCMR,tr|A0A124BWA4|A0A124BWA4_9MYCO	tr|B2HQU0|B2HQU0_MYCMM,tr|A0A2Z5Y9K5|A0A2Z5Y9K5_MYCMR,tr|A0A124BWA4|A0A124BWA4_9MYCO	Heparin-binding_hemagglutinin		-0.541982	-0.564592	-0.597305	-0.571557	3.1667	0.831691	0.97123	0.424451	1.58874	1.29751	2.03516	2.44585	0.651502	0.591195	1.0005	-0.0304684	-0.686577	0.0556281	0	-0.826893	0.770398	0.655814	0.72384	0.843948	0.0154766	0.0274758	-0.0264042	0.00341815	-0.626548	-0.344767	-0.452056	-0.176048	-0.854508	-1.00622	-1.12007	-1.2089	-1.15452	-0.97475	-1.07588	-0.0552262	0.816884	0.0502058	-0.121126	11	11	11
tr|A0A2Z5YNT8|A0A2Z5YNT8_MYCMR,tr|B2HMP6|B2HMP6_MYCMM,tr|A0A100I0F5|A0A100I0F5_9MYCO	tr|A0A2Z5YNT8|A0A2Z5YNT8_MYCMR,tr|B2HMP6|B2HMP6_MYCMM,tr|A0A100I0F5|A0A100I0F5_9MYCO	Immunogenic_protein_MPB64_(Immunogenic_protein_MPT64)		1.7748	1.78857	1.63282	1.81844	1.49041	1.12967	0.997794	0.600407	0.977155	0.935999	1.03263	0.927233	0.951116	0.835245	0.945859	0.395775	-0.173048	-1.38331	-1.14534	-1.39109	0.393192	0.318113	0.261664	0.338969	-0.144368	-0.116565	-0.182351	-0.361927	-0.273754	0	0.013494	-0.0203641	-0.625538	-0.748741	-0.730389	-0.760571	-0.566514	-0.654322	-1.40782	-0.950607	-0.715093	-1.47756	-2.02911	16	16	16
tr|A0A100HZD7|A0A100HZD7_9MYCO,tr|A0A2Z5YE79|A0A2Z5YE79_MYCMR,sp|B2HQX7|TRPC_MYCMM	tr|A0A100HZD7|A0A100HZD7_9MYCO,tr|A0A2Z5YE79|A0A2Z5YE79_MYCMR,sp|B2HQX7|TRPC_MYCMM	Indole-3-glycerol_phosphate_synthase_(IGPS)_(EC_4.1.1.48)		0.756778	0.585856	0.291369	0.485264	0.268761	3.25815	2.59972	0.627513	0.70834	0.510816	1.18628	3.37183	1.24822	1.01285	0.808198	0.173	0.363093	-0.779911	-0.324627	0	0.0942039	0.320611	-0.19873	0.180457	-0.342829	-0.623403	-0.265895	-0.570811	-0.771076	-0.405515	-0.462975	-0.44488	-0.309692	-0.787281	-0.558226	-0.902549	-0.551957	-0.394489	-0.517364	-0.173947	-0.218557	0.441502	-0.414037	14	14	14
tr|A0A2Z5Y8H1|A0A2Z5Y8H1_MYCMR,tr|A0A346EWE7|A0A346EWE7_MYCMR,tr|B2HMU4|B2HMU4_MYCMM,tr|A0A117DV82|A0A117DV82_9MYCO	tr|A0A2Z5Y8H1|A0A2Z5Y8H1_MYCMR,tr|A0A346EWE7|A0A346EWE7_MYCMR,tr|B2HMU4|B2HMU4_MYCMM,tr|A0A117DV82|A0A117DV82_9MYCO	Lipoprotein		1.47951	1.58381	0.894335	1.2071	1.09412	1.34067	1.18726	0.332027	1.40476	1.0461	1.38076	1.34028	1.35771	1.20253	1.31172	0.807941	1.0927	0.45989	0.697257	0.882864	-0.87518	-0.948461	-0.871355	-0.964604	-0.564744	-1.06895	-0.700132	-1.26766	-1.5397	-1.14216	-0.727157	-0.708223	-0.803243	-1.37151	-0.605628	-0.140054	-0.260486	-0.256934	-0.444872	-0.523944	0	0.514681	-0.153337	10	10	10
tr|A0A2Z5Y8P3|A0A2Z5Y8P3_MYCMR,tr|B2HMV5|B2HMV5_MYCMM,tr|A0A100I4I4|A0A100I4I4_9MYCO	tr|A0A2Z5Y8P3|A0A2Z5Y8P3_MYCMR,tr|B2HMV5|B2HMV5_MYCMM,tr|A0A100I4I4|A0A100I4I4_9MYCO	Lysophospholipase_(Phospholipase_YtpA)_(EC_3.1.1.-)		-1.30594	-1.33437	-1.40798	-1.87823	1.50197	1.93267	0.697863	0.048388	0.938179	1.23666	2.10155	1.9578	1.05767	0.61487	0.580361	-0.347633	0.0469623	0.998087	0.76266	0.754646	-1.24844	-1.00243	-0.648516	-0.909117	0.032746	-0.122275	0	-1.90382	-0.067202	-0.460881	0.37815	-0.0926248	0.260145	-0.200548	-0.614949	-0.449371	-0.407264	-0.316525	-0.334634	1.14451	0.98478	-0.0491454	0.769871	15	15	15
tr|A0A2Z5YJR6|A0A2Z5YJR6_MYCMR,sp|B2HRH5|MDH_MYCMM,tr|A0A124BUW2|A0A124BUW2_9MYCO	tr|A0A2Z5YJR6|A0A2Z5YJR6_MYCMR,sp|B2HRH5|MDH_MYCMM,tr|A0A124BUW2|A0A124BUW2_9MYCO	Malate_dehydrogenase_(EC_1.1.1.37)		0.0754453	-0.012859	0.00840405	-0.245158	0.674159	2.36433	1.98774	0.284344	1.30836	1.25016	1.54666	3.99221	0.996521	1.05105	0.928618	1.28636	0.36163	0.51497	0.660906	0.513755	0.0226568	-0.0475808	-0.0480718	-0.132265	-0.543575	-0.437416	-0.218396	0	-0.0426995	-0.109332	-0.00689849	0.0368184	-0.823517	-0.432064	-0.846359	-0.677652	-0.742967	-0.462602	-0.779885	0.0222775	-0.269326	-0.547613	-0.426145	17	17	17
tr|B2HMU3|B2HMU3_MYCMM,tr|A0A2Z5Y8K7|A0A2Z5Y8K7_MYCMR,tr|A0A117DV75|A0A117DV75_9MYCO	tr|B2HMU3|B2HMU3_MYCMM,tr|A0A2Z5Y8K7|A0A2Z5Y8K7_MYCMR,tr|A0A117DV75|A0A117DV75_9MYCO	Mammalian_cell_entry_protein		0.188061	0.0593354	-0.0793629	0.0805643	0	0.515941	0.136359	-1.05567	0.30635	0.454957	0.673172	0.605425	0.609653	0.329329	0.530379	0.158172	0.596132	0.18632	0.578903	0.607513	-1.77024	-1.723	-1.89273	-1.68935	-1.5718	-1.59348	-1.59402	-0.907704	-1.34018	-1.42727	-1.41191	-1.33734	-0.91117	-1.03274	-1.22057	-1.15012	-1.0046	-1.11871	-1.38355	0.135375	0.329523	0.00146557	0.0898438	16	16	16
tr|A0A2Z5Y8H0|A0A2Z5Y8H0_MYCMR,tr|B2HMU5|B2HMU5_MYCMM,tr|A0A117DV88|A0A117DV88_9MYCO	tr|A0A2Z5Y8H0|A0A2Z5Y8H0_MYCMR,tr|B2HMU5|B2HMU5_MYCMM,tr|A0A117DV88|A0A117DV88_9MYCO	Mammalian_cell_entry_protein		0.60026	0.832161	0.628443	1.07136	0.438595	0.711111	0	-0.91122	0.635318	1.02235	0.826479	0.620575	0.857341	1.02011	1.02847	0.559447	1.18651	-0.0614994	0.427271	0.77525	-1.32451	-1.03665	-1.85665	-1.25589	-1.59435	-1.49473	-1.70625	-0.600022	-1.44302	-1.46791	-1.29848	-0.508406	-0.553619	-1.21872	-1.04508	-0.667674	-1.05522	-1.01434	-1.03215	0.587321	0.500274	0.810074	0.382358	12	12	12
tr|A0A2Z5YDX9|A0A2Z5YDX9_MYCMR,sp|B2HP60|FMT_MYCMM,tr|A0A346F1L2|A0A346F1L2_MYCMR,tr|A0A100HZ39|A0A100HZ39_9MYCO	tr|A0A2Z5YDX9|A0A2Z5YDX9_MYCMR,sp|B2HP60|FMT_MYCMM,tr|A0A346F1L2|A0A346F1L2_MYCMR,tr|A0A100HZ39|A0A100HZ39_9MYCO	Methionyl-tRNA_formyltransferase_(EC_2.1.2.9)		-2.88242	-3.47936	-1.11726	-0.159018	0.962282	2.00567	0.0539487	1.32295	-0.000322659	-0.614857	0.284858	2.24024	0.185582	0.442715	0.544807	0.494992	-1.22265	0.066242	-0.654708	-1.49227	0.26759	0.62598	0.130149	0.0453718	0.316998	0.245585	0.321656	-0.0394935	0.152504	0	-0.0689142	0.159127	-0.137204	-0.727843	-0.0950613	-0.212451	-0.411168	-0.513565	-0.246917	-0.300496	0.166381	-0.463181	-0.987335	11	11	11
tr|B2HDC8|B2HDC8_MYCMM,tr|A0A2Z5YFJ1|A0A2Z5YFJ1_MYCMR,tr|A0A100IF34|A0A100IF34_9MYCO	tr|B2HDC8|B2HDC8_MYCMM,tr|A0A2Z5YFJ1|A0A2Z5YFJ1_MYCMR,tr|A0A100IF34|A0A100IF34_9MYCO	MxaD_family_protein		-0.0641286	-0.45741	0	-0.568676	0.380158	1.23923	0.734814	0.656987	0.0366155	0.661613	1.11897	1.10841	0.400584	0.81649	0.339355	0.314116	-2.00563	-0.572602	-0.445052	-2.14112	0.524462	0.816956	0.527995	0.51952	0.239182	0.0858986	-0.236705	-0.0654667	0.0670067	0.420062	0.279193	-0.254955	-0.488115	-0.12269	-0.571122	-1.05324	-0.720819	-0.568255	-0.621759	-2.44483	-2.22832	-2.33219	-2.11621	8	8	8
tr|A0A2Z5Y8F9|A0A2Z5Y8F9_MYCMR,tr|A0A100IF19|A0A100IF19_9MYCO,tr|B2HLU5|B2HLU5_MYCMM	tr|A0A2Z5Y8F9|A0A2Z5Y8F9_MYCMR,tr|A0A100IF19|A0A100IF19_9MYCO,tr|B2HLU5|B2HLU5_MYCMM	NAD(P)_transhydrogenase_subunit_alpha		-2.15604	-1.18198	0.0565526	-0.114767	-0.0381771	0.854533	-1.90146	0.525196	0.199214	0.946476	1.79362	0.688082	1.78994	1.2911	0.641851	1.67782	-0.433669	0.329717	0.319981	0.340289	0.606447	1.25447	0.678208	0.737178	-0.0764374	-0.324907	0.315584	-0.160685	-1.17369	-1.20881	-1.52136	-0.638406	-1.12109	-1.96738	-1.14897	-0.548468	0.00852361	-1.05109	0	-0.509339	0.294606	-1.01272	-0.329362	13	13	13
tr|B2HHG7|B2HHG7_MYCMM,tr|A0A2Z5YBZ3|A0A2Z5YBZ3_MYCMR,tr|A0A100I562|A0A100I562_9MYCO	tr|B2HHG7|B2HHG7_MYCMM,tr|A0A2Z5YBZ3|A0A2Z5YBZ3_MYCMR,tr|A0A100I562|A0A100I562_9MYCO	NADP-dependent_alcohol_dehydrogenase_C		-0.0469045	0.346264	-0.576473	-0.078669	2.634	0.691864	0.876931	0	1.99698	1.99497	2.54248	1.89592	0.949833	1.74757	1.31054	0.578261	1.07707	0.974194	1.49553	1.28117	-0.128765	-0.457882	-0.34846	-0.312592	-0.398939	-0.290247	-0.564184	-0.196833	0.0209227	-0.0855649	0.0723235	0.0954666	-0.476761	-0.780472	-0.44893	-0.573307	-0.171297	-0.231016	-0.607511	-0.361779	0.329931	0.41647	-0.180014	12	12	12
tr|B2HKE0|B2HKE0_MYCMM,tr|A0A2Z5YPI7|A0A2Z5YPI7_MYCMR,tr|A0A100I3G8|A0A100I3G8_9MYCO	tr|B2HKE0|B2HKE0_MYCMM,tr|A0A2Z5YPI7|A0A2Z5YPI7_MYCMR,tr|A0A100I3G8|A0A100I3G8_9MYCO	Nucleoid-associated_protein_DAVIS_00294		0.222051	0.223769	0.555369	0.52917	-0.328223	1.63496	0.406919	-0.0309583	1.57211	0.132898	0.271422	1.84629	1.21549	0.955667	1.01557	0.564222	0.097873	-0.1201	-0.777255	-0.741258	0.135514	0.191553	-0.293049	0.110717	-0.526593	-0.445092	0.171896	0.0299776	-1.67797	-1.41363	-1.14072	-0.417215	-1.95835	-1.7091	-2.05637	-1.28559	-1.26297	-1.73253	-1.47323	-0.324404	0	-0.922716	0.406791	5	5	5
tr|B2HEX0|B2HEX0_MYCMM,tr|A0A2Z5YFY9|A0A2Z5YFY9_MYCMR,tr|A0A100IHJ4|A0A100IHJ4_9MYCO	tr|B2HEX0|B2HEX0_MYCMM,tr|A0A2Z5YFY9|A0A2Z5YFY9_MYCMR,tr|A0A100IHJ4|A0A100IHJ4_9MYCO	Peptidyl-prolyl_cis-trans_isomerase_(EC_5.2.1.8)		1.86868	1.92702	1.66354	1.94435	1.81204	1.34517	1.26586	0.988255	1.27085	1.19774	1.28518	1.13893	1.34843	1.35349	1.09338	0.736541	-0.205419	-0.642978	-0.238326	-0.373532	0.125619	0.159615	0.0308931	0.190659	-0.147807	-0.0461149	-0.0449953	-0.1696	-0.237215	0	0.0188411	-0.0183972	-0.458693	-0.66583	-0.814337	-0.603434	-0.471449	-0.63413	-0.932131	-1.13356	-0.890076	-1.18339	-1.30155	6	6	6
tr|A0A346F0C8|A0A346F0C8_MYCMR,tr|A0A2Z5YCH3|A0A2Z5YCH3_MYCMR	tr|A0A346F0C8|A0A346F0C8_MYCMR,tr|A0A2Z5YCH3|A0A2Z5YCH3_MYCMR	Phthiocerol_dimycocerosate_exporter_MmpL7		0.899058	0.964212	1.1099	0.701118	0.876769	-3.17433	1.5661	2.57555	1.63408	1.0703	1.67668	1.90425	0.467311	0.315153	0.570527	0.146588	0.33418	-0.0414733	-0.18311	0.131575	-0.275704	0.864602	0.0876085	1.13497	-0.482285	-0.552676	-0.349557	-0.55591	-0.252192	-0.458869	-0.397133	-0.303996	-1.15329	-1.02297	-0.891593	-0.390537	-0.315828	-0.433624	-0.344991	0.0929981	-0.311667	-0.27513	0	11	11	4
tr|A0A2Z5YNY0|A0A2Z5YNY0_MYCMR,tr|B2HNQ0|B2HNQ0_MYCMM,tr|A0A2U9KIG7|A0A2U9KIG7_MYCMR,tr|A0A124BWG1|A0A124BWG1_9MYCO,tr|B2HT32|B2HT32_MYCMM,tr|A0A346F7P6|A0A346F7P6_MYCMR,tr|A0A100IHR6|A0A100IHR6_9MYCO	tr|A0A2Z5YNY0|A0A2Z5YNY0_MYCMR,tr|B2HNQ0|B2HNQ0_MYCMM,tr|A0A2U9KIG7|A0A2U9KIG7_MYCMR,tr|A0A124BWG1|A0A124BWG1_9MYCO	PPE_family_protein_(Putative_PPE_family_immunogenic_protein_PPE68)		-0.692186	-0.664648	-0.635154	-0.495522	1.68391	1.46774	1.39333	0.588532	1.72355	1.73121	1.98338	1.79688	1.33582	1.51608	1.39494	1.09832	0	-1.20173	-1.69045	-1.58106	-0.526135	0.238736	0.197276	0.299655	-0.141735	-0.190699	-0.288617	-1.57942	0.0722233	-0.106143	0.0137457	-0.0592244	-0.169518	-0.0415398	-0.00914026	0.103363	0.186961	-0.227538	0.180655	0.0695443	-1.01841	-0.297357	-1.25608	9	9	9
tr|A0A2Z5YMU1|A0A2Z5YMU1_MYCMR,tr|A0A100I1J1|A0A100I1J1_9MYCO,tr|B2HK65|B2HK65_MYCMM,tr|A0A346F9Z9|A0A346F9Z9_MYCMR	tr|A0A2Z5YMU1|A0A2Z5YMU1_MYCMR,tr|A0A100I1J1|A0A100I1J1_9MYCO,tr|B2HK65|B2HK65_MYCMM,tr|A0A346F9Z9|A0A346F9Z9_MYCMR	Protease		1.96085	1.93796	1.81019	1.98236	1.97007	1.58202	1.11192	1.18092	0.515247	1.36177	1.18667	1.05646	1.59533	1.58692	1.42005	0.739002	-0.456835	-0.253767	-0.64962	-0.160499	0.318114	0.23212	-0.361703	-0.273025	-0.150977	0.0136593	-0.164039	-0.740722	-0.329607	0	-0.247265	-0.130511	0.304488	0.824103	-0.676045	-0.249929	-0.266466	-0.068678	-0.648376	-0.549073	-1.28752	-0.16266	-0.517591	4	4	4
tr|A0A100I458|A0A100I458_9MYCO,tr|B2HSG9|B2HSG9_MYCMM	tr|A0A100I458|A0A100I458_9MYCO,tr|B2HSG9|B2HSG9_MYCMM	Protein translocase subunit SecE		1.05845	0.864636	1.12596	1.23264	1.02514	0.574325	0.654666	0	1.56713	1.20579	0.775924	0.69415	0.803759	0.781555	0.439898	0.61282	0.308048	-0.843571	-0.414357	0.0803017	0.591089	0.520492	0.536538	0.359196	-1.06757	-1.9741	-1.83737	-1.68694	-0.955204	-0.748679	-0.890318	-0.353392	-1.05759	-1.38501	-1.21194	-0.873062	-0.755126	-0.316576	-0.392962	-1.12423	-1.49367	-0.7816	-1.6872	2	1	1
tr|B2HIG6|B2HIG6_MYCMM,tr|A0A346F077|A0A346F077_MYCMR,tr|A0A2Z5YC43|A0A2Z5YC43_MYCMR,tr|A0A100IDJ2|A0A100IDJ2_9MYCO	tr|B2HIG6|B2HIG6_MYCMM,tr|A0A346F077|A0A346F077_MYCMR,tr|A0A2Z5YC43|A0A2Z5YC43_MYCMR,tr|A0A100IDJ2|A0A100IDJ2_9MYCO	Putative_acetolactate_synthase_small_subunit		-0.41514	-1.13405	-1.0999	-0.504174	0.0383625	1.98916	1.11359	-0.693122	-0.0596341	0.358365	0.587343	3.3871	0.227706	0.113768	0.47102	-0.41837	-1.35892	-1.25936	-2.32266	-1.76101	0.929779	0.601772	0.725858	0.925704	0.558098	0.457323	0.133812	0.528398	0.100924	0.205161	0	-0.152027	-0.323633	-0.777064	0.047726	0.0214796	-0.729037	-0.261985	-0.511427	-1.28167	-1.24667	-0.720913	-0.515889	8	8	8
tr|A0A2Z5YHD7|A0A2Z5YHD7_MYCMR	tr|A0A2Z5YHD7|A0A2Z5YHD7_MYCMR	Pyruvate_dehydrogenase_E1_component_(EC_1.2.4.1)		-0.14758	0.118144	0.506692	0.339522	0	-0.0797153	-0.445727	-0.463138	1.58943	0.774127	0.80996	0.276979	0.888373	1.01883	0.782782	1.66592	0.811836	0.489929	0.170415	0.611229	-0.0432782	0.267862	-0.618737	0.448109	0.143401	0.612367	0.0178563	-0.0673399	-0.236839	0.790877	-0.606664	-0.971475	-2.0436	-1.75781	-1.8685	-1.11337	-0.977218	-0.913746	-0.783693	-1.71841	-1.97271	-1.72399	-1.87845	25	25	1
tr|A0A2Z5YI96|A0A2Z5YI96_MYCMR,tr|A0A346F635|A0A346F635_MYCMR,tr|B2HMB8|B2HMB8_MYCMM,tr|A0A100I0D7|A0A100I0D7_9MYCO	tr|A0A2Z5YI96|A0A2Z5YI96_MYCMR,tr|A0A346F635|A0A346F635_MYCMR,tr|B2HMB8|B2HMB8_MYCMM,tr|A0A100I0D7|A0A100I0D7_9MYCO	Sensor_domain-containing_protein		2.82145	2.97636	2.03021	2.62186	1.82623	-1.03012	0.110185	0.0978037	0.862615	1.06637	0.993709	0.513422	0.275545	0.210091	0.490353	-1.02836	-0.0999281	0.215541	-0.793731	-1.37775	0.146027	-0.61722	-0.0693679	-0.250051	0.527468	0.223287	0	0.267845	-0.0501654	-0.109681	-0.00137048	-0.20521	0.412967	-0.562343	-0.160074	-0.286021	-0.222648	-0.37514	-0.0991877	-0.296024	-0.245627	0.159115	-0.859127	5	5	5
tr|A0A346F874|A0A346F874_MYCMR,tr|A0A2Z5YKZ0|A0A2Z5YKZ0_MYCMR,tr|B2HEA8|B2HEA8_MYCMM,tr|A0A100I6N5|A0A100I6N5_9MYCO	tr|A0A346F874|A0A346F874_MYCMR,tr|A0A2Z5YKZ0|A0A2Z5YKZ0_MYCMR,tr|B2HEA8|B2HEA8_MYCMM,tr|A0A100I6N5|A0A100I6N5_9MYCO	trypsin-like peptidase		1.78549	1.8257	1.48159	1.30022	0.360389	0.610314	-0.657215	-0.549043	1.29451	1.69292	1.53337	0.296469	2.05922	1.60334	1.70048	1.50388	0.656963	1.57223	0.78978	0.359127	-0.244906	-0.444367	-0.596461	-0.419542	-0.303771	-0.38437	0	0.0756971	-0.40574	-0.468699	-0.33077	-0.529129	-1.01256	-0.932049	-0.500748	-0.80833	-0.697761	-0.549238	-1.40811	-0.279372	0.0249	-0.543997	0.0571228	13	13	13
tr|A0A2Z5Y8F7|A0A2Z5Y8F7_MYCMR,tr|A0A124BUD9|A0A124BUD9_9MYCO,tr|B2HLP2|B2HLP2_MYCMM,tr|A0A346EW62|A0A346EW62_MYCMR	tr|A0A2Z5Y8F7|A0A2Z5Y8F7_MYCMR,tr|A0A124BUD9|A0A124BUD9_9MYCO,tr|B2HLP2|B2HLP2_MYCMM,tr|A0A346EW62|A0A346EW62_MYCMR	Serine_protease_PepA		1.69958	1.72876	1.54795	1.73868	1.54734	1.33504	1.3777	0.771038	1.24466	1.13285	1.29032	1.0328	1.34849	1.23522	1.1773	0.780865	-0.102711	-0.573721	0.273692	0.105282	0.230319	-0.0502407	0.106223	0.122868	-0.325914	-0.217917	-0.250359	0	-0.648208	-0.577478	-0.715942	-0.386661	-0.677797	-0.866507	-1.44034	-1.29973	-0.82273	-1.19608	-0.727173	-0.758709	-0.990204	-1.06468	-0.83102	5	5	5
tr|B2HLS8|B2HLS8_MYCMM,tr|A0A346EW98|A0A346EW98_MYCMR,tr|A0A100I0S1|A0A100I0S1_9MYCO,tr|A0A2Z5Y8E8|A0A2Z5Y8E8_MYCMR	tr|B2HLS8|B2HLS8_MYCMM,tr|A0A346EW98|A0A346EW98_MYCMR,tr|A0A100I0S1|A0A100I0S1_9MYCO,tr|A0A2Z5Y8E8|A0A2Z5Y8E8_MYCMR	Short-chain_type_dehydrogenase/reductase		0.548744	0	-0.231662	0.348728	-0.0410975	0.948585	1.11278	0.632332	0.603525	0.571586	0.58265	0.85507	1.25696	1.11439	1.29129	1.86965	0.723615	0.759867	1.08715	0.6599	0.0147596	0.0541093	-0.200571	0.202716	-0.321912	-0.17345	-0.0322227	0.139516	-1.20605	-0.769506	-1.03828	-0.917213	-1.66043	-2.3019	-1.88677	-1.39402	-1.20209	-1.43509	-1.404	-0.966877	-0.520695	-1.00854	-1.02795	13	13	13
tr|A0A2Z5Y8P1|A0A2Z5Y8P1_MYCMR,tr|A0A100IG51|A0A100IG51_9MYCO,tr|B2HN15|B2HN15_MYCMM	tr|A0A2Z5Y8P1|A0A2Z5Y8P1_MYCMR,tr|A0A100IG51|A0A100IG51_9MYCO,tr|B2HN15|B2HN15_MYCMM	Succinate-semialdehyde_dehydrogenase_[NADP(+)]_1		1.02241	0.574935	1.24436	0.339062	-0.223166	-1.64939	-2.15727	-0.321283	1.72675	1.28608	0.518097	0	1.71623	2.0195	0.865464	2.73899	1.20342	0.765828	0.971759	-0.178546	-0.0318233	-0.623399	-0.929648	-0.551924	-0.22812	-0.499116	-0.257369	-0.373156	0.134815	0.0597949	0.113576	0.528807	-0.858681	-0.538349	-0.829465	-0.682679	-0.503816	-0.743649	-0.636007	0.872296	0.733038	-0.122696	1.07621	17	17	17
tr|A0A2Z5YEI8|A0A2Z5YEI8_MYCMR,tr|A0A100IC56|A0A100IC56_9MYCO,sp|B2HP86|TPIS_MYCMM	tr|A0A2Z5YEI8|A0A2Z5YEI8_MYCMR,tr|A0A100IC56|A0A100IC56_9MYCO,sp|B2HP86|TPIS_MYCMM	Triosephosphate_isomerase_(TIM)_(TPI)_(EC_5.3.1.1)_(Triose-phosphate_isomerase)		1.04239	1.22775	1.77527	0.960364	-0.167832	-2.14643	-1.1476	-0.367377	1.42192	1.3553	0.582789	-0.589527	1.29832	1.29169	0.73937	2.18022	0.994082	0.981118	1.37134	1.70088	0.214706	-0.419104	-0.730619	-0.0738848	0	0.194967	-0.0629225	0.0261026	-0.0623891	0.124971	0.0566167	0.438952	-0.977509	-1.01832	-1.05557	-0.946089	-1.20793	-0.764573	-1.22893	-0.146293	-0.347433	-0.534205	-0.564094	14	14	14
tr|B2HHW3|B2HHW3_MYCMM,tr|A0A346F9E2|A0A346F9E2_MYCMR,tr|A0A100HZQ9|A0A100HZQ9_9MYCO,tr|A0A2Z5YNE0|A0A2Z5YNE0_MYCMR	tr|B2HHW3|B2HHW3_MYCMM,tr|A0A346F9E2|A0A346F9E2_MYCMR,tr|A0A100HZQ9|A0A100HZQ9_9MYCO,tr|A0A2Z5YNE0|A0A2Z5YNE0_MYCMR	Uncharacterized_protein		0.472899	0.353723	0.92855	0.235979	-0.415491	-0.329775	-2.60807	0.164907	0.80476	0.812173	0.718164	0.832158	1.45059	1.42884	0.66818	1.75707	0.802266	1.91042	1.38091	1.80622	0	-0.158826	-0.18195	-0.261146	-0.334062	-0.368731	0.167364	1.05196	-0.387863	-0.246261	-0.211288	-0.0739972	-0.934223	-0.197938	-0.786003	-1.18634	-1.23187	-0.905217	-1.17984	0.205547	0.0756065	-1.24465	-1.98289	5	5	5
tr|A0A2Z5YD26|A0A2Z5YD26_MYCMR,tr|B2HKY4|B2HKY4_MYCMM,tr|A0A100I393|A0A100I393_9MYCO	tr|A0A2Z5YD26|A0A2Z5YD26_MYCMR,tr|B2HKY4|B2HKY4_MYCMM,tr|A0A100I393|A0A100I393_9MYCO	Dienelactone hydrolases		2.14418	1.40599	-0.362041	0.707519	0.147849	-0.568538	-1.20475	0.399125	1.958	0.333528	1.83813	-0.605546	1.50969	1.23504	1.5838	1.6888	1.25605	0.547731	0.397662	0.283103	-0.236512	0.107992	-0.454362	-0.463895	-1.25426	-1.44114	-1.02806	0.426397	-1.04659	1.35223	-0.879482	-0.398516	-0.602203	-0.432529	-1.008	-0.781931	-0.989012	-0.878892	-0.701065	0	-0.377506	0.239665	0.116029	7	7	7
tr|B2HGI6|B2HGI6_MYCMM,tr|A0A2Z5YBM7|A0A2Z5YBM7_MYCMR,tr|A0A100I6Z6|A0A100I6Z6_9MYCO	tr|B2HGI6|B2HGI6_MYCMM,tr|A0A2Z5YBM7|A0A2Z5YBM7_MYCMR,tr|A0A100I6Z6|A0A100I6Z6_9MYCO	Uncharacterized_protein		1.15781	1.27574	0.8345	1.00488	0	-3.56563	-3.26561	0.906304	-0.249415	0.286623	0.0212257	0.493926	0.397347	0.400064	-0.124436	0.526137	0.658438	0.943251	1.20262	1.11448	-0.172005	0.191807	0.168617	0.231179	-0.694009	-0.686682	-0.298107	-0.756172	-1.12383	-0.770982	-0.978973	0.0206349	-0.545251	-0.73441	-0.549175	-0.598626	-0.63549	-0.257228	-0.826407	-0.756324	0.211512	0.0757017	-0.51522	6	6	6
tr|A0A346F6V6|A0A346F6V6_MYCMR,tr|A0A2Z5YJS2|A0A2Z5YJS2_MYCMR,tr|A0A117DZJ3|A0A117DZJ3_9MYCO,tr|B2HQJ0|B2HQJ0_MYCMM,tr|A0A2Z5YKM1|A0A2Z5YKM1_MYCMR	tr|A0A346F6V6|A0A346F6V6_MYCMR,tr|A0A2Z5YJS2|A0A2Z5YJS2_MYCMR,tr|A0A117DZJ3|A0A117DZJ3_9MYCO,tr|B2HQJ0|B2HQJ0_MYCMM	Uncharacterized_protein		-0.0934939	1.51614	0.986929	0.523885	0.866158	-1.8525	1.71253	0.83654	0.598426	0.13532	0	-2.86931	0.69144	-0.00285839	0.537177	1.37867	0.864879	1.49625	1.04946	0.4311	0.18325	-0.545222	-1.12798	-0.102543	-0.932515	-1.61479	-0.583874	-0.723511	-0.357346	-0.755399	-0.0201698	0.650912	-1.25138	-0.246708	-1.32792	-0.776721	-0.8413	-0.64984	-0.963687	0.828566	0.593914	0.222242	0.927501	11	11	11
tr|B2HJ81|B2HJ81_MYCMM,tr|A0A346F9Y2|A0A346F9Y2_MYCMR,tr|A0A124BUA0|A0A124BUA0_9MYCO,tr|A0A2Z5YMS6|A0A2Z5YMS6_MYCMR	tr|B2HJ81|B2HJ81_MYCMM,tr|A0A346F9Y2|A0A346F9Y2_MYCMR,tr|A0A124BUA0|A0A124BUA0_9MYCO,tr|A0A2Z5YMS6|A0A2Z5YMS6_MYCMR	Uncharacterized_protein		1.98548	1.92478	-3.23478	1.7931	-0.210413	-0.624771	0.771782	0.163872	0.434301	0.701025	0.869966	0.269613	1.272	1.36703	1.40631	1.57872	-0.434772	0.360767	0.0474912	0.132426	0.617386	0.433058	0.0245685	0.552516	-0.071294	-0.0342217	0	-0.486451	-0.364385	-0.56171	-0.34004	0.389753	-1.89112	-0.882966	-0.53214	-0.352784	-0.657482	-0.309981	-0.549865	-0.609901	-0.743273	-1.01664	-0.652672	2	2	2
tr|A0A2Z5YBA5|A0A2Z5YBA5_MYCMR,tr|B2HEV1|B2HEV1_MYCMM,tr|A0A100I9K2|A0A100I9K2_9MYCO	tr|A0A2Z5YBA5|A0A2Z5YBA5_MYCMR,tr|B2HEV1|B2HEV1_MYCMM,tr|A0A100I9K2|A0A100I9K2_9MYCO	Uncharacterized_protein		0.998899	0.749354	0.404879	0.710285	0.622434	1.04408	1.12663	1.32874	0.674202	0.59319	0.459977	0.419391	1.13555	1.2534	0.622698	1.13441	-0.701785	-0.11335	-1.3251	-0.208656	-0.124909	0.3736	0	0.193367	0.413686	0.315082	0.0511046	-0.0607699	-0.846678	-0.658406	-0.437641	-0.272824	-1.45322	-1.22447	-2.11161	-2.11371	-1.57665	-1.5514	-1.33052	-1.25455	-0.839727	-1.73681	-0.918762	5	5	5
tr|B2HHP6|B2HHP6_MYCMM,tr|A0A2Z5YH21|A0A2Z5YH21_MYCMR,tr|A0A100I7U7|A0A100I7U7_9MYCO	tr|B2HHP6|B2HHP6_MYCMM,tr|A0A2Z5YH21|A0A2Z5YH21_MYCMR	Uncharacterized_protein		-0.345381	-0.0301111	0.0869614	-0.112682	0.390903	0.190198	0.535541	0.784644	0.589956	1.01481	-0.121637	0.183831	0.428672	0.877452	1.13497	0.733509	-1.04756	-1.00713	-0.620001	0.0754801	0.331501	0.256418	0.57973	0.284742	0.109984	0.405585	0.429816	-1.00073	0	-0.0885994	-0.0340716	0.670035	-2.04659	-1.98938	-1.09185	-1.16355	-1.49245	-1.63055	-1.34283	-1.70544	-1.67008	-2.25888	-1.86138	5	5	5
tr|B2HT42|B2HT42_MYCMM,tr|A0A2Z5YKC7|A0A2Z5YKC7_MYCMR,tr|A0A346F7Q6|A0A346F7Q6_MYCMR,tr|A0A100IGF6|A0A100IGF6_9MYCO	tr|B2HT42|B2HT42_MYCMM,tr|A0A2Z5YKC7|A0A2Z5YKC7_MYCMR,tr|A0A346F7Q6|A0A346F7Q6_MYCMR,tr|A0A100IGF6|A0A100IGF6_9MYCO	Uncharacterized_protein		-0.603916	-2.45198	-0.605274	-3.02242	1.39689	1.85915	0.793554	0.785281	0.505337	0.509083	1.62845	2.1748	0.626786	0	1.00546	-0.553543	-0.308515	-0.308959	-0.219622	-0.455625	1.22485	0.955741	1.08061	1.01993	0.476061	0.475932	0.908484	0.183276	-0.225894	-0.0885278	0.0311729	0.108865	0.0582512	-0.0207013	-0.538554	-0.130412	-0.0438264	-0.194805	-0.0894822	-0.973148	-0.813856	-0.792619	-0.901645	6	6	6
tr|A0A346EXW4|A0A346EXW4_MYCMR,tr|A0A2Z5YA30|A0A2Z5YA30_MYCMR,tr|A0A117DUQ7|A0A117DUQ7_9MYCO,tr|B2HSE8|B2HSE8_MYCMM	tr|A0A346EXW4|A0A346EXW4_MYCMR,tr|A0A2Z5YA30|A0A2Z5YA30_MYCMR,tr|A0A117DUQ7|A0A117DUQ7_9MYCO,tr|B2HSE8|B2HSE8_MYCMM	A potential hydrolase		2.31378	2.52861	2.19174	2.45959	1.51747	1.05666	0.83455	0.218069	0.487321	0.686338	0.800853	0.488618	0.546312	0.532185	0.712062	-0.22925	-0.774759	-1.03246	-0.829375	-0.559754	-0.118839	-0.0931586	-0.305056	-0.056942	0.270107	0.174699	0.14467	0.239421	-0.227677	0.154013	0.0741296	-0.42244	-0.311657	0	-0.122887	-0.825011	-0.693708	-1.01918	-0.625819	-0.552489	-1.84585	-0.851548	-1.46161	9	9	9
tr|A0A2Z5YI29|A0A2Z5YI29_MYCMR,tr|A0A346F5P8|A0A346F5P8_MYCMR,tr|A0A100IA77|A0A100IA77_9MYCO,tr|B2HL21|B2HL21_MYCMM	tr|A0A2Z5YI29|A0A2Z5YI29_MYCMR,tr|A0A346F5P8|A0A346F5P8_MYCMR,tr|A0A100IA77|A0A100IA77_9MYCO	Uncharacterized_protein		1.33045	1.35743	1.16054	1.41576	1.41236	0.74275	1.18851	-0.310653	0.621989	0.936466	1.09913	1.53035	0.252232	0.219887	1.00647	-0.554409	0.218584	-0.56216	0.517361	-0.17909	0.948448	0.621339	0.456467	0.705673	-1.07269	-1.0777	-0.923705	-1.64056	-0.968994	-1.0306	-0.921723	-0.802351	-1.29505	-1.35617	-1.29686	-0.9287	-0.970801	-1.60977	-1.38537	-0.705797	0	0.0321922	-0.845411	4	4	4
tr|B2HHI3|B2HHI3_MYCMM,tr|A0A2Z5YC73|A0A2Z5YC73_MYCMR,tr|A0A100I6L5|A0A100I6L5_9MYCO,tr|A0A346F034|A0A346F034_MYCMR	tr|B2HHI3|B2HHI3_MYCMM,tr|A0A2Z5YC73|A0A2Z5YC73_MYCMR,tr|A0A100I6L5|A0A100I6L5_9MYCO,tr|A0A346F034|A0A346F034_MYCMR	Immunogenic protein MPT64/MPB64		1.84391	1.979	1.75341	1.829	1.85182	1.57249	0.486726	0.808254	1.12565	1.34429	1.36952	1.2066	1.42175	1.3123	1.28503	0.869595	0.435619	0.481102	0.641811	0.665524	-0.00193407	0.0168146	-0.300709	0	-0.374645	-0.280915	-0.20327	-0.015717	-0.403548	-0.343072	-0.252786	-0.140754	-0.75838	-0.666148	-0.978182	-0.786456	-0.69943	-0.786967	-1.02734	-0.14191	-1.04935	-0.938711	-0.403147	7	7	7
tr|A0A2Z5Y8J7|A0A2Z5Y8J7_MYCMR,tr|B2HMV0|B2HMV0_MYCMM,tr|A0A100I4H5|A0A100I4H5_9MYCO	tr|A0A2Z5Y8J7|A0A2Z5Y8J7_MYCMR,tr|B2HMV0|B2HMV0_MYCMM,tr|A0A100I4H5|A0A100I4H5_9MYCO	Phosphodiester glycosidase		1.72007	1.64357	1.39161	1.85847	1.20271	1.65085	1.71232	-0.127189	1.20016	1.44204	1.5827	1.49537	1.44681	1.25691	1.3591	0.734265	0.485612	0.00683177	-0.692272	-0.137507	0.148998	-1.41983	-0.565714	-0.671275	-0.352779	-0.671246	-0.872815	-1.58386	-0.300067	-0.0627369	0	-0.158544	0.00340094	-0.342841	0.0553647	-0.355879	-0.282583	-0.59261	0.16946	-0.506641	-0.290062	-0.28639	-0.933834	13	13	13
tr|A0A2Z5YP10|A0A2Z5YP10_MYCMR,tr|B2HMS7|B2HMS7_MYCMM,tr|A0A2U9KIL3|A0A2U9KIL3_MYCMR	tr|A0A2Z5YP10|A0A2Z5YP10_MYCMR,tr|B2HMS7|B2HMS7_MYCMM,tr|A0A2U9KIL3|A0A2U9KIL3_MYCMR	Uncharacterized_protein		-1.37087	-2.36793	-1.30886	-1.29163	1.51546	1.23928	1.6943	0.611827	1.61703	1.55871	1.82043	1.65244	1.46736	1.45409	1.22773	1.10445	0.055478	-0.548798	-0.374237	-0.520684	-0.341536	-0.479848	-0.469428	-0.459122	-0.725259	-0.702239	-0.595471	-0.916129	0.0940928	-0.113704	0.236576	0.434166	0.436415	0.255799	0	0.0199481	0.330579	0.0805804	-0.103118	-0.836528	-0.602584	-0.366702	-0.646839	9	9	6
tr|B2HNQ7|B2HNQ7_MYCMM,tr|A0A346FAV0|A0A346FAV0_MYCMR,tr|A0A2Z5YNR9|A0A2Z5YNR9_MYCMR,tr|A0A100IFY9|A0A100IFY9_9MYCO	tr|B2HNQ7|B2HNQ7_MYCMM,tr|A0A346FAV0|A0A346FAV0_MYCMR,tr|A0A2Z5YNR9|A0A2Z5YNR9_MYCMR,tr|A0A100IFY9|A0A100IFY9_9MYCO	Uncharacterized_protein		-1.44186	-0.550367	-1.41129	-0.763848	1.55579	2.38499	1.92009	0.59691	1.93578	1.57515	2.00794	2.05199	1.6856	1.51949	1.26743	1.14829	0.499047	-0.234656	0.0243662	0.257109	-0.525639	-0.589688	-0.532673	-0.355323	-0.405473	-0.474615	-0.278598	-0.449937	-0.0150416	-0.079067	-0.132281	0	-0.0926022	-0.0862815	0.219174	0.162073	0.123999	0.15447	0.000692046	-0.0703761	-0.0456197	0.289257	-0.16286	19	19	19
tr|B2HR04|B2HR04_MYCMM,tr|A0A2Z5YF15|A0A2Z5YF15_MYCMR,tr|A0A100I793|A0A100I793_9MYCO	tr|B2HR04|B2HR04_MYCMM,tr|A0A2Z5YF15|A0A2Z5YF15_MYCMR,tr|A0A100I793|A0A100I793_9MYCO	Universal_stress_protein		0	0.517312	0.34761	0.413663	-0.355949	0.671005	0.335172	0.335172	0.0224295	0.368387	0.0424174	0.612731	1.02871	0.987787	0.95436	0.925222	0.0556272	0.405769	0.474377	0.325984	-0.0535829	0.112156	0.0500557	0.221339	-0.658776	-0.559967	-0.200059	-0.260342	-1.57459	-1.29832	-1.09443	-0.778672	-1.61901	-1.69214	-1.91759	-1.7511	-1.91121	-1.71911	-1.7882	-1.23018	-1.26251	-1.59023	-1.1244	10	10	10
tr|B2HJL3|B2HJL3_MYCMM,tr|A0A2Z5YCM4|A0A2Z5YCM4_MYCMR,tr|A0A124BVI3|A0A124BVI3_9MYCO	tr|B2HJL3|B2HJL3_MYCMM,tr|A0A2Z5YCM4|A0A2Z5YCM4_MYCMR,tr|A0A124BVI3|A0A124BVI3_9MYCO	UPF0109_protein_DAVIS_04225		0	-0.384258	-0.0080056	0.0355135	0.545933	1.15474	0.910012	0.0613721	0.650107	0.713466	0.484546	0.859429	0.421505	0.445693	0.309995	0.245558	-1.58127	-0.986748	-1.4015	-1.0894	0.386654	0.229276	0.350155	0.251002	0.117942	0.215734	0.0106138	0.775705	-0.653752	-0.483808	-0.442332	-0.523823	-1.15708	-1.42042	-1.01334	-1.32407	-1.62143	-1.22731	-1.55297	-2.01275	-2.11698	-2.1676	-1.49283	5	5	5
tr|A0A2Z5Y9R4|A0A2Z5Y9R4_MYCMR,tr|B2HQX2|B2HQX2_MYCMM,tr|A0A100IAR7|A0A100IAR7_9MYCO	tr|A0A2Z5Y9R4|A0A2Z5Y9R4_MYCMR,tr|B2HQX2|B2HQX2_MYCMM,tr|A0A100IAR7|A0A100IAR7_9MYCO	UPF0336_protein_MMRN_08410		-0.806716	-4.97248	-0.456337	-0.495966	1.23314	0.883827	1.10718	0.453776	0.767911	-0.399908	0.961738	1.45992	0.105206	-0.203417	-0.323224	0.143283	-0.0148149	0.0550291	0.0824734	-0.114065	0.406784	0.897594	0.48188	0.492709	-0.0330455	0	-0.0886329	0.618519	-0.738989	-0.602519	-0.902759	-0.615835	0.696628	-0.34115	-0.966826	-0.445111	-0.115832	-0.367839	0.0853695	1.10333	0.430001	-0.573609	0.93092	8	8	8
tr|A0A2Z5YA44|A0A2Z5YA44_MYCMR,tr|B2HSG6|B2HSG6_MYCMM,tr|A0A100I2Y4|A0A100I2Y4_9MYCO	tr|A0A2Z5YA44|A0A2Z5YA44_MYCMR	UPF0336_protein_MMRN_09930		0.856606	0.315268	0.400626	1.02306	0.667716	-0.0108805	-0.955894	2.32908	2.49264	1.52616	0.876183	0.949132	0.997526	1.28953	1.54834	1.82545	-0.728263	1.11596	-0.570001	-0.878208	0.897021	0	0.519746	0.792947	-0.237792	-0.340051	-0.53986	0.740762	-0.845148	-0.157532	-0.695022	-0.0276793	-0.959028	-0.578285	-0.890198	-0.822793	-1.83773	-0.945104	-0.42353	-0.173754	-0.32349	0.209111	0.643568	7	7	7
tr|A0A2Z5YJW4|A0A2Z5YJW4_MYCMR,tr|B2HS66|B2HS66_MYCMM,tr|A0A100IB06|A0A100IB06_9MYCO	tr|A0A2Z5YJW4|A0A2Z5YJW4_MYCMR,tr|B2HS66|B2HS66_MYCMM,tr|A0A100IB06|A0A100IB06_9MYCO	2,3,4,5-tetrahydropyridine-2,6-dicarboxylate_N-succinyltransferase_(EC_2.3.1.117)_(Tetrahydrodipicolinate_N-succinyltransferase)		0.564719	0.701997	0	0.684815	-0.650434	-1.11961	-5.23947	0.679284	-0.602054	-0.561192	-0.487901	-1.16023	-0.839308	-0.244001	-0.797077	0.698329	-0.570875	0.250207	-0.0941518	0.221263	0.319628	0.658543	0.279018	0.413253	-0.00942312	0.381936	0.633129	0.963018	-0.318418	0.0592573	-0.46747	0.238618	0.158456	0.327188	-0.770216	-0.559932	-0.363815	-0.353667	-0.0473864	0.704669	1.09709	-0.0341326	0.946233	12	12	12
tr|A0A346EXI2|A0A346EXI2_MYCMR,tr|A0A2Z5Y9M4|A0A2Z5Y9M4_MYCMR,sp|B2HQV4|GPMA_MYCMM,tr|A0A124BW18|A0A124BW18_9MYCO	tr|A0A346EXI2|A0A346EXI2_MYCMR,tr|A0A2Z5Y9M4|A0A2Z5Y9M4_MYCMR,sp|B2HQV4|GPMA_MYCMM,tr|A0A124BW18|A0A124BW18_9MYCO	2,3-bisphosphoglycerate-dependent_phosphoglycerate_mutase_(BPG-dependent_PGAM)_(PGAM)_(Phosphoglyceromutase)_(dPGM)_(EC_5.4.2.11)		-0.378276	-0.500826	-0.215934	-0.185514	-0.473189	-4.86691	-2.68487	-0.237565	-0.814916	-0.331047	-1.01748	-1.38036	-0.311274	0.0240365	-0.588767	0.776008	0.173673	-0.642068	-0.0178561	-0.443948	-0.188465	-0.144498	-0.100531	0	-0.0447654	0.133065	0.270372	0.010759	0.211686	0.175067	0.183777	0.212681	0.501497	0.645175	0.456831	0.607046	0.723734	0.717606	0.592209	0.537592	0.778507	0.728159	0.758499	12	12	12
tr|B2HKD3|B2HKD3_MYCMM,tr|A0A2Z5YPB6|A0A2Z5YPB6_MYCMR	tr|B2HKD3|B2HKD3_MYCMM,tr|A0A2Z5YPB6|A0A2Z5YPB6_MYCMR	2-isopropylmalate_synthase_(EC_2.3.3.13)_(Alpha-IPM_synthase)_(Alpha-isopropylmalate_synthase)		0.599172	1.4635	1.70991	1.60516	-2.2021	-2.22019	-1.249	0.283132	-2.22493	-0.293089	-0.473523	-2.34464	0.427371	0.153153	-0.613424	0.661107	0.0933872	0.750104	-1.21023	0	1.30245	1.07714	1.04106	1.63668	0.128351	0.463544	-0.00531119	0.108371	-0.177304	0.107313	0.25186	-0.045642	0.02609	-0.291745	-0.418472	-0.511817	-0.285045	-0.361804	-0.11368	-0.220501	-0.537426	0.0575711	-0.841124	20	20	3
tr|A0A2Z5YAP7|A0A2Z5YAP7_MYCMR,tr|A0A100HZW3|A0A100HZW3_9MYCO,sp|B2HSN0|RS10_MYCMM	tr|A0A2Z5YAP7|A0A2Z5YAP7_MYCMR,tr|A0A100HZW3|A0A100HZW3_9MYCO,sp|B2HSN0|RS10_MYCMM	30S_ribosomal_protein_S10 RpsJ		0.9352	0.448562	1.99686	1.21102	-2.89146	-1.39415	-2.08025	-2.5065	-0.820541	-0.351698	-0.175065	-0.913755	0.595346	0.706744	0.131555	1.36156	0.335326	0.716863	-0.487441	-0.162504	0.430637	0.450244	0.390453	0.898811	0.805915	0.733574	-0.372399	1.18941	-0.35889	0.145026	0.131555	-0.810007	-0.543981	-0.272538	-0.258467	-0.988511	-1.06638	-0.329795	-1.1522	-0.148029	0.575119	0.158089	0	7	7	7
tr|B2HNC8|B2HNC8_MYCMM,tr|A0A2Z5YDU5|A0A2Z5YDU5_MYCMR,tr|A0A100HZ13|A0A100HZ13_9MYCO	tr|B2HNC8|B2HNC8_MYCMM,tr|A0A2Z5YDU5|A0A2Z5YDU5_MYCMR,tr|A0A100HZ13|A0A100HZ13_9MYCO	3-dehydroquinate_synthase_(DHQS)_(EC_4.2.3.4)		-0.15121	-0.273573	0.73233	-3.07639	0.202435	-1.76403	-2.98991	-0.723873	-0.376754	-1.04404	-0.263779	-3.57515	-0.185767	0	0.041787	-0.585912	-0.233176	0.791384	0.770813	0.260212	0.383442	0.311489	0.465614	0.68417	-0.160098	0.103585	-0.505361	0.567959	-0.346763	0.111008	-0.15536	-0.374764	0.493148	-0.236815	0.310201	0.182728	-0.0131234	0.235286	-0.318102	0.0787176	0.452957	0.615646	0.680984	10	10	10
tr|A0A346F092|A0A346F092_MYCMR,tr|A0A2Z5YBZ4|A0A2Z5YBZ4_MYCMR,sp|B2HII1|LEUC_MYCMM,tr|A0A100HZT0|A0A100HZT0_9MYCO	tr|A0A346F092|A0A346F092_MYCMR,tr|A0A2Z5YBZ4|A0A2Z5YBZ4_MYCMR,sp|B2HII1|LEUC_MYCMM,tr|A0A100HZT0|A0A100HZT0_9MYCO	3-isopropylmalate_dehydratase_large_subunit_(EC_4.2.1.33)_(Alpha-IPM_isomerase)_(IPMI)_(Isopropylmalate_isomerase)		-0.36729	0.145418	-0.175089	0.474775	-0.367893	-2.8616	-1.26652	0.960558	-1.47537	-0.34646	-2.62291	-0.782927	-0.770085	-1.01485	-0.739027	0.101839	-1.57273	0.779302	-0.168228	-1.76476	0.936975	0.957695	1.14643	1.49492	1.10509	0.797555	0.399251	0.0345111	0.228084	0.282132	0.244256	0.0899805	0.245227	-1.72179	-0.238621	-0.059869	-0.363879	-0.0806261	0	0.916602	0.320807	-0.00719072	0.903325	13	13	13
tr|A0A2Z5YBY6|A0A2Z5YBY6_MYCMR,sp|B2HIH1|LEU3_MYCMM,tr|A0A117DZ56|A0A117DZ56_9MYCO	tr|A0A2Z5YBY6|A0A2Z5YBY6_MYCMR,sp|B2HIH1|LEU3_MYCMM,tr|A0A117DZ56|A0A117DZ56_9MYCO	3-isopropylmalate_dehydrogenase_(EC_1.1.1.85)_(3-IPM-DH)_(Beta-IPM_dehydrogenase)_(IMDH)		-0.438726	-1.11284	0.745095	-0.120161	-0.25733	-3.98261	-1.6587	0.777968	-0.817957	-1.20449	-1.68422	-2.59448	0.416095	0.387084	-0.711721	1.22626	-0.0508177	-0.116117	0.453507	-0.375041	-0.0639661	-0.266439	-0.197608	-0.609445	-0.10755	-0.339134	0	-0.338007	0.395675	0.26817	0.732995	0.968283	0.362458	0.580569	0.464028	1.07204	0.489498	0.483556	0.504463	0.467221	0.680453	0.413913	0.699181	11	11	11
tr|A0A2Z5YAT1|A0A2Z5YAT1_MYCMR,tr|A0A100HZX3|A0A100HZX3_9MYCO,sp|B2HCT1|RL14_MYCMM	tr|A0A2Z5YAT1|A0A2Z5YAT1_MYCMR,tr|A0A100HZX3|A0A100HZX3_9MYCO,sp|B2HCT1|RL14_MYCMM	50S_ribosomal_protein_L14 RplN		-0.312829	-0.0928663	0.299489	-0.210452	-1.15447	-2.15032	-1.01761	-0.109857	-1.3614	-0.778701	-1.4106	-1.47158	-1.07812	-0.795524	-0.917814	-0.79345	0.0913864	0.483927	0.822122	0.451922	1.01673	1.26949	1.35104	1.5862	0.968944	0.946715	0.674525	1.47467	-0.556604	-0.0885138	-0.23198	-0.495464	0.497957	0.485658	-0.530603	-0.188756	0	0.00745334	0.326906	1.87678	1.38451	1.01548	2.07452	7	7	7
tr|A0A2Z5YAE8|A0A2Z5YAE8_MYCMR,tr|A0A100HZW7|A0A100HZW7_9MYCO,sp|B2HSN8|RL16_MYCMM	tr|A0A2Z5YAE8|A0A2Z5YAE8_MYCMR,tr|A0A100HZW7|A0A100HZW7_9MYCO,sp|B2HSN8|RL16_MYCMM	50S_ribosomal_protein_L16 RplP		0.159174	0.219199	-0.418142	0.718475	-1.23029	-1.69	-0.588079	0.656149	-0.919819	-0.996583	-0.597853	-0.846882	0	-0.477751	-0.0728769	-0.0543815	1.08277	-0.4937	1.69757	0.349427	1.92808	2.02318	2.13351	2.4838	0.666187	1.25812	0.266512	-0.501533	-0.486572	0.0767193	-0.436897	-0.8892	0.452979	-1.16167	-0.457978	-0.612298	-0.478007	0.420103	0.0656645	0.582647	1.41844	-0.56159	1.0947	5	5	5
tr|A0A2Z5YA84|A0A2Z5YA84_MYCMR,sp|B2HSN3|RL23_MYCMM,tr|A0A100HZX1|A0A100HZX1_9MYCO	tr|A0A2Z5YA84|A0A2Z5YA84_MYCMR,sp|B2HSN3|RL23_MYCMM,tr|A0A100HZX1|A0A100HZX1_9MYCO	50S_ribosomal_protein_L23 RplW		-0.409228	-0.277184	0.307069	0	-1.18626	-0.958273	-1.30731	-0.499058	-0.342388	-0.434568	-0.427111	-0.522088	0.0572322	0.00813955	-0.0705667	0.435286	0.589367	1.89742	0.99745	1.04414	1.39495	1.53083	1.58091	1.63037	0.614277	0.61134	0.0450229	1.41974	-1.57705	-1.21251	-1.25217	-1.78874	-0.660457	0.229994	-1.04379	-0.651443	-1.10768	-1.00621	-0.83987	1.29599	1.16737	0.242259	1.18203	6	6	6
tr|A0A2Z5YJS3|A0A2Z5YJS3_MYCMR,tr|A0A346F670|A0A346F670_MYCMR,tr|B2HMF3|B2HMF3_MYCMM,tr|A0A100IEL7|A0A100IEL7_9MYCO,tr|A0A117DYP5|A0A117DYP5_9MYCO	tr|A0A2Z5YJS3|A0A2Z5YJS3_MYCMR,tr|A0A346F670|A0A346F670_MYCMR,tr|B2HMF3|B2HMF3_MYCMM	Adenylate/guanylate_cyclase_domain-containing_protein		2.12096	2.87779	1.79617	2.80894	0.324243	0.855425	-1.6111	-0.15955	-1.11966	-0.699346	-0.552716	-0.591843	-0.313563	-0.854878	-0.455511	-1.55709	0.288159	-0.0984564	0.420519	0.62067	-1.2511	-1.15376	-1.06989	-1.19032	0.0297322	0	0.0560404	-0.419325	0.149169	0.0081656	-0.187633	-0.209693	-0.306674	-0.723628	0.176902	0.218275	0.243407	-0.18128	0.122334	0.782752	0.770148	0.0283634	0.617578	20	20	20
tr|A0A2Z5YF87|A0A2Z5YF87_MYCMR,tr|A0A117DUA1|A0A117DUA1_9MYCO,sp|B2HD59|AHPD_MYCMM	tr|A0A2Z5YF87|A0A2Z5YF87_MYCMR,tr|A0A117DUA1|A0A117DUA1_9MYCO,sp|B2HD59|AHPD_MYCMM	Alkyl_hydroperoxide_reductase_AhpD_(EC_1.11.1.15)_(Alkylhydroperoxidase_AhpD)		1.67037	1.01582	1.2036	1.13895	-0.613232	-0.125942	-0.0285543	1.86601	-1.12181	-0.82424	-0.803776	-0.0129884	-1.98447	-1.78538	-1.26988	-1.89666	1.19315	0.781057	1.01531	-1.13197	0	-0.204274	-0.0259117	-0.595212	-0.47777	-0.418489	-0.341207	-0.636711	0.382822	0.227605	0.134435	0.0742345	1.28911	0.362597	0.403003	-0.352801	0.362271	0.632382	0.809478	1.11916	2.29725	0.975113	-0.0275479	6	6	6
tr|A0A100IBA5|A0A100IBA5_9MYCO,tr|B2HSA5|B2HSA5_MYCMM,tr|A0A2Z5YJZ9|A0A2Z5YJZ9_MYCMR	tr|A0A100IBA5|A0A100IBA5_9MYCO	Aminotransferase		-0.959767	-1.27944	-3.75739	-0.542222	0.195024	-0.0713745	-4.38138	-0.571273	-0.066032	-0.376425	-0.581904	0.209098	0.467852	0.336199	-0.040891	0.926387	0.447003	0.296752	0.477311	1.03868	0.248013	0.0201836	0	-0.0513579	-0.025393	0.176573	0.258171	-0.497971	-0.287811	-0.220649	-0.44364	-0.0526291	0.0752758	0.343351	-0.340344	-0.40267	0.0911985	-0.0819886	0.00506501	0.605488	0.552273	0.559575	0.0758251	12	12	1
tr|A0A2Z5YPI5|A0A2Z5YPI5_MYCMR,tr|A0A346FA64|A0A346FA64_MYCMR,tr|B2HKD0|B2HKD0_MYCMM,tr|A0A124BUU7|A0A124BUU7_9MYCO	tr|A0A2Z5YPI5|A0A2Z5YPI5_MYCMR,tr|A0A346FA64|A0A346FA64_MYCMR,tr|B2HKD0|B2HKD0_MYCMM,tr|A0A124BUU7|A0A124BUU7_9MYCO	Aspartokinase_(EC_2.7.2.4)		1.00743	0.991691	0.723146	0.226728	-1.02615	-3.03698	-2.30837	0	-1.71073	-1.32728	-1.26021	-0.477224	-0.52923	-0.400672	-0.500454	-0.331461	-0.829807	0.935359	-0.637032	-1.13249	0.948506	0.977562	0.953311	1.41912	0.782954	0.857728	0.529102	0.783511	-0.395317	0.500656	0.49348	-0.149881	0.103897	0.198257	-0.667228	-0.32902	-1.25366	-0.902206	-0.507641	0.874271	0.659467	0.0891759	1.05737	16	16	16
tr|B2HDS7|B2HDS7_MYCMM,tr|A0A2Z5YAN6|A0A2Z5YAN6_MYCMR,tr|A0A117DXZ8|A0A117DXZ8_9MYCO	tr|B2HDS7|B2HDS7_MYCMM,tr|A0A2Z5YAN6|A0A2Z5YAN6_MYCMR,tr|A0A117DXZ8|A0A117DXZ8_9MYCO	Bifunctional_o-acetylhomoserine/o-acetylserine_sulfhydrylase		-0.401078	-0.588399	-0.117193	-0.537215	0.133584	-3.07849	-3.74786	-0.121812	0.879079	0.65234	0.442933	-1.11606	1.2583	1.6172	1.09271	2.27859	0.291194	-0.539821	-0.206423	0.0597762	0.0339926	0.0683392	0.0989774	0.235802	0.177247	0.0445071	0.0803782	-0.659514	0.330349	-0.00330033	0.314858	0.327038	-0.342591	-0.883217	0.363055	-0.20851	0	-0.092274	-0.0279866	-1.03162	-0.785099	-0.291426	-0.527587	18	18	18
tr|A0A2Z5YI00|A0A2Z5YI00_MYCMR,tr|B2HGX9|B2HGX9_MYCMM,tr|A0A117DW85|A0A117DW85_9MYCO	tr|A0A2Z5YI00|A0A2Z5YI00_MYCMR,tr|B2HGX9|B2HGX9_MYCMM,tr|A0A117DW85|A0A117DW85_9MYCO	Branched-chain-amino-acid_aminotransferase_(EC_2.6.1.42)		0.324329	0.610904	0.786594	-0.180664	-0.996688	-2.4845	-3.99044	-0.0106368	-0.706152	-0.339529	-0.706835	-2.09034	0.28801	-0.181403	-0.504418	1.00507	0.680076	1.51142	0.21107	0.473727	1.36887	0.854505	0.678381	0.752815	0.364711	0.519003	0.090258	0.650741	0.0565213	0.0260499	-0.681712	0	-0.40938	-0.243676	-0.837134	-0.736587	-0.672717	-0.268343	-0.43229	0.50563	0.677599	-0.0785997	-0.254461	13	13	13
tr|B2HGR3|B2HGR3_MYCMM,tr|A0A346F4D9|A0A346F4D9_MYCMR,tr|A0A2Z5YGU6|A0A2Z5YGU6_MYCMR,tr|A0A117DWI3|A0A117DWI3_9MYCO	tr|B2HGR3|B2HGR3_MYCMM,tr|A0A346F4D9|A0A346F4D9_MYCMR,tr|A0A2Z5YGU6|A0A2Z5YGU6_MYCMR,tr|A0A117DWI3|A0A117DWI3_9MYCO	Cell_division_protein_FtsZ		-0.686062	0.301752	-0.086263	1.08583	-0.854509	-2.11298	-1.88809	-0.392468	-2.04804	0.29503	0.273478	-0.575193	-1.34341	-0.405962	-0.818182	-0.645246	-1.15535	1.67847	-0.622262	-0.554703	1.86129	1.65151	1.23984	2.20522	0.625694	0.744128	0.995265	-0.379939	0	0.0152628	0.1333	0.281754	0.424037	0.729312	-0.610773	-0.72248	-0.497685	-0.454089	-0.359057	0.554598	0.456937	0.200326	1.11033	16	16	16
tr|A0A2Z5Y8M8|A0A2Z5Y8M8_MYCMR,tr|B2HMZ1|B2HMZ1_MYCMM,tr|A0A346EWJ6|A0A346EWJ6_MYCMR,tr|A0A100IC43|A0A100IC43_9MYCO	tr|A0A2Z5Y8M8|A0A2Z5Y8M8_MYCMR,tr|B2HMZ1|B2HMZ1_MYCMM,tr|A0A346EWJ6|A0A346EWJ6_MYCMR,tr|A0A100IC43|A0A100IC43_9MYCO	Enoyl-CoA_hydratase		0.031702	-0.119774	0	-0.920526	0.324056	-1.12277	-4.60657	0.258181	1.11511	0.937699	0.406253	-0.521437	0.860421	0.978887	1.23975	1.81054	0.990649	1.35593	1.36701	1.57663	-0.753707	-0.538009	-0.286645	-0.294329	-0.162585	-0.195961	0.0419027	0.134459	0.111562	-0.0164044	-0.0285114	0.336404	-0.125185	-0.386526	-0.503138	-0.356565	-0.25837	-0.341362	-0.163867	0.0718711	0.312763	-0.147129	0.344912	12	12	12
tr|A0A2Z5YF84|A0A2Z5YF84_MYCMR,sp|B2HSU5|ESPG5_MYCMM,tr|A0A100IBD8|A0A100IBD8_9MYCO	tr|A0A2Z5YF84|A0A2Z5YF84_MYCMR,sp|B2HSU5|ESPG5_MYCMM,tr|A0A100IBD8|A0A100IBD8_9MYCO	ESX-5_secretion-associated_protein_EspG5		-0.595968	-0.0183952	0.200721	0.0742133	-0.104693	-1.2184	-5.65212	0.194835	-0.393697	-0.13666	-0.312639	-0.817352	0.0315186	0.408195	-0.0383311	0.412413	0.0604101	0.41355	-0.224967	0.421957	0.593302	0.336861	0.385775	0.538725	0.0608792	0.0491183	0.348934	0.555037	-0.232887	-0.447776	0	-0.106041	0.0165726	-0.129752	-0.706241	-0.331373	-0.378713	-0.517409	-0.271636	1.42451	0.535181	-0.16952	1.17278	11	11	11
tr|A0A2Z5Y8C9|A0A2Z5Y8C9_MYCMR,tr|A0A100I0S5|A0A100I0S5_9MYCO,tr|B2HLQ4|B2HLQ4_MYCMM	tr|A0A2Z5Y8C9|A0A2Z5Y8C9_MYCMR,tr|A0A100I0S5|A0A100I0S5_9MYCO,tr|B2HLQ4|B2HLQ4_MYCMM	Fatty_acid_desaturase		-0.63892	-0.269561	-0.486733	-0.461162	-0.101801	-1.39066	-1.83721	0.84627	-1.8264	0.191429	-0.771746	-1.8743	-0.909269	-1.95401	-1.37214	-1.82162	1.0755	0.608343	0.937854	1.08384	-0.490126	-0.387299	-0.466054	-0.350614	-0.308549	-0.216201	0.179714	-0.103675	0.697787	0	0.0648402	0.779876	0.902625	1.10802	0.815991	1.04989	1.00963	1.11532	0.841444	1.48773	0.997509	1.0492	1.00996	12	12	12
tr|A0A2Z5YDW8|A0A2Z5YDW8_MYCMR,tr|A0A100IC69|A0A100IC69_9MYCO,tr|B2HP97|B2HP97_MYCMM	tr|A0A2Z5YDW8|A0A2Z5YDW8_MYCMR,tr|A0A100IC69|A0A100IC69_9MYCO,tr|B2HP97|B2HP97_MYCMM	Glucose-6-phosphate_1-dehydrogenase_(G6PD)_(EC_1.1.1.49)		-0.471231	-0.397601	-0.320601	-0.427989	-0.63585	-2.27917	-3.00886	-0.538696	-1.79993	0.552948	-0.0134439	-3.55349	0.890196	1.24071	0.763897	1.42033	1.17071	0.634969	-0.0478595	1.1388	0.0110535	-0.681901	-0.0481826	0	-0.0816774	0.190351	-0.00555332	-0.42273	-0.157859	0.169776	0.288976	0.296442	0.114032	0.275898	0.171192	0.159061	0.107864	0.0648448	0.205964	-0.92012	-0.470675	0.120568	-0.118999	15	15	15
tr|A0A2Z5YKU3|A0A2Z5YKU3_MYCMR,tr|A0A117DZI0|A0A117DZI0_9MYCO,sp|B2HED8|G6PI_MYCMM	tr|A0A2Z5YKU3|A0A2Z5YKU3_MYCMR,tr|A0A117DZI0|A0A117DZI0_9MYCO,sp|B2HED8|G6PI_MYCMM	Glucose-6-phosphate_isomerase_(GPI)_(EC_5.3.1.9)_(Phosphoglucose_isomerase)_(PGI)_(Phosphohexose_isomerase)_(PHI)		0.4038	-0.380965	0.511149	-0.259287	-0.116673	-1.9157	-1.51299	0.807934	1.24879	0.777343	0.569175	-1.67224	1.35147	1.81527	1.39996	2.33529	1.3553	2.44687	1.34449	1.46783	-0.160424	-0.685067	-0.367318	-0.303135	0.712405	0.63448	0.785942	-0.256667	0.00182557	0.311367	0	-0.0357475	-0.744861	-0.63202	-1.06713	-0.0505598	-0.0520992	-0.247666	-0.182728	0.097083	-0.486516	-0.477977	0.226071	14	14	1
tr|A0A2Z5YHF6|A0A2Z5YHF6_MYCMR,tr|B2HHL7|B2HHL7_MYCMM,tr|A0A117DWW0|A0A117DWW0_9MYCO	tr|A0A2Z5YHF6|A0A2Z5YHF6_MYCMR,tr|B2HHL7|B2HHL7_MYCMM,tr|A0A117DWW0|A0A117DWW0_9MYCO	Glutamine_synthetase_(EC_6.3.1.2)		-0.594134	-0.489781	-0.570228	-1.39994	0.0705302	-4.56062	-2.48469	0.311237	-0.337719	0.119508	-0.955883	-1.54169	0.63938	0.197279	-0.199008	1.27828	0.372622	0.284792	0.532715	0.745964	0.00286989	-0.465155	-1.15343	-0.327585	0.274918	0.37096	0	0.683749	0.93523	0.582607	0.283845	0.776008	-0.308291	-0.148581	0.274539	0.161547	-0.257201	-0.0771887	0.397144	-0.538593	-0.29333	-0.161661	-0.603842	20	20	20
tr|A0A2Z5YA28|A0A2Z5YA28_MYCMR,tr|A0A100I324|A0A100I324_9MYCO,tr|B2HSH5|B2HSH5_MYCMM	tr|A0A2Z5YA28|A0A2Z5YA28_MYCMR,tr|A0A100I324|A0A100I324_9MYCO,tr|B2HSH5|B2HSH5_MYCMM	Hydroxymycolate_synthase_MmaA4		2.37618	-1.52796	1.58749	1.36411	-0.568077	-2.01337	-0.714838	0.713838	-0.506954	0.0156262	-0.802372	-1.2789	-0.252581	-0.267374	-0.419302	0.0885691	-1.82575	-1.66852	-0.230399	-1.0605	1.20976	0.496002	-0.24215	0.297897	-0.639207	-0.367979	-0.208307	-0.112904	1.05062	0	0.861029	1.0658	0.56866	-0.565744	0.436678	0.395106	0.143858	0.483862	-0.571494	1.0939	0.385654	0.876065	2.22888	13	13	12
tr|B2HGX2|B2HGX2_MYCMM,tr|A0A2Z5YH04|A0A2Z5YH04_MYCMR,tr|A0A117DXL0|A0A117DXL0_9MYCO	tr|B2HGX2|B2HGX2_MYCMM,tr|A0A2Z5YH04|A0A2Z5YH04_MYCMR,tr|A0A117DXL0|A0A117DXL0_9MYCO	Iron-sulfur_cluster_insertion_protein_ErpA		1.22465	1.3053	1.14315	1.26542	0.531114	-4.3106	0.504682	-0.133873	-0.571708	-0.219768	-0.974405	-1.33084	-0.927962	-0.277061	-0.439636	-0.00549933	-1.15093	-1.13241	-0.51402	-0.183488	0	-0.463849	-1.32799	-0.273296	0.0967282	-0.0110088	-0.618319	0.997547	0.877471	0.432265	0.994499	0.588879	0.979587	0.611244	0.498896	0.68947	0.346572	0.656595	0.589324	-0.869638	0.344356	0.226388	-0.0741651	7	7	7
tr|A0A2Z5YFQ2|A0A2Z5YFQ2_MYCMR,tr|B2HDC4|B2HDC4_MYCMM,tr|A0A100IDT5|A0A100IDT5_9MYCO	tr|A0A2Z5YFQ2|A0A2Z5YFQ2_MYCMR,tr|B2HDC4|B2HDC4_MYCMM,tr|A0A100IDT5|A0A100IDT5_9MYCO	Isocitrate_lyase_2		-0.220458	-0.224419	-0.23127	-0.227593	0.33753	-1.69744	-2.23906	0.213272	1.0586	0.770132	0.711696	-0.480679	1.44609	1.45735	1.22402	2.36941	0.464483	-0.421871	0.156845	0.240786	-0.065256	0.0567335	0	0.224366	0.155327	0.226087	0.500129	-0.905839	0.453718	0.471435	0.590091	0.670586	-1.56724	-1.28458	-0.174399	-0.456608	-0.45792	-1.03676	-1.04601	-2.18595	-1.54668	-0.635331	-1.66093	41	41	41
tr|B2HLR2|B2HLR2_MYCMM,tr|A0A2Z5Y8D5|A0A2Z5Y8D5_MYCMR,tr|A0A100I0T2|A0A100I0T2_9MYCO	tr|B2HLR2|B2HLR2_MYCMM,tr|A0A2Z5Y8D5|A0A2Z5Y8D5_MYCMR,tr|A0A100I0T2|A0A100I0T2_9MYCO	Molybdenum-pterin-binding_protein_2		-1.21937	0.135341	-1.66456	-0.438196	-0.44905	-2.00655	-2.1056	0.770046	0.0208333	-0.535826	-0.459768	-2.97699	0.836414	0.454928	0.37428	1.54828	0.788235	-1.13814	0.469497	0.119865	-0.282383	-0.413696	0.146989	0.183702	0.802853	0.606055	0.426117	-0.171119	0.601067	0.499477	0.472394	0.539494	-0.409219	-0.327765	-0.164422	-0.379459	0	0.08217	0.00953853	-2.09369	-1.03391	-0.512904	-2.12101	2	2	2
tr|B2HQB7|B2HQB7_MYCMM,tr|A0A346F256|A0A346F256_MYCMR,tr|A0A2Z5YEI7|A0A2Z5YEI7_MYCMR,tr|A0A100HZD8|A0A100HZD8_9MYCO	tr|B2HQB7|B2HQB7_MYCMM,tr|A0A346F256|A0A346F256_MYCMR,tr|A0A2Z5YEI7|A0A2Z5YEI7_MYCMR,tr|A0A100HZD8|A0A100HZD8_9MYCO	Peroxiredoxin		-2.65697	-1.02402	-0.496716	-1.56079	-0.428517	-2.0627	-2.30129	-0.329694	0.178996	0.0665522	-0.221481	-2.5985	0.70543	0.510705	0.235635	0.708769	0.325371	-1.22605	-0.0107707	-0.367701	-1.40456	-0.588615	-0.970376	-1.13577	0.286515	0.242499	0.197845	-0.600372	0.162749	0.047321	0.0956529	0.0300065	0	0.373346	0.639141	0.279338	0.558753	0.413473	0.241804	-1.62966	-0.879572	0.4452	-1.24192	6	6	6
tr|B2HIN3|B2HIN3_MYCMM,tr|A0A2Z5YCS0|A0A2Z5YCS0_MYCMR,tr|A0A100I7K1|A0A100I7K1_9MYCO	tr|B2HIN3|B2HIN3_MYCMM,tr|A0A2Z5YCS0|A0A2Z5YCS0_MYCMR,tr|A0A100I7K1|A0A100I7K1_9MYCO	Phenyloxazoline_synthase_MbtB_(EC_6.3.2.-)_(Putative_thioesterase_TesA)		-0.0254824	-0.408161	-0.410296	-3.17136	-0.346182	-1.92934	-2.68365	-0.520164	0.162081	-0.512711	-2.53333	-2.88769	0.227382	0.0618883	-0.466183	0.315223	0.386606	0.614254	0.77357	0.344992	-0.433229	-0.317421	-0.359331	-0.499526	0.0655666	-0.0324765	0.0972825	-0.0636568	-0.0556269	0.112617	0.086731	0	0.360043	-0.0432771	-0.0664109	0.169339	0.179126	0.240814	0.553199	0.769718	0.757774	0.590025	0.919401	7	7	7
tr|A0A2Z5YME3|A0A2Z5YME3_MYCMR,tr|A0A100HZM3|A0A100HZM3_9MYCO,sp|B2HH58|PUR7_MYCMM	tr|A0A2Z5YME3|A0A2Z5YME3_MYCMR,tr|A0A100HZM3|A0A100HZM3_9MYCO,sp|B2HH58|PUR7_MYCMM	Phosphoribosylaminoimidazole-succinocarboxamide_synthase_(EC_6.3.2.6)_(SAICAR_synthetase)		-0.0188368	0.616915	0.922236	0.989126	-1.20583	-2.07319	-2.39573	-0.0472066	-0.799582	-0.416306	-0.414094	-4.79697	0.568673	0.511392	0.450836	1.07074	-0.00106818	0.365905	-0.270981	0.0599139	0.181286	0.184196	0.615026	0.34701	-0.0675045	0.0166576	0.31691	-0.0201569	0	-0.030617	0.0299015	0.604082	-0.615618	0.344834	-0.237897	-0.277284	-0.154909	-0.202866	0.0249889	-0.4038	0.479649	-0.0805772	0.145129	15	15	15
tr|A0A100I2N1|A0A100I2N1_9MYCO,tr|A0A346F8I1|A0A346F8I1_MYCMR,tr|A0A2Z5YMJ7|A0A2Z5YMJ7_MYCMR,tr|B2HF89|B2HF89_MYCMM	tr|A0A100I2N1|A0A100I2N1_9MYCO,tr|A0A346F8I1|A0A346F8I1_MYCMR,tr|A0A2Z5YMJ7|A0A2Z5YMJ7_MYCMR,tr|B2HF89|B2HF89_MYCMM	Phosphoserine_aminotransferase_(EC_2.6.1.52)_(Phosphohydroxythreonine_aminotransferase)_(PSAT)		0.171062	-3.08578	-0.939095	0.142014	-0.719301	-3.13249	-2.96954	0.328325	0.0493062	0.341624	0.231361	0.222819	0.757761	0.798788	0.338014	1.65881	0.646084	-0.493247	1.1903	0.914398	-0.411219	-0.47908	-0.561852	-0.374694	-0.196156	-0.749789	-0.69268	-0.190021	0.307608	0.515716	0.262695	0.474405	-0.873908	-0.621506	0.359492	0	-0.221893	-0.0637206	0.0814257	-0.600372	-0.390595	0.0212429	-0.773372	12	12	12
tr|B2HGV2|B2HGV2_MYCMM,tr|A0A2Z5YGR5|A0A2Z5YGR5_MYCMR,tr|A0A117DW93|A0A117DW93_9MYCO	tr|B2HGV2|B2HGV2_MYCMM,tr|A0A2Z5YGR5|A0A2Z5YGR5_MYCMR,tr|A0A117DW93|A0A117DW93_9MYCO	Polyketide_cyclase_/_dehydrase_and_lipid_transport		-1.19676	-0.776294	-0.798987	-0.201722	-0.333599	-0.907543	-4.06551	0.904015	0.224935	0.627791	0.0856501	-0.990604	1.75985	1.53098	0.716213	2.10722	0.937007	0.743994	-0.70826	-1.06432	-0.192014	-0.0712023	-0.348171	-0.608768	0.617316	0.74512	0.929824	0.707826	0.036123	0.0856501	0.25588	0.824837	0.463528	-0.176945	-0.66565	0.125297	0.0706225	-0.260826	-0.17482	-0.691886	0	-0.519691	-0.982112	6	6	6
tr|B2HLZ8|B2HLZ8_MYCMM,tr|A0A2Z5YD90|A0A2Z5YD90_MYCMR,tr|A0A124BV96|A0A124BV96_9MYCO	tr|B2HLZ8|B2HLZ8_MYCMM,tr|A0A2Z5YD90|A0A2Z5YD90_MYCMR,tr|A0A124BV96|A0A124BV96_9MYCO	Polyphosphate_glucokinase		-1.00781	-0.773616	-1.04979	-3.36178	-0.381609	-2.73171	-3.21694	0.703749	-0.448197	0.136886	0.104349	-1.01455	0.539555	0.622298	0.600048	1.52237	0.172777	0.361989	0.483185	-0.152763	0.404215	0.506091	0.26532	0.252613	0.340436	0.270907	0.278155	0.208044	0.146085	-0.0125516	-0.0424326	0.266584	-0.478898	-0.895085	-0.389177	-0.367139	0.0842516	-0.599443	-0.14396	-0.295589	0	-1.0253	-0.834439	10	10	10
tr|B2HSY5|B2HSY5_MYCMM,tr|A0A346F327|A0A346F327_MYCMR,tr|A0A117DVX6|A0A117DVX6_9MYCO,tr|A0A2Z5YG14|A0A2Z5YG14_MYCMR	tr|B2HSY5|B2HSY5_MYCMM,tr|A0A346F327|A0A346F327_MYCMR,tr|A0A117DVX6|A0A117DVX6_9MYCO,tr|A0A2Z5YG14|A0A2Z5YG14_MYCMR	Putative_oxidoreductase		-1.21226	-1.86121	-0.330508	0	0.0396719	-2.28593	-3.3411	0.989931	1.5089	0.0533884	-0.0133342	-2.67577	0.906659	0.960341	1.09308	1.69029	0.11831	0.455145	-0.24933	-0.421298	-0.373765	-0.545304	-0.269472	-0.166884	-0.413566	-0.132913	-0.143684	-0.819598	0.383521	0.175174	0.517053	0.61663	0.315903	0.34818	0.293866	0.531879	0.587206	0.0365506	0.64308	-0.24597	-0.425515	-0.234713	-0.00159466	14	14	14
tr|A0A2Z5YB08|A0A2Z5YB08_MYCMR,tr|B2HEK4|B2HEK4_MYCMM,tr|A0A117DTF2|A0A117DTF2_9MYCO,tr|A0A100HZ99|A0A100HZ99_9MYCO	tr|A0A2Z5YB08|A0A2Z5YB08_MYCMR,tr|B2HEK4|B2HEK4_MYCMM	Putative_thiosulfate_sulfurtransferase_SseA		-0.842318	0.450923	0.599817	-0.177248	-0.0368355	-3.71326	-3.06004	0.32643	0.373652	0	-0.178442	-1.71833	0.893291	0.992791	1.36664	1.8711	0.543337	0.308176	0.202831	-0.384741	-0.440235	0.172875	-0.138509	-0.040377	0.218122	0.405576	0.512794	-0.831457	0.273811	-0.267016	0.550581	0.0838208	-0.38583	-0.476573	0.240399	-0.157242	0.166792	-0.389589	0.0528154	-0.85494	-1.20217	-0.933735	-1.01186	13	13	13
tr|A0A2Z5YHT2|A0A2Z5YHT2_MYCMR,tr|B2HJW7|B2HJW7_MYCMM	tr|A0A2Z5YHT2|A0A2Z5YHT2_MYCMR,tr|B2HJW7|B2HJW7_MYCMM	Pyruvate_dehydrogenase_E1_component_subunit_beta_(EC_1.2.4.1)		0.294553	0.935543	0.591855	0.941779	0.246543	-1.61028	-2.36208	0.884971	0.229586	0.897489	-0.569174	-0.23678	-0.497708	0.585958	-0.171953	-0.288984	1.82522	2.65163	2.38901	1.61817	-0.603174	-0.524603	-0.705616	-0.451163	-0.171048	-0.568853	-0.145821	-0.453695	0.155645	0	0.378221	0.403173	-0.846802	0.807414	0.271251	-0.262339	-0.21307	-0.0385779	-0.292199	-0.159315	1.97979	1.22752	0.898856	7	7	3
tr|A0A2Z5YKR2|A0A2Z5YKR2_MYCMR,tr|A0A346F7Q3|A0A346F7Q3_MYCMR,tr|B2HT39|B2HT39_MYCMM,tr|A0A124BWZ7|A0A124BWZ7_9MYCO	tr|A0A2Z5YKR2|A0A2Z5YKR2_MYCMR,tr|A0A346F7Q3|A0A346F7Q3_MYCMR,tr|B2HT39|B2HT39_MYCMM,tr|A0A124BWZ7|A0A124BWZ7_9MYCO	Ribosome-binding_ATPase_YchF		-0.0871258	-0.385528	0.0756786	-2.85029	0.307397	-1.42933	-3.4572	-0.012127	-1.7707	0.148349	-2.09714	1.0594	0.661778	0.237678	-0.0467935	0.463398	-0.0524573	0.986609	-0.109446	0.856079	0.265317	0.188651	0.0483106	0.634127	0	0.06093	-0.0772057	0.7557	-0.502253	-0.205645	-0.181486	-0.16855	0.216031	-0.444128	-0.695778	-0.284577	-0.546138	0.045709	-0.052224	1.52184	1.26352	0.0736571	1.42721	13	13	13
tr|B2HT61|B2HT61_MYCMM,tr|A0A2Z5YKE7|A0A2Z5YKE7_MYCMR,tr|A0A124BWT2|A0A124BWT2_9MYCO	tr|B2HT61|B2HT61_MYCMM,tr|A0A2Z5YKE7|A0A2Z5YKE7_MYCMR,tr|A0A124BWT2|A0A124BWT2_9MYCO	Serine_hydroxymethyltransferase_(SHMT)_(Serine_methylase)_(EC_2.1.2.1)		-2.2445	-0.393476	0.00787596	-1.49607	-0.0919021	-4.58561	-0.284345	-0.209421	0.469869	0.347215	0.0789285	-1.37068	1.18048	1.36657	0.961203	1.69391	0.537637	0.42703	0.590515	0	-0.500431	-0.189664	-0.599824	-0.622095	0.118823	0.123058	0.194055	-0.612436	-0.292107	-0.139854	-0.146941	0.0180422	-0.825512	0.551433	-0.219305	0.118182	0.0557439	-0.62218	0.0643586	0.291801	-0.117171	-0.260743	0.310725	15	15	2
tr|A0A2Z5YDG5|A0A2Z5YDG5_MYCMR,sp|B2HP98|TAL_MYCMM,tr|A0A100IC53|A0A100IC53_9MYCO	tr|A0A2Z5YDG5|A0A2Z5YDG5_MYCMR,sp|B2HP98|TAL_MYCMM,tr|A0A100IC53|A0A100IC53_9MYCO	Transaldolase_(EC_2.2.1.2)		0.389126	0.305557	0.50103	0.113233	-0.570095	-3.74069	-2.8686	-0.461235	-0.0415077	-0.107679	-0.421436	-2.24824	1.00956	0.728815	0.290074	1.4917	-0.158491	-0.442447	-0.0783525	0	0.614232	0.490203	0.558569	0.459855	0.598157	0.729465	0.581279	0.526093	0.828706	0.992435	0.888696	0.671931	-0.532082	-0.382167	0.1324	-0.00610868	-0.0635785	-0.0370641	-0.411855	-1.25669	-0.732981	-0.685729	-0.795442	20	20	20
tr|A0A117DTS6|A0A117DTS6_9MYCO,tr|B2HMB7|B2HMB7_MYCMM,tr|A0A2Z5YJK7|A0A2Z5YJK7_MYCMR	tr|A0A117DTS6|A0A117DTS6_9MYCO,tr|B2HMB7|B2HMB7_MYCMM,tr|A0A2Z5YJK7|A0A2Z5YJK7_MYCMR	Trehalase		0.281498	-0.174285	0.361769	0.414911	-0.380063	-1.69381	-3.68059	0.103493	0.154724	0.44876	0.346808	-2.95998	0.996681	0.52666	0.443202	1.22136	1.25003	1.61877	0.90731	0.811798	-1.03732	-1.04506	-1.04367	-1.08466	-0.24241	-0.151257	-0.183619	-0.740957	-0.162571	-0.0731792	-0.23005	0	-0.209923	-0.886325	-0.403701	0.265308	0.129779	-0.217276	-0.110511	0.488155	0.285865	0.0371746	0.800968	16	16	16
tr|A0A2Z5YDF8|A0A2Z5YDF8_MYCMR,tr|B2HM56|B2HM56_MYCMM,tr|A0A117DZP2|A0A117DZP2_9MYCO	tr|A0A2Z5YDF8|A0A2Z5YDF8_MYCMR,tr|B2HM56|B2HM56_MYCMM	Uncharacterized_protein		1.20887	1.49566	0.748961	1.6631	-0.525639	-2.26785	-2.54131	0.648486	-2.32361	0.693612	-0.0715736	-0.605216	-0.0584673	0	-2.21944	-1.58763	0.652649	0.822523	0.554188	0.797433	-0.70769	-0.178396	-0.388341	0.0545567	-0.257801	-0.363336	0.265669	0.0737376	-0.298639	-0.167096	-0.20033	0.964794	0.120121	0.142408	-0.0820437	-0.0378446	-0.0862742	0.0729855	0	1.00457	1.31375	0.712063	1.25802	13	13	1
tr|B2HK04|B2HK04_MYCMM,tr|A0A346F5J2|A0A346F5J2_MYCMR,tr|A0A100I2T8|A0A100I2T8_9MYCO,tr|A0A2Z5YHK9|A0A2Z5YHK9_MYCMR	tr|B2HK04|B2HK04_MYCMM,tr|A0A346F5J2|A0A346F5J2_MYCMR,tr|A0A100I2T8|A0A100I2T8_9MYCO,tr|A0A2Z5YHK9|A0A2Z5YHK9_MYCMR	Uncharacterized_protein		-1.42823	0.141595	0.536571	-2.56133	-0.507929	-2.35085	-1.88318	-0.129166	-0.462878	-0.0275639	-1.02271	-1.3544	-0.0547178	0.0324779	0.117734	0.847562	-0.723667	0.787923	0.0161706	0.532715	0.335376	0.0438232	0.0912923	0.131577	0.244515	-0.144848	0.691587	1.71631	0.228172	0	0.0936798	0.39856	-1.32394	-0.184977	-1.46452	-1.19778	-1.22857	-1.53949	-1.53138	0.244424	0.617158	-1.50276	0.574076	1	1	1
tr|A0A2Z5YH85|A0A2Z5YH85_MYCMR,tr|B2HHN3|B2HHN3_MYCMM,tr|A0A100I7W6|A0A100I7W6_9MYCO	tr|A0A2Z5YH85|A0A2Z5YH85_MYCMR,tr|B2HHN3|B2HHN3_MYCMM,tr|A0A100I7W6|A0A100I7W6_9MYCO	Uncharacterized_protein		-0.0531295	-1.08601	-0.191902	-0.285108	-0.696367	-1.65037	-0.020507	-0.329597	-0.179845	-0.871665	-3.32538	-0.934378	1.69093	1.63675	1.56164	1.74738	-0.104636	0.889771	0.961754	0.972034	-0.416452	-0.083522	-0.643928	-0.919601	0.255944	-0.0382047	0.659804	0.74233	-0.823729	0.151733	0.60154	0.185978	-0.318061	0.226839	0.0919777	1.25409	0.624445	0.0803798	0.583845	-1.31745	1.77597	0	0.0540641	9	9	9
tr|A0A346F9Z8|A0A346F9Z8_MYCMR,tr|A0A2Z5YN25|A0A2Z5YN25_MYCMR,tr|A0A2Z5YMU8|A0A2Z5YMU8_MYCMR	tr|A0A346F9Z8|A0A346F9Z8_MYCMR,tr|A0A2Z5YN25|A0A2Z5YN25_MYCMR	Uncharacterized_protein		-0.450267	-0.416289	0.250852	0.302106	-0.26083	-4.81568	-2.55204	-0.165115	-0.838675	-0.211386	-0.454649	-1.79134	-0.191278	-0.245323	-0.32894	0.27848	0.714512	0.28384	-0.360985	0	-0.23145	-0.130844	-0.118821	-0.0299468	0.313859	0.459655	0.441311	0.105198	0.747471	0.676564	0.641203	0.652043	0.899567	0.547346	0.742496	0.715565	0.73001	0.692969	0.716825	-0.0342422	-0.353729	0.465035	-0.0864514	23	23	3
tr|B2HDV7|B2HDV7_MYCMM,tr|A0A346EYP0|A0A346EYP0_MYCMR,tr|A0A2Z5YBB1|A0A2Z5YBB1_MYCMR,tr|A0A117DTF4|A0A117DTF4_9MYCO	tr|B2HDV7|B2HDV7_MYCMM,tr|A0A346EYP0|A0A346EYP0_MYCMR,tr|A0A2Z5YBB1|A0A2Z5YBB1_MYCMR,tr|A0A117DTF4|A0A117DTF4_9MYCO	Uncharacterized_protein		-0.445533	-1.01004	-0.812606	-1.21663	0.0466507	-4.91598	-0.828509	0.0676317	-1.18857	-0.734338	-1.01589	-1.70838	0.345958	0.49622	-0.148074	0.400252	-0.0968435	-0.532523	-0.552967	-0.539952	0.285395	0.235285	0	-0.0514927	0.0379504	0.297231	0.315645	-0.821565	0.39588	0.507013	0.673312	0.476102	0.560083	0.509306	0.6771	0.79999	0.908776	0.432262	0.476281	-0.429614	-1.04345	-0.219494	-0.331078	13	13	13
tr|A0A2Z5YA62|A0A2Z5YA62_MYCMR,tr|B2HSG8|B2HSG8_MYCMM,tr|A0A117DWJ2|A0A117DWJ2_9MYCO	tr|A0A2Z5YA62|A0A2Z5YA62_MYCMR	UPF0336_protein_DAVIS_03420		0	0.917987	1.10167	1.15436	-0.70345	-1.82923	-0.901945	-0.154816	-0.383853	-0.578835	0.158116	-0.607741	0.057384	0.198746	0.106648	0.41757	-0.649209	0.00763213	0.419872	0.0961167	0.892031	1.35061	1.32543	1.1905	0.23465	0.255551	-0.341883	-0.726643	-1.68442	-0.857171	-1.5164	-1.80279	-0.222929	0.0864161	-1.01512	-2.33979	-1.77909	-1.44291	-0.931012	0.663821	0	-0.821933	0.927182	7	7	7
tr|B2HQT3|B2HQT3_MYCMM,tr|A0A2Z5Y9K0|A0A2Z5Y9K0_MYCMR,tr|A0A100ICB7|A0A100ICB7_9MYCO	tr|B2HQT3|B2HQT3_MYCMM,tr|A0A2Z5Y9K0|A0A2Z5Y9K0_MYCMR,tr|A0A100ICB7|A0A100ICB7_9MYCO	3-hydroxybutyryl-CoA_dehydrogenase		0.401257	-0.713163	0.147421	-1.15682	-0.802901	-0.72672	-1.64097	-0.212618	0	-0.12244	-0.607777	-0.808436	0.89317	0.723777	1.02852	1.89264	1.12585	1.83901	2.09494	1.55249	-0.858404	-1.40924	-1.62185	-1.30773	-0.849062	-0.955003	-0.800986	-0.341314	0.198203	0.292482	-0.164415	0.151706	-0.160997	0.422764	-0.37896	0.485774	0.108067	-0.0892249	0.0621362	1.3821	1.44835	0.718939	1.68816	11	11	11
tr|A0A2Z5YKQ1|A0A2Z5YKQ1_MYCMR,tr|A0A346F7U4|A0A346F7U4_MYCMR,tr|A0A100IDI3|A0A100IDI3_9MYCO,tr|B2HT81|B2HT81_MYCMM	tr|A0A2Z5YKQ1|A0A2Z5YKQ1_MYCMR,tr|A0A346F7U4|A0A346F7U4_MYCMR,tr|A0A100IDI3|A0A100IDI3_9MYCO,tr|B2HT81|B2HT81_MYCMM	3-hydroxyisobutyryl-CoA_hydrolase		-0.700234	-1.208	0.0240181	-1.09847	0.294281	-0.681194	-3.96537	-0.151149	0.893512	1.18589	0.805673	0.588214	1.16141	0.872493	0.77796	1.32694	1.10815	1.96857	1.22203	1.27888	0.00844819	0	-0.75344	-0.197804	-0.560916	0.157887	-0.233575	0.580104	-0.639439	-0.417551	-0.395445	-0.444288	-0.391566	-0.294758	-0.496835	-0.620628	-0.58525	-0.228173	-0.507168	0.88068	0.622844	0.563324	1.16538	10	10	10
tr|B2HJQ1|B2HJQ1_MYCMM,tr|A0A2Z5YD44|A0A2Z5YD44_MYCMR,tr|A0A117DZ51|A0A117DZ51_9MYCO	tr|B2HJQ1|B2HJQ1_MYCMM,tr|A0A2Z5YD44|A0A2Z5YD44_MYCMR,tr|A0A117DZ51|A0A117DZ51_9MYCO	4-hydroxy-3-methylbut-2-en-1-yl_diphosphate_synthase_(flavodoxin)_(EC_1.17.7.3)_(1-hydroxy-2-methyl-2-(E)-butenyl_4-diphosphate_synthase)		-1.02518	-1.31271	-0.249274	-1.40239	-0.835029	0.0972286	-4.07959	0.204558	-0.997405	-0.298327	0.0505445	-0.426194	0.943294	0.904743	0.637164	1.37517	1.4608	1.6331	0.971659	1.15027	-0.119323	0.144628	-0.604133	-0.338888	-0.350854	-0.856111	-0.363445	-0.505371	0.047046	0	-0.291115	0.190055	-0.272319	-0.383742	-0.392536	0.360494	0.578678	-0.178698	0.342174	1.18293	1.27948	0.710321	1.0256	9	9	9
tr|B2HSY6|B2HSY6_MYCMM,tr|A0A2Z5YF92|A0A2Z5YF92_MYCMR,tr|A0A100I1N9|A0A100I1N9_9MYCO	tr|B2HSY6|B2HSY6_MYCMM,tr|A0A2Z5YF92|A0A2Z5YF92_MYCMR,tr|A0A100I1N9|A0A100I1N9_9MYCO	6-phosphogluconate_dehydrogenase,_decarboxylating_(EC_1.1.1.44)		-0.93388	-1.03719	-1.28609	-1.32782	-0.00769615	-0.0436275	-0.986355	-0.202426	0.317656	0.19745	0.428383	-0.197516	0.875304	0.738585	0.800767	1.27044	1.02759	2.47927	1.75457	1.82341	-0.771314	-0.721481	-0.920208	-0.955171	-0.46579	-0.641878	-0.114218	-0.712698	-0.518338	0	-0.258164	-0.228224	0.127338	0.108634	-0.0896536	0.131125	0.399494	0.0752889	0.220119	2.19314	1.95848	0.889375	1.99207	16	16	16
tr|B2HP95|B2HP95_MYCMM,tr|A0A2Z5YEJ8|A0A2Z5YEJ8_MYCMR,tr|A0A117DXV1|A0A117DXV1_9MYCO	tr|B2HP95|B2HP95_MYCMM,tr|A0A2Z5YEJ8|A0A2Z5YEJ8_MYCMR,tr|A0A117DXV1|A0A117DXV1_9MYCO	6-phosphogluconolactonase_(6PGL)_(EC_3.1.1.31)		-0.423404	0.125234	-0.273095	-0.570824	0.088106	-0.564276	-0.222205	0.0626509	0.0957573	1.54677	-0.524902	-0.575569	2.65254	2.91957	2.82525	2.25765	0.880102	0.306081	0.171932	1.14707	-1.01584	0.0580336	-1.2285	-0.0672107	-0.626654	-0.244611	0.0641767	-1.21278	0.169116	0.00876183	-0.0489141	-0.166257	-0.259478	-0.0959924	-0.249391	0.078056	0	-0.0775283	-0.0291519	-0.60184	0.450785	0.874081	1.07136	8	8	8
tr|B2HHK6|B2HHK6_MYCMM,tr|A0A2Z5YH20|A0A2Z5YH20_MYCMR,tr|A0A100I999|A0A100I999_9MYCO	tr|B2HHK6|B2HHK6_MYCMM,tr|A0A2Z5YH20|A0A2Z5YH20_MYCMR,tr|A0A100I999|A0A100I999_9MYCO	8-demethyl-8-aminoriboflavin-5'-phosphate_synthase_RosB		-0.251323	-1.86526	-0.57972	-0.338638	-0.38867	0.368318	-0.763698	0.505042	1.60572	0.658643	0.919061	-0.608353	0.686789	1.23675	0.653461	2.29286	1.203	0.769914	0.365952	0.455608	-1.03348	-1.78455	-2.87325	-1.29936	-1.12668	-0.520243	-0.263418	-1.11367	0.0698718	-0.895678	-0.443667	0.320474	0	0.491364	-0.139312	0.0787382	-0.0573454	-0.358453	0.770531	0.960275	0.236264	1.17866	-1.03697	8	8	8
tr|A0A346F3F7|A0A346F3F7_MYCMR,tr|A0A2Z5YFT6|A0A2Z5YFT6_MYCMR,tr|A0A100IG10|A0A100IG10_9MYCO,tr|B2HE04|B2HE04_MYCMM	tr|A0A346F3F7|A0A346F3F7_MYCMR,tr|A0A2Z5YFT6|A0A2Z5YFT6_MYCMR,tr|A0A100IG10|A0A100IG10_9MYCO,tr|B2HE04|B2HE04_MYCMM	8-oxoguanine_deaminase		-0.0234008	-0.0116153	0.931427	-1.80153	-0.468984	0.487977	-1.78313	-0.604527	1.10891	1.0158	1.3557	0.557959	2.01574	1.77905	1.58845	1.84971	0.725408	-0.282281	0.673554	0.777433	-0.62099	-0.515133	-1.08646	-0.778474	-1.22999	-1.37612	-0.77445	-0.607018	-0.77257	-1.28727	-1.22087	-0.781635	0.368755	-0.665836	-0.549262	0	0.0583034	0.0331269	0.412274	0.692945	1.12695	0.643972	0.49757	10	10	10
tr|A0A346F7U2|A0A346F7U2_MYCMR,tr|A0A100IDF7|A0A100IDF7_9MYCO,tr|B2HT79|B2HT79_MYCMM,tr|A0A2Z5YLT1|A0A2Z5YLT1_MYCMR	tr|A0A346F7U2|A0A346F7U2_MYCMR,tr|A0A100IDF7|A0A100IDF7_9MYCO,tr|B2HT79|B2HT79_MYCMM,tr|A0A2Z5YLT1|A0A2Z5YLT1_MYCMR	Acetyl-CoA_acetyltransferase		0.493535	0.540266	0.743039	0.578074	-0.407521	-0.200093	0	-0.0608555	1.35645	1.08593	0.584215	0.333528	1.9125	2.06322	1.33653	2.59788	1.83059	1.23673	0.678432	0.965238	-1.05659	-1.29864	-1.55008	-1.02986	-0.936115	-1.07901	-0.686091	-1.05119	-0.350761	-0.405892	-0.353208	0.271529	-0.343653	-0.557717	-0.932378	-0.29439	-0.459599	-0.40606	-0.735669	0.747414	0.269141	0.515974	0.778358	17	17	17
tr|A0A2Z5YE47|A0A2Z5YE47_MYCMR,tr|A0A100IE25|A0A100IE25_9MYCO,tr|B2HPC7|B2HPC7_MYCMM	tr|A0A2Z5YE47|A0A2Z5YE47_MYCMR,tr|A0A100IE25|A0A100IE25_9MYCO,tr|B2HPC7|B2HPC7_MYCMM	Aconitate_hydratase - aconitase		-0.148077	-0.28272	0.295614	-0.0694499	-0.80963	-1.76763	-1.49155	-0.0381896	0.908737	0.601611	0.0433326	-0.939903	1.64742	1.72607	0.674297	2.60452	1.45137	1.68291	0.825609	1.1959	-1.14936	-1.52356	-2.08828	-1.5968	-0.729469	-0.403508	-0.586127	-0.863717	0.148015	0.0901003	-0.0594486	0.257977	-0.250014	-0.149084	-0.503312	0.157813	-0.00881374	0	0.365011	0.232975	0.394498	0.682629	0.367347	40	40	40
tr|A0A2Z5YJQ4|A0A2Z5YJQ4_MYCMR,tr|B2HMD4|B2HMD4_MYCMM,tr|A0A117DTT9|A0A117DTT9_9MYCO	tr|A0A2Z5YJQ4|A0A2Z5YJQ4_MYCMR,tr|B2HMD4|B2HMD4_MYCMM,tr|A0A117DTT9|A0A117DTT9_9MYCO	Acyl-CoA_dehydrogenase		-1.12394	-0.953494	-0.558829	-0.313971	-0.82321	-2.01321	-4.20633	-0.928319	-2.44179	-0.606105	0.634857	-0.510379	0.290319	0.426942	0.252433	0.51591	0.562437	0.452695	0.862636	0.182634	-0.73924	-0.807288	-1.0103	-1.33788	-0.792195	-0.688761	-0.804851	0.27374	-0.196495	-0.479412	0.118985	0.0090407	0.301163	0.710506	0.0506433	0.261664	0.00670038	0	0.165449	0.134015	-0.242684	0.45862	0.381228	9	9	9
tr|B2HNV0|B2HNV0_MYCMM,tr|A0A346EWQ8|A0A346EWQ8_MYCMR,tr|A0A2Z5Y8U4|A0A2Z5Y8U4_MYCMR,tr|A0A124BUC9|A0A124BUC9_9MYCO	tr|B2HNV0|B2HNV0_MYCMM,tr|A0A346EWQ8|A0A346EWQ8_MYCMR,tr|A0A2Z5Y8U4|A0A2Z5Y8U4_MYCMR,tr|A0A124BUC9|A0A124BUC9_9MYCO	Acyl-CoA_synthetase		-2.10326	-2.55514	-1.46558	-1.58536	0.351072	-0.159858	0.510447	-0.07942	1.46357	1.11237	1.13232	1.35719	1.7147	1.84839	1.70893	1.76314	0.994948	1.41406	0.690508	0.858717	-0.0669681	-0.0224704	-0.202437	-0.208905	-0.421813	-0.317784	-0.368873	0.0454006	-0.367568	-0.202148	-0.436682	-0.00525004	0.172689	-0.212004	-0.266805	0.459657	0.265276	-0.0837434	-0.283453	0.51738	0.699404	0	0.855813	16	16	16
tr|B2HGX0|B2HGX0_MYCMM,tr|A0A2Z5YHY9|A0A2Z5YHY9_MYCMR,tr|A0A100I7G3|A0A100I7G3_9MYCO	tr|B2HGX0|B2HGX0_MYCMM,tr|A0A2Z5YHY9|A0A2Z5YHY9_MYCMR,tr|A0A100I7G3|A0A100I7G3_9MYCO	Adenosine_kinase_(EC_2.7.1.20)		-1.40477	-0.803475	-0.293635	-0.687942	-0.481875	2.00827	-0.228363	0.0771427	1.71732	0.181472	0.964551	-0.623836	1.60406	1.56387	1.70667	2.22797	1.10029	1.44523	1.76266	1.07775	0.284577	0	-0.239781	0.127333	-0.496411	-0.382072	-0.465643	0.092293	-0.890022	-1.11606	-0.897934	-0.0509076	-0.636813	-0.761997	-1.10366	0.0859772	-0.128662	-0.700437	-0.240669	0.711269	1.19021	0.00598072	1.18957	9	9	9
tr|B2HGY0|B2HGY0_MYCMM,tr|A0A2Z5YGU7|A0A2Z5YGU7_MYCMR,tr|A0A117DW87|A0A117DW87_9MYCO	tr|B2HGY0|B2HGY0_MYCMM,tr|A0A2Z5YGU7|A0A2Z5YGU7_MYCMR,tr|A0A117DW87|A0A117DW87_9MYCO	Aminomethyltransferase_(EC_2.1.2.10)_(Glycine_cleavage_system_T_protein)		0.0367302	-0.672043	-0.453464	-1.47007	-0.432574	-2.66104	-2.71204	-0.567718	-2.01315	0.516128	-0.19525	0.193068	0.986686	1.15713	0.211041	1.5164	0.487911	1.0015	1.44407	1.1674	-0.904901	-1.67513	-1.40439	-1.55653	-0.585028	-0.281486	-0.652365	0.143377	0.264115	0.378012	0.397689	0.287706	-0.131156	0.0542318	-0.539741	0	-0.188909	-0.354546	0.125935	0.554113	0.495968	0.272488	-0.192457	6	6	6
tr|B2HNG4|B2HNG4_MYCMM,tr|A0A2Z5YIY7|A0A2Z5YIY7_MYCMR,tr|A0A100I5P3|A0A100I5P3_9MYCO	tr|B2HNG4|B2HNG4_MYCMM,tr|A0A2Z5YIY7|A0A2Z5YIY7_MYCMR,tr|A0A100I5P3|A0A100I5P3_9MYCO	ATP-dependent_Clp_protease_proteolytic_subunit_(EC_3.4.21.92)_(Endopeptidase_Clp)		-2.78327	-1.92103	-1.29204	-2.10865	-0.640104	-0.941804	-0.992028	0.243006	-0.41253	-0.746532	0.0200604	-0.341674	0.686886	0.177372	1.53076	1.17248	0.0821457	0.823482	1.56157	1.01505	-1.12348	-0.456939	-0.0575957	-0.840836	-0.458506	0	0.139903	0.463699	-0.408183	-0.554384	-0.295365	0.531215	0.424516	-0.144835	-0.963542	0.543424	0.452424	0.179276	0.859274	1.17478	0.913581	-0.770698	2.0517	7	7	7
tr|A0A2Z5YFU6|A0A2Z5YFU6_MYCMR,tr|A0A117DWU8|A0A117DWU8_9MYCO	tr|A0A2Z5YFU6|A0A2Z5YFU6_MYCMR,tr|A0A117DWU8|A0A117DWU8_9MYCO	Catalase-peroxidase_(CP)_(EC_1.11.1.21)_(Peroxidase/catalase) - KatG		-0.311005	0	-0.00530443	-0.198846	-0.23746	-0.994234	-0.257349	0.247223	1.03734	0.924873	0.872761	0.178628	1.81465	1.92996	1.37938	2.40936	1.2882	1.85373	1.44874	1.22075	-1.48283	-1.42694	-1.63699	-1.71372	-0.806319	-0.62104	-0.700089	-0.700975	-0.275038	-0.2539	-0.37469	-0.181272	-0.051697	-0.0125061	-0.20378	0.0655641	0.079901	0.100454	0.120332	0.968798	0.808416	0.135809	0.826879	28	28	5
tr|B2HT74|B2HT74_MYCMM,tr|A0A2Z5YKR8|A0A2Z5YKR8_MYCMR,tr|A0A100IDG8|A0A100IDG8_9MYCO,tr|A0A346F7T7|A0A346F7T7_MYCMR	tr|B2HT74|B2HT74_MYCMM,tr|A0A2Z5YKR8|A0A2Z5YKR8_MYCMR,tr|A0A100IDG8|A0A100IDG8_9MYCO,tr|A0A346F7T7|A0A346F7T7_MYCMR	Cystathionine_gamma-synthase		-0.35523	-0.449915	-0.942159	-1.05584	0.0353	-1.09009	-1.68072	0.328748	1.47032	0.817484	1.01585	-0.856673	1.85423	1.65641	1.4302	2.12845	1.19857	1.88847	1.83696	1.68615	-0.461787	-0.696615	-0.877881	-0.671847	-0.199507	-0.497262	0.023566	-0.384202	-0.10127	-0.0266526	-0.186771	0.169882	-0.134945	-0.49256	-0.634327	0.199377	0.284914	-0.110673	0.381283	1.21462	1.10312	0	0.952897	11	11	11
tr|B2HL85|B2HL85_MYCMM,tr|A0A346F5V7|A0A346F5V7_MYCMR,tr|A0A2Z5YHU6|A0A2Z5YHU6_MYCMR,tr|A0A117DYZ0|A0A117DYZ0_9MYCO	tr|B2HL85|B2HL85_MYCMM,tr|A0A346F5V7|A0A346F5V7_MYCMR,tr|A0A2Z5YHU6|A0A2Z5YHU6_MYCMR,tr|A0A117DYZ0|A0A117DYZ0_9MYCO	Cysteine_synthase_(EC_2.5.1.47)		-3.03342	-0.884008	-0.560709	-3.18935	-0.223735	-1.48057	-1.22364	0.463015	0.862986	0.724507	0.173877	-0.386285	1.1328	1.16078	0.99876	1.48373	0.838298	1.28734	0.884217	1.23321	-0.64002	-0.855489	-1.00993	-0.562601	-0.234951	-0.403986	-0.439905	0.596002	-0.0635258	0.0850566	0.0493873	0.204205	-0.0351501	-0.834552	0.0481213	0	-0.198473	0.0107533	-0.266473	0.860154	0.196464	-0.391457	0.769797	11	11	11
tr|A0A2Z5Y7E0|A0A2Z5Y7E0_MYCMR,tr|A0A100I483|A0A100I483_9MYCO,tr|B2HI47|B2HI47_MYCMM,tr|A0A346EVB9|A0A346EVB9_MYCMR	tr|A0A2Z5Y7E0|A0A2Z5Y7E0_MYCMR,tr|A0A100I483|A0A100I483_9MYCO,tr|B2HI47|B2HI47_MYCMM,tr|A0A346EVB9|A0A346EVB9_MYCMR	DnaN (Beta_sliding_clamp)		0.465961	0.71988	0.761294	0.673315	-0.0100812	0.421726	-2.6181	0.302867	1.09519	1.1967	0.897882	0.517476	1.60604	1.67139	1.57324	2.12844	1.14118	1.13244	1.19168	1.24202	-0.650023	-0.948979	-1.35543	-0.935941	-0.89415	-1.04097	-0.742286	-0.852274	-0.628486	-0.7012	-0.540166	-0.0976047	-0.543695	-0.656017	-0.8954	-0.599977	-0.563126	-0.496095	-0.704863	0.282975	0.226341	0	0.112397	18	18	18
tr|A0A346F809|A0A346F809_MYCMR,tr|A0A2Z5YKP5|A0A2Z5YKP5_MYCMR,tr|A0A124BW59|A0A124BW59_9MYCO,sp|B2HDI5|ENO_MYCMM	tr|A0A346F809|A0A346F809_MYCMR,tr|A0A2Z5YKP5|A0A2Z5YKP5_MYCMR,tr|A0A124BW59|A0A124BW59_9MYCO,sp|B2HDI5|ENO_MYCMM	Enolase_(EC_4.2.1.11)_(2-phospho-D-glycerate_hydro-lyase)_(2-phosphoglycerate_dehydratase)		-1.91013	-1.19879	-1.74317	-1.38072	-0.491173	-0.770705	-2.67576	0	-1.27731	-0.0967102	-1.06664	-0.00478299	0.75876	0.397362	1.27027	1.68735	0.0129427	2.18551	1.79275	1.04944	0.152778	0.568169	0.812215	0.596503	0.525166	0.318985	0.236676	0.269723	-0.10671	-0.52494	0.141216	0.565322	-0.275105	-0.956295	-0.340903	0.351355	0.0104167	-0.562553	0.807736	-0.653664	-0.16737	-1.11084	-0.725904	15	15	15
tr|A0A2Z5YNV9|A0A2Z5YNV9_MYCMR,tr|B2HMT1|B2HMT1_MYCMM,tr|A0A2U9KI48|A0A2U9KI48_MYCMR,tr|A0A100IDB6|A0A100IDB6_9MYCO	tr|A0A2Z5YNV9|A0A2Z5YNV9_MYCMR,tr|B2HMT1|B2HMT1_MYCMM,tr|A0A2U9KI48|A0A2U9KI48_MYCMR,tr|A0A100IDB6|A0A100IDB6_9MYCO	ESX-1_secretion_system_protein_EccA1		-1.62682	-3.02669	-1.59933	-2.08555	0.196974	-0.417789	-2.03594	0.231528	1.18573	0.780878	0.928688	0.3377	1.71636	1.50139	1.49844	1.97394	0.801063	0.828951	0.135813	0.50933	-0.337945	-0.238486	-0.462214	-0.467933	-0.348862	-0.42391	0	-0.887496	-0.280661	-0.37461	-0.227863	-0.117792	-0.246233	-0.324672	-0.148417	0.36576	0.326998	-0.0385247	0.440925	0.305308	0.298378	0.000143921	0.384529	22	22	22
tr|A0A2Z5YPV4|A0A2Z5YPV4_MYCMR,sp|B2HMS9|ESPG1_MYCMM,tr|A0A2U9KIH4|A0A2U9KIH4_MYCMR,tr|A0A117DYA2|A0A117DYA2_9MYCO	tr|A0A2Z5YPV4|A0A2Z5YPV4_MYCMR,sp|B2HMS9|ESPG1_MYCMM,tr|A0A2U9KIH4|A0A2U9KIH4_MYCMR,tr|A0A117DYA2|A0A117DYA2_9MYCO	ESX-1_secretion-associated_protein_EspG1		-2.09257	-1.73046	-0.872135	-0.483485	0.604217	-0.843207	-1.36807	0.241452	1.4287	1.37152	1.17171	0.37374	2.06472	2.08695	1.88967	2.19003	1.17948	0.809016	0.499251	0.0924444	-0.553178	-0.307944	0.0758304	-0.3821	-0.807511	-0.640703	-0.251977	-0.454413	-0.413269	-0.702022	-0.495262	-0.444918	-0.215919	-0.864573	-0.489446	0.0595737	0.317784	-0.102525	0.382111	0.569754	0.719059	0	0.879824	14	14	14
tr|B2HMT0|B2HMT0_MYCMM,tr|A0A2Z5YNV7|A0A2Z5YNV7_MYCMR,tr|A0A2U9KIE8|A0A2U9KIE8_MYCMR,tr|A0A124BWG4|A0A124BWG4_9MYCO	tr|B2HMT0|B2HMT0_MYCMM,tr|A0A2Z5YNV7|A0A2Z5YNV7_MYCMR,tr|A0A2U9KIE8|A0A2U9KIE8_MYCMR,tr|A0A124BWG4|A0A124BWG4_9MYCO	ESX-1_secretion-associated_protein_EspH		-0.314097	-0.124901	-1.9665	-0.261594	0.277819	-2.08238	0.415431	-0.329286	1.01783	0.746498	0.806462	-0.50321	2.20201	1.85592	2.00516	2.46967	0.469444	0.863268	0.514407	0.904709	-0.154261	0.0746775	-0.358109	-0.297819	-0.563206	-0.970056	-0.816292	-0.620632	-0.954434	-0.847272	-1.16229	-0.429606	-0.192813	0	-0.831364	0.430577	0.443838	-0.0219131	0.472113	1.15098	0.690058	0.693982	0.979757	4	4	4
tr|A0A2Z5YP05|A0A2Z5YP05_MYCMR,tr|B2HNQ8|B2HNQ8_MYCMM	tr|A0A2Z5YP05|A0A2Z5YP05_MYCMR,tr|B2HNQ8|B2HNQ8_MYCMM	ESX-1_secretion-associated_protein_EspL		-2.52417	-1.53678	-1.63721	-1.46087	0.362738	0.0554764	0.132395	-0.596616	1.55864	1.21211	0.984531	0.402792	1.92016	1.63162	1.35467	2.02813	0.726286	-0.87981	0	0.06481	-0.433289	-0.327368	-0.686861	-0.429418	-0.304723	-0.160234	-0.106131	-1.47321	0.0275343	0.0492811	-0.0567293	0.237187	-0.435181	-0.973199	0.221871	-0.336818	-0.751325	-0.559859	0.116351	0.131967	0.324385	0.371553	-1.88292	3	3	2
tr|A0A346F215|A0A346F215_MYCMR,tr|B2HQ76|B2HQ76_MYCMM,tr|A0A100I0Z4|A0A100I0Z4_9MYCO,tr|A0A2Z5YE81|A0A2Z5YE81_MYCMR,tr|A0A2Z5YEC9|A0A2Z5YEC9_MYCMR	tr|A0A346F215|A0A346F215_MYCMR,tr|B2HQ76|B2HQ76_MYCMM,tr|A0A100I0Z4|A0A100I0Z4_9MYCO,tr|A0A2Z5YE81|A0A2Z5YE81_MYCMR	Fatty-acid--CoA_ligase		-0.996031	-1.29083	-1.14124	-1.2039	-0.326863	0.873923	3.09469	-0.976695	-1.59093	0.0502159	-1.45073	-0.213296	-0.0417851	-0.0648283	-0.488723	0.541782	0.999591	0.918527	1.91856	1.79682	-0.529429	-0.97764	-0.415311	-0.951299	0.0217481	-0.084615	-0.232172	0.732829	0.363211	0.47203	-0.23393	0	0.280889	0.493046	0.601699	-0.107665	-0.398217	0.694833	0.203338	1.35128	1.49421	1.2617	0.929229	16	16	16
tr|A0A346F4Y9|A0A346F4Y9_MYCMR,tr|A0A2Z5YHF1|A0A2Z5YHF1_MYCMR,tr|B2HHS2|B2HHS2_MYCMM,tr|A0A100I7R4|A0A100I7R4_9MYCO	tr|A0A346F4Y9|A0A346F4Y9_MYCMR,tr|A0A2Z5YHF1|A0A2Z5YHF1_MYCMR,tr|B2HHS2|B2HHS2_MYCMM,tr|A0A100I7R4|A0A100I7R4_9MYCO	Flavoprotein		0.048765	-0.791156	-0.684972	-0.542446	0.209659	-0.21932	1.99632	0.539629	1.05301	1.60277	0.706364	1.69866	1.3536	0.962261	1.56006	1.66492	1.20533	1.90999	2.51962	0.935006	0	-0.444894	-0.225177	-0.114149	-0.383819	-0.155381	-0.304172	0.00506547	-0.502948	-0.746659	-0.648148	-0.618603	-0.0630341	-0.109252	-0.853574	-0.345131	-0.734667	-0.361677	-0.483439	0.678744	1.83132	0.640704	0.870835	17	17	17
tr|B2HN35|B2HN35_MYCMM,tr|A0A2Z5Y8S5|A0A2Z5Y8S5_MYCMR,tr|A0A100I0L5|A0A100I0L5_9MYCO	tr|B2HN35|B2HN35_MYCMM,tr|A0A2Z5Y8S5|A0A2Z5Y8S5_MYCMR,tr|A0A100I0L5|A0A100I0L5_9MYCO	Fumarate_reductase_(Fumarate_reductase_iron-sulfur_subunit)		-1.44438	-2.47078	-2.34738	-1.8886	-0.537027	0.443532	-0.620792	-0.500843	0.545835	0.623606	1.00146	0.124406	0.134402	0.365988	-0.120182	0.397069	1.14385	0.83323	1.64673	1.54033	-0.419323	-0.312368	-0.467961	-0.305271	-0.204744	-0.321081	-0.600607	-0.611653	0	-0.0678793	-0.31142	-0.364964	0.0378118	1.28247	0.511284	-0.694237	-0.3284	0.0739481	0.280053	0.826056	2.08618	1.51373	1.69909	11	11	11
tr|B2HP96|B2HP96_MYCMM,tr|A0A2Z5YDW1|A0A2Z5YDW1_MYCMR,tr|A0A117DXW4|A0A117DXW4_9MYCO	tr|B2HP96|B2HP96_MYCMM,tr|A0A2Z5YDW1|A0A2Z5YDW1_MYCMR,tr|A0A117DXW4|A0A117DXW4_9MYCO	Glucose-6-phosphate_dehydrogenase_assembly_protein_OpcA		-1.38653	-0.4969	-2.18763	-0.60636	-1.322	-3.48018	-2.17867	0.229775	-0.162777	0.167783	0.405558	-3.16576	0.507823	0.784517	0.610826	0.807822	0.927068	1.25971	-0.0577082	0.383156	-0.454521	-0.0948038	-0.311283	-0.126703	-0.178028	0.07279	0.00406943	-0.479066	-0.332676	-0.15936	-0.206632	0.0100491	0.426487	0.0463268	-0.0776646	0.107087	0.168944	0.0593567	0.0691804	0.204824	0.305564	0	-0.366349	11	11	11
tr|A0A346F682|A0A346F682_MYCMR,tr|A0A124BW73|A0A124BW73_9MYCO,sp|B2HMG1|OBG_MYCMM,tr|A0A2Z5YIK4|A0A2Z5YIK4_MYCMR	tr|A0A346F682|A0A346F682_MYCMR,tr|A0A124BW73|A0A124BW73_9MYCO,sp|B2HMG1|OBG_MYCMM	GTPase Obg		-0.401224	-0.582267	-1.92014	-2.56334	-0.787602	1.90794	2.03224	-0.703287	1.01852	-1.25971	0.210688	0.515204	0.0848361	0	0.271276	-0.648607	0.491962	0.556098	0.653173	0.196734	0.395319	1.06295	0.841468	0.0917771	-0.120059	0.111472	-0.139782	-0.360208	-1.3017	-0.717207	-1.20966	-0.641653	-0.396379	-0.041786	-0.465302	-0.146719	-0.0812173	-0.748818	0.344316	1.90189	1.76875	1.10911	1.60745	10	10	10
tr|B2HMU1|B2HMU1_MYCMM,tr|A0A2Z5Y8I5|A0A2Z5Y8I5_MYCMR,tr|A0A100I4L0|A0A100I4L0_9MYCO	tr|B2HMU1|B2HMU1_MYCMM,tr|A0A2Z5Y8I5|A0A2Z5Y8I5_MYCMR,tr|A0A100I4L0|A0A100I4L0_9MYCO	Mammalian_cell_entry_protein_(Mce_related_protein)		-0.101707	-1.1926	-0.250694	-0.0463309	0.4434	1.77874	0.501722	-0.401189	1.73923	1.40212	2.09278	1.6297	1.5153	1.52781	1.75303	1.05527	1.50808	1.2999	0.962713	1.7027	-0.111596	0	-0.674338	0.0159141	-0.622431	-0.48084	-0.662789	0.0964826	-0.246902	-0.249402	-0.20962	-0.931712	-0.546719	-0.367634	-0.858883	-0.739625	-0.47763	-0.633156	-0.609715	0.457624	1.05053	0.905701	0.820276	9	9	9
tr|B2HM64|B2HM64_MYCMM,tr|A0A2Z5YDD3|A0A2Z5YDD3_MYCMR,tr|A0A100I090|A0A100I090_9MYCO	tr|B2HM64|B2HM64_MYCMM,tr|A0A2Z5YDD3|A0A2Z5YDD3_MYCMR,tr|A0A100I090|A0A100I090_9MYCO	Methyltransferase		-3.53621	-0.514603	-0.886429	-0.259682	-0.187795	-0.258023	-2.22371	-0.34063	-1.55235	1.27596	1.89707	0.543592	1.08463	1.02054	1.12083	0.586484	0.699798	0.283654	1.09625	1.74399	-0.242413	0.142167	0.294343	0	0.0337526	-0.221708	-0.182818	0.218489	-0.337713	-0.210797	-0.176257	-0.337812	-0.163804	0.333233	0.461369	-0.116419	-0.402685	-0.131564	-0.038703	1.45093	1.40541	0.515281	1.07644	10	10	10
tr|A0A2Z5Y968|A0A2Z5Y968_MYCMR,tr|A0A100IFA6|A0A100IFA6_9MYCO,tr|B2HPT3|B2HPT3_MYCMM	tr|A0A2Z5Y968|A0A2Z5Y968_MYCMR,tr|A0A100IFA6|A0A100IFA6_9MYCO,tr|B2HPT3|B2HPT3_MYCMM	Orotate_phosphoribosyltransferase_(OPRT)_(OPRTase)_(EC_2.4.2.10)		-0.195763	-0.327119	1.12616	0.0668988	-0.442463	-1.93114	-3.5162	-0.423195	0.710962	0.219855	0.637628	0.58974	0.505254	0.769859	0.323851	1.17434	0.85884	1.98461	1.47129	1.61521	-0.492923	-0.25602	-0.50437	-0.383523	-0.331005	0	0.275958	0.619284	-0.318687	-0.994859	-0.576421	-0.230256	-0.113139	0.908659	-0.823467	-0.0671891	-0.393877	-0.333297	-0.179964	1.37463	1.25924	0.760223	1.54773	8	8	8
tr|A0A2Z5Y9G7|A0A2Z5Y9G7_MYCMR,tr|A0A346EXE7|A0A346EXE7_MYCMR,tr|B2HQR9|B2HQR9_MYCMM,tr|A0A100ICB4|A0A100ICB4_9MYCO	tr|A0A2Z5Y9G7|A0A2Z5Y9G7_MYCMR,tr|A0A346EXE7|A0A346EXE7_MYCMR,tr|B2HQR9|B2HQR9_MYCMM,tr|A0A100ICB4|A0A100ICB4_9MYCO	Peptidase		-0.0250268	-3.52806	0.11982	-1.11436	0.225556	-1.94018	-1.45386	-0.422394	-0.00192203	0.519195	-0.847087	-1.90733	1.24402	1.18753	0.0460102	1.9206	1.39944	1.09992	0.839033	1.11035	-0.550758	-0.462536	-0.607749	-0.266282	0.0224183	-0.415896	-0.303691	0.663084	0.589597	0.333779	-0.0721326	-0.0615911	0	0.141552	0.126342	-0.14026	-0.176366	0.0570283	-0.398439	1.53481	1.00281	0.0326072	-0.260626	14	14	14
tr|A0A346F1N7|A0A346F1N7_MYCMR,sp|B2HP85|PGK_MYCMM,tr|A0A2Z5YDS0|A0A2Z5YDS0_MYCMR,tr|A0A100IDE0|A0A100IDE0_9MYCO	tr|A0A346F1N7|A0A346F1N7_MYCMR,sp|B2HP85|PGK_MYCMM,tr|A0A2Z5YDS0|A0A2Z5YDS0_MYCMR,tr|A0A100IDE0|A0A100IDE0_9MYCO	Phosphoglycerate_kinase_(EC_2.7.2.3) -PGK		0.0483243	0.0819906	0.380319	0	-0.973722	-1.46146	-2.88226	0.795227	0.661817	0.738842	0.0380492	-0.27243	1.02365	0.935116	1.18771	1.91016	0.83857	0.698591	0.419161	0.693646	-1.00617	-1.29937	-2.04572	-1.42336	-1.38107	-1.34133	-0.294284	-1.03055	-0.0046864	-0.727607	-0.253135	0.454389	-1.23968	-0.763282	-0.929624	0.053587	-0.327235	-1.11693	-0.544936	0.359172	0.403456	0.0469678	0.659083	16	16	16
tr|B2HH29|B2HH29_MYCMM,tr|A0A2Z5YM72|A0A2Z5YM72_MYCMR,tr|A0A100HZK1|A0A100HZK1_9MYCO	tr|B2HH29|B2HH29_MYCMM,tr|A0A2Z5YM72|A0A2Z5YM72_MYCMR,tr|A0A100HZK1|A0A100HZK1_9MYCO	Phosphoribosylformylglycinamidine_cyclo-ligase_(EC_6.3.3.1)_(AIR_synthase)_(AIRS)_(Phosphoribosyl-aminoimidazole_synthetase)		-0.435456	-0.515666	-0.211876	-0.48578	-0.218617	-2.66011	-3.67392	-0.867055	0.153537	0.221059	-0.514274	-1.65491	0.927734	0.965408	0.950678	1.55649	-0.0759063	2.20847	1.01653	1.24856	-0.092013	-0.299383	0.102072	-0.168836	0.0646257	-0.313395	0.0722269	0.488046	0.265619	0.457871	0.268317	0.117439	-0.331737	0.157618	0	-0.762223	-0.666618	-0.707657	-0.888333	0.364382	0.213719	-0.698909	0.504072	10	10	1
tr|A0A346F0Q7|A0A346F0Q7_MYCMR,tr|A0A2Z5YCT9|A0A2Z5YCT9_MYCMR,tr|B2HKR6|B2HKR6_MYCMM,tr|A0A100IG22|A0A100IG22_9MYCO	tr|A0A346F0Q7|A0A346F0Q7_MYCMR,tr|A0A2Z5YCT9|A0A2Z5YCT9_MYCMR,tr|B2HKR6|B2HKR6_MYCMM,tr|A0A100IG22|A0A100IG22_9MYCO	Proline--tRNA_ligase_(EC_6.1.1.15)_(Prolyl-tRNA_synthetase)_(ProRS)		-1.03021	-1.29484	-2.33838	-1.02034	-0.836452	-2.7585	-2.24984	0.197597	0.353739	0.52798	-0.807625	-2.02797	1.15848	0.927104	0.458731	1.69346	0.67172	1.06744	0.700443	0.830003	-0.490843	-0.468485	-0.655031	-0.669703	-0.658859	-0.933902	-0.741627	-0.472701	-0.0107648	-0.174777	0.00753827	0.513887	-0.0134539	-0.0544715	0.0152363	0.445933	0.578673	0	0.0806427	0.699798	0.696571	0.655784	0.680592	24	24	24
tr|A0A2Z5YP17|A0A2Z5YP17_MYCMR,tr|A0A346FAY1|A0A346FAY1_MYCMR,tr|A0A100I473|A0A100I473_9MYCO,tr|B2HNT2|B2HNT2_MYCMM	tr|A0A2Z5YP17|A0A2Z5YP17_MYCMR,tr|A0A346FAY1|A0A346FAY1_MYCMR,tr|A0A100I473|A0A100I473_9MYCO,tr|B2HNT2|B2HNT2_MYCMM	Putative_chromosome-partitioning_protein_ParB		-1.76061	-2.6735	-1.76159	-1.47757	-0.589683	0.450249	-1.00661	-1.06184	1.69632	2.17463	1.70055	1.06822	1.59947	0.689915	0.635931	0.56901	0.488428	-1.42225	-0.311504	-0.268962	0.740892	0.572845	0.47159	0.659431	-0.156011	0.445439	0.266773	0.399542	-0.0198317	0.137689	-0.840862	0.737463	-0.333949	-0.856257	0	-0.222976	-0.514745	0.348518	-0.572679	-0.41683	-0.481482	0.773177	-0.268442	14	14	14
sp|B2HS47|Y4217_MYCMM,tr|A0A2Z5YJU1|A0A2Z5YJU1_MYCMR,tr|A0A100IBF1|A0A100IBF1_9MYCO	sp|B2HS47|Y4217_MYCMM,tr|A0A2Z5YJU1|A0A2Z5YJU1_MYCMR,tr|A0A100IBF1|A0A100IBF1_9MYCO	Putative_O-methyltransferase_(EC_2.1.1.-)		0.458468	0.412615	-0.0118242	0	-0.638084	0.151108	-0.680486	-0.592099	0.2445	0.405102	-0.0673487	0.235238	1.07672	1.37869	1.43071	1.18644	1.25135	1.9439	1.19735	1.62834	0.137888	0.620112	0.094316	-0.100037	-0.371671	-0.249051	-0.0856648	0.890714	-1.25178	-1.01672	-1.44568	-0.825039	-0.341243	-0.537446	-1.69389	-1.38661	-1.40169	-1.32758	-0.430497	1.9049	1.46921	-0.290099	1.54006	8	8	8
tr|B2HG74|B2HG74_MYCMM,tr|A0A346F8W8|A0A346F8W8_MYCMR,tr|A0A2Z5YLK9|A0A2Z5YLK9_MYCMR	tr|B2HG74|B2HG74_MYCMM,tr|A0A346F8W8|A0A346F8W8_MYCMR,tr|A0A2Z5YLK9|A0A2Z5YLK9_MYCMR	Putative_transcriptional_regulatory_protein_NarL		-0.281793	-0.515118	-0.411452	0.00197069	-0.125813	0.620901	-1.19094	0.109295	1.55208	1.15973	1.68155	0.805324	1.82695	1.75421	1.51768	1.48097	1.5027	2.16813	1.71322	1.75065	-0.346167	-0.592557	-0.554023	-0.350518	-0.275926	-0.463367	-0.394291	0	-0.212516	-0.507158	-0.182659	-0.174478	0.0138489	-0.115317	-0.0792124	-0.551108	-0.16019	-0.138421	0.0906362	1.54672	1.36589	0.89036	1.18882	7	7	7
tr|B2HKS8|B2HKS8_MYCMM,tr|A0A2Z5YCV4|A0A2Z5YCV4_MYCMR,tr|A0A346F0R8|A0A346F0R8_MYCMR,tr|A0A117DZ18|A0A117DZ18_9MYCO,tr|A0A100II24|A0A100II24_9MYCO,tr|A0A117DZ68|A0A117DZ68_9MYCO	tr|B2HKS8|B2HKS8_MYCMM,tr|A0A2Z5YCV4|A0A2Z5YCV4_MYCMR,tr|A0A346F0R8|A0A346F0R8_MYCMR	sn-glycerol-3-phosphate_ABC_transporter_substrate-binding_lipoprotein_UgpB_(sn-glycerol-3-phosphate-binding_periplasmic_protein_UgpB)		-2.31627	-1.73061	-2.17452	-2.09941	-0.421851	-0.273541	-2.6083	-0.922255	0.820112	1.34553	1.68611	1.34982	0.356516	0.0929209	-0.000155507	-0.827555	1.04269	0.471729	1.52674	0.63188	-1.04767	-0.840881	-0.889783	-0.566263	0.350694	0.370787	0	0.57231	0.243596	0.107506	-0.138434	-0.379687	-0.130243	-0.199906	0.179795	-0.181842	-0.117108	0.23581	-0.262963	0.248301	0.682597	0.111925	0.220314	13	13	13
tr|A0A2Z5YE69|A0A2Z5YE69_MYCMR,tr|A0A117DVJ3|A0A117DVJ3_9MYCO,tr|B2HQB0|B2HQB0_MYCMM	tr|A0A2Z5YE69|A0A2Z5YE69_MYCMR,tr|A0A117DVJ3|A0A117DVJ3_9MYCO,tr|B2HQB0|B2HQB0_MYCMM	Succinylglutamate_desuccinylase_(Succinylglutamate_desuccinylase_/_Aspartoacylase_family_protein)		-1.03953	-0.55999	-1.10786	-0.745307	-0.830119	-2.58704	-2.23859	-1.32742	0	1.19957	-1.37524	-1.28017	0.680511	0.753912	1.34374	1.53113	0.885021	1.24584	2.11904	1.7303	-0.0429266	0.204429	0.363309	-0.186481	0.243727	0.24594	0.037964	0.118131	-0.0568931	0.113412	0.401079	0.0223916	-0.0926864	-1.78704	-0.0905757	-0.602832	-0.515066	-0.457919	-0.229139	0.100579	0.0841025	0.236654	-0.00142242	8	8	8
tr|A0A2Z5YIC9|A0A2Z5YIC9_MYCMR,tr|B2HMA6|B2HMA6_MYCMM,tr|A0A117DVU1|A0A117DVU1_9MYCO	tr|A0A2Z5YIC9|A0A2Z5YIC9_MYCMR,tr|B2HMA6|B2HMA6_MYCMM,tr|A0A117DVU1|A0A117DVU1_9MYCO	Sulfite_reductase_[ferredoxin]		-0.341983	-0.443965	0.692888	0.166345	-0.456934	-3.77024	-3.8668	-0.0987943	0.203102	0.287161	-0.532072	-0.695586	0.263776	0.813972	-0.683239	0.972308	-0.256306	-0.15667	0.85374	0.967536	0.74758	0.310442	1.00448	0.0844446	-0.720469	-0.861425	-0.268767	0	0.320186	-0.0453653	0.532343	1.06343	-0.658203	-0.102405	-0.265942	-0.833779	0.325216	-0.228196	-0.514262	0.5346	0.619169	0.0819948	0.413644	21	21	19
tr|B2HQL7|B2HQL7_MYCMM,tr|A0A2Z5YJL3|A0A2Z5YJL3_MYCMR,tr|A0A100I3Z3|A0A100I3Z3_9MYCO	tr|B2HQL7|B2HQL7_MYCMM,tr|A0A2Z5YJL3|A0A2Z5YJL3_MYCMR,tr|A0A100I3Z3|A0A100I3Z3_9MYCO	Threonine_synthase_(EC_4.2.3.1)		0.291542	0.286741	0.00623503	-0.665951	-0.698065	-3.50544	-2.86309	-0.928663	0.400288	0.204943	-0.297155	-1.95873	0.875382	1.12739	0.267303	1.78316	0.186804	1.3189	0.855405	0.596818	0.20011	0	0.0244626	-0.0202702	-0.334521	-0.574289	-0.516464	-0.00271341	0.192624	-0.0705814	0.374463	0.347578	-0.945074	-0.648152	-0.881519	-0.83585	-0.956985	-0.803715	-0.839299	0.325475	0.45393	-0.826687	0.415995	14	14	14
tr|A0A346EWR7|A0A346EWR7_MYCMR,tr|A0A2Z5Y8T7|A0A2Z5Y8T7_MYCMR,tr|B2HNV8|B2HNV8_MYCMM	tr|A0A346EWR7|A0A346EWR7_MYCMR,tr|A0A2Z5Y8T7|A0A2Z5Y8T7_MYCMR,tr|B2HNV8|B2HNV8_MYCMM	Transcriptional_regulator		-0.0868646	0.0379466	-2.18811	-0.451457	1.23202	0.168366	-1.22343	-0.288243	1.08644	1.40083	1.88313	1.47587	0.0803045	0.396692	1.03182	-1.56106	1.71283	-0.789673	1.20924	-0.682008	-0.508404	0	-0.803932	1.11696	-1.79669	-0.794727	0.101059	-1.57762	-0.517484	-0.319914	-0.0663607	-0.553854	-0.679727	0.412319	-0.17304	0.145395	0.73557	-1.09325	-0.0696209	0.54647	1.39409	0.633197	1.26346	8	8	4
tr|A0A2Z5YED0|A0A2Z5YED0_MYCMR,sp|B2HQX9|TRPA_MYCMM,tr|A0A117DTG7|A0A117DTG7_9MYCO	tr|A0A2Z5YED0|A0A2Z5YED0_MYCMR,sp|B2HQX9|TRPA_MYCMM,tr|A0A117DTG7|A0A117DTG7_9MYCO	Tryptophan_synthase_alpha_chain_(EC_4.2.1.20)		0	-0.253203	-0.164727	0.111743	0.38319	1.36261	1.13039	0.195669	0.948943	1.2607	1.16061	2.75159	1.21755	1.16475	1.27704	0.909962	1.22284	1.79933	1.77316	1.45689	-0.175546	-0.298298	-0.342775	-0.379791	-0.44151	-0.425722	-0.419972	-0.010343	-0.628599	-0.579335	-0.609875	-0.535633	-0.390176	-0.694052	-0.914379	-1.01451	-0.679689	-0.744721	-1.06611	1.22383	1.06236	0.519421	1.41374	13	13	13
tr|A0A2Z5YF25|A0A2Z5YF25_MYCMR,tr|B2HQX8|B2HQX8_MYCMM,tr|A0A346F260|A0A346F260_MYCMR,tr|A0A117DTH0|A0A117DTH0_9MYCO	tr|A0A2Z5YF25|A0A2Z5YF25_MYCMR,tr|B2HQX8|B2HQX8_MYCMM,tr|A0A346F260|A0A346F260_MYCMR,tr|A0A117DTH0|A0A117DTH0_9MYCO	Tryptophan_synthase_beta_chain_(EC_4.2.1.20)		0.196457	0.0445209	0.416288	0.0216397	-0.0272245	-0.828984	-2.74761	-0.453085	0.820984	0.12122	-0.198083	-0.475317	1.49106	1.81302	1.47702	1.56994	0.754781	1.91194	1.32061	1.22671	-0.879775	-1.41676	-1.34027	-0.902323	-0.737229	-1.02584	-0.692601	-0.367616	-0.161766	-0.0470786	0	-0.0926277	-1.92421	-0.452308	-0.28231	0.0455278	0.0623057	-0.592968	0.166999	0.915897	1.00378	0.346657	0.88328	12	12	12
tr|A0A346F9X5|A0A346F9X5_MYCMR,tr|A0A100I1G9|A0A100I1G9_9MYCO,tr|B2HJ74|B2HJ74_MYCMM,tr|A0A2Z5YMZ7|A0A2Z5YMZ7_MYCMR	tr|A0A346F9X5|A0A346F9X5_MYCMR,tr|A0A100I1G9|A0A100I1G9_9MYCO,tr|B2HJ74|B2HJ74_MYCMM,tr|A0A2Z5YMZ7|A0A2Z5YMZ7_MYCMR	Uncharacterized_protein (everninomicin biosynthesis)		-1.55931	-0.998723	0.0578059	-0.581195	-0.181435	0.514433	1.52775	-0.0284744	0	-0.59495	-0.50069	1.61129	-0.72115	-1.27188	-0.347487	0.0355855	-1.52876	1.50226	1.52513	0.483953	-0.316868	0.116869	0.212578	-0.114351	-0.253328	-0.113531	0.381833	0.0385385	-0.000707369	0.0428052	0.393705	-0.296695	-0.261517	-0.673924	0.119134	-0.261431	0.0290508	0.146017	0.00511252	3.27988	2.72252	-0.721655	1.7388	11	11	11
tr|B2HK75|B2HK75_MYCMM,tr|A0A346FA09|A0A346FA09_MYCMR,tr|A0A117DVH2|A0A117DVH2_9MYCO,tr|A0A2Z5YN78|A0A2Z5YN78_MYCMR	tr|B2HK75|B2HK75_MYCMM,tr|A0A346FA09|A0A346FA09_MYCMR,tr|A0A117DVH2|A0A117DVH2_9MYCO,tr|A0A2Z5YN78|A0A2Z5YN78_MYCMR	Uncharacterized_protein (LysR family transcriptional regulator)		-2.5053	0.776367	0.284638	-0.990326	0.0147042	-2.18604	-2.1446	0	0.590753	0.949024	-0.159153	-0.47573	1.71682	1.78598	1.27731	2.31541	1.476	0.902307	0.917672	1.19966	0.113115	-0.0293263	-0.50718	0.192245	-0.581725	-0.547922	-0.512337	-0.487949	0.165881	-0.0953148	-0.00826599	0.611097	-0.844344	-0.944951	-0.54973	-0.168049	-0.263515	0.242607	-0.352638	0.272569	0.0681409	0.755965	-0.281032	4	4	4
tr|B2HT21|B2HT21_MYCMM,tr|A0A346F7N5|A0A346F7N5_MYCMR,tr|A0A2Z5YKP4|A0A2Z5YKP4_MYCMR,tr|A0A124BWI4|A0A124BWI4_9MYCO	tr|B2HT21|B2HT21_MYCMM,tr|A0A346F7N5|A0A346F7N5_MYCMR,tr|A0A2Z5YKP4|A0A2Z5YKP4_MYCMR,tr|A0A124BWI4|A0A124BWI4_9MYCO	Uncharacterized_protein (HTH tetR-type domain-containing protein)		-0.113903	-0.404804	-0.294342	-0.392722	0.371587	-3.90701	-2.78215	-0.872401	0.419669	0.164139	0.243368	0.800084	-0.379323	-0.321005	0.415646	0.215564	0.597584	1.40378	0.762881	0.895265	-0.932329	-0.736705	-0.545659	-0.827286	-0.0548379	0	-0.269829	-0.58812	-0.110258	-0.163758	-0.284	-0.336922	0.102738	0.432355	-0.00713684	0.588784	0.444304	0.0961316	0.224935	1.30111	1.05959	1.46102	1.94875	7	7	7
tr|A0A346F2H6|A0A346F2H6_MYCMR,tr|A0A2Z5YFA6|A0A2Z5YFA6_MYCMR,tr|A0A100IFW0|A0A100IFW0_9MYCO,tr|B2HRU4|B2HRU4_MYCMM	tr|A0A346F2H6|A0A346F2H6_MYCMR,tr|A0A2Z5YFA6|A0A2Z5YFA6_MYCMR,tr|A0A100IFW0|A0A100IFW0_9MYCO,tr|B2HRU4|B2HRU4_MYCMM	Uncharacterized_protein (ATPase involved in chromosome partitioning (Soj family))		-0.485513	-0.737804	-1.11883	-0.489779	-0.741343	-2.58863	-4.07869	-0.420095	0.0915829	-0.573166	0.542841	1.33222	0.104306	0	0.24274	0.156618	0.61718	1.00191	0.992495	1.05371	-0.928241	-0.821228	-0.817174	-0.55657	-0.525855	-0.620413	-0.387836	-0.220233	-0.103592	-0.291106	-0.250582	-0.59875	0.321996	0.308621	0.0315081	0.208179	0.195622	0.0137654	0.143466	1.07692	1.15655	1.09707	1.33817	13	13	13
tr|B2HST0|B2HST0_MYCMM,tr|A0A2Z5YEY9|A0A2Z5YEY9_MYCMR,tr|A0A117DZI2|A0A117DZI2_9MYCO,tr|A0A346F2X0|A0A346F2X0_MYCMR	tr|B2HST0|B2HST0_MYCMM,tr|A0A2Z5YEY9|A0A2Z5YEY9_MYCMR,tr|A0A117DZI2|A0A117DZI2_9MYCO,tr|A0A346F2X0|A0A346F2X0_MYCMR	Uncharacterized_protein		0.479673	-2.31751	-0.801117	0.321823	0.547518	-1.23038	-2.60432	0.528628	-0.355937	1.12917	-0.223374	1.46626	0.56728	0.637861	1.01698	0.322475	1.1648	2.29457	2.00252	1.81926	-0.321751	-0.337678	-0.3747	-0.755536	-0.373191	-0.115434	-0.133542	0.0971901	-0.319265	-0.312874	-0.436022	-0.104168	-0.372639	-0.645919	-0.144605	0.200157	0.324755	0	-0.133197	0.86771	1.52361	0.557797	1.31641	7	7	7
tr|A0A2Z5YJX8|A0A2Z5YJX8_MYCMR,tr|B2HRB1|B2HRB1_MYCMM,tr|A0A117DYK6|A0A117DYK6_9MYCO	tr|A0A2Z5YJX8|A0A2Z5YJX8_MYCMR,tr|B2HRB1|B2HRB1_MYCMM,tr|A0A117DYK6|A0A117DYK6_9MYCO	beta carbonic anhydrase (cytoplasmic), 17722 Da		0.402378	0.558464	0.920532	0.344724	-0.216791	-0.200732	0.298681	0	1.19614	1.30989	1.10929	0.555698	1.57799	1.68742	1.38525	2.192	1.65912	1.76311	1.45644	1.59195	-0.856329	-1.2369	-1.35942	-0.900283	-1.00087	-1.31091	-0.657005	-0.945041	-0.560988	-0.737176	-0.640004	-0.0359508	-0.591449	-0.357429	-0.739356	-0.448026	-0.346337	-0.313335	-0.595542	0.551617	0.582969	0.519083	0.41548	8	8	8
tr|A0A100I966|A0A100I966_9MYCO,tr|B2HEW4|B2HEW4_MYCMM,tr|A0A2Z5YGY1|A0A2Z5YGY1_MYCMR	tr|A0A100I966|A0A100I966_9MYCO,tr|B2HEW4|B2HEW4_MYCMM,tr|A0A2Z5YGY1|A0A2Z5YGY1_MYCMR	Uncharacterized_protein		-1.72418	0.163954	-0.979311	0.110542	0.215198	-1.29897	-1.87119	0.316745	0.978471	1.04128	0.200618	0.248477	1.5264	1.67679	1.63845	1.70722	1.69437	1.88429	2.10492	2.21992	-0.547137	-0.283629	-0.0587441	-0.192402	-0.322651	-0.426793	-0.145703	0.15114	-0.300559	-0.0459814	-0.239675	0	-0.150107	-0.517806	-0.197013	-0.37521	-0.197551	-0.14254	-0.592947	0.503269	1.08897	0.400046	0.805229	9	9	9
tr|A0A2Z5Y7R9|A0A2Z5Y7R9_MYCMR,tr|A0A100I691|A0A100I691_9MYCO,tr|B2HJC7|B2HJC7_MYCMM	tr|A0A2Z5Y7R9|A0A2Z5Y7R9_MYCMR,tr|A0A100I691|A0A100I691_9MYCO,tr|B2HJC7|B2HJC7_MYCMM	Uncharacterized_protein		-0.0636493	-0.342995	-0.353275	-0.0297084	0.188307	-0.274878	-0.830015	0	0.396932	1.15461	0.798129	-0.401352	0.822038	0.888353	0.738943	1.28831	1.97297	2.86342	2.76257	1.73771	-0.400495	-0.185745	-1.15298	-0.0066685	-0.412696	-0.60565	-0.480731	-1.03554	-0.59635	-0.286989	-0.445619	-0.285294	-0.818827	0.533804	0.00713692	-0.0821672	0.247334	0.111159	0.143043	1.19574	1.75974	1.11186	1.16114	12	12	12
tr|A0A2Z5YE53|A0A2Z5YE53_MYCMR	tr|A0A2Z5YE53|A0A2Z5YE53_MYCMR	X-Pro_dipeptidase - PepD		-0.653571	-0.752797	-0.127535	-0.756632	-0.633072	-1.97475	-0.786218	-0.714596	0.127624	0.762496	0.353126	0.286804	1.11767	0.988129	1.13296	1.64935	0.753585	1.42435	0.811891	0.57593	0.298323	0.0583928	0.613415	-0.00950184	-1.78955	-0.508942	-0.682429	-3.72515	-0.440132	-1.13751	-0.35286	0.177148	0.808086	0	-0.949286	0.33511	-0.225263	-0.166685	0.240924	-1.09864	0.674777	-0.205597	0.970874	8	8	1
tr|B2HN29|B2HN29_MYCMM,tr|A0A2Z5Y8R1|A0A2Z5Y8R1_MYCMR,tr|A0A100I0L4|A0A100I0L4_9MYCO	tr|B2HN29|B2HN29_MYCMM,tr|A0A2Z5Y8R1|A0A2Z5Y8R1_MYCMR,tr|A0A100I0L4|A0A100I0L4_9MYCO	Acetyl-CoA_acetyltransferase		-1.35182	-1.87497	-0.33147	-1.06309	1.03909	0.155887	-0.270059	-1.62102	1.05142	1.10225	0.906894	2.06383	0.261064	-0.260988	-0.0994659	-0.187918	0.242938	-1.64822	-0.55081	-0.551042	0.330007	-0.130183	0	0.342414	0.68436	0.419048	0.122325	0.756538	1.28568	0.478028	1.16613	0.543077	-0.302375	0.560114	1.11428	0.132968	-0.403187	-0.0250546	-1.27854	-1.85552	-1.76058	-0.552748	-2.30757	12	12	12
tr|A0A2Z5YCS7|A0A2Z5YCS7_MYCMR,tr|A0A100I204|A0A100I204_9MYCO,tr|B2HKV6|B2HKV6_MYCMM	tr|A0A2Z5YCS7|A0A2Z5YCS7_MYCMR,tr|A0A100I204|A0A100I204_9MYCO,tr|B2HKV6|B2HKV6_MYCMM	Alanine_dehydrogenase_(EC_1.4.1.1)		0.0121901	0.502047	0.605985	0.646042	0.84947	0.668849	-0.535301	1.55274	0.0965357	0.387601	0.0858624	0.335706	-1.56428	-0.977584	0.7723	-1.68693	-0.734398	-2.14531	-1.20823	-0.984846	-1.55253	-2.0253	-2.60779	-1.69149	-1.18088	-1.35629	-0.400236	-0.40651	0.146746	0.121269	0.54017	1.22307	-0.170222	-0.624032	-0.0988137	0.324756	0.337774	0.0643506	0	0.0759419	-0.024772	-0.391855	0.178217	19	19	19
tr|A0A2Z5YBR8|A0A2Z5YBR8_MYCMR,tr|B2HH97|B2HH97_MYCMM,tr|A0A100I2F1|A0A100I2F1_9MYCO	tr|A0A2Z5YBR8|A0A2Z5YBR8_MYCMR,tr|B2HH97|B2HH97_MYCMM,tr|A0A100I2F1|A0A100I2F1_9MYCO	Choline-sulfatase_(EC_3.1.6.6)_(Hydrolase)		-0.741142	-1.07401	-0.417251	-0.511568	0.734653	-1.25902	-0.522754	-0.929031	0.745106	1.23361	0.977709	2.01733	0.539749	0.0727663	-0.157119	0	-1.35697	-1.70278	-1.11772	-1.84665	0.381441	0.324363	0.435837	0.577456	0.962312	1.12678	0.839174	0.556744	1.48018	1.13414	1.13976	1.17128	-0.10616	-0.593466	0.495562	0.0573234	-0.0347442	-0.319944	-0.560882	-2.23813	-1.30708	-0.778888	-1.13544	22	22	22
tr|A0A2Z5YBD5|A0A2Z5YBD5_MYCMR,tr|A0A346EZ44|A0A346EZ44_MYCMR,tr|A0A117DWS2|A0A117DWS2_9MYCO,tr|B2HFI4|B2HFI4_MYCMM	tr|A0A2Z5YBD5|A0A2Z5YBD5_MYCMR,tr|A0A346EZ44|A0A346EZ44_MYCMR,tr|A0A117DWS2|A0A117DWS2_9MYCO,tr|B2HFI4|B2HFI4_MYCMM	Endopeptidase Lon (EC_3.4.21.53)		1.73705	1.27364	1.45879	1.61805	1.70795	1.40123	0.31502	-1.14954	0.0246097	0.0686989	-0.246175	-0.442075	0.187904	0.0476896	-0.696854	-1.46263	-1.38004	-2.24551	-1.28048	-1.5038	-1.57457	-1.91365	-1.4638	-1.32875	0.028434	-0.257252	0	0.447698	0.217398	0.0499021	0.495331	-0.207421	0.380193	0.279359	0.563288	0.223744	-0.0499805	0.0850817	-0.153072	-0.407112	-0.845515	-0.150356	-0.599915	12	12	12
tr|A0A100I666|A0A100I666_9MYCO,tr|A0A346EYH9|A0A346EYH9_MYCMR,tr|A0A2Z5YAZ8|A0A2Z5YAZ8_MYCMR,tr|B2HDP6|B2HDP6_MYCMM	tr|A0A100I666|A0A100I666_9MYCO,tr|A0A346EYH9|A0A346EYH9_MYCMR,tr|A0A2Z5YAZ8|A0A2Z5YAZ8_MYCMR,tr|B2HDP6|B2HDP6_MYCMM	Histidine_phosphatase_family_protein_(Putative_phosphoserine_phosphatase_2)_(EC_3.1.3.3)		0.064161	0.287599	0.0485708	0.0813174	0.471342	1.01784	-0.20185	-0.105805	1.1125	1.12119	1.60339	1.65025	0.949783	0.986677	1.31511	0.571017	-0.201703	-2.22343	-1.25874	-1.08077	0.0375266	-0.161164	-0.040855	0.039145	0.289451	0.224141	-0.0386999	-1.35023	0.181925	0.223654	0	-0.262403	-1.01329	-0.818127	0.077835	-0.361831	-0.287258	-0.440888	-0.422668	-2.31264	-1.82243	-1.18572	-2.57525	9	9	9
tr|A0A2Z5YDQ8|A0A2Z5YDQ8_MYCMR	tr|A0A2Z5YDQ8|A0A2Z5YDQ8_MYCMR	Lipoarabinomannan_carrier_protein_LprG_(Lipoprotein_LprG)		-0.190842	-0.0144781	0.199166	-0.068378	0.456487	0.26637	-0.852648	-1.05389	0.850562	1.42991	1.16048	0.346914	0.328191	0.584514	0.228219	0.310338	0.915663	-3.55577	-0.337587	-0.438387	-0.611173	-0.836773	-1.03352	-0.857375	0.142099	0.0178526	0	-1.32306	0.50165	0.214936	0.519786	0.4117	-0.875062	0.0877418	0.028821	-0.403693	-0.279146	-0.141616	-0.918391	-2.46871	-1.74022	0.0933549	-2.18751	5	5	1
tr|A0A346EX92|A0A346EX92_MYCMR,tr|A0A2Z5Y9E2|A0A2Z5Y9E2_MYCMR,tr|B2HQ08|B2HQ08_MYCMM,tr|A0A100I5G0|A0A100I5G0_9MYCO	tr|A0A346EX92|A0A346EX92_MYCMR,tr|A0A2Z5Y9E2|A0A2Z5Y9E2_MYCMR,tr|B2HQ08|B2HQ08_MYCMM,tr|A0A100I5G0|A0A100I5G0_9MYCO	Putative_lipoprotein_aminopeptidase_LpqL		0.221623	-0.0694338	-1.50881	-0.790469	0.21632	-0.0698836	-0.485795	-0.425635	1.56221	1.51539	1.67607	0.819824	1.15177	0.570548	0.812074	-0.155025	0.643979	-0.672361	0	-0.184055	-1.39963	-0.73289	-1.38705	-0.345303	1.05664	1.20365	0.515956	-0.447482	2.06239	1.62565	1.75722	0.327423	-0.344299	-0.469621	0.800152	0.143291	0.639558	0.348737	-0.0581194	-1.61428	-1.10841	-0.651105	-1.91493	17	17	17
tr|B2HQR1|B2HQR1_MYCMM,tr|A0A2Z5Y9X8|A0A2Z5Y9X8_MYCMR,tr|A0A100I8D5|A0A100I8D5_9MYCO,tr|A0A100ID26|A0A100ID26_9MYCO,tr|B2HDF2|B2HDF2_MYCMM,tr|A0A346F7Y3|A0A346F7Y3_MYCMR	tr|B2HQR1|B2HQR1_MYCMM,tr|A0A2Z5Y9X8|A0A2Z5Y9X8_MYCMR,tr|A0A100I8D5|A0A100I8D5_9MYCO	Siderophore_exporter_MmpL4		0.514047	0.266677	0.351155	1.00419	-0.553705	1.56412	0.996622	0.579759	0.626774	-0.81992	0.757473	0.854018	-1.80352	-0.789833	-0.245416	-2.39384	-1.65627	-0.96938	-2.86483	-1.79209	-1.3174	-1.26092	-1.05957	-1.00269	0.175602	0.355479	-0.0563973	-0.447839	0.494124	0.48859	0.734533	0.239163	-0.279203	0	0.402903	0.318696	0.398412	0.394687	0.0840661	-0.877201	-0.625243	-0.0959093	-0.765638	10	10	10
tr|B2HSU7|B2HSU7_MYCMM,tr|A0A346F2Y7|A0A346F2Y7_MYCMR,tr|A0A2Z5YFB8|A0A2Z5YFB8_MYCMR,tr|A0A117DXM1|A0A117DXM1_9MYCO	tr|B2HSU7|B2HSU7_MYCMM,tr|A0A346F2Y7|A0A346F2Y7_MYCMR,tr|A0A2Z5YFB8|A0A2Z5YFB8_MYCMR,tr|A0A117DXM1|A0A117DXM1_9MYCO	Type_VII_secretion-associated_serine_protease - MycP		0.574158	0.871185	0	1.05222	0.333265	0.748186	1.17945	-0.806728	1.68993	-0.298604	0.364977	0.673567	0.446957	-0.578383	-0.37604	-1.18917	-0.804851	-2.45474	-1.70411	-1.71453	-0.621737	-0.449112	-0.401043	-0.305207	0.447092	0.654901	0.629139	0.661607	0.75233	0.418889	1.03794	-0.163653	0.267189	0.099034	0.428965	0.0416912	-0.400788	-0.358722	-0.693898	-2.22058	-1.87115	-1.49464	-1.76026	12	12	12
tr|A0A2Z5YG32|A0A2Z5YG32_MYCMR,tr|A0A346F3Z1|A0A346F3Z1_MYCMR,tr|B2HF43|B2HF43_MYCMM,tr|A0A100I6K7|A0A100I6K7_9MYCO	tr|A0A2Z5YG32|A0A2Z5YG32_MYCMR,tr|A0A346F3Z1|A0A346F3Z1_MYCMR,tr|B2HF43|B2HF43_MYCMM,tr|A0A100I6K7|A0A100I6K7_9MYCO	Uncharacterized_protein		0.432536	-0.525419	-1.30092	-0.519551	-0.155166	1.14012	1.77795	-1.97632	0.429396	-0.231129	-0.444602	0.772149	-1.23801	-1.02639	-0.907922	-1.07924	0.0449589	-1.29231	-1.35216	-0.615563	-1.82999	-1.717	-1.85404	-1.97556	-0.210869	0.183153	-0.157181	-0.666372	0.91395	0.280296	0	0.585043	0.710679	0.0717095	1.29864	0.431287	1.03125	0.800945	1.08927	0.681342	0.412373	0.42428	0.410796	25	25	25
tr|A0A100I428|A0A100I428_9MYCO,tr|A0A2Z5YAG6|A0A2Z5YAG6_MYCMR,tr|B2HSE9|B2HSE9_MYCMM	tr|A0A100I428|A0A100I428_9MYCO,tr|A0A2Z5YAG6|A0A2Z5YAG6_MYCMR,tr|B2HSE9|B2HSE9_MYCMM	Uncharacterized_protein		-0.907966	-2.53635	-2.04134	-0.701671	0.00097624	0.185702	1.25735	0.937335	-0.168801	0.654079	0.0191628	0.932047	-0.312315	-0.421989	1.25124	-0.283534	-0.0996933	-2.76936	-0.00389641	0	-0.650559	-0.915845	-0.604391	-0.575584	0.688054	-0.852782	0.577308	0.819359	0.732956	0.986746	0.685272	0.472755	0.462417	0.458569	0.652748	0.337726	-0.704845	0.329841	-0.22188	-0.0287898	-0.035119	0.284298	-2.93138	3	3	3
tr|A0A2Z5YNA2|A0A2Z5YNA2_MYCMR,tr|B2HKE2|B2HKE2_MYCMM,tr|A0A100I3F6|A0A100I3F6_9MYCO	tr|A0A2Z5YNA2|A0A2Z5YNA2_MYCMR,tr|B2HKE2|B2HKE2_MYCMM,tr|A0A100I3F6|A0A100I3F6_9MYCO	Uncharacterized_protein		-0.518827	-0.417579	-2.82328	-0.599118	-0.677151	1.19164	0.501892	-0.260103	0.855466	1.1542	2.21874	2.19419	1.10667	0.948744	0.896357	0.730053	-0.412152	-1.59812	0.467139	0.21715	-0.314259	0.267596	0.104527	-0.0569049	0.387134	0.359374	0.04297	-0.902795	-0.0605049	0.393034	0	0.453328	-0.505981	0.0371354	-0.0823882	-0.146617	-0.0542565	-0.0504806	0.187336	-1.68049	-1.20757	-1.26738	-2.21762	6	6	6
tr|A0A2Z5YB02|A0A2Z5YB02_MYCMR,tr|A0A100I1G0|A0A100I1G0_9MYCO,sp|B2HD09|CH10_MYCMM	tr|A0A2Z5YB02|A0A2Z5YB02_MYCMR,tr|A0A100I1G0|A0A100I1G0_9MYCO,sp|B2HD09|CH10_MYCMM	10_kDa_chaperonin_(GroES_protein)_(Protein_Cpn10)		1.07711	1.13826	1.15798	1.16067	0.567251	-0.316045	-0.337667	1.14464	-0.326611	-0.107843	-0.545571	-0.623156	0.057824	0.00390326	0	0.216161	-0.874068	-0.8335	-1.07966	-0.654702	1.7161	1.94511	1.86118	1.63216	1.43952	1.431	1.30601	1.6882	0.422775	0.66002	0.625804	0.803387	-0.414021	-0.52169	-0.681475	-0.795096	-0.86852	-0.444922	-0.833367	-0.938953	-0.977841	-1.17009	-1.23509	9	9	9
tr|A0A2Z5YIP1|A0A2Z5YIP1_MYCMR,tr|A0A117DVM3|A0A117DVM3_9MYCO,tr|B2HNF9|B2HNF9_MYCMM	tr|A0A2Z5YIP1|A0A2Z5YIP1_MYCMR,tr|A0A117DVM3|A0A117DVM3_9MYCO,tr|B2HNF9|B2HNF9_MYCMM	2-oxoglutarate_oxidoreductase_subunit_KorB_(EC_1.2.-.-)		-1.581	-0.184032	-0.0649507	-0.576197	1.235	-2.38786	-0.498065	0.396566	-2.16828	-0.128259	-1.21544	-1.70933	-0.577983	-0.953394	-1.08838	-0.0461516	-0.908187	-1.59284	-0.97421	-0.81023	0.952041	0.971188	1.15252	1.41122	0.545678	0.469247	1.08956	0.347307	0.212344	0.542104	0	0.631486	1.11241	-0.277751	0.972943	0.733641	0.516091	0.506071	0.301065	1.45529	-1.03696	-0.183905	0.781841	14	14	14
tr|A0A100I003|A0A100I003_9MYCO	tr|A0A100I003|A0A100I003_9MYCO	30S ribosomal protein S13		-0.0746085	-0.108947	-0.0569534	-0.242391	-2.05743	-2.31131	-1.8427	-1.56743	-1.53307	-1.48404	-1.70762	-1.66221	-0.766591	-0.797466	-1.48108	-0.122655	-0.0336567	-0.827754	0.0267269	0.146859	0.786972	0.810024	0.757612	0.963034	1.07051	1.03453	0.951095	1.05314	-0.143071	0.675053	1.14677	0.367686	0.643829	0	0.761256	0.0566783	0.596996	0.339221	0.245147	-0.393372	0.259465	1.0448	-0.58722	8	8	1
tr|B2HQZ7|B2HQZ7_MYCMM,tr|A0A2Z5YF45|A0A2Z5YF45_MYCMR,tr|A0A100I783|A0A100I783_9MYCO,tr|V5W384|V5W384_MYCMR	tr|B2HQZ7|B2HQZ7_MYCMM,tr|A0A2Z5YF45|A0A2Z5YF45_MYCMR,tr|A0A100I783|A0A100I783_9MYCO	30S_ribosomal_protein_S1		0.164056	0	0.80081	0.544676	0.107984	-0.158128	-0.678652	0.471452	-0.176511	-0.168582	-0.294235	-0.336895	0.565318	0.392188	0.468974	0.892217	-0.92224	-1.21219	-0.846206	-0.747172	1.89572	2.08626	1.87811	1.91036	1.10346	1.18161	1.31076	1.0498	0.23893	0.263773	0.405479	0.60581	-1.208	-1.39378	-0.42537	-0.799609	-0.978746	-0.894045	-0.791445	-1.27065	-1.31368	-1.66504	-1.01917	26	26	26
tr|A0A2Z5YAS4|A0A2Z5YAS4_MYCMR,tr|A0A100I010|A0A100I010_9MYCO,sp|B2HCX2|RS11_MYCMM	tr|A0A2Z5YAS4|A0A2Z5YAS4_MYCMR,tr|A0A100I010|A0A100I010_9MYCO,sp|B2HCX2|RS11_MYCMM	30S_ribosomal_protein_S11		0.466327	0.787007	-0.111277	0.635727	-0.457581	-0.807455	-3.33236	-0.536112	-0.253809	-0.299208	-0.379628	-0.488015	0.738551	0.529489	0.378151	0.912094	0.427731	-1.98822	0.155152	0.00713583	1.54239	1.85024	1.60797	1.67174	0.931273	0.989501	0.612604	0.472089	-0.255549	0	-0.141336	-0.239021	-0.385344	-0.574532	-0.322232	-0.0169972	0.13642	0.322287	-0.541449	-1.77895	-0.764101	0.314077	-1.83877	2	2	2
tr|A0A2Z5YA69|A0A2Z5YA69_MYCMR,tr|A0A117DWY3|A0A117DWY3_9MYCO,sp|B2HSL0|RS12_MYCMM	tr|A0A2Z5YA69|A0A2Z5YA69_MYCMR,tr|A0A117DWY3|A0A117DWY3_9MYCO,sp|B2HSL0|RS12_MYCMM	30S_ribosomal_protein_S12		0.37582	0.0381437	0.723242	0.346164	-0.0642066	-0.350647	-0.571284	-0.731396	-0.229365	0.18485	-0.442965	-0.162858	0.00444864	0	-0.265675	0.180904	-0.634426	-2.83787	-0.923721	-1.57626	1.21108	1.37546	1.67737	1.53138	0.630498	0.689007	0.29743	-0.312629	-0.296274	-4.84e-05	-0.663419	0.22622	-0.27016	0.523041	0.739798	0.384983	0.332204	0.485882	-0.167203	-2.64128	-1.61179	0.26366	-2.6085	4	4	4
tr|A0A2Z5YCZ6|A0A2Z5YCZ6_MYCMR,tr|A0A100I1Y1|A0A100I1Y1_9MYCO,sp|B2HKV0|RS15_MYCMM	tr|A0A2Z5YCZ6|A0A2Z5YCZ6_MYCMR,tr|A0A100I1Y1|A0A100I1Y1_9MYCO,sp|B2HKV0|RS15_MYCMM	30S_ribosomal_protein_S15		1.12762	0.66165	0.00119878	1.13477	-0.40964	0	-1.70144	0.0852369	0.206251	0.55235	-0.237863	0.342407	0.531002	0.715379	0.638849	0.753068	-0.528147	-1.61329	-0.373926	-0.455348	1.99956	2.13678	2.24489	2.25469	0.854937	1.02128	0.145058	0.663925	-0.569693	0.113059	-0.0884053	-0.751109	-0.8565	-0.99757	-0.413977	-1.21695	-0.662484	-0.369532	-0.625424	-1.40956	-1.08836	-0.571322	-0.857902	6	6	6
tr|A0A2Z5YCM5|A0A2Z5YCM5_MYCMR,tr|A0A100I7M9|A0A100I7M9_9MYCO,sp|B2HJL2|RS16_MYCMM	tr|A0A2Z5YCM5|A0A2Z5YCM5_MYCMR,tr|A0A100I7M9|A0A100I7M9_9MYCO,sp|B2HJL2|RS16_MYCMM	30S_ribosomal_protein_S16		0.523158	0.571421	0.894679	1.07943	-0.32978	-1.2155	-0.993536	-0.255376	0.321736	0.365605	-0.155024	-1.00792	0.847057	0.806846	0.448845	1.35262	0	-0.161618	-1.01906	0.193639	1.84967	2.10124	2.00717	2.14612	0.779284	0.936868	0.559916	0.242702	0.706269	-0.77807	-0.757006	-0.511631	-1.47063	-0.739265	-1.08131	-1.11352	-1.1205	-0.402849	-1.08767	-0.535191	0.281584	-1.55156	-0.507013	5	5	5
tr|A0A2Z5YAQ8|A0A2Z5YAQ8_MYCMR,sp|B2HSP0|RS17_MYCMM,tr|A0A100I1E9|A0A100I1E9_9MYCO	tr|A0A2Z5YAQ8|A0A2Z5YAQ8_MYCMR,sp|B2HSP0|RS17_MYCMM,tr|A0A100I1E9|A0A100I1E9_9MYCO	30S_ribosomal_protein_S17		1.27584	1.18183	1.40421	1.48084	-0.405943	-1.17862	-1.55763	-0.649876	-0.0299375	0.911002	-0.0563288	-0.44137	0.403724	0.342884	0.51247	1.03017	-1.0757	-0.263755	0.0468804	-0.703219	2.12703	2.17427	2.0582	2.32634	0.80055	0.847484	0.800958	1.25805	-0.210581	0.20626	0.258606	0.17212	-0.063448	-0.0154633	-0.679846	-0.575549	-0.556625	-0.372727	-1.03425	-0.743771	-0.67392	-0.248203	0	7	7	7
tr|A0A2Z5YAA0|A0A2Z5YAA0_MYCMR,tr|A0A124BU90|A0A124BU90_9MYCO,sp|B2HSN5|RS19_MYCMM	tr|A0A2Z5YAA0|A0A2Z5YAA0_MYCMR,tr|A0A124BU90|A0A124BU90_9MYCO,sp|B2HSN5|RS19_MYCMM	30S_ribosomal_protein_S19		1.15766	0.91579	1.18669	1.16495	-2.2525	-0.831325	-0.0781284	0	-0.340465	0.557537	-0.578166	0.00743412	0.528319	0.884894	0.570674	1.23821	-0.746814	1.2635	0.475668	0.147628	0.437058	0.775614	0.957316	1.24502	0.191926	0.244177	0.0540513	1.70132	-1.04952	-0.588836	-1.19965	-1.81534	-1.59173	-0.96133	-1.07291	-1.1905	-0.518358	-0.986797	-1.74685	-0.633142	-0.679406	-1.23113	-0.257649	6	6	6
tr|B2HJN2|B2HJN2_MYCMM,tr|A0A2Z5YCP0|A0A2Z5YCP0_MYCMR,tr|A0A117DZM6|A0A117DZM6_9MYCO	tr|B2HJN2|B2HJN2_MYCMM,tr|A0A2Z5YCP0|A0A2Z5YCP0_MYCMR,tr|A0A117DZM6|A0A117DZM6_9MYCO	30S_ribosomal_protein_S2		0.780413	0.71676	0.90403	0.883653	-0.000337743	-0.658644	-1.43242	0.276029	-0.585105	0.0786158	-0.282142	-0.972769	0.424994	0.309615	-0.123044	0.706986	-0.101978	-1.25196	-1.04976	-1.032	1.90008	2.14377	1.99763	2.13081	1.50914	1.42174	1.34249	0.82043	0	0.385304	0.378143	0.172403	0.170656	-0.287819	-0.131058	-0.397947	-0.55173	-0.172034	-0.528538	-1.32574	-1.73184	-0.750156	-0.868182	13	13	13
tr|A0A346EYB2|A0A346EYB2_MYCMR,sp|B2HCX3|RS4_MYCMM,tr|A0A117DTN1|A0A117DTN1_9MYCO,tr|A0A2Z5YAE1|A0A2Z5YAE1_MYCMR	tr|A0A346EYB2|A0A346EYB2_MYCMR,sp|B2HCX3|RS4_MYCMM,tr|A0A117DTN1|A0A117DTN1_9MYCO,tr|A0A2Z5YAE1|A0A2Z5YAE1_MYCMR	30S_ribosomal_protein_S4		0.168295	0.274881	0.190569	0.3559	-1.3074	-2.72042	-1.20029	-0.0238337	-1.38455	-1.04429	-1.35834	-1.46468	-1.04826	-1.4278	-1.06586	-0.550974	0.573277	-0.423637	0.217309	-0.640446	1.79678	1.80661	1.64483	2.32843	1.08618	1.0036	0.703405	-0.0122947	-0.133723	0.312143	0	-0.050496	0.0087066	0.177559	-0.620473	-0.327405	-0.350153	0.0997723	0.207125	0.150287	-0.00840727	0.537721	0.459616	13	13	13
tr|A0A2Z5YAF9|A0A2Z5YAF9_MYCMR,tr|A0A117DTL8|A0A117DTL8_9MYCO,sp|B2HCT8|RS5_MYCMM	tr|A0A2Z5YAF9|A0A2Z5YAF9_MYCMR,tr|A0A117DTL8|A0A117DTL8_9MYCO,sp|B2HCT8|RS5_MYCMM	30S_ribosomal_protein_S5		-0.641481	-0.863689	-1.07827	-1.01205	-1.42493	-1.68287	-2.49668	-0.798972	-0.343478	-0.538555	-1.65517	-2.01258	0.177696	0.477021	-0.617966	0.946733	-0.649867	-0.656783	-1.42071	-1.16006	0.921948	1.05868	1.27297	0.941759	1.05458	1.12349	1.1224	1.78236	0.191653	0.564659	0.354966	0.388715	-0.145516	0.97619	0.234745	-0.0497951	0.4922	0.108342	0.24125	-0.536414	-0.235002	0.599597	0	9	9	9
tr|A0A2Z5YA88|A0A2Z5YA88_MYCMR,tr|A0A100I9H2|A0A100I9H2_9MYCO,sp|B2HSL1|RS7_MYCMM	tr|A0A2Z5YA88|A0A2Z5YA88_MYCMR,tr|A0A100I9H2|A0A100I9H2_9MYCO,sp|B2HSL1|RS7_MYCMM	30S_ribosomal_protein_S7		1.00536	1.11778	1.01649	1.22734	-0.0844021	-0.234887	0.192546	0.448739	0.294422	0.288893	0.436525	0.257476	0.588643	0.84628	0.707298	0.947265	-0.19888	-1.243	-0.711746	-0.614698	1.56734	1.77065	1.78091	1.74085	0.57652	0.63981	0.494352	0	-0.287282	-0.0531074	-0.0605459	-0.0915631	-1.50527	-1.32708	-0.686859	-0.835665	-0.792744	-0.685037	-0.967741	-2.06319	-1.68721	-0.621135	-1.98623	9	9	9
tr|A0A2Z5YAK9|A0A2Z5YAK9_MYCMR,tr|A0A117DVE3|A0A117DVE3_9MYCO,sp|B2HCT5|RS8_MYCMM	tr|A0A2Z5YAK9|A0A2Z5YAK9_MYCMR,tr|A0A117DVE3|A0A117DVE3_9MYCO,sp|B2HCT5|RS8_MYCMM	30S_ribosomal_protein_S8		0.140227	0.343639	0.413165	0.307674	0	-0.836135	-1.12411	0.44608	-0.340019	-1.41967	-0.0103301	0.287413	-0.499936	-0.755614	-0.105911	0.472346	-0.257693	-0.927626	-0.799639	-0.608612	1.70865	1.90517	1.9128	2.53948	0.962421	1.16882	0.637128	2.09614	-0.330154	0.319544	0.589767	0.673338	0.394625	0.766704	0.701508	-0.285953	-0.45168	-0.453715	-0.227448	-1.76258	-0.956736	-0.657393	-1.79855	7	7	7
tr|A0A2Z5YAU8|A0A2Z5YAU8_MYCMR,tr|A0A124BU92|A0A124BU92_9MYCO,sp|B2HCZ1|RS9_MYCMM	tr|A0A2Z5YAU8|A0A2Z5YAU8_MYCMR,tr|A0A124BU92|A0A124BU92_9MYCO,sp|B2HCZ1|RS9_MYCMM	30S_ribosomal_protein_S9		0.113804	-0.739318	1.107	0	-0.71918	-1.58867	-1.3217	0.239903	-0.331935	-0.000217468	-0.533836	-1.53339	0.482887	0.19276	0.0456175	1.45632	-0.615292	-0.842767	-0.83002	-0.136548	1.7605	1.89273	2.12655	1.95872	1.32021	1.39253	1.26415	1.7444	0.430474	0.785464	0.901335	0.348963	-0.350703	-0.0841201	-0.432688	-0.150103	0.0989152	0.00326926	-0.76894	-0.984498	-0.784627	-0.453957	-0.775472	8	8	8
tr|A0A2Z5YDG9|A0A2Z5YDG9_MYCMR,tr|B2HL00|B2HL00_MYCMM,tr|A0A100I242|A0A100I242_9MYCO	tr|A0A2Z5YDG9|A0A2Z5YDG9_MYCMR,tr|B2HL00|B2HL00_MYCMM,tr|A0A100I242|A0A100I242_9MYCO	35_kDa_protein		-0.782739	-0.733494	-0.58408	-0.561451	-0.19954	-0.075531	-1.82074	-0.596994	0.486754	0.560654	0.629107	0.0164205	0.22986	0.0790688	0	0.174652	0.986974	-3.0065	-0.305889	-0.247656	-0.257825	-0.178543	-0.221202	-0.106013	0.421782	0.431293	0.386692	-0.86222	0.880625	0.783707	0.822619	0.746785	-0.634617	-0.73249	0.838693	0.551108	0.335967	0.586216	0.469504	-2.66895	-1.63184	0.56955	-2.91505	16	16	16
tr|B2HPD4|B2HPD4_MYCMM,tr|A0A2Z5YE06|A0A2Z5YE06_MYCMR,tr|A0A100ICT8|A0A100ICT8_9MYCO	tr|B2HPD4|B2HPD4_MYCMM,tr|A0A2Z5YE06|A0A2Z5YE06_MYCMR,tr|A0A100ICT8|A0A100ICT8_9MYCO	3-oxoacyl-[acyl-carrier-protein]_reductase_FabG_(3-oxoacyl-[acyl-carrier-protein]_reductase_FabG1)_(EC_1.1.1.100)		1.00055	1.67509	0.895799	0.766482	0.323041	-0.0163347	-0.64967	1.1673	-0.00772185	0.408476	-0.236244	1.01434	1.06667	1.20482	0.309458	1.66758	1.01517	-0.690734	0.519819	0.597968	1.87677	2.19117	1.6516	1.7784	0	0.109749	-0.293737	-0.548429	-0.623267	-0.306691	-0.866089	-0.332133	-1.22406	-1.48003	-0.602022	-1.17526	-0.985466	-0.40612	-0.38583	-0.941897	-0.641537	0.900159	-1.13061	9	9	8
tr|A0A2Z5YF14|A0A2Z5YF14_MYCMR,tr|A0A117DU97|A0A117DU97_9MYCO,tr|B2HD35|B2HD35_MYCMM	tr|A0A2Z5YF14|A0A2Z5YF14_MYCMR,tr|A0A117DU97|A0A117DU97_9MYCO,tr|B2HD35|B2HD35_MYCMM	3-oxoacyl-[acyl-carrier-protein]_reductase_FabG_(EC_1.1.1.100)_(Putative_oxidoreductase)		0.699629	0.290838	0.0602676	0.772628	-0.658724	0.823447	2.83268	-0.741889	-0.172534	-1.27069	-1.21653	1.18668	-1.70715	-1.49935	-1.1111	-0.989888	-0.926336	-0.45293	-0.237754	0.322544	1.10977	1.03064	1.10943	1.79003	0.746899	0.570086	0.42988	1.74683	0.970799	0.481259	0.433528	0.177324	0.536969	-0.311437	-0.25607	0	-0.260618	-0.463813	-0.509023	-1.29566	-1.16706	-1.19497	-0.550051	12	12	12
tr|B2HHR7|B2HHR7_MYCMM,tr|A0A2Z5YH83|A0A2Z5YH83_MYCMR,tr|A0A100I7R9|A0A100I7R9_9MYCO	tr|B2HHR7|B2HHR7_MYCMM,tr|A0A2Z5YH83|A0A2Z5YH83_MYCMR,tr|A0A100I7R9|A0A100I7R9_9MYCO	3-oxoacyl-[acyl-carrier-protein]_synthase_2_(EC_2.3.1.41)		-0.2938	-0.178663	-0.452512	-0.344516	-0.534535	-0.493296	-3.95204	0.282465	-0.89234	-1.20925	-1.53168	-0.601927	-0.9372	-0.575987	-1.18742	-0.657373	0.198599	-1.70864	-1.52819	-0.874454	0.224871	0.376266	0.293234	0.232602	1.10833	0.780999	0.797126	-0.58314	0.576476	0.668515	0.624889	0.673904	0.515247	0	0.896291	1.03795	1.04075	0.884584	1.31791	-0.323688	-0.162305	0.759854	0.160009	18	18	18
tr|A0A2Z5YAC9|A0A2Z5YAC9_MYCMR,tr|A0A117DUR2|A0A117DUR2_9MYCO,sp|B2HSH1|RL11_MYCMM	tr|A0A2Z5YAC9|A0A2Z5YAC9_MYCMR,tr|A0A117DUR2|A0A117DUR2_9MYCO,sp|B2HSH1|RL11_MYCMM	50S_ribosomal_protein_L11		1.3092	1.44105	1.07917	1.14637	-0.00447403	-0.302114	0.385498	1.03315	0.197616	0.279646	-0.310464	-0.261921	0.26379	0.203314	-0.185081	0.538793	-0.132872	-0.681199	0	-0.511899	2.47752	2.60119	2.76764	2.37903	1.08975	1.12607	1.1472	0.720591	-0.525396	-0.13922	-0.489328	-0.0999234	-0.116719	-0.339514	-0.296638	-0.249162	-0.0500082	0.0373774	-0.345116	-0.695502	-0.224656	0.219303	-0.958111	6	6	6
tr|A0A2Z5YAR7|A0A2Z5YAR7_MYCMR,sp|B2HCZ0|RL13_MYCMM,tr|A0A117DTN2|A0A117DTN2_9MYCO	tr|A0A2Z5YAR7|A0A2Z5YAR7_MYCMR,sp|B2HCZ0|RL13_MYCMM,tr|A0A117DTN2|A0A117DTN2_9MYCO	50S_ribosomal_protein_L13		1.08917	1.24787	1.58037	1.35683	-0.376901	-0.0462579	0.71765	0.391821	0.578487	0.520431	0.785474	0.354484	0.835923	1.17241	0.855666	1.03513	-0.672279	-1.15001	-0.813588	-0.576346	1.88997	1.98709	1.94448	2.13108	0.572022	0.467328	0.154426	0	-0.00170366	-0.22301	-1.11083	-0.126043	-0.913475	-1.33444	-0.460612	-0.0980314	-0.242521	-0.29857	-1.27777	-1.09147	-1.40677	-0.58021	-0.524389	7	7	7
tr|A0A2Z5YAE4|A0A2Z5YAE4_MYCMR,tr|A0A100I1A5|A0A100I1A5_9MYCO,sp|B2HCU0|RL15_MYCMM	tr|A0A2Z5YAE4|A0A2Z5YAE4_MYCMR,tr|A0A100I1A5|A0A100I1A5_9MYCO,sp|B2HCU0|RL15_MYCMM	50S_ribosomal_protein_L15		1.03212	1.13543	1.27423	1.34423	-0.191758	-0.644022	-0.111006	0.362038	-0.0120622	0.546158	-0.101085	-0.639879	1.31895	0.995934	1.0318	1.26346	0.443237	-0.391586	-0.559366	-0.322376	2.19437	2.43225	1.99179	2.31247	1.32796	1.25002	1.34486	1.44073	-0.248925	-0.147818	-0.0341377	0	-0.414316	-0.062865	-0.548651	-0.148645	-0.231416	-0.205241	-0.749967	0.360827	-0.0393926	-0.184042	0.281366	6	6	6
tr|A0A2Z5YAG1|A0A2Z5YAG1_MYCMR,tr|A0A117DVF3|A0A117DVF3_9MYCO,sp|B2HCX5|RL17_MYCMM	tr|A0A2Z5YAG1|A0A2Z5YAG1_MYCMR,tr|A0A117DVF3|A0A117DVF3_9MYCO,sp|B2HCX5|RL17_MYCMM	50S_ribosomal_protein_L17		0.655801	1.22519	0.308509	0.885088	-0.774652	-0.590333	-2.52745	0.667203	0.267293	0.129108	0.227829	-0.41712	0.205672	0.173467	0.21968	0.667429	-0.249543	0.974512	-0.0628597	-0.0720463	1.63692	1.99309	1.65365	1.84593	0.265874	0.306431	0.489109	0.707395	-1.20713	-1.32746	-1.10279	-0.778894	-0.962321	-1.22052	-1.65746	-0.826363	-0.77085	-1.14493	-1.30262	-0.39047	-0.00353683	-1.08024	0	6	6	6
tr|A0A2Z5YAA4|A0A2Z5YAA4_MYCMR,sp|B2HCT7|RL18_MYCMM,tr|A0A117DVL6|A0A117DVL6_9MYCO	tr|A0A2Z5YAA4|A0A2Z5YAA4_MYCMR,sp|B2HCT7|RL18_MYCMM,tr|A0A117DVL6|A0A117DVL6_9MYCO	50S_ribosomal_protein_L18		0.794427	0.662926	0.986201	1.02029	-1.25491	0.079535	-0.164883	0.118528	-2.27	0.891308	-3.54358	0.197343	-0.0434679	0.232907	0.266692	-0.0308446	0.236658	-0.326335	-2.01	0.364132	1.4456	0.674367	1.47999	0.722209	0.196032	-0.374684	-0.383449	0.501091	0	-1.13458	0.108103	0.209021	-1.65975	-1.06462	-0.0169055	-0.600684	-0.554333	-0.0976769	-0.883056	-0.692615	-0.649578	0.361297	-0.855948	5	5	5
tr|A0A2Z5YCM6|A0A2Z5YCM6_MYCMR,tr|A0A100I8X7|A0A100I8X7_9MYCO,sp|B2HJL7|RL19_MYCMM	tr|A0A2Z5YCM6|A0A2Z5YCM6_MYCMR,tr|A0A100I8X7|A0A100I8X7_9MYCO,sp|B2HJL7|RL19_MYCMM	50S_ribosomal_protein_L19		0	-0.0247356	-0.349433	-0.567222	-2.12531	-1.66108	-1.02301	-1.82233	-0.950413	-0.996215	-1.29086	-1.01496	0.0722369	-0.175886	-0.780553	0.198509	-0.142632	-0.201433	-0.711647	-0.228266	1.25805	1.60503	1.84913	1.95478	1.62363	1.63785	1.13109	1.91184	0.420775	0.798425	0.439034	0.0431932	0.135474	0.442988	0.348369	0.243946	0.0341223	0.243183	-0.848354	-0.0556738	-0.313055	-0.169525	0.220252	5	5	5
tr|A0A2Z5YAD9|A0A2Z5YAD9_MYCMR,sp|B2HSN4|RL2_MYCMM,tr|A0A117DTM3|A0A117DTM3_9MYCO	tr|A0A2Z5YAD9|A0A2Z5YAD9_MYCMR,sp|B2HSN4|RL2_MYCMM,tr|A0A117DTM3|A0A117DTM3_9MYCO	50S_ribosomal_protein_L2		-0.108478	-0.0993282	-0.146607	0.203592	-0.93797	-1.67576	-2.05607	-0.886749	-0.787246	-0.582873	-1.45224	-1.69515	-1.05249	-0.779698	-0.726098	-0.542352	-0.155722	-1.25983	-0.1144	-0.520883	1.38323	1.49941	1.49935	1.79241	1.47578	1.46491	0.92804	1.83333	0.783748	1.04244	0.992225	0.777453	0.378086	0.112004	0.76883	0.354868	0.0891825	0.248115	0.0566539	-0.432823	0	0.488724	-0.0946182	17	17	17
tr|A0A2Z5YF28|A0A2Z5YF28_MYCMR,tr|A0A100I7A6|A0A100I7A6_9MYCO,sp|B2HR14|RL20_MYCMM	tr|A0A2Z5YF28|A0A2Z5YF28_MYCMR,tr|A0A100I7A6|A0A100I7A6_9MYCO,sp|B2HR14|RL20_MYCMM	50S_ribosomal_protein_L20		-0.149445	0.314295	0.53726	0.334401	-0.0929471	-1.04294	-0.424069	-0.15927	-0.178916	0.512281	-0.497507	-0.885795	0.214187	0.100938	-0.275071	0.730517	0.4023	-0.691747	-0.238493	-0.836319	2.05018	2.33508	2.13202	2.04557	0.849962	0.717382	0.759197	1.82799	0.138466	0.263879	0.345687	-0.0787722	0	0.216769	-0.440943	-1.08381	-0.819024	-0.191429	-1.30544	-1.2736	-0.603042	0.620271	-2.61435	6	6	6
tr|A0A2Z5YJ04|A0A2Z5YJ04_MYCMR,tr|A0A100IBS2|A0A100IBS2_9MYCO,sp|B2HMG3|RL21_MYCMM	tr|A0A2Z5YJ04|A0A2Z5YJ04_MYCMR,tr|A0A100IBS2|A0A100IBS2_9MYCO,sp|B2HMG3|RL21_MYCMM	50S_ribosomal_protein_L21		1.12165	0.976366	0.40218	1.02421	-0.652174	-0.449763	-0.643784	0.299617	0.423193	0.0268646	0	-0.25192	0.530722	0.609997	0.814863	0.623724	-1.02738	0.558873	0.0401988	0.0838812	1.24677	1.43939	1.44758	1.45637	0.230366	0.0432854	-0.177807	1.48161	-1.36169	-0.954889	-1.10148	-0.796364	-0.926291	-1.2697	-1.19219	-1.50837	-1.6291	-1.30164	-1.98307	-0.933536	-0.777523	-1.65776	-0.842508	5	5	5
tr|A0A2Z5YAC4|A0A2Z5YAC4_MYCMR,sp|B2HSN6|RL22_MYCMM,tr|A0A117DTM8|A0A117DTM8_9MYCO	tr|A0A2Z5YAC4|A0A2Z5YAC4_MYCMR,sp|B2HSN6|RL22_MYCMM,tr|A0A117DTM8|A0A117DTM8_9MYCO	50S_ribosomal_protein_L22		1.60168	1.99737	1.98684	1.76178	-0.241382	-0.305814	-0.492607	-0.198616	0.207688	0.336055	0.112263	0.0492868	0.425746	0.251411	0.496066	0.639088	-0.435636	0.0673694	-0.17327	-0.214126	1.75574	1.57103	1.51004	1.93835	0.714054	0.551295	0.359162	0.84257	-0.776571	-0.455108	-0.203379	-0.587527	-1.84729	-0.760683	-0.732803	-1.06142	-1.26927	-1.1562	-1.43562	-0.466343	-0.593808	-0.973782	0	8	8	8
tr|A0A2Z5YAF8|A0A2Z5YAF8_MYCMR,tr|A0A100HZX4|A0A100HZX4_9MYCO,sp|B2HCT2|RL24_MYCMM	tr|A0A2Z5YAF8|A0A2Z5YAF8_MYCMR,tr|A0A100HZX4|A0A100HZX4_9MYCO,sp|B2HCT2|RL24_MYCMM	50S_ribosomal_protein_L24		0.925499	0.758179	0.857949	0.76224	-1.01583	-0.116173	0.750843	-0.1384	-0.0702273	0.267179	0.162972	0.454496	0.505105	0.5821	0.302189	0.680763	-0.330212	-1.00341	-0.194548	0	1.37008	1.50203	1.30838	1.67189	0.270124	0.230585	0.146936	0.292111	-0.474059	-0.451299	-0.881555	0.160296	-1.47558	-0.826788	-0.467388	-0.709546	-0.663897	-0.480248	-1.03377	-3.49129	-1.04659	-1.09333	-2.25921	4	4	4
tr|A0A2Z5YKY8|A0A2Z5YKY8_MYCMR,tr|A0A100ICQ1|A0A100ICQ1_9MYCO,tr|B2HDJ4|B2HDJ4_MYCMM,tr|A0A346F819|A0A346F819_MYCMR	tr|A0A2Z5YKY8|A0A2Z5YKY8_MYCMR,tr|A0A100ICQ1|A0A100ICQ1_9MYCO,tr|B2HDJ4|B2HDJ4_MYCMM,tr|A0A346F819|A0A346F819_MYCMR	50S_ribosomal_protein_L25_(General_stress_protein_CTC)		0.942749	1.18548	0.293006	1.01465	-0.359755	0.0764716	-3.34132	0.00122958	0.523122	0.759916	0.301779	-0.0840333	0.69813	0.841858	0.770153	0.860895	-0.472063	-0.269721	0.189879	0.402078	1.10016	0.940149	0.89568	1.42492	0	0.000533196	-0.0261864	0.65582	-0.834553	-0.580751	-0.709033	-0.2348	-1.35796	-0.697516	-1.59609	-1.55795	-1.6397	-1.17999	-1.23054	-1.1023	-0.81212	-0.531769	-1.14486	4	4	4
tr|A0A2Z5YAJ2|A0A2Z5YAJ2_MYCMR,sp|B2HSN1|RL3_MYCMM,tr|A0A100HZW8|A0A100HZW8_9MYCO	tr|A0A2Z5YAJ2|A0A2Z5YAJ2_MYCMR,sp|B2HSN1|RL3_MYCMM,tr|A0A100HZW8|A0A100HZW8_9MYCO	50S_ribosomal_protein_L3		1.26957	1.22837	1.32825	1.77383	0.201178	-0.13143	-0.257754	0.149393	0.177908	0.619089	0.268457	0.336033	0.388539	0.727035	0.747985	0.70377	-0.567643	-0.400275	-0.0765023	-0.256172	1.8939	2.12819	2.14554	2.43166	0.571563	0.574195	0	0.286968	-0.943145	-0.72485	-0.913623	-0.421582	-0.844118	-0.54518	-0.918898	-1.55835	-1.35879	-0.826313	-0.434587	-0.472206	-1.30413	-0.37516	-0.265367	11	11	11
tr|A0A2Z5YAK4|A0A2Z5YAK4_MYCMR,sp|B2HSN2|RL4_MYCMM,tr|A0A124BU88|A0A124BU88_9MYCO	tr|A0A2Z5YAK4|A0A2Z5YAK4_MYCMR,sp|B2HSN2|RL4_MYCMM,tr|A0A124BU88|A0A124BU88_9MYCO	50S_ribosomal_protein_L4		1.13009	0.865194	1.27479	1.24317	0	0.105758	-0.261951	0.21631	0.368217	0.301855	0.103806	0.553112	0.580755	0.596495	0.337854	0.665344	-0.300688	-1.71261	-1.19488	-1.27221	1.55069	1.76054	1.70769	1.70669	0.828356	0.828871	0.669174	-0.1686	-0.503426	-0.120332	-0.342207	-0.205117	-1.25733	-1.17033	-0.600394	-0.711719	-0.536582	-0.401036	-1.05366	-1.82847	-1.45731	-0.755874	-1.94668	8	8	8
tr|A0A117DTM1|A0A117DTM1_9MYCO,tr|B2HCT3|B2HCT3_MYCMM,tr|A0A2Z5YAE5|A0A2Z5YAE5_MYCMR	tr|A0A117DTM1|A0A117DTM1_9MYCO,tr|B2HCT3|B2HCT3_MYCMM,tr|A0A2Z5YAE5|A0A2Z5YAE5_MYCMR	50S_ribosomal_protein_L5		0.767229	1.01521	0.604124	1.24646	0.60257	1.17334	0.499236	-0.172083	0.176796	0.342545	0.577689	0.581055	0.117914	0.320321	0.228038	0.451876	-0.596737	-0.963842	-0.798997	-0.931403	2.05435	1.88257	1.66043	2.07074	-0.650097	0.597578	0.517152	0	-0.845038	-0.556908	-0.862983	-0.956194	-0.525098	-0.760926	-1.11211	-0.961434	-1.17792	-0.762764	-0.790876	-1.34821	-1.31984	-1.42496	-1.64894	9	9	9
tr|A0A2Z5YAM6|A0A2Z5YAM6_MYCMR,sp|B2HCT6|RL6_MYCMM,tr|A0A117DVP6|A0A117DVP6_9MYCO	tr|A0A2Z5YAM6|A0A2Z5YAM6_MYCMR,sp|B2HCT6|RL6_MYCMM,tr|A0A117DVP6|A0A117DVP6_9MYCO	50S_ribosomal_protein_L6		1.04115	0.26847	0.340255	0.892109	-0.882666	-0.92316	-1.6951	-0.0444879	-0.488741	0.0576675	-0.556625	-1.03242	0.960985	0.918304	0.242887	1.29313	0	-0.693531	-0.491772	-0.728157	2.05673	2.11946	2.12991	2.26144	1.50221	1.42652	1.32469	1.26177	-0.00372164	0.344187	-0.00852399	0.20045	-0.652783	-0.174724	-0.0431567	0.438674	-0.073438	0.297144	-0.413249	-0.679421	-0.5169	-0.604183	-0.936708	10	10	10
tr|A0A2Z5YA35|A0A2Z5YA35_MYCMR,tr|B2HSI9|B2HSI9_MYCMM,tr|A0A100I336|A0A100I336_9MYCO	tr|A0A2Z5YA35|A0A2Z5YA35_MYCMR,tr|B2HSI9|B2HSI9_MYCMM,tr|A0A100I336|A0A100I336_9MYCO	50S_ribosomal_protein_L7/L12		-0.0532697	0.0325329	0.50715	0.24093	-0.485074	-1.91035	-1.46514	0.511629	-1.21696	-0.923683	-1.576	-2.27034	0	-0.0658884	-0.28105	-0.0185185	-1.44838	0.615754	0.239577	0.239053	1.25032	0.503614	1.33308	0.823428	1.22649	1.36711	1.33433	2.49872	0.460058	0.812045	0.709077	0.545437	0.0918485	0.352845	-0.621665	-0.468966	-0.447767	-0.58518	-0.482767	-0.399763	-0.617378	-1.80939	-0.263169	8	8	8
tr|B2HD10|B2HD10_MYCMM,tr|A0A2Z5YAT4|A0A2Z5YAT4_MYCMR,tr|A0A100I1L1|A0A100I1L1_9MYCO	tr|B2HD10|B2HD10_MYCMM,tr|A0A2Z5YAT4|A0A2Z5YAT4_MYCMR,tr|A0A100I1L1|A0A100I1L1_9MYCO	60_kDa_chaperonin_(GroEL_protein)_(Protein_Cpn60)		0.0514214	0.0655362	0.0301122	0.32373	0.123189	-0.19778	-1.02375	1.01152	-0.95628	-0.756563	-1.15197	-0.207407	-0.26093	-0.403057	-0.614758	-0.962402	-0.611719	1.31133	-0.433486	-0.473507	2.31601	2.41598	2.23028	2.23604	1.52571	1.4433	1.51207	1.73854	0.339381	0.324701	0.41124	0.801046	0	-0.350063	-0.681024	-0.238019	-0.358089	-0.241598	-0.258475	0.109413	0.136658	-0.0161031	-0.104619	32	32	31
tr|B2HPB3|B2HPB3_MYCMM,tr|A0A2Z5YDR7|A0A2Z5YDR7_MYCMR,tr|A0A100IFL5|A0A100IFL5_9MYCO	tr|B2HPB3|B2HPB3_MYCMM,tr|A0A2Z5YDR7|A0A2Z5YDR7_MYCMR,tr|A0A100IFL5|A0A100IFL5_9MYCO	ABC_transporter_ATP-binding_protein_(Vegetative_protein_296)		-0.0180504	0.0566071	1.23438	0.241541	0	0.518293	1.16797	-0.88134	-0.224208	1.01846	-0.367511	0.514989	0.352981	0.172045	1.02335	0.229975	-0.446534	-0.939938	-0.67048	-0.579986	1.66846	1.72133	1.82818	1.76412	0.383672	0.642641	0.286582	0.639301	-0.315452	-0.419088	0.39454	0.509612	-1.86778	-1.45116	-1.92057	-1.03077	-1.57216	-1.46542	-1.70159	-0.440783	-1.00953	-0.213814	-0.576292	7	7	7
tr|B2HHR5|B2HHR5_MYCMM,tr|A0A2Z5YHF0|A0A2Z5YHF0_MYCMR,tr|A0A100I7U0|A0A100I7U0_9MYCO	tr|B2HHR5|B2HHR5_MYCMM,tr|A0A2Z5YHF0|A0A2Z5YHF0_MYCMR,tr|A0A100I7U0|A0A100I7U0_9MYCO	Acyl_carrier_protein_(ACP) - KasA		0.798938	0.980068	0.603766	0.77672	-0.139517	-1.85062	-1.91728	0.259361	-1.22381	-0.63669	-1.29785	-2.20849	-1.31834	-1.02153	-2.03611	-0.492977	-0.545602	-0.727916	-0.333721	0.53187	1.16908	1.39838	1.54238	1.07744	1.00445	0.917676	0.642581	1.83713	0.567262	0.591541	0.786002	0.58366	0.445861	0.518884	-0.128731	-0.289122	-0.430538	-0.312872	-0.382642	-0.223588	0.15067	-0.432517	0	7	7	7
tr|B2HFB9|B2HFB9_MYCMM,tr|A0A346F8L0|A0A346F8L0_MYCMR,tr|A0A100I1K1|A0A100I1K1_9MYCO,tr|A0A2Z5YLB8|A0A2Z5YLB8_MYCMR	tr|B2HFB9|B2HFB9_MYCMM,tr|A0A346F8L0|A0A346F8L0_MYCMR,tr|A0A100I1K1|A0A100I1K1_9MYCO	Acyl-CoA thiolase FadA		-0.272443	-0.260853	0.428239	-0.313328	-0.776078	0.0100173	-0.0211494	0	-0.319809	-0.387373	-0.431657	-0.186229	0.750363	0.697183	-0.340265	1.1721	-0.266072	-0.684789	-2.34124	-1.936	1.73583	1.78788	1.57297	1.77013	1.01077	1.18193	0.986793	-0.803941	0.62673	0.785084	0.626301	0.839271	-0.0429668	-0.154232	0.906403	0.722385	0.836629	0.42109	0.913623	-1.65313	-1.62788	-0.62202	-1.17459	13	13	4
tr|A0A2Z5YAG3|A0A2Z5YAG3_MYCMR,tr|A0A100HZY5|A0A100HZY5_9MYCO,sp|B2HCV5|KAD_MYCMM,tr|Q9KH60|Q9KH60_MYCMR,tr|Q9F7W4|Q9F7W4_MYCUL,tr|A3E816|A3E816_MYCMM,tr|A3E814|A3E814_MYCUL	tr|A0A2Z5YAG3|A0A2Z5YAG3_MYCMR,tr|A0A100HZY5|A0A100HZY5_9MYCO,sp|B2HCV5|KAD_MYCMM,tr|Q9KH60|Q9KH60_MYCMR,tr|Q9F7W4|Q9F7W4_MYCUL,tr|A3E816|A3E816_MYCMM,tr|A3E814|A3E814_MYCUL	Adenylate_kinase_(AK)_(EC_2.7.4.3)_(ATP-AMP_transphosphorylase)_(ATP:AMP_phosphotransferase)_(Adenylate_monophosphate_kinase)		1.35379	1.27578	0.915666	0.98123	-0.715662	-2.01004	-2.56272	0.477219	0.709492	-0.230558	0.416221	-1.73793	1.11262	1.07811	1.05808	1.93739	-0.443924	0.503104	-2.40917	-0.2713	0.43805	0.627805	0.765997	0.590369	0.133375	0.31344	0.69393	0.147135	-0.408602	-0.692969	-0.669602	0.157942	-0.336029	-0.705777	-1.05508	-0.667107	-0.520482	-0.879031	-0.618149	-0.719758	0	-0.779284	-0.240901	16	16	16
tr|A0A2Z5YMB2|A0A2Z5YMB2_MYCMR,tr|A0A100HZM9|A0A100HZM9_9MYCO,tr|B2HH65|B2HH65_MYCMM	tr|A0A2Z5YMB2|A0A2Z5YMB2_MYCMR,tr|A0A100HZM9|A0A100HZM9_9MYCO,tr|B2HH65|B2HH65_MYCMM	Adenylosuccinate_lyase_(ASL)_(EC_4.3.2.2)_(Adenylosuccinase)		-0.88309	-0.209825	1.043	0.625824	0.0177458	-2.19109	-1.68829	-2.16619	1.98442	0.869763	-0.183604	-0.747044	1.01214	0.981492	0.147949	2.07066	-0.360703	-1.34581	-0.938099	0.326481	0.116071	-0.612138	-0.671491	-0.640223	0.693033	-0.228209	-0.668803	0	0.77233	1.37801	1.58409	1.07519	0.529317	-0.281034	-0.739867	0.995587	0.76814	0.611506	-0.10915	-0.924137	-0.610135	-0.453389	0.38262	16	16	16
tr|A0A346F6C3|A0A346F6C3_MYCMR,tr|A0A2Z5YJV4|A0A2Z5YJV4_MYCMR,tr|B2HNH4|B2HNH4_MYCMM,tr|A0A124BV83|A0A124BV83_9MYCO	tr|A0A346F6C3|A0A346F6C3_MYCMR,tr|A0A2Z5YJV4|A0A2Z5YJV4_MYCMR,tr|B2HNH4|B2HNH4_MYCMM,tr|A0A124BV83|A0A124BV83_9MYCO	Aminopeptidase (PepN or PepC - check) - role in releasing amino acids that modulate persistence development!		0.412388	0.293101	0.483744	0.224626	-1.01761	-1.90783	-4.45368	0.138745	0.697945	0.334711	0.111151	-1.3319	1.22022	1.17102	0.911659	1.88032	0.701538	0.963095	0.134785	0.339281	-0.479496	-0.733227	-0.571174	-0.523829	-0.602588	-0.770401	-0.533089	-0.703688	-0.140549	0.281327	0.0518473	0.139961	-1.05005	-0.69834	-0.593083	0	-0.206968	-0.31733	-0.354145	0.305667	-0.0845653	-0.287484	0.38045	24	24	24
tr|A0A2Z5YJG4|A0A2Z5YJG4_MYCMR,sp|B2HR81|SYR_MYCMM,tr|A0A124BUX0|A0A124BUX0_9MYCO	tr|A0A2Z5YJG4|A0A2Z5YJG4_MYCMR,sp|B2HR81|SYR_MYCMM,tr|A0A124BUX0|A0A124BUX0_9MYCO	Arginine--tRNA_ligase_(EC_6.1.1.19)_(Arginyl-tRNA_synthetase)_(ArgRS)		-0.448994	-1.80153	-0.919704	-0.0671756	-0.458325	-0.491435	-2.89543	-0.503829	-0.069537	-0.495556	-1.06024	-2.84527	0.210249	0.39175	0.395987	1.10438	0.0803454	-1.45188	-1.35042	0.0301831	0.801048	0.652557	0.675955	0.648182	1.15716	0.905924	1.22053	0.740698	0.846732	0.985598	0.941016	0.660064	0.129214	0.585697	0.123793	0	-0.171245	-0.297149	-0.216741	-0.633989	-1.81255	-0.486551	-0.120941	22	22	22
tr|B2HHG1|B2HHG1_MYCMM,tr|A0A2Z5YC70|A0A2Z5YC70_MYCMR,tr|A0A100I5A8|A0A100I5A8_9MYCO	tr|B2HHG1|B2HHG1_MYCMM,tr|A0A2Z5YC70|A0A2Z5YC70_MYCMR,tr|A0A100I5A8|A0A100I5A8_9MYCO	AsnC_family_transcriptional_regulator_(HTH-type_transcriptional_repressor_FabR)		-0.173908	0.125265	0.25759	0.24057	-0.94281	-0.112817	-1.1777	0.600897	-0.523784	-0.00863845	-0.95625	-0.787621	-1.73043	-1.55476	-2.51375	-2.45335	-0.841439	0	-1.65037	-0.756687	0.443366	0.83075	1.11773	1.28665	0.70187	0.591424	0.822845	1.11184	1.16909	1.03741	0.389481	0.692493	0.525348	0.424027	1.03095	0.660175	-0.16383	0.729707	-0.221259	-1.66411	-0.293251	-0.584256	-0.4862	8	8	8
tr|A0A2Z5YNJ4|A0A2Z5YNJ4_MYCMR	tr|A0A2Z5YNJ4|A0A2Z5YNJ4_MYCMR	Bacterial_proteasome_activator		0.149521	0.201987	1.1206	0.170967	-0.355546	-1.31799	-3.74067	0.697248	0	-0.0195149	-0.37082	-2.85536	0.902578	0.774113	0.75873	1.60558	-0.6709	-0.124528	-1.08009	-0.342451	0.859416	0.604303	0.569876	0.671859	0.613443	0.569589	0.930135	0.48784	0.0793727	0.0027624	0.0362352	0.123818	-0.504545	-0.819375	-0.543271	-0.575806	-0.685283	-1.00509	-1.01863	-0.588886	-0.364798	-1.20168	-0.0311605	6	6	4
tr|A0A2Z5YMS9|A0A2Z5YMS9_MYCMR,tr|B2HJ29|B2HJ29_MYCMM,tr|A0A100I4W5|A0A100I4W5_9MYCO	tr|A0A2Z5YMS9|A0A2Z5YMS9_MYCMR	Beta carbonic_anhydrase_(EC_4.2.1.1)_(Carbonate_dehydratase), 21351 Da (cytoplasmic) beta-CA2		0.580449	0.928027	0.629208	1.74963	-0.120188	-0.236045	0.865559	-0.270563	-1.05973	-0.456423	-1.29685	-0.570912	0	-0.274792	2.47626	0.43249	-1.22897	-0.625427	1.4887	-0.18681	0.270627	0.763091	0.649798	0.997238	0.746295	0.373614	0.593857	0.689499	0.566241	0.495426	1.08765	0.559535	-0.781928	-0.0760182	0.529567	-0.280133	-0.218838	-0.819718	-0.703177	-1.9897	-2.09525	-0.914595	-2.35183	8	8	8
tr|A0A346F4U5|A0A346F4U5_MYCMR,tr|B2HHM9|B2HHM9_MYCMM,tr|A0A2Z5YI55|A0A2Z5YI55_MYCMR,tr|A0A117DYL0|A0A117DYL0_9MYCO	tr|A0A346F4U5|A0A346F4U5_MYCMR,tr|B2HHM9|B2HHM9_MYCMM,tr|A0A2Z5YI55|A0A2Z5YI55_MYCMR,tr|A0A117DYL0|A0A117DYL0_9MYCO	CHAD_domain-containing_protein		-1.56926	-0.33935	-0.127362	0.282496	-0.962631	-0.96254	-1.37003	-1.19843	0.884063	0	0.0776261	-0.305769	-1.56418	-1.27222	-1.49464	-1.1586	-0.364314	-0.861243	-0.929644	-1.42077	1.29652	0.391989	0.830903	1.42061	1.99345	1.4567	1.15085	1.30535	0.914961	1.1397	1.0794	1.40787	0.92713	-0.00867186	1.08056	-0.54912	-0.477354	0.265989	-0.0789153	0.260316	0.0408679	-0.0574619	0.472248	13	13	13
tr|B2HPS9|B2HPS9_MYCMM,tr|A0A2Z5Y952|A0A2Z5Y952_MYCMR,tr|A0A100IEG3|A0A100IEG3_9MYCO	tr|B2HPS9|B2HPS9_MYCMM,tr|A0A2Z5Y952|A0A2Z5Y952_MYCMR,tr|A0A100IEG3|A0A100IEG3_9MYCO	Chaperone_protein_ClpB		0.105535	-0.0229254	-0.123655	0.00129243	-0.269525	-3.79655	-2.7442	0	-0.625519	-0.595992	-0.692596	-2.33488	0.331829	0.289861	-0.202993	0.499971	-0.170075	0.115946	-0.276572	0.246994	1.0998	1.32864	1.14209	1.00786	0.904364	0.833923	0.820686	0.840023	0.447986	0.568277	0.485506	0.619488	0.0666354	-0.132126	0.059272	-0.166269	-0.153698	-0.480447	-0.547807	-0.73527	-0.797629	-1.14837	-0.423332	39	38	38
tr|A0A2Z5Y928|A0A2Z5Y928_MYCMR,sp|B2HPS1|DNAK_MYCMM,tr|A0A124BWP8|A0A124BWP8_9MYCO,tr|E5DMW1|E5DMW1_MYCMR	tr|A0A2Z5Y928|A0A2Z5Y928_MYCMR,sp|B2HPS1|DNAK_MYCMM,tr|A0A124BWP8|A0A124BWP8_9MYCO	Chaperone_protein_DnaK_(HSP70)_(Heat_shock_70_kDa_protein)_(Heat_shock_protein_70)		0.112976	0.0944298	0.260984	0.432146	-0.173907	-1.75906	-2.14957	0.405815	-0.938333	-1.10057	-1.39382	-1.95928	-0.838234	-0.866851	-1.09963	-0.474679	-0.939583	-1.33696	-0.997753	-0.941492	1.51593	1.67738	1.67106	1.6131	0.933268	0.909204	1.01284	0.668116	0.575468	0.679402	0.568936	0.801716	0.237717	0	0.175732	-0.0316113	0.106536	-0.129171	0.143031	-1.10732	-0.66595	-0.780382	-0.805493	36	36	36
tr|A0A2Z5Y8F8|A0A2Z5Y8F8_MYCMR,tr|A0A117DZ84|A0A117DZ84_9MYCO,tr|B2HLX5|B2HLX5_MYCMM	tr|A0A2Z5Y8F8|A0A2Z5Y8F8_MYCMR,tr|A0A117DZ84|A0A117DZ84_9MYCO,tr|B2HLX5|B2HLX5_MYCMM	Cyclase_(Polyketide_cyclase_/_dehydrase_and_lipid_transport)		0.534634	0.0630969	1.11841	0.230307	-0.00724375	-0.631476	-1.24805	1.30794	1.20261	0.528854	0.924758	-0.453652	0.894714	0.973572	0.493721	0.494906	-0.499569	-3.71244	0	-0.396649	0.768109	0.917053	0.625672	0.555321	0.615297	0.0136624	0.653559	-0.557045	-0.249085	-0.526621	-0.564831	-0.387467	-0.761206	-0.998225	-0.516875	-0.701339	-0.375035	-0.756326	0.3783	-0.922175	-0.653267	0.188695	-2.9945	5	5	5
tr|B2HGW3|B2HGW3_MYCMM,tr|A0A2Z5YGZ4|A0A2Z5YGZ4_MYCMR,tr|A0A346F4I9|A0A346F4I9_MYCMR,tr|A0A100I8F5|A0A100I8F5_9MYCO	tr|B2HGW3|B2HGW3_MYCMM,tr|A0A2Z5YGZ4|A0A2Z5YGZ4_MYCMR,tr|A0A346F4I9|A0A346F4I9_MYCMR,tr|A0A100I8F5|A0A100I8F5_9MYCO	Cytochrome_bc1_complex_Rieske_iron-sulfur_subunit		-1.84127	0.222475	-1.68954	0.943819	-1.21545	-0.0793109	-2.10826	-0.460124	-0.0626951	-0.681568	0.781713	-0.147746	-0.438611	-0.206358	-0.872568	-0.0568909	0.820426	-1.87959	-1.49867	0.421131	-0.762834	-1.05564	-0.242607	-1.07228	0.976218	1.35783	1.18228	0.983418	0.931938	1.51302	0.974416	0.442078	0.0617035	1.06831	-0.41992	0.113484	0.392099	-0.224352	0.868216	1.52203	0.868683	0	1.48727	12	12	12
tr|B2HIH0|B2HIH0_MYCMM,tr|A0A2Z5YCD1|A0A2Z5YCD1_MYCMR,tr|A0A346F081|A0A346F081_MYCMR,tr|A0A117DY09|A0A117DY09_9MYCO	tr|B2HIH0|B2HIH0_MYCMM,tr|A0A2Z5YCD1|A0A2Z5YCD1_MYCMR,tr|A0A346F081|A0A346F081_MYCMR,tr|A0A117DY09|A0A117DY09_9MYCO	D-3-phosphoglycerate_dehydrogenase_(EC_1.1.1.95)		0.395865	0.22351	-0.228859	0.389156	-0.00460845	-1.12531	-2.80232	0.672086	-0.706262	-1.23285	-1.60998	-1.6855	0.494973	0.265115	-1.31685	0.19488	-1.2886	-1.23229	-0.550438	0.213634	1.42516	1.8894	1.75233	1.86231	1.05508	1.04561	0.987867	1.57515	-0.409404	-0.177772	-0.196872	-0.139334	0.359602	-0.350861	-0.657697	-0.0564365	-0.188675	0.169065	0	0.153982	0.292528	-0.0272565	0.169704	32	32	32
tr|B2HJ68|B2HJ68_MYCMM,tr|A0A2Z5YMW8|A0A2Z5YMW8_MYCMR,tr|A0A100I044|A0A100I044_9MYCO	tr|B2HJ68|B2HJ68_MYCMM,tr|A0A2Z5YMW8|A0A2Z5YMW8_MYCMR,tr|A0A100I044|A0A100I044_9MYCO	D-alanyl-D-alanine_carboxypeptidase_DacB_(EC_3.4.16.4)_(D-alanyl-D-alanine_carboxypeptidase/D-alanyl-D-alanine-endopeptidase)		0.607824	0.930222	0.837677	1.59947	0.666149	-0.420931	-3.58752	-2.17815	-1.00458	0.333701	0.185988	-0.886534	0.222556	-0.111489	-0.471593	-1.62571	0	-2.01693	-0.79128	-0.900917	-0.202395	-0.234156	0.0189116	-0.421963	1.22199	0.936317	0.749667	0.561597	0.0554561	0.510387	0.391629	0.076653	-0.0861153	-0.666063	0.125309	0.499875	-0.0331346	0.352507	-0.306595	-1.81108	-0.342324	0.103188	-0.77933	14	14	14
tr|B2HI51|B2HI51_MYCMM,tr|A0A346EVC3|A0A346EVC3_MYCMR,tr|A0A117DWX2|A0A117DWX2_9MYCO,tr|A0A2Z5Y7F6|A0A2Z5Y7F6_MYCMR,tr|Q6LAI7|Q6LAI7_MYCMR,tr|Q6YNI6|Q6YNI6_MYCMR	tr|B2HI51|B2HI51_MYCMM,tr|A0A346EVC3|A0A346EVC3_MYCMR,tr|A0A117DWX2|A0A117DWX2_9MYCO,tr|A0A2Z5Y7F6|A0A2Z5Y7F6_MYCMR	DNA_gyrase_subunit_A_(EC_5.6.2.3)		0.745125	0.501242	-0.380775	1.18364	-0.949856	0	-4.29348	-0.82552	1.07782	-0.261708	0.1715	-0.0361549	-0.39478	-0.429152	-0.818835	-0.272391	-0.203534	0.443492	-0.907944	-0.139921	1.87744	1.58848	1.10149	1.79136	0.954742	1.3007	0.262726	0.707895	0.526787	0.223859	0.554448	-0.0902895	0.415781	-0.550466	-0.369904	-0.00974716	-0.138423	-0.406743	0.702252	0.656	-0.261708	-0.343577	0.0880258	38	38	38
tr|B2HCX4|B2HCX4_MYCMM,tr|A0A2Z5YAJ7|A0A2Z5YAJ7_MYCMR,tr|A0A100I012|A0A100I012_9MYCO	tr|B2HCX4|B2HCX4_MYCMM,tr|A0A2Z5YAJ7|A0A2Z5YAJ7_MYCMR,tr|A0A100I012|A0A100I012_9MYCO	DNA-directed_RNA_polymerase_subunit_alpha_(RNAP_subunit_alpha)_(EC_2.7.7.6)_(RNA_polymerase_subunit_alpha)_(Transcriptase_subunit_alpha)		0	-0.00739811	0.309287	0.514043	0.120403	-1.2867	-1.23582	0.0248813	-0.995914	-0.621696	-1.12988	-0.846846	-0.20528	-0.501096	-0.997253	-0.296824	-1.63058	-0.357778	-1.55671	-1.57511	1.63714	1.77115	1.82316	1.46813	1.58455	1.4647	1.42105	1.90702	0.37502	0.585377	0.638906	0.243743	0.242252	0.233036	-0.662507	-0.418602	-0.706031	-0.719712	-0.188446	0.0219077	0.0856156	-1.28699	0.00598745	19	19	19
tr|A0A2Z5YC98|A0A2Z5YC98_MYCMR,tr|A0A124BX51|A0A124BX51_9MYCO,sp|B2HJN3|EFTS_MYCMM	tr|A0A2Z5YC98|A0A2Z5YC98_MYCMR,tr|A0A124BX51|A0A124BX51_9MYCO,sp|B2HJN3|EFTS_MYCMM	Elongation_factor_Ts_(EF-Ts)		0.124447	0.335278	0	0.294926	0.339044	-1.20009	-2.5061	0.485374	-0.478727	-0.356623	-0.764533	-1.49239	0.369008	0.212246	-0.108581	0.587359	-0.870339	-0.80158	-0.848791	-0.537586	1.4411	1.6891	1.6335	1.64295	1.54045	1.33173	1.42635	1.89868	0.859731	1.19901	0.942735	1.12011	-0.174448	-0.122609	0.476489	-0.44273	-0.0775634	-0.14536	-0.0154859	-0.72693	-0.761086	-0.903176	-0.880545	14	14	14
tr|A0A2Z5YAB6|A0A2Z5YAB6_MYCMR,tr|A0A100I9D9|A0A100I9D9_9MYCO,sp|B2HSL3|EFTU_MYCMM,tr|A1C378|A1C378_MYCMR	tr|A0A2Z5YAB6|A0A2Z5YAB6_MYCMR,tr|A0A100I9D9|A0A100I9D9_9MYCO,sp|B2HSL3|EFTU_MYCMM	Elongation_factor_Tu_(EF-Tu)		-0.00268153	0.180238	0.488724	0.761417	-0.107593	-1.87714	-2.21605	0.0460339	-0.135177	-0.00145964	-0.852301	-1.76753	0.637972	0.485473	0.102517	1.64731	-0.274611	-1.34062	-1.01679	-0.0603649	1.24671	1.49437	1.08862	1.47455	1.35946	1.43741	1.32677	2.16353	0.122676	0.495442	0.367331	0.479828	-0.432882	-0.301758	-0.666806	-0.874765	-1.14486	-0.448584	-0.582235	-0.951745	-0.417241	0.0877497	0	26	26	26
tr|A0A2Z5YE10|A0A2Z5YE10_MYCMR,tr|B2HPD5|B2HPD5_MYCMM,tr|A0A100IDP2|A0A100IDP2_9MYCO	tr|A0A2Z5YE10|A0A2Z5YE10_MYCMR,tr|B2HPD5|B2HPD5_MYCMM,tr|A0A100IDP2|A0A100IDP2_9MYCO	Enoyl-[acyl-carrier-protein]_reductase_[NADH]_(EC_1.3.1.9) - InhA		-0.32777	-1.09786	-0.787501	-1.18103	1.96847	1.23232	-0.640574	1.53487	0	-0.556047	-1.19786	1.95382	-0.53299	-0.683695	-0.108891	-0.138187	0.901381	-2.26813	-1.08254	-1.67837	0.692237	0.802507	0.489716	0.892832	0.643323	0.49986	0.33281	-1.32684	0.221871	0.540212	0.225004	-0.276234	-0.792854	-1.45828	0.129791	1.36431	0.580641	0.836084	0.741069	-1.21235	-0.0950212	1.10147	-0.385986	10	10	10
tr|B2HLK1|B2HLK1_MYCMM,tr|A0A2Z5YNH4|A0A2Z5YNH4_MYCMR,tr|A0A100ICZ8|A0A100ICZ8_9MYCO	tr|B2HLK1|B2HLK1_MYCMM,tr|A0A2Z5YNH4|A0A2Z5YNH4_MYCMR,tr|A0A100ICZ8|A0A100ICZ8_9MYCO	Enoyl-CoA_hydratase		0.181589	-0.00972339	0.748686	-0.180802	0	-0.6555	-1.36028	1.16912	-0.045633	-0.570444	-0.814841	-0.814841	-0.398644	-0.36317	-0.6821	-0.183059	-0.393773	-2.53922	-1.74046	-1.28994	1.44422	1.65143	1.08945	1.01868	1.19752	1.4404	1.32339	0.207643	0.970894	1.19821	0.777348	1.42676	0.170201	-1.03621	0.617415	0.23685	1.05285	0.729869	0.958315	-1.39361	-0.269845	-0.162171	-0.697129	14	14	14
[truncated: 64 more rows]
[truncated: 8 more columns]
