# Supplementary material for: Surface-Shaving Proteomics of Mycobacterium marinum Identifies Biofilm Subtype-Specific Changes Affecting Virulence, Tolerance, and Persistence
Source: mSystems. 2021 Jun 22;6(3):e00500-21. doi: 10.1128/mSystems.00500-21 (PMC8269238; doi:10.1128/mSystems.00500-21)
Supplement: TABLE S5 [file msystems.00500-21-st005.xlsx]

## Sheet: Cluster1
#term ID GO	Biological process	Observed gene count	Background gene count	Strength	FDR	Matching proteins in your network (IDs)	Matching proteins in your network (labels)
GO:0071766	Actinobacterium-type cell wall biogenesis	3	3	1.22	0.0106	216594.MMAR_1759,216594.MMAR_1761,216594.MMAR_1762	fadD29,fadD22,pks15/1
GO:0019941	modification-dependent protein catabolic process	2	2	1.22	0.0491	216594.MMAR_3083,216594.MMAR_3091	pafA,mpa
GO:0034220	ion transmembrane transport	6	9	1.04	0.0017	216594.MMAR_4086,216594.MMAR_4088,216594.MMAR_4089,216594.MMAR_4090,216594.MMAR_4091,216594.MMAR_4525	atpC,atpG,atpA,atpH,atpF,mscL
GO:0015986	ATP synthesis coupled proton transport	5	8	1.02	0.0034	216594.MMAR_4086,216594.MMAR_4088,216594.MMAR_4089,216594.MMAR_4090,216594.MMAR_4091	atpC,atpG,atpA,atpH,atpF
GO:0044265	cellular macromolecule catabolic process	3	6	0.92	0.0345	216594.MMAR_1925,216594.MMAR_3083,216594.MMAR_3091	gpsI,pafA,mpa
GO:0006633	fatty acid biosynthetic process	6	13	0.88	0.0032	216594.MMAR_1759,216594.MMAR_1761,216594.MMAR_1762,216594.MMAR_1765,216594.MMAR_3231,216594.MMAR_5365	fadD29,fadD22,pks15/1,fadD28,fadD15,fadD32
GO:0009168	purine ribonucleoside monophosphate biosynthetic process	8	20	0.82	0.0017	216594.MMAR_1148,216594.MMAR_1206,216594.MMAR_4086,216594.MMAR_4088,216594.MMAR_4089,216594.MMAR_4090,216594.MMAR_4091,216594.MMAR_4542	guaA,add,atpC,atpG,atpA,atpH,atpF,purH
GO:0009201	ribonucleoside triphosphate biosynthetic process	6	15	0.82	0.0041	216594.MMAR_2504,216594.MMAR_4086,216594.MMAR_4088,216594.MMAR_4089,216594.MMAR_4090,216594.MMAR_4091	pyrG,atpC,atpG,atpA,atpH,atpF
GO:0008610	lipid biosynthetic process	7	21	0.74	0.0038	216594.MMAR_1759,216594.MMAR_1761,216594.MMAR_1762,216594.MMAR_1765,216594.MMAR_3231,216594.MMAR_3833,216594.MMAR_5365	fadD29,fadD22,pks15/1,fadD28,fadD15,plsB2,fadD32
GO:0072330	monocarboxylic acid biosynthetic process	7	22	0.72	0.0043	216594.MMAR_1759,216594.MMAR_1761,216594.MMAR_1762,216594.MMAR_1765,216594.MMAR_2387,216594.MMAR_3231,216594.MMAR_5365	fadD29,fadD22,pks15/1,fadD28,bioB,fadD15,fadD32
GO:0044255	cellular lipid metabolic process	7	23	0.7	0.0050	216594.MMAR_1759,216594.MMAR_1761,216594.MMAR_1762,216594.MMAR_1765,216594.MMAR_3231,216594.MMAR_3833,216594.MMAR_5365	fadD29,fadD22,pks15/1,fadD28,fadD15,plsB2,fadD32
GO:0009152	purine ribonucleotide biosynthetic process	7	24	0.69	0.0059	216594.MMAR_1148,216594.MMAR_4086,216594.MMAR_4088,216594.MMAR_4089,216594.MMAR_4090,216594.MMAR_4091,216594.MMAR_4542	guaA,atpC,atpG,atpA,atpH,atpF,purH
GO:1901293	nucleoside phosphate biosynthetic process	10	36	0.66	0.0020	216594.MMAR_1148,216594.MMAR_1206,216594.MMAR_2504,216594.MMAR_3833,216594.MMAR_4086,216594.MMAR_4088,216594.MMAR_4089,216594.MMAR_4090,216594.MMAR_4091,216594.MMAR_4542	guaA,add,pyrG,plsB2,atpC,atpG,atpA,atpH,atpF,purH
GO:0009260	ribonucleotide biosynthetic process	8	29	0.66	0.0043	216594.MMAR_1148,216594.MMAR_2504,216594.MMAR_4086,216594.MMAR_4088,216594.MMAR_4089,216594.MMAR_4090,216594.MMAR_4091,216594.MMAR_4542	guaA,pyrG,atpC,atpG,atpA,atpH,atpF,purH
GO:0034654	nucleobase-containing compound biosynthetic process	13	50	0.64	0.00088	216594.MMAR_0995,216594.MMAR_0996,216594.MMAR_1148,216594.MMAR_1206,216594.MMAR_2504,216594.MMAR_3684,216594.MMAR_3833,216594.MMAR_4086,216594.MMAR_4088,216594.MMAR_4089,216594.MMAR_4090,216594.MMAR_4091,216594.MMAR_4542	rpoB,rpoC,guaA,add,pyrG,hrcA,plsB2,atpC,atpG,atpA,atpH,atpF,purH
GO:0009117	nucleotide metabolic process	10	39	0.63	0.0027	216594.MMAR_1148,216594.MMAR_1206,216594.MMAR_2504,216594.MMAR_3833,216594.MMAR_4086,216594.MMAR_4088,216594.MMAR_4089,216594.MMAR_4090,216594.MMAR_4091,216594.MMAR_4542	guaA,add,pyrG,plsB2,atpC,atpG,atpA,atpH,atpF,purH
GO:0009165	nucleotide biosynthetic process	9	35	0.63	0.0035	216594.MMAR_1148,216594.MMAR_2504,216594.MMAR_3833,216594.MMAR_4086,216594.MMAR_4088,216594.MMAR_4089,216594.MMAR_4090,216594.MMAR_4091,216594.MMAR_4542	guaA,pyrG,plsB2,atpC,atpG,atpA,atpH,atpF,purH
GO:0044281	small molecule metabolic process	25	123	0.53	0.00011	216594.MMAR_0451,216594.MMAR_1148,216594.MMAR_1206,216594.MMAR_1719,216594.MMAR_1730,216594.MMAR_1759,216594.MMAR_1761,216594.MMAR_1762,216594.MMAR_1765,216594.MMAR_2088,216594.MMAR_2175,216594.MMAR_2222,216594.MMAR_2387,216594.MMAR_2468,216594.MMAR_2504,216594.MMAR_3231,216594.MMAR_3833,216594.MMAR_4086,216594.MMAR_4088,216594.MMAR_4089,216594.MMAR_4090,216594.MMAR_4091,216594.MMAR_4542,216594.M…	pckA,guaA,add,gltS,ppk,fadD29,fadD22,pks15/1,fadD28,thrS,aroF,ribA2,bioB,argG,pyrG,fadD15,plsB2,atpC,atpG,atpA,atpH,atpF,purH,cysS1,fadD32
GO:0006139	nucleobase-containing compound metabolic process	19	96	0.52	0.00055	216594.MMAR_0001,216594.MMAR_0995,216594.MMAR_0996,216594.MMAR_1148,216594.MMAR_1206,216594.MMAR_1719,216594.MMAR_1925,216594.MMAR_1977,216594.MMAR_2088,216594.MMAR_2504,216594.MMAR_3684,216594.MMAR_3833,216594.MMAR_4086,216594.MMAR_4088,216594.MMAR_4089,216594.MMAR_4090,216594.MMAR_4091,216594.MMAR_4542,216594.MMAR_5080	dnaA,rpoB,rpoC,guaA,add,gltS,gpsI,recA,thrS,pyrG,hrcA,plsB2,atpC,atpG,atpA,atpH,atpF,purH,cysS1
GO:0043436	oxoacid metabolic process	15	77	0.51	0.0019	216594.MMAR_1148,216594.MMAR_1719,216594.MMAR_1730,216594.MMAR_1759,216594.MMAR_1761,216594.MMAR_1762,216594.MMAR_1765,216594.MMAR_2088,216594.MMAR_2175,216594.MMAR_2387,216594.MMAR_2468,216594.MMAR_2504,216594.MMAR_3231,216594.MMAR_5080,216594.MMAR_5365	guaA,gltS,ppk,fadD29,fadD22,pks15/1,fadD28,thrS,aroF,bioB,argG,pyrG,fadD15,cysS1,fadD32
GO:1901362	organic cyclic compound biosynthetic process	16	84	0.5	0.0017	216594.MMAR_0995,216594.MMAR_0996,216594.MMAR_1148,216594.MMAR_1206,216594.MMAR_2175,216594.MMAR_2222,216594.MMAR_2387,216594.MMAR_2504,216594.MMAR_3684,216594.MMAR_3833,216594.MMAR_4086,216594.MMAR_4088,216594.MMAR_4089,216594.MMAR_4090,216594.MMAR_4091,216594.MMAR_4542	rpoB,rpoC,guaA,add,aroF,ribA2,bioB,pyrG,hrcA,plsB2,atpC,atpG,atpA,atpH,atpF,purH
GO:0019438	aromatic compound biosynthetic process	14	74	0.5	0.0028	216594.MMAR_0995,216594.MMAR_0996,216594.MMAR_1148,216594.MMAR_1206,216594.MMAR_2175,216594.MMAR_2504,216594.MMAR_3684,216594.MMAR_3833,216594.MMAR_4086,216594.MMAR_4088,216594.MMAR_4089,216594.MMAR_4090,216594.MMAR_4091,216594.MMAR_4542	rpoB,rpoC,guaA,add,aroF,pyrG,hrcA,plsB2,atpC,atpG,atpA,atpH,atpF,purH
GO:0018130	heterocycle biosynthetic process	15	80	0.49	0.0022	216594.MMAR_0995,216594.MMAR_0996,216594.MMAR_1148,216594.MMAR_1206,216594.MMAR_2222,216594.MMAR_2387,216594.MMAR_2504,216594.MMAR_3684,216594.MMAR_3833,216594.MMAR_4086,216594.MMAR_4088,216594.MMAR_4089,216594.MMAR_4090,216594.MMAR_4091,216594.MMAR_4542	rpoB,rpoC,guaA,add,ribA2,bioB,pyrG,hrcA,plsB2,atpC,atpG,atpA,atpH,atpF,purH
GO:0019752	carboxylic acid metabolic process	14	76	0.49	0.0033	216594.MMAR_1148,216594.MMAR_1719,216594.MMAR_1759,216594.MMAR_1761,216594.MMAR_1762,216594.MMAR_1765,216594.MMAR_2088,216594.MMAR_2175,216594.MMAR_2387,216594.MMAR_2468,216594.MMAR_2504,216594.MMAR_3231,216594.MMAR_5080,216594.MMAR_5365	guaA,gltS,fadD29,fadD22,pks15/1,fadD28,thrS,aroF,bioB,argG,pyrG,fadD15,cysS1,fadD32
GO:0006796	phosphate-containing compound metabolic process	11	59	0.49	0.0068	216594.MMAR_1148,216594.MMAR_1206,216594.MMAR_1730,216594.MMAR_2504,216594.MMAR_3833,216594.MMAR_4086,216594.MMAR_4088,216594.MMAR_4089,216594.MMAR_4090,216594.MMAR_4091,216594.MMAR_4542	guaA,add,ppk,pyrG,plsB2,atpC,atpG,atpA,atpH,atpF,purH
GO:0016070	RNA metabolic process	7	38	0.49	0.0359	216594.MMAR_0995,216594.MMAR_0996,216594.MMAR_1719,216594.MMAR_1925,216594.MMAR_2088,216594.MMAR_3684,216594.MMAR_5080	rpoB,rpoC,gltS,gpsI,thrS,hrcA,cysS1
GO:0044283	small molecule biosynthetic process	13	71	0.48	0.0040	216594.MMAR_0451,216594.MMAR_1148,216594.MMAR_1759,216594.MMAR_1761,216594.MMAR_1762,216594.MMAR_1765,216594.MMAR_2175,216594.MMAR_2222,216594.MMAR_2387,216594.MMAR_2468,216594.MMAR_2504,216594.MMAR_3231,216594.MMAR_5365	pckA,guaA,fadD29,fadD22,pks15/1,fadD28,aroF,ribA2,bioB,argG,pyrG,fadD15,fadD32
GO:0046394	carboxylic acid biosynthetic process	9	49	0.48	0.0153	216594.MMAR_1759,216594.MMAR_1761,216594.MMAR_1762,216594.MMAR_1765,216594.MMAR_2175,216594.MMAR_2387,216594.MMAR_2468,216594.MMAR_3231,216594.MMAR_5365	fadD29,fadD22,pks15/1,fadD28,aroF,bioB,argG,fadD15,fadD32
GO:0017144	drug metabolic process	7	39	0.47	0.0399	216594.MMAR_2222,216594.MMAR_2387,216594.MMAR_4086,216594.MMAR_4088,216594.MMAR_4089,216594.MMAR_4090,216594.MMAR_4091	ribA2,bioB,atpC,atpG,atpA,atpH,atpF
GO:1901360	organic cyclic compound metabolic process	22	131	0.45	0.00089	216594.MMAR_0001,216594.MMAR_0995,216594.MMAR_0996,216594.MMAR_1148,216594.MMAR_1206,216594.MMAR_1719,216594.MMAR_1925,216594.MMAR_1977,216594.MMAR_2088,216594.MMAR_2175,216594.MMAR_2222,216594.MMAR_2387,216594.MMAR_2504,216594.MMAR_3684,216594.MMAR_3833,216594.MMAR_4086,216594.MMAR_4088,216594.MMAR_4089,216594.MMAR_4090,216594.MMAR_4091,216594.MMAR_4542,216594.MMAR_5080	dnaA,rpoB,rpoC,guaA,add,gltS,gpsI,recA,thrS,aroF,ribA2,bioB,pyrG,hrcA,plsB2,atpC,atpG,atpA,atpH,atpF,purH,cysS1
GO:1901576	organic substance biosynthetic process	33	201	0.44	0.00011	216594.MMAR_0001,216594.MMAR_0451,216594.MMAR_0995,216594.MMAR_0996,216594.MMAR_1013,216594.MMAR_1037,216594.MMAR_1148,216594.MMAR_1206,216594.MMAR_1527,216594.MMAR_1702,216594.MMAR_1719,216594.MMAR_1730,216594.MMAR_1759,216594.MMAR_1761,216594.MMAR_1762,216594.MMAR_1765,216594.MMAR_2088,216594.MMAR_2175,216594.MMAR_2222,216594.MMAR_2387,216594.MMAR_2468,216594.MMAR_2504,216594.MMAR_3231,216594.M…	dnaA,pckA,rpoB,rpoC,fusA1,rpsC,guaA,add,prfB,gatA,gltS,ppk,fadD29,fadD22,pks15/1,fadD28,thrS,aroF,ribA2,bioB,argG,pyrG,fadD15,hrcA,plsB2,atpC,atpG,atpA,atpH,atpF,purH,cysS1,fadD32
GO:0046483	heterocycle metabolic process	21	127	0.44	0.0015	216594.MMAR_0001,216594.MMAR_0995,216594.MMAR_0996,216594.MMAR_1148,216594.MMAR_1206,216594.MMAR_1719,216594.MMAR_1925,216594.MMAR_1977,216594.MMAR_2088,216594.MMAR_2222,216594.MMAR_2387,216594.MMAR_2504,216594.MMAR_3684,216594.MMAR_3833,216594.MMAR_4086,216594.MMAR_4088,216594.MMAR_4089,216594.MMAR_4090,216594.MMAR_4091,216594.MMAR_4542,216594.MMAR_5080	dnaA,rpoB,rpoC,guaA,add,gltS,gpsI,recA,thrS,ribA2,bioB,pyrG,hrcA,plsB2,atpC,atpG,atpA,atpH,atpF,purH,cysS1
GO:0090304	nucleic acid metabolic process	9	54	0.44	0.0254	216594.MMAR_0001,216594.MMAR_0995,216594.MMAR_0996,216594.MMAR_1719,216594.MMAR_1925,216594.MMAR_1977,216594.MMAR_2088,216594.MMAR_3684,216594.MMAR_5080	dnaA,rpoB,rpoC,gltS,gpsI,recA,thrS,hrcA,cysS1
GO:0044238	primary metabolic process	36	228	0.42	0.00011	216594.MMAR_0001,216594.MMAR_0451,216594.MMAR_0995,216594.MMAR_0996,216594.MMAR_1013,216594.MMAR_1037,216594.MMAR_1108,216594.MMAR_1148,216594.MMAR_1206,216594.MMAR_1527,216594.MMAR_1702,216594.MMAR_1719,216594.MMAR_1759,216594.MMAR_1761,216594.MMAR_1762,216594.MMAR_1765,216594.MMAR_1925,216594.MMAR_1977,216594.MMAR_2088,216594.MMAR_2175,216594.MMAR_2468,216594.MMAR_2504,216594.MMAR_3083,216594.M…	dnaA,pckA,rpoB,rpoC,fusA1,rpsC,mrsA,guaA,add,prfB,gatA,gltS,fadD29,fadD22,pks15/1,fadD28,gpsI,recA,thrS,aroF,argG,pyrG,pafA,mpa,fadD15,pepB,hrcA,plsB2,atpC,atpG,atpA,atpH,atpF,purH,cysS1,fadD32
GO:0044249	cellular biosynthetic process	32	202	0.42	0.00011	216594.MMAR_0001,216594.MMAR_0995,216594.MMAR_0996,216594.MMAR_1013,216594.MMAR_1037,216594.MMAR_1148,216594.MMAR_1206,216594.MMAR_1527,216594.MMAR_1702,216594.MMAR_1719,216594.MMAR_1730,216594.MMAR_1759,216594.MMAR_1761,216594.MMAR_1762,216594.MMAR_1765,216594.MMAR_2088,216594.MMAR_2175,216594.MMAR_2222,216594.MMAR_2387,216594.MMAR_2468,216594.MMAR_2504,216594.MMAR_3231,216594.MMAR_3684,216594.M…	dnaA,rpoB,rpoC,fusA1,rpsC,guaA,add,prfB,gatA,gltS,ppk,fadD29,fadD22,pks15/1,fadD28,thrS,aroF,ribA2,bioB,argG,pyrG,fadD15,hrcA,plsB2,atpC,atpG,atpA,atpH,atpF,purH,cysS1,fadD32
GO:0044271	cellular nitrogen compound biosynthetic process	22	139	0.42	0.0017	216594.MMAR_0995,216594.MMAR_0996,216594.MMAR_1013,216594.MMAR_1037,216594.MMAR_1148,216594.MMAR_1206,216594.MMAR_1527,216594.MMAR_1702,216594.MMAR_1719,216594.MMAR_2088,216594.MMAR_2222,216594.MMAR_2387,216594.MMAR_2504,216594.MMAR_3684,216594.MMAR_3833,216594.MMAR_4086,216594.MMAR_4088,216594.MMAR_4089,216594.MMAR_4090,216594.MMAR_4091,216594.MMAR_4542,216594.MMAR_5080	rpoB,rpoC,fusA1,rpsC,guaA,add,prfB,gatA,gltS,thrS,ribA2,bioB,pyrG,hrcA,plsB2,atpC,atpG,atpA,atpH,atpF,purH,cysS1
GO:0006725	cellular aromatic compound metabolic process	20	125	0.42	0.0019	216594.MMAR_0001,216594.MMAR_0995,216594.MMAR_0996,216594.MMAR_1148,216594.MMAR_1206,216594.MMAR_1719,216594.MMAR_1925,216594.MMAR_1977,216594.MMAR_2088,216594.MMAR_2175,216594.MMAR_2504,216594.MMAR_3684,216594.MMAR_3833,216594.MMAR_4086,216594.MMAR_4088,216594.MMAR_4089,216594.MMAR_4090,216594.MMAR_4091,216594.MMAR_4542,216594.MMAR_5080	dnaA,rpoB,rpoC,guaA,add,gltS,gpsI,recA,thrS,aroF,pyrG,hrcA,plsB2,atpC,atpG,atpA,atpH,atpF,purH,cysS1
GO:0071704	organic substance metabolic process	39	256	0.4	0.00011	216594.MMAR_0001,216594.MMAR_0451,216594.MMAR_0995,216594.MMAR_0996,216594.MMAR_1013,216594.MMAR_1037,216594.MMAR_1108,216594.MMAR_1148,216594.MMAR_1206,216594.MMAR_1527,216594.MMAR_1702,216594.MMAR_1719,216594.MMAR_1730,216594.MMAR_1759,216594.MMAR_1761,216594.MMAR_1762,216594.MMAR_1765,216594.MMAR_1925,216594.MMAR_1977,216594.MMAR_2088,216594.MMAR_2175,216594.MMAR_2222,216594.MMAR_2387,216594.M…	dnaA,pckA,rpoB,rpoC,fusA1,rpsC,mrsA,guaA,add,prfB,gatA,gltS,ppk,fadD29,fadD22,pks15/1,fadD28,gpsI,recA,thrS,aroF,ribA2,bioB,argG,pyrG,pafA,mpa,fadD15,pepB,hrcA,plsB2,atpC,atpG,atpA,atpH,atpF,purH,cysS1,fadD32
GO:0008152	metabolic process	41	291	0.37	0.00011	216594.MMAR_0001,216594.MMAR_0451,216594.MMAR_0995,216594.MMAR_0996,216594.MMAR_1013,216594.MMAR_1037,216594.MMAR_1108,216594.MMAR_1148,216594.MMAR_1206,216594.MMAR_1527,216594.MMAR_1702,216594.MMAR_1719,216594.MMAR_1730,216594.MMAR_1759,216594.MMAR_1761,216594.MMAR_1762,216594.MMAR_1765,216594.MMAR_1925,216594.MMAR_1977,216594.MMAR_2088,216594.MMAR_2175,216594.MMAR_2222,216594.MMAR_2387,216594.M…	dnaA,pckA,rpoB,rpoC,fusA1,rpsC,mrsA,guaA,add,prfB,gatA,gltS,ppk,fadD29,fadD22,pks15/1,fadD28,gpsI,recA,thrS,aroF,ribA2,bioB,argG,pyrG,ureG,pafA,mpa,fadD15,pepB,glnE,hrcA,plsB2,atpC,atpG,atpA,atpH,atpF,purH,cysS1,fadD32
GO:0009987	cellular process	37	262	0.37	0.00014	216594.MMAR_0001,216594.MMAR_0995,216594.MMAR_0996,216594.MMAR_1013,216594.MMAR_1037,216594.MMAR_1148,216594.MMAR_1206,216594.MMAR_1527,216594.MMAR_1702,216594.MMAR_1719,216594.MMAR_1730,216594.MMAR_1759,216594.MMAR_1761,216594.MMAR_1762,216594.MMAR_1765,216594.MMAR_1925,216594.MMAR_1977,216594.MMAR_2088,216594.MMAR_2175,216594.MMAR_2222,216594.MMAR_2387,216594.MMAR_2468,216594.MMAR_2504,216594.M…	dnaA,rpoB,rpoC,fusA1,rpsC,guaA,add,prfB,gatA,gltS,ppk,fadD29,fadD22,pks15/1,fadD28,gpsI,recA,thrS,aroF,ribA2,bioB,argG,pyrG,pafA,mpa,fadD15,hrcA,clpX,plsB2,atpC,atpG,atpA,atpH,atpF,purH,cysS1,fadD32
GO:0044237	cellular metabolic process	36	255	0.37	0.00017	216594.MMAR_0001,216594.MMAR_0995,216594.MMAR_0996,216594.MMAR_1013,216594.MMAR_1037,216594.MMAR_1148,216594.MMAR_1206,216594.MMAR_1527,216594.MMAR_1702,216594.MMAR_1719,216594.MMAR_1730,216594.MMAR_1759,216594.MMAR_1761,216594.MMAR_1762,216594.MMAR_1765,216594.MMAR_1925,216594.MMAR_1977,216594.MMAR_2088,216594.MMAR_2175,216594.MMAR_2222,216594.MMAR_2387,216594.MMAR_2468,216594.MMAR_2504,216594.M…	dnaA,rpoB,rpoC,fusA1,rpsC,guaA,add,prfB,gatA,gltS,ppk,fadD29,fadD22,pks15/1,fadD28,gpsI,recA,thrS,aroF,ribA2,bioB,argG,pyrG,pafA,mpa,fadD15,hrcA,plsB2,atpC,atpG,atpA,atpH,atpF,purH,cysS1,fadD32
GO:0006807	nitrogen compound metabolic process	31	221	0.37	0.00073	216594.MMAR_0001,216594.MMAR_0995,216594.MMAR_0996,216594.MMAR_1013,216594.MMAR_1037,216594.MMAR_1148,216594.MMAR_1206,216594.MMAR_1527,216594.MMAR_1702,216594.MMAR_1719,216594.MMAR_1925,216594.MMAR_1977,216594.MMAR_2088,216594.MMAR_2175,216594.MMAR_2222,216594.MMAR_2387,216594.MMAR_2468,216594.MMAR_2504,216594.MMAR_2726,216594.MMAR_3083,216594.MMAR_3091,216594.MMAR_3258,216594.MMAR_3684,216594.M…	dnaA,rpoB,rpoC,fusA1,rpsC,guaA,add,prfB,gatA,gltS,gpsI,recA,thrS,aroF,ribA2,bioB,argG,pyrG,ureG,pafA,mpa,pepB,hrcA,plsB2,atpC,atpG,atpA,atpH,atpF,purH,cysS1
GO:0034641	cellular nitrogen compound metabolic process	25	183	0.36	0.0022	216594.MMAR_0001,216594.MMAR_0995,216594.MMAR_0996,216594.MMAR_1013,216594.MMAR_1037,216594.MMAR_1148,216594.MMAR_1206,216594.MMAR_1527,216594.MMAR_1702,216594.MMAR_1719,216594.MMAR_1925,216594.MMAR_1977,216594.MMAR_2088,216594.MMAR_2222,216594.MMAR_2387,216594.MMAR_2504,216594.MMAR_3684,216594.MMAR_3833,216594.MMAR_4086,216594.MMAR_4088,216594.MMAR_4089,216594.MMAR_4090,216594.MMAR_4091,216594.M…	dnaA,rpoB,rpoC,fusA1,rpsC,guaA,add,prfB,gatA,gltS,gpsI,recA,thrS,ribA2,bioB,pyrG,hrcA,plsB2,atpC,atpG,atpA,atpH,atpF,purH,cysS1
GO:1901564	organonitrogen compound metabolic process	23	178	0.33	0.0043	216594.MMAR_1013,216594.MMAR_1037,216594.MMAR_1148,216594.MMAR_1527,216594.MMAR_1702,216594.MMAR_1719,216594.MMAR_2088,216594.MMAR_2175,216594.MMAR_2222,216594.MMAR_2387,216594.MMAR_2468,216594.MMAR_2504,216594.MMAR_3083,216594.MMAR_3091,216594.MMAR_3258,216594.MMAR_3833,216594.MMAR_4086,216594.MMAR_4088,216594.MMAR_4089,216594.MMAR_4090,216594.MMAR_4091,216594.MMAR_4542,216594.MMAR_5080	fusA1,rpsC,guaA,prfB,gatA,gltS,thrS,aroF,ribA2,bioB,argG,pyrG,pafA,mpa,pepB,plsB2,atpC,atpG,atpA,atpH,atpF,purH,cysS1
GO:1901566	organonitrogen compound biosynthetic process	20	157	0.33	0.0082	216594.MMAR_1013,216594.MMAR_1037,216594.MMAR_1148,216594.MMAR_1527,216594.MMAR_1702,216594.MMAR_1719,216594.MMAR_2088,216594.MMAR_2175,216594.MMAR_2222,216594.MMAR_2387,216594.MMAR_2468,216594.MMAR_2504,216594.MMAR_3833,216594.MMAR_4086,216594.MMAR_4088,216594.MMAR_4089,216594.MMAR_4090,216594.MMAR_4091,216594.MMAR_4542,216594.MMAR_5080	fusA1,rpsC,guaA,prfB,gatA,gltS,thrS,aroF,ribA2,bioB,argG,pyrG,plsB2,atpC,atpG,atpA,atpH,atpF,purH,cysS1
GO:0044260	cellular macromolecule metabolic process	15	116	0.33	0.0209	216594.MMAR_0001,216594.MMAR_0995,216594.MMAR_0996,216594.MMAR_1013,216594.MMAR_1037,216594.MMAR_1527,216594.MMAR_1702,216594.MMAR_1719,216594.MMAR_1925,216594.MMAR_1977,216594.MMAR_2088,216594.MMAR_3083,216594.MMAR_3091,216594.MMAR_3684,216594.MMAR_5080	dnaA,rpoB,rpoC,fusA1,rpsC,prfB,gatA,gltS,gpsI,recA,thrS,pafA,mpa,hrcA,cysS1
GO:0043170	macromolecule metabolic process	16	136	0.29	0.0345	216594.MMAR_0001,216594.MMAR_0995,216594.MMAR_0996,216594.MMAR_1013,216594.MMAR_1037,216594.MMAR_1527,216594.MMAR_1702,216594.MMAR_1719,216594.MMAR_1925,216594.MMAR_1977,216594.MMAR_2088,216594.MMAR_3083,216594.MMAR_3091,216594.MMAR_3258,216594.MMAR_3684,216594.MMAR_5080	dnaA,rpoB,rpoC,fusA1,rpsC,prfB,gatA,gltS,gpsI,recA,thrS,pafA,mpa,pepB,hrcA,cysS1
#term ID GO	Cellular component	Observed gene count	Background gene count	Strength	FDR	Matching proteins in your network (IDs)	Matching proteins in your network (labels)
GO:0045261	proton-transporting ATP synthase complex, catalytic core F(1)	3	4	1.1	0.0141	216594.MMAR_4086,216594.MMAR_4088,216594.MMAR_4089	atpC,atpG,atpA
GO:0045259	proton-transporting ATP synthase complex	5	8	1.02	0.0029	216594.MMAR_4086,216594.MMAR_4088,216594.MMAR_4089,216594.MMAR_4090,216594.MMAR_4091	atpC,atpG,atpA,atpH,atpF
GO:0005886	plasma membrane	11	32	0.76	0.00054	216594.MMAR_2288,216594.MMAR_2664,216594.MMAR_2665,216594.MMAR_2679,216594.MMAR_3833,216594.MMAR_4086,216594.MMAR_4088,216594.MMAR_4089,216594.MMAR_4090,216594.MMAR_4091,216594.MMAR_4525	MMAR_2288,eccB5,eccC5,eccE5,plsB2,atpC,atpG,atpA,atpH,atpF,mscL
GO:0016021	integral component of membrane	7	20	0.76	0.0029	216594.MMAR_2288,216594.MMAR_2664,216594.MMAR_2665,216594.MMAR_2679,216594.MMAR_4090,216594.MMAR_4091,216594.MMAR_4525	MMAR_2288,eccB5,eccC5,eccE5,atpH,atpF,mscL
GO:0032991	protein-containing complex	10	70	0.38	0.0321	216594.MMAR_1037,216594.MMAR_1702,216594.MMAR_1730,216594.MMAR_1762,216594.MMAR_3091,216594.MMAR_4086,216594.MMAR_4088,216594.MMAR_4089,216594.MMAR_4090,216594.MMAR_4091	rpsC,gatA,ppk,pks15/1,mpa,atpC,atpG,atpA,atpH,atpF
GO:0005623	cell	28	198	0.37	0.00054	216594.MMAR_0001,216594.MMAR_0451,216594.MMAR_1013,216594.MMAR_1037,216594.MMAR_1527,216594.MMAR_1702,216594.MMAR_1719,216594.MMAR_1730,216594.MMAR_1762,216594.MMAR_1925,216594.MMAR_1977,216594.MMAR_2088,216594.MMAR_2288,216594.MMAR_2468,216594.MMAR_2664,216594.MMAR_2665,216594.MMAR_2679,216594.MMAR_2726,216594.MMAR_3091,216594.MMAR_3258,216594.MMAR_3833,216594.MMAR_4086,216594.MMAR_4088,216594.M…	dnaA,pckA,fusA1,rpsC,prfB,gatA,gltS,ppk,pks15/1,gpsI,recA,thrS,MMAR_2288,argG,eccB5,eccC5,eccE5,ureG,mpa,pepB,plsB2,atpC,atpG,atpA,atpH,atpF,mscL,cysS1
GO:0005622	intracellular	21	173	0.3	0.0088	216594.MMAR_0001,216594.MMAR_0451,216594.MMAR_1013,216594.MMAR_1037,216594.MMAR_1527,216594.MMAR_1702,216594.MMAR_1719,216594.MMAR_1762,216594.MMAR_1925,216594.MMAR_1977,216594.MMAR_2088,216594.MMAR_2468,216594.MMAR_2726,216594.MMAR_3091,216594.MMAR_3258,216594.MMAR_4086,216594.MMAR_4088,216594.MMAR_4089,216594.MMAR_4090,216594.MMAR_4091,216594.MMAR_5080	dnaA,pckA,fusA1,rpsC,prfB,gatA,gltS,pks15/1,gpsI,recA,thrS,argG,ureG,mpa,pepB,atpC,atpG,atpA,atpH,atpF,cysS1
#term ID GO	Molecular function	Observed gene count	Background gene count	Strength	FDR	Matching proteins in your network (IDs)	Matching proteins in your network (labels)
GO:0003899	DNA-directed 5'-3' RNA polymerase activity	2	2	1.22	0.0453	216594.MMAR_0995,216594.MMAR_0996	rpoB,rpoC
GO:0016884	carbon-nitrogen ligase activity, with glutamine as amido-N-donor	2	2	1.22	0.0453	216594.MMAR_1148,216594.MMAR_1702	guaA,gatA
GO:0016887	ATPase activity	6	7	1.15	0.00021	216594.MMAR_1977,216594.MMAR_3091,216594.MMAR_4086,216594.MMAR_4088,216594.MMAR_4089,216594.MMAR_4090	recA,mpa,atpC,atpG,atpA,atpH
GO:0019829	cation-transporting ATPase activity	4	5	1.12	0.0039	216594.MMAR_4086,216594.MMAR_4088,216594.MMAR_4089,216594.MMAR_4090	atpC,atpG,atpA,atpH
GO:0043492	ATPase activity, coupled to movement of substances	4	5	1.12	0.0039	216594.MMAR_4086,216594.MMAR_4088,216594.MMAR_4089,216594.MMAR_4090	atpC,atpG,atpA,atpH
GO:0044769	ATPase activity, coupled to transmembrane movement of ions, rotational mechanism	4	5	1.12	0.0039	216594.MMAR_4086,216594.MMAR_4088,216594.MMAR_4089,216594.MMAR_4090	atpC,atpG,atpA,atpH
GO:0046933	proton-transporting ATP synthase activity, rotational mechanism	4	5	1.12	0.0039	216594.MMAR_4086,216594.MMAR_4088,216594.MMAR_4089,216594.MMAR_4090	atpC,atpG,atpA,atpH
GO:0022857	transmembrane transporter activity	6	9	1.04	0.00054	216594.MMAR_4086,216594.MMAR_4088,216594.MMAR_4089,216594.MMAR_4090,216594.MMAR_4091,216594.MMAR_4525	atpC,atpG,atpA,atpH,atpF,mscL
GO:0015078	proton transmembrane transporter activity	5	8	1.02	0.0023	216594.MMAR_4086,216594.MMAR_4088,216594.MMAR_4089,216594.MMAR_4090,216594.MMAR_4091	atpC,atpG,atpA,atpH,atpF
GO:0017111	nucleoside-triphosphatase activity	8	14	0.98	9.43e-05	216594.MMAR_1013,216594.MMAR_1977,216594.MMAR_2726,216594.MMAR_3091,216594.MMAR_4086,216594.MMAR_4088,216594.MMAR_4089,216594.MMAR_4090	fusA1,recA,ureG,mpa,atpC,atpG,atpA,atpH
GO:0016879	ligase activity, forming carbon-nitrogen bonds	5	10	0.92	0.0039	216594.MMAR_1148,216594.MMAR_1702,216594.MMAR_2468,216594.MMAR_2504,216594.MMAR_3083	guaA,gatA,argG,pyrG,pafA
GO:0046914	transition metal ion binding	4	8	0.92	0.0100	216594.MMAR_1719,216594.MMAR_2726,216594.MMAR_3258,216594.MMAR_3805	gltS,ureG,pepB,clpX
GO:0016462	pyrophosphatase activity	9	19	0.9	9.43e-05	216594.MMAR_1013,216594.MMAR_1148,216594.MMAR_1977,216594.MMAR_2726,216594.MMAR_3091,216594.MMAR_4086,216594.MMAR_4088,216594.MMAR_4089,216594.MMAR_4090	fusA1,guaA,recA,ureG,mpa,atpC,atpG,atpA,atpH
GO:0016814	hydrolase activity, acting on carbon-nitrogen (but not peptide) bonds, in cyclic amidines	3	7	0.85	0.0417	216594.MMAR_1206,216594.MMAR_2222,216594.MMAR_4542	add,ribA2,purH
GO:0016874	ligase activity	13	32	0.83	5.04e-06	216594.MMAR_1148,216594.MMAR_1702,216594.MMAR_1719,216594.MMAR_1759,216594.MMAR_1761,216594.MMAR_1765,216594.MMAR_2088,216594.MMAR_2468,216594.MMAR_2504,216594.MMAR_3083,216594.MMAR_3231,216594.MMAR_5080,216594.MMAR_5365	guaA,gatA,gltS,fadD29,fadD22,fadD28,thrS,argG,pyrG,pafA,fadD15,cysS1,fadD32
GO:0016779	nucleotidyltransferase activity	4	11	0.78	0.0222	216594.MMAR_0995,216594.MMAR_0996,216594.MMAR_1925,216594.MMAR_3293	rpoB,rpoC,gpsI,glnE
GO:0097367	carbohydrate derivative binding	26	82	0.72	2.03e-08	216594.MMAR_0001,216594.MMAR_0451,216594.MMAR_0995,216594.MMAR_1013,216594.MMAR_1148,216594.MMAR_1702,216594.MMAR_1719,216594.MMAR_1730,216594.MMAR_1759,216594.MMAR_1765,216594.MMAR_1977,216594.MMAR_2088,216594.MMAR_2222,216594.MMAR_2468,216594.MMAR_2504,216594.MMAR_2664,216594.MMAR_2665,216594.MMAR_2726,216594.MMAR_3083,216594.MMAR_3091,216594.MMAR_3231,216594.MMAR_3293,216594.MMAR_3805,216594.M…	dnaA,pckA,rpoB,fusA1,guaA,gatA,gltS,ppk,fadD29,fadD28,recA,thrS,ribA2,argG,pyrG,eccB5,eccC5,ureG,pafA,mpa,fadD15,glnE,clpX,atpA,cysS1,fadD32
GO:0032555	purine ribonucleotide binding	25	80	0.72	2.32e-08	216594.MMAR_0001,216594.MMAR_0451,216594.MMAR_1013,216594.MMAR_1148,216594.MMAR_1702,216594.MMAR_1719,216594.MMAR_1730,216594.MMAR_1759,216594.MMAR_1765,216594.MMAR_1977,216594.MMAR_2088,216594.MMAR_2222,216594.MMAR_2468,216594.MMAR_2504,216594.MMAR_2664,216594.MMAR_2665,216594.MMAR_2726,216594.MMAR_3083,216594.MMAR_3091,216594.MMAR_3231,216594.MMAR_3293,216594.MMAR_3805,216594.MMAR_4089,216594.M…	dnaA,pckA,fusA1,guaA,gatA,gltS,ppk,fadD29,fadD28,recA,thrS,ribA2,argG,pyrG,eccB5,eccC5,ureG,pafA,mpa,fadD15,glnE,clpX,atpA,cysS1,fadD32
GO:0035639	purine ribonucleoside triphosphate binding	25	80	0.72	2.32e-08	216594.MMAR_0001,216594.MMAR_0451,216594.MMAR_1013,216594.MMAR_1148,216594.MMAR_1702,216594.MMAR_1719,216594.MMAR_1730,216594.MMAR_1759,216594.MMAR_1765,216594.MMAR_1977,216594.MMAR_2088,216594.MMAR_2222,216594.MMAR_2468,216594.MMAR_2504,216594.MMAR_2664,216594.MMAR_2665,216594.MMAR_2726,216594.MMAR_3083,216594.MMAR_3091,216594.MMAR_3231,216594.MMAR_3293,216594.MMAR_3805,216594.MMAR_4089,216594.M…	dnaA,pckA,fusA1,guaA,gatA,gltS,ppk,fadD29,fadD28,recA,thrS,ribA2,argG,pyrG,eccB5,eccC5,ureG,pafA,mpa,fadD15,glnE,clpX,atpA,cysS1,fadD32
GO:0005524	ATP binding	21	66	0.72	1.01e-07	216594.MMAR_0001,216594.MMAR_1148,216594.MMAR_1702,216594.MMAR_1719,216594.MMAR_1730,216594.MMAR_1759,216594.MMAR_1765,216594.MMAR_1977,216594.MMAR_2088,216594.MMAR_2468,216594.MMAR_2504,216594.MMAR_2664,216594.MMAR_2665,216594.MMAR_3083,216594.MMAR_3091,216594.MMAR_3231,216594.MMAR_3293,216594.MMAR_3805,216594.MMAR_4089,216594.MMAR_5080,216594.MMAR_5365	dnaA,guaA,gatA,gltS,ppk,fadD29,fadD28,recA,thrS,argG,pyrG,eccB5,eccC5,pafA,mpa,fadD15,glnE,clpX,atpA,cysS1,fadD32
GO:0003677	DNA binding	6	19	0.72	0.0067	216594.MMAR_0001,216594.MMAR_0995,216594.MMAR_0996,216594.MMAR_1977,216594.MMAR_2665,216594.MMAR_3684	dnaA,rpoB,rpoC,recA,eccC5,hrcA
GO:0032549	ribonucleoside binding	5	16	0.72	0.0153	216594.MMAR_0451,216594.MMAR_0995,216594.MMAR_1013,216594.MMAR_2222,216594.MMAR_2726	pckA,rpoB,fusA1,ribA2,ureG
GO:0008144	drug binding	22	72	0.71	8.93e-08	216594.MMAR_0001,216594.MMAR_1148,216594.MMAR_1702,216594.MMAR_1719,216594.MMAR_1730,216594.MMAR_1759,216594.MMAR_1765,216594.MMAR_1977,216594.MMAR_2088,216594.MMAR_2387,216594.MMAR_2468,216594.MMAR_2504,216594.MMAR_2664,216594.MMAR_2665,216594.MMAR_3083,216594.MMAR_3091,216594.MMAR_3231,216594.MMAR_3293,216594.MMAR_3805,216594.MMAR_4089,216594.MMAR_5080,216594.MMAR_5365	dnaA,guaA,gatA,gltS,ppk,fadD29,fadD28,recA,thrS,bioB,argG,pyrG,eccB5,eccC5,pafA,mpa,fadD15,glnE,clpX,atpA,cysS1,fadD32
GO:0043168	anion binding	27	93	0.68	2.32e-08	216594.MMAR_0001,216594.MMAR_0451,216594.MMAR_1013,216594.MMAR_1148,216594.MMAR_1702,216594.MMAR_1719,216594.MMAR_1730,216594.MMAR_1759,216594.MMAR_1761,216594.MMAR_1762,216594.MMAR_1765,216594.MMAR_1977,216594.MMAR_2088,216594.MMAR_2222,216594.MMAR_2468,216594.MMAR_2504,216594.MMAR_2664,216594.MMAR_2665,216594.MMAR_2726,216594.MMAR_3083,216594.MMAR_3091,216594.MMAR_3231,216594.MMAR_3293,216594.M…	dnaA,pckA,fusA1,guaA,gatA,gltS,ppk,fadD29,fadD22,pks15/1,fadD28,recA,thrS,ribA2,argG,pyrG,eccB5,eccC5,ureG,pafA,mpa,fadD15,glnE,clpX,atpA,cysS1,fadD32
GO:0036094	small molecule binding	28	102	0.66	2.32e-08	216594.MMAR_0001,216594.MMAR_0451,216594.MMAR_0995,216594.MMAR_1013,216594.MMAR_1148,216594.MMAR_1702,216594.MMAR_1719,216594.MMAR_1730,216594.MMAR_1759,216594.MMAR_1761,216594.MMAR_1762,216594.MMAR_1765,216594.MMAR_1977,216594.MMAR_2088,216594.MMAR_2222,216594.MMAR_2468,216594.MMAR_2504,216594.MMAR_2664,216594.MMAR_2665,216594.MMAR_2726,216594.MMAR_3083,216594.MMAR_3091,216594.MMAR_3231,216594.M…	dnaA,pckA,rpoB,fusA1,guaA,gatA,gltS,ppk,fadD29,fadD22,pks15/1,fadD28,recA,thrS,ribA2,argG,pyrG,eccB5,eccC5,ureG,pafA,mpa,fadD15,glnE,clpX,atpA,cysS1,fadD32
GO:0005525	GTP binding	4	15	0.65	0.0473	216594.MMAR_0451,216594.MMAR_1013,216594.MMAR_2222,216594.MMAR_2726	pckA,fusA1,ribA2,ureG
GO:0016787	hydrolase activity	16	63	0.63	4.48e-05	216594.MMAR_1013,216594.MMAR_1148,216594.MMAR_1206,216594.MMAR_1702,216594.MMAR_1977,216594.MMAR_2222,216594.MMAR_2664,216594.MMAR_2726,216594.MMAR_3091,216594.MMAR_3258,216594.MMAR_3293,216594.MMAR_4086,216594.MMAR_4088,216594.MMAR_4089,216594.MMAR_4090,216594.MMAR_4542	fusA1,guaA,add,gatA,recA,ribA2,eccB5,ureG,mpa,pepB,glnE,atpC,atpG,atpA,atpH,purH
GO:0140098	catalytic activity, acting on RNA	6	24	0.62	0.0160	216594.MMAR_0995,216594.MMAR_0996,216594.MMAR_1702,216594.MMAR_1719,216594.MMAR_2088,216594.MMAR_5080	rpoB,rpoC,gatA,gltS,thrS,cysS1
GO:0043167	ion binding	32	140	0.58	2.32e-08	216594.MMAR_0001,216594.MMAR_0451,216594.MMAR_1013,216594.MMAR_1108,216594.MMAR_1148,216594.MMAR_1206,216594.MMAR_1702,216594.MMAR_1719,216594.MMAR_1730,216594.MMAR_1759,216594.MMAR_1761,216594.MMAR_1762,216594.MMAR_1765,216594.MMAR_1925,216594.MMAR_1977,216594.MMAR_2088,216594.MMAR_2222,216594.MMAR_2387,216594.MMAR_2468,216594.MMAR_2504,216594.MMAR_2664,216594.MMAR_2665,216594.MMAR_2726,216594.M…	dnaA,pckA,fusA1,mrsA,guaA,add,gatA,gltS,ppk,fadD29,fadD22,pks15/1,fadD28,gpsI,recA,thrS,ribA2,bioB,argG,pyrG,eccB5,eccC5,ureG,pafA,mpa,fadD15,pepB,glnE,clpX,atpA,cysS1,fadD32
GO:0097159	organic cyclic compound binding	31	155	0.52	3.22e-07	216594.MMAR_0001,216594.MMAR_0451,216594.MMAR_0995,216594.MMAR_0996,216594.MMAR_1013,216594.MMAR_1037,216594.MMAR_1148,216594.MMAR_1527,216594.MMAR_1702,216594.MMAR_1719,216594.MMAR_1730,216594.MMAR_1759,216594.MMAR_1765,216594.MMAR_1925,216594.MMAR_1977,216594.MMAR_2088,216594.MMAR_2222,216594.MMAR_2468,216594.MMAR_2504,216594.MMAR_2664,216594.MMAR_2665,216594.MMAR_2726,216594.MMAR_3083,216594.M…	dnaA,pckA,rpoB,rpoC,fusA1,rpsC,guaA,prfB,gatA,gltS,ppk,fadD29,fadD28,gpsI,recA,thrS,ribA2,argG,pyrG,eccB5,eccC5,ureG,pafA,mpa,fadD15,glnE,hrcA,clpX,atpA,cysS1,fadD32
GO:1901363	heterocyclic compound binding	31	155	0.52	3.22e-07	216594.MMAR_0001,216594.MMAR_0451,216594.MMAR_0995,216594.MMAR_0996,216594.MMAR_1013,216594.MMAR_1037,216594.MMAR_1148,216594.MMAR_1527,216594.MMAR_1702,216594.MMAR_1719,216594.MMAR_1730,216594.MMAR_1759,216594.MMAR_1765,216594.MMAR_1925,216594.MMAR_1977,216594.MMAR_2088,216594.MMAR_2222,216594.MMAR_2468,216594.MMAR_2504,216594.MMAR_2664,216594.MMAR_2665,216594.MMAR_2726,216594.MMAR_3083,216594.M…	dnaA,pckA,rpoB,rpoC,fusA1,rpsC,guaA,prfB,gatA,gltS,ppk,fadD29,fadD28,gpsI,recA,thrS,ribA2,argG,pyrG,eccB5,eccC5,ureG,pafA,mpa,fadD15,glnE,hrcA,clpX,atpA,cysS1,fadD32
GO:0046872	metal ion binding	15	76	0.52	0.00080	216594.MMAR_0451,216594.MMAR_1108,216594.MMAR_1206,216594.MMAR_1719,216594.MMAR_1730,216594.MMAR_1925,216594.MMAR_2088,216594.MMAR_2222,216594.MMAR_2387,216594.MMAR_2504,216594.MMAR_2726,216594.MMAR_3083,216594.MMAR_3258,216594.MMAR_3805,216594.MMAR_5080	pckA,mrsA,add,gltS,ppk,gpsI,thrS,ribA2,bioB,pyrG,ureG,pafA,pepB,clpX,cysS1
GO:0005488	binding	37	200	0.49	1.01e-07	216594.MMAR_0001,216594.MMAR_0451,216594.MMAR_0995,216594.MMAR_0996,216594.MMAR_1013,216594.MMAR_1037,216594.MMAR_1108,216594.MMAR_1148,216594.MMAR_1206,216594.MMAR_1527,216594.MMAR_1702,216594.MMAR_1719,216594.MMAR_1730,216594.MMAR_1759,216594.MMAR_1761,216594.MMAR_1762,216594.MMAR_1765,216594.MMAR_1925,216594.MMAR_1977,216594.MMAR_2088,216594.MMAR_2222,216594.MMAR_2387,216594.MMAR_2468,216594.M…	dnaA,pckA,rpoB,rpoC,fusA1,rpsC,mrsA,guaA,add,prfB,gatA,gltS,ppk,fadD29,fadD22,pks15/1,fadD28,gpsI,recA,thrS,ribA2,bioB,argG,pyrG,eccB5,eccC5,ureG,pafA,mpa,fadD15,pepB,glnE,hrcA,clpX,atpA,cysS1,fadD32
GO:0003676	nucleic acid binding	12	73	0.44	0.0082	216594.MMAR_0001,216594.MMAR_0995,216594.MMAR_0996,216594.MMAR_1013,216594.MMAR_1037,216594.MMAR_1527,216594.MMAR_1719,216594.MMAR_1925,216594.MMAR_1977,216594.MMAR_2088,216594.MMAR_2665,216594.MMAR_3684	dnaA,rpoB,rpoC,fusA1,rpsC,prfB,gltS,gpsI,recA,thrS,eccC5,hrcA
GO:0003824	catalytic activity	37	232	0.42	2.36e-06	216594.MMAR_0451,216594.MMAR_0995,216594.MMAR_0996,216594.MMAR_1013,216594.MMAR_1108,216594.MMAR_1148,216594.MMAR_1206,216594.MMAR_1702,216594.MMAR_1719,216594.MMAR_1730,216594.MMAR_1759,216594.MMAR_1761,216594.MMAR_1762,216594.MMAR_1765,216594.MMAR_1925,216594.MMAR_1977,216594.MMAR_2088,216594.MMAR_2175,216594.MMAR_2222,216594.MMAR_2387,216594.MMAR_2468,216594.MMAR_2504,216594.MMAR_2664,216594.M…	pckA,rpoB,rpoC,fusA1,mrsA,guaA,add,gatA,gltS,ppk,fadD29,fadD22,pks15/1,fadD28,gpsI,recA,thrS,aroF,ribA2,bioB,argG,pyrG,eccB5,ureG,pafA,mpa,fadD15,pepB,glnE,plsB2,atpC,atpG,atpA,atpH,purH,cysS1,fadD32
#term ID KEGG	KEGG description	Observed gene count	Background gene count	Strength	FDR	Matching proteins in your network (IDs)	Matching proteins in your network (labels)
mmi00970	Aminoacyl-tRNA biosynthesis	12	25	0.9	1.89e-05	216594.MMAR_1702,216594.MMAR_1704,216594.MMAR_1719,216594.MMAR_2088,216594.MMAR_2158,216594.MMAR_2456,216594.MMAR_2457,216594.MMAR_2488,216594.MMAR_3667,216594.MMAR_3772,216594.MMAR_5080,216594.MMAR_5102	gatA,gatB,gltS,thrS,aspS,pheS,pheT,tyrS,glyS,valS,cysS1,lysS
mmi03060	Protein export	7	16	0.86	0.0020	216594.MMAR_1305,216594.MMAR_1786,216594.MMAR_1792,216594.MMAR_1805,216594.MMAR_2120,216594.MMAR_2121,216594.MMAR_2698	secA1,ftsY,ffh,lepB,secD,secF,secA2
mmi03070	Bacterial secretion system	6	14	0.85	0.0046	216594.MMAR_1305,216594.MMAR_1786,216594.MMAR_1792,216594.MMAR_2120,216594.MMAR_2121,216594.MMAR_2698	secA1,ftsY,ffh,secD,secF,secA2
mmi00061	Fatty acid biosynthesis	9	22	0.83	0.00049	216594.MMAR_0503,216594.MMAR_2071,216594.MMAR_3231,216594.MMAR_3336,216594.MMAR_3340,216594.MMAR_3704,216594.MMAR_3962,216594.MMAR_4374,216594.MMAR_4856	fabG4,fadD11_1,fadD15,fabD,accD6,desA1_1,fas,desA2,desA1
mmi01040	Biosynthesis of unsaturated fatty acids	4	12	0.74	0.0484	216594.MMAR_0503,216594.MMAR_3704,216594.MMAR_4374,216594.MMAR_4856	fabG4,desA1_1,desA2,desA1
mmi03018	RNA degradation	4	12	0.74	0.0484	216594.MMAR_1730,216594.MMAR_1925,216594.MMAR_4100,216594.MMAR_4189	ppk,gpsI,rho,deaD
mmi00190	Oxidative phosphorylation	14	46	0.7	0.00011	216594.MMAR_0511,216594.MMAR_0689,216594.MMAR_1201,216594.MMAR_1651,216594.MMAR_1730,216594.MMAR_2728,216594.MMAR_3238,216594.MMAR_3240,216594.MMAR_3244,216594.MMAR_4086,216594.MMAR_4088,216594.MMAR_4089,216594.MMAR_4090,216594.MMAR_4091	sdhA_1,ndh_1,sdhA,ctaD,ppk,ndh,qcrC,qcrB,ctaC,atpC,atpG,atpA,atpH,atpF
mmi00020	Citrate cycle (TCA cycle)	10	36	0.66	0.0020	216594.MMAR_0158,216594.MMAR_0451,216594.MMAR_0511,216594.MMAR_1201,216594.MMAR_1749,216594.MMAR_3260,216594.MMAR_3489,216594.MMAR_3803,216594.MMAR_4368,216594.MMAR_4640	icd2,pckA,sdhA_1,sdhA,pca,sucB,MMAR_3489,porA,fum,gltA2
mmi01210	2-Oxocarboxylic acid metabolism	8	30	0.65	0.0067	216594.MMAR_0158,216594.MMAR_0432,216594.MMAR_1710,216594.MMAR_1712,216594.MMAR_2462,216594.MMAR_4640,216594.MMAR_4997,216594.MMAR_5221	icd2,ilvD,ilvB1,ilvC,argC,gltA2,ilvX,asd
mmi02024	Quorum sensing	9	37	0.61	0.0063	216594.MMAR_1305,216594.MMAR_1786,216594.MMAR_1792,216594.MMAR_1805,216594.MMAR_2071,216594.MMAR_2698,216594.MMAR_3222,216594.MMAR_3231,216594.MMAR_4138	secA1,ftsY,ffh,lepB,fadD11_1,secA2,aroG,fadD15,oppD
mmi00240	Pyrimidine metabolism	9	40	0.57	0.0086	216594.MMAR_0995,216594.MMAR_0996,216594.MMAR_1642,216594.MMAR_1925,216594.MMAR_2198,216594.MMAR_2369,216594.MMAR_2504,216594.MMAR_3409,216594.MMAR_5240	rpoB,rpoC,nrdE,gpsI,carA,dnaE1,pyrG,MMAR_3409,dnaZX
mmi00250	Alanine, aspartate and glutamate metabolism	6	27	0.57	0.0458	216594.MMAR_2198,216594.MMAR_2468,216594.MMAR_2571,216594.MMAR_3829,216594.MMAR_5412,216594.MMAR_5413	carA,argG,gabD2,gdh,gltD,gltB
mmi00230	Purine metabolism	16	80	0.52	0.00096	216594.MMAR_0686,216594.MMAR_0995,216594.MMAR_0996,216594.MMAR_1137,216594.MMAR_1138,216594.MMAR_1148,216594.MMAR_1206,216594.MMAR_1642,216594.MMAR_1925,216594.MMAR_2369,216594.MMAR_4132,216594.MMAR_4542,216594.MMAR_4888,216594.MMAR_4924,216594.MMAR_4944,216594.MMAR_5240	purT,rpoB,rpoC,guaB2,guaB3,guaA,add,nrdE,gpsI,dnaE1,cysN,purH,purL,purD,MMAR_4944,dnaZX
mmi01212	Fatty acid metabolism	12	67	0.47	0.0086	216594.MMAR_0374,216594.MMAR_0488,216594.MMAR_0503,216594.MMAR_1509,216594.MMAR_2071,216594.MMAR_3231,216594.MMAR_3336,216594.MMAR_3340,216594.MMAR_3704,216594.MMAR_3962,216594.MMAR_4374,216594.MMAR_4856	fadE2,fadE4,fabG4,fadE23,fadD11_1,fadD15,fabD,accD6,desA1_1,fas,desA2,desA1
mmi01230	Biosynthesis of amino acids	18	117	0.41	0.0045	216594.MMAR_0158,216594.MMAR_0208,216594.MMAR_0432,216594.MMAR_1710,216594.MMAR_1712,216594.MMAR_1749,216594.MMAR_2175,216594.MMAR_2254,216594.MMAR_2462,216594.MMAR_2468,216594.MMAR_3103,216594.MMAR_3222,216594.MMAR_4103,216594.MMAR_4640,216594.MMAR_4997,216594.MMAR_5221,216594.MMAR_5412,216594.MMAR_5413	icd2,glyA2,ilvD,ilvB1,ilvC,pca,aroF,tkt,argC,argG,hisG,aroG,thrA,gltA2,ilvX,asd,gltD,gltB
mmi01130	Biosynthesis of antibiotics	40	295	0.35	0.00011	216594.MMAR_0065,216594.MMAR_0158,216594.MMAR_0208,216594.MMAR_0374,216594.MMAR_0432,216594.MMAR_0451,216594.MMAR_0488,216594.MMAR_0503,216594.MMAR_0511,216594.MMAR_0686,216594.MMAR_1108,216594.MMAR_1201,216594.MMAR_1256,216594.MMAR_1509,216594.MMAR_1710,216594.MMAR_1712,216594.MMAR_2032,216594.MMAR_2175,216594.MMAR_2254,216594.MMAR_2462,216594.MMAR_2468,216594.MMAR_2708,216594.MMAR_3222,216594.M…	ino1,icd2,glyA2,fadE2,ilvD,pckA,fadE4,fabG4,sdhA_1,purT,mrsA,sdhA,accD5,fadE23,ilvB1,ilvC,dxs1,aroF,tkt,argC,argG,gcvB,aroG,sucB,fabD,accD6,MMAR_3489,porA,thrA,MMAR_4110,cysN,fum,purH,gltA2,purL,purD,ilvX,asd,gltD,gltB
mmi01100	Metabolic pathways	91	704	0.33	3.96e-10	216594.MMAR_0065,216594.MMAR_0158,216594.MMAR_0208,216594.MMAR_0374,216594.MMAR_0379,216594.MMAR_0432,216594.MMAR_0451,216594.MMAR_0488,216594.MMAR_0503,216594.MMAR_0511,216594.MMAR_0686,216594.MMAR_0844,216594.MMAR_0995,216594.MMAR_0996,216594.MMAR_1108,216594.MMAR_1137,216594.MMAR_1138,216594.MMAR_1148,216594.MMAR_1201,216594.MMAR_1206,216594.MMAR_1256,216594.MMAR_1509,216594.MMAR_1642,216594.M…	ino1,icd2,glyA2,fadE2,pntB,ilvD,pckA,fadE4,fabG4,sdhA_1,purT,hemD,rpoB,rpoC,mrsA,guaB2,guaB3,guaA,sdhA,add,accD5,fadE23,nrdE,ctaD,gatA,gatB,ilvB1,ilvC,gltS,pca,sthA,dxs1,fadD11_1,aroF,carA,dfp,ribA2,tkt,dnaE1,plsB1,treX,bioB,argC,argG,pyrG,gabD2,MMAR_2648,gcvB,lldD2,hisG,aroG,fadD15,qcrC,qcrB,ctaC,pepB,sucB,MMAR_3304,fabD,accD6,MMAR_3409,MMAR_3489,folC,porA,gdh,plsB2,fas,atpC,atpG,atpA,atpH,atpF,…
mmi01110	Biosynthesis of secondary metabolites	45	354	0.32	0.00011	216594.MMAR_0158,216594.MMAR_0208,216594.MMAR_0374,216594.MMAR_0432,216594.MMAR_0451,216594.MMAR_0488,216594.MMAR_0511,216594.MMAR_0686,216594.MMAR_0844,216594.MMAR_1137,216594.MMAR_1138,216594.MMAR_1201,216594.MMAR_1225,216594.MMAR_1509,216594.MMAR_1710,216594.MMAR_1712,216594.MMAR_1719,216594.MMAR_1732,216594.MMAR_2032,216594.MMAR_2175,216594.MMAR_2222,216594.MMAR_2254,216594.MMAR_2371,216594.M…	icd2,glyA2,fadE2,ilvD,pckA,fadE4,sdhA_1,purT,hemD,guaB2,guaB3,sdhA,glpD2,fadE23,ilvB1,ilvC,gltS,gpdA2,dxs1,aroF,ribA2,tkt,plsB1,treX,argC,argG,gcvB,hisG,aroG,sucB,accD6,MMAR_3489,plsB2,thrA,MMAR_4110,fum,MMAR_4541,purH,gltA2,purL,purD,ilvX,asd,gltD,gltB
mmi01200	Carbon metabolism	17	134	0.32	0.0252	216594.MMAR_0158,216594.MMAR_0208,216594.MMAR_0374,216594.MMAR_0488,216594.MMAR_0511,216594.MMAR_1201,216594.MMAR_1256,216594.MMAR_1509,216594.MMAR_1749,216594.MMAR_2254,216594.MMAR_2708,216594.MMAR_3260,216594.MMAR_3340,216594.MMAR_3489,216594.MMAR_3803,216594.MMAR_4368,216594.MMAR_4640	icd2,glyA2,fadE2,fadE4,sdhA_1,sdhA,accD5,fadE23,pca,tkt,gcvB,sucB,accD6,MMAR_3489,porA,fum,gltA2

## Sheet: Cluster2
Table S7. Functional Enrichment Analysis (InterPro, Pham) on the Cluster 2 proteins (Figure 5) were studied using the STRING database v. 11 with boththe rank- and gene set-based approaches (FDR of 0.05).
#term ID IPR	InterPro description	observed gene count	background gene count	strength	FDR	matching proteins in your network (IDs)	matching proteins in your network (labels)
IPR012156	Cold shock, CspA	2	2	1.88	0.0243	216594.MMAR_4823,216594.MMAR_5140	cspA,cspA_1
IPR014730	Electron transfer flavoprotein, alpha/beta-subunit, N-terminal	2	2	1.88	0.0243	216594.MMAR_1684,216594.MMAR_1685	fixA,fixB
IPR019844	Cold-shock conserved site	2	2	1.88	0.0243	216594.MMAR_4823,216594.MMAR_5140	cspA,cspA_1
IPR037126	PdaC/RsiV-like superfamily	2	2	1.88	0.0243	216594.MMAR_1665,216594.MMAR_5409	MMAR_1665,mpt64
IPR002059	Cold-shock protein, DNA-binding	3	4	1.75	0.0088	216594.MMAR_4661,216594.MMAR_4823,216594.MMAR_5140	cspB,cspA,cspA_1
IPR016709	Uncharacterised protein family UPF0336	2	3	1.7	0.0243	216594.MMAR_0832,216594.MMAR_0968	MMAR_0832,MMAR_0968
IPR011129	Cold shock domain	3	5	1.66	0.0088	216594.MMAR_4661,216594.MMAR_4823,216594.MMAR_5140	cspB,cspA,cspA_1
IPR021729	Domain of unknown function DUF3298	2	4	1.58	0.0299	216594.MMAR_1665,216594.MMAR_5409	MMAR_1665,mpt64
IPR010310	Type VII secretion system ESAT-6-like	4	23	1.12	0.0152	216594.MMAR_3654,216594.MMAR_5119,216594.MMAR_5449,216594.MMAR_5450	esxP_2,esxN_2,esxB,esxA
IPR036689	ESAT-6-like superfamily	4	26	1.07	0.0173	216594.MMAR_3654,216594.MMAR_5119,216594.MMAR_5449,216594.MMAR_5450	esxP_2,esxN_2,esxB,esxA
#term ID PF	Pham description	observed gene count	background gene count	strength	FDR	matching proteins in your network (IDs)	matching proteins in your network (labels)
PF01012	Electron transfer flavoprotein domain	2	2	1.88	0.0277	216594.MMAR_1684,216594.MMAR_1685	fixA,fixB
PF00313	'Cold-shock' DNA-binding domain	3	4	1.75	0.0049	216594.MMAR_4661,216594.MMAR_4823,216594.MMAR_5140	cspB,cspA,cspA_1
PF11738	Protein of unknown function (DUF3298)	2	4	1.58	0.0330	216594.MMAR_1665,216594.MMAR_5409	MMAR_1665,mpt64
PF13452	N-terminal half of MaoC dehydratase	3	12	1.28	0.0277	216594.MMAR_0832,216594.MMAR_0968,216594.MMAR_0969	MMAR_0832,MMAR_0968,MMAR_0969
PF06013	Proteins of 100 residues with WXG	4	29	1.02	0.0277	216594.MMAR_3654,216594.MMAR_5119,216594.MMAR_5449,216594.MMAR_5450	esxP_2,esxN_2,esxB,esxA

## Sheet: Cluster6
Table S7. Functional Enrichment Analysis (GO, KEGG, InterPro) on the Cluster 6 proteins (Figure 5) were studied using the STRING database v. 11 with both the rank- and gene set-based approaches (FDR of 0.05).
#term ID GO	Biological process	Observed gene count	Background gene count	Strength	FDR	Matching proteins in your network (IDs)	Matching proteins in your network (labels)
GO:0006457	protein folding	3	4	1.55	0.0015	216594.MMAR_0637,216594.MMAR_1125,216594.MMAR_3809	dnaK,groES,tig
GO:0006099	tricarboxylic acid cycle	2	4	1.37	0.0305	216594.MMAR_2713,216594.MMAR_4550	glcB,sucC
GO:0006101	citrate metabolic process	2	4	1.37	0.0305	216594.MMAR_2713,216594.MMAR_4550	glcB,sucC
GO:0006414	translational elongation	2	4	1.37	0.0305	216594.MMAR_1014,216594.MMAR_1820	tuf,tsf
GO:0006412	translation	30	70	1.31	6.99e-26	216594.MMAR_0973,216594.MMAR_1011,216594.MMAR_1012,216594.MMAR_1014,216594.MMAR_1031,216594.MMAR_1032,216594.MMAR_1034,216594.MMAR_1035,216594.MMAR_1036,216594.MMAR_1040,216594.MMAR_1046,216594.MMAR_1049,216594.MMAR_1050,216594.MMAR_1051,216594.MMAR_1052,216594.MMAR_1054,216594.MMAR_1087,216594.MMAR_1088,216594.MMAR_1091,216594.MMAR_1106,216594.MMAR_1107,216594.MMAR_1799,216594.MMAR_1804,216594.M…	rplK,rpsL,rpsG,tuf,rplC,rplD,rplB,rpsS,rplV,rpsQ,rplX,rpsH,rplF,rplR,rpsE,rplO,rpsM,rpsK,rplQ,rplM,rpsI,rpsP,rplS,tsf,frr,infB,rpsO,rplT,rplU,argS
GO:0016999	antibiotic metabolic process	2	5	1.28	0.0357	216594.MMAR_2713,216594.MMAR_4550	glcB,sucC
GO:0044267	cellular protein metabolic process	31	80	1.26	6.99e-26	216594.MMAR_0973,216594.MMAR_1011,216594.MMAR_1012,216594.MMAR_1014,216594.MMAR_1031,216594.MMAR_1032,216594.MMAR_1034,216594.MMAR_1035,216594.MMAR_1036,216594.MMAR_1040,216594.MMAR_1046,216594.MMAR_1049,216594.MMAR_1050,216594.MMAR_1051,216594.MMAR_1052,216594.MMAR_1054,216594.MMAR_1087,216594.MMAR_1088,216594.MMAR_1091,216594.MMAR_1106,216594.MMAR_1107,216594.MMAR_1799,216594.MMAR_1804,216594.M…	rplK,rpsL,rpsG,tuf,rplC,rplD,rplB,rpsS,rplV,rpsQ,rplX,rpsH,rplF,rplR,rpsE,rplO,rpsM,rpsK,rplQ,rplM,rpsI,rpsP,rplS,tsf,frr,infB,rpsO,rplT,rplU,tig,argS
GO:0044271	cellular nitrogen compound biosynthetic process	31	139	1.02	9.22e-21	216594.MMAR_0973,216594.MMAR_1011,216594.MMAR_1012,216594.MMAR_1014,216594.MMAR_1031,216594.MMAR_1032,216594.MMAR_1034,216594.MMAR_1035,216594.MMAR_1036,216594.MMAR_1040,216594.MMAR_1046,216594.MMAR_1049,216594.MMAR_1050,216594.MMAR_1051,216594.MMAR_1052,216594.MMAR_1054,216594.MMAR_1071,216594.MMAR_1087,216594.MMAR_1088,216594.MMAR_1091,216594.MMAR_1106,216594.MMAR_1107,216594.MMAR_1799,216594.M…	rplK,rpsL,rpsG,tuf,rplC,rplD,rplB,rpsS,rplV,rpsQ,rplX,rpsH,rplF,rplR,rpsE,rplO,adk,rpsM,rpsK,rplQ,rplM,rpsI,rpsP,rplS,tsf,frr,infB,rpsO,rplT,rplU,argS
GO:1901566	organonitrogen compound biosynthetic process	32	157	0.99	1.82e-20	216594.MMAR_0973,216594.MMAR_1011,216594.MMAR_1012,216594.MMAR_1014,216594.MMAR_1031,216594.MMAR_1032,216594.MMAR_1034,216594.MMAR_1035,216594.MMAR_1036,216594.MMAR_1040,216594.MMAR_1046,216594.MMAR_1049,216594.MMAR_1050,216594.MMAR_1051,216594.MMAR_1052,216594.MMAR_1054,216594.MMAR_1071,216594.MMAR_1087,216594.MMAR_1088,216594.MMAR_1091,216594.MMAR_1106,216594.MMAR_1107,216594.MMAR_1184,216594.M…	rplK,rpsL,rpsG,tuf,rplC,rplD,rplB,rpsS,rplV,rpsQ,rplX,rpsH,rplF,rplR,rpsE,rplO,adk,rpsM,rpsK,rplQ,rplM,rpsI,metA,rpsP,rplS,tsf,frr,infB,rpsO,rplT,rplU,argS
GO:1901564	organonitrogen compound metabolic process	33	178	0.94	4.79e-20	216594.MMAR_0973,216594.MMAR_1011,216594.MMAR_1012,216594.MMAR_1014,216594.MMAR_1031,216594.MMAR_1032,216594.MMAR_1034,216594.MMAR_1035,216594.MMAR_1036,216594.MMAR_1040,216594.MMAR_1046,216594.MMAR_1049,216594.MMAR_1050,216594.MMAR_1051,216594.MMAR_1052,216594.MMAR_1054,216594.MMAR_1071,216594.MMAR_1087,216594.MMAR_1088,216594.MMAR_1091,216594.MMAR_1106,216594.MMAR_1107,216594.MMAR_1184,216594.M…	rplK,rpsL,rpsG,tuf,rplC,rplD,rplB,rpsS,rplV,rpsQ,rplX,rpsH,rplF,rplR,rpsE,rplO,adk,rpsM,rpsK,rplQ,rplM,rpsI,metA,rpsP,rplS,tsf,frr,infB,rpsO,rplT,rplU,tig,argS
GO:0044249	cellular biosynthetic process	33	202	0.89	1.23e-18	216594.MMAR_0973,216594.MMAR_1011,216594.MMAR_1012,216594.MMAR_1014,216594.MMAR_1031,216594.MMAR_1032,216594.MMAR_1034,216594.MMAR_1035,216594.MMAR_1036,216594.MMAR_1040,216594.MMAR_1046,216594.MMAR_1049,216594.MMAR_1050,216594.MMAR_1051,216594.MMAR_1052,216594.MMAR_1054,216594.MMAR_1071,216594.MMAR_1087,216594.MMAR_1088,216594.MMAR_1091,216594.MMAR_1106,216594.MMAR_1107,216594.MMAR_1184,216594.M…	rplK,rpsL,rpsG,tuf,rplC,rplD,rplB,rpsS,rplV,rpsQ,rplX,rpsH,rplF,rplR,rpsE,rplO,adk,rpsM,rpsK,rplQ,rplM,rpsI,metA,pks15/1,rpsP,rplS,tsf,frr,infB,rpsO,rplT,rplU,argS
GO:1901576	organic substance biosynthetic process	33	201	0.89	1.13e-18	216594.MMAR_0973,216594.MMAR_1011,216594.MMAR_1012,216594.MMAR_1014,216594.MMAR_1031,216594.MMAR_1032,216594.MMAR_1034,216594.MMAR_1035,216594.MMAR_1036,216594.MMAR_1040,216594.MMAR_1046,216594.MMAR_1049,216594.MMAR_1050,216594.MMAR_1051,216594.MMAR_1052,216594.MMAR_1054,216594.MMAR_1071,216594.MMAR_1087,216594.MMAR_1088,216594.MMAR_1091,216594.MMAR_1106,216594.MMAR_1107,216594.MMAR_1184,216594.M…	rplK,rpsL,rpsG,tuf,rplC,rplD,rplB,rpsS,rplV,rpsQ,rplX,rpsH,rplF,rplR,rpsE,rplO,adk,rpsM,rpsK,rplQ,rplM,rpsI,metA,pks15/1,rpsP,rplS,tsf,frr,infB,rpsO,rplT,rplU,argS
GO:0044238	primary metabolic process	36	228	0.87	5.65e-20	216594.MMAR_0973,216594.MMAR_1011,216594.MMAR_1012,216594.MMAR_1014,216594.MMAR_1031,216594.MMAR_1032,216594.MMAR_1034,216594.MMAR_1035,216594.MMAR_1036,216594.MMAR_1040,216594.MMAR_1046,216594.MMAR_1049,216594.MMAR_1050,216594.MMAR_1051,216594.MMAR_1052,216594.MMAR_1054,216594.MMAR_1071,216594.MMAR_1087,216594.MMAR_1088,216594.MMAR_1091,216594.MMAR_1106,216594.MMAR_1107,216594.MMAR_1184,216594.M…	rplK,rpsL,rpsG,tuf,rplC,rplD,rplB,rpsS,rplV,rpsQ,rplX,rpsH,rplF,rplR,rpsE,rplO,adk,rpsM,rpsK,rplQ,rplM,rpsI,metA,pks15/1,rpsP,rplS,tsf,frr,infB,rpsO,rplT,glcB,rplU,tig,argS,sucC
GO:0009987	cellular process	38	262	0.84	5.41e-20	216594.MMAR_0637,216594.MMAR_0973,216594.MMAR_1011,216594.MMAR_1012,216594.MMAR_1014,216594.MMAR_1031,216594.MMAR_1032,216594.MMAR_1034,216594.MMAR_1035,216594.MMAR_1036,216594.MMAR_1040,216594.MMAR_1046,216594.MMAR_1049,216594.MMAR_1050,216594.MMAR_1051,216594.MMAR_1052,216594.MMAR_1054,216594.MMAR_1071,216594.MMAR_1087,216594.MMAR_1088,216594.MMAR_1091,216594.MMAR_1106,216594.MMAR_1107,216594.M…	dnaK,rplK,rpsL,rpsG,tuf,rplC,rplD,rplB,rpsS,rplV,rpsQ,rplX,rpsH,rplF,rplR,rpsE,rplO,adk,rpsM,rpsK,rplQ,rplM,rpsI,groES,metA,pks15/1,rpsP,rplS,tsf,frr,infB,rpsO,rplT,glcB,rplU,tig,argS,sucC
GO:0044237	cellular metabolic process	36	255	0.83	1.33e-18	216594.MMAR_0973,216594.MMAR_1011,216594.MMAR_1012,216594.MMAR_1014,216594.MMAR_1031,216594.MMAR_1032,216594.MMAR_1034,216594.MMAR_1035,216594.MMAR_1036,216594.MMAR_1040,216594.MMAR_1046,216594.MMAR_1049,216594.MMAR_1050,216594.MMAR_1051,216594.MMAR_1052,216594.MMAR_1054,216594.MMAR_1071,216594.MMAR_1087,216594.MMAR_1088,216594.MMAR_1091,216594.MMAR_1106,216594.MMAR_1107,216594.MMAR_1184,216594.M…	rplK,rpsL,rpsG,tuf,rplC,rplD,rplB,rpsS,rplV,rpsQ,rplX,rpsH,rplF,rplR,rpsE,rplO,adk,rpsM,rpsK,rplQ,rplM,rpsI,metA,pks15/1,rpsP,rplS,tsf,frr,infB,rpsO,rplT,glcB,rplU,tig,argS,sucC
GO:0055114	oxidation-reduction process	4	28	0.83	0.0209	216594.MMAR_1744,216594.MMAR_1762,216594.MMAR_2713,216594.MMAR_4550	MMAR_1744,pks15/1,glcB,sucC
GO:0071704	organic substance metabolic process	36	256	0.82	1.40e-18	216594.MMAR_0973,216594.MMAR_1011,216594.MMAR_1012,216594.MMAR_1014,216594.MMAR_1031,216594.MMAR_1032,216594.MMAR_1034,216594.MMAR_1035,216594.MMAR_1036,216594.MMAR_1040,216594.MMAR_1046,216594.MMAR_1049,216594.MMAR_1050,216594.MMAR_1051,216594.MMAR_1052,216594.MMAR_1054,216594.MMAR_1071,216594.MMAR_1087,216594.MMAR_1088,216594.MMAR_1091,216594.MMAR_1106,216594.MMAR_1107,216594.MMAR_1184,216594.M…	rplK,rpsL,rpsG,tuf,rplC,rplD,rplB,rpsS,rplV,rpsQ,rplX,rpsH,rplF,rplR,rpsE,rplO,adk,rpsM,rpsK,rplQ,rplM,rpsI,metA,pks15/1,rpsP,rplS,tsf,frr,infB,rpsO,rplT,glcB,rplU,tig,argS,sucC
GO:0008152	metabolic process	37	291	0.78	7.75e-18	216594.MMAR_0973,216594.MMAR_1011,216594.MMAR_1012,216594.MMAR_1014,216594.MMAR_1031,216594.MMAR_1032,216594.MMAR_1034,216594.MMAR_1035,216594.MMAR_1036,216594.MMAR_1040,216594.MMAR_1046,216594.MMAR_1049,216594.MMAR_1050,216594.MMAR_1051,216594.MMAR_1052,216594.MMAR_1054,216594.MMAR_1071,216594.MMAR_1087,216594.MMAR_1088,216594.MMAR_1091,216594.MMAR_1106,216594.MMAR_1107,216594.MMAR_1184,216594.M…	rplK,rpsL,rpsG,tuf,rplC,rplD,rplB,rpsS,rplV,rpsQ,rplX,rpsH,rplF,rplR,rpsE,rplO,adk,rpsM,rpsK,rplQ,rplM,rpsI,metA,MMAR_1744,pks15/1,rpsP,rplS,tsf,frr,infB,rpsO,rplT,glcB,rplU,tig,argS,sucC
#term ID GO	Cellular component	Observed gene count	Background gene count	Strength	FDR	Matching proteins in your network (IDs)	Matching proteins in your network (labels)
GO:0015935	small ribosomal subunit	4	6	1.5	3.57e-05	216594.MMAR_1011,216594.MMAR_1012,216594.MMAR_1035,216594.MMAR_1052	rpsL,rpsG,rpsS,rpsE
GO:0044391	ribosomal subunit	7	13	1.41	9.81e-08	216594.MMAR_1011,216594.MMAR_1012,216594.MMAR_1034,216594.MMAR_1035,216594.MMAR_1036,216594.MMAR_1052,216594.MMAR_1054	rpsL,rpsG,rplB,rpsS,rplV,rpsE,rplO
GO:0005840	ribosome	25	49	1.38	5.00e-24	216594.MMAR_0973,216594.MMAR_1011,216594.MMAR_1012,216594.MMAR_1031,216594.MMAR_1032,216594.MMAR_1034,216594.MMAR_1035,216594.MMAR_1036,216594.MMAR_1040,216594.MMAR_1046,216594.MMAR_1049,216594.MMAR_1050,216594.MMAR_1051,216594.MMAR_1052,216594.MMAR_1054,216594.MMAR_1087,216594.MMAR_1088,216594.MMAR_1091,216594.MMAR_1106,216594.MMAR_1107,216594.MMAR_1799,216594.MMAR_1804,216594.MMAR_1922,216594.M…	rplK,rpsL,rpsG,rplC,rplD,rplB,rpsS,rplV,rpsQ,rplX,rpsH,rplF,rplR,rpsE,rplO,rpsM,rpsK,rplQ,rplM,rpsI,rpsP,rplS,rpsO,rplT,rplU
GO:1990904	ribonucleoprotein complex	25	49	1.38	5.00e-24	216594.MMAR_0973,216594.MMAR_1011,216594.MMAR_1012,216594.MMAR_1031,216594.MMAR_1032,216594.MMAR_1034,216594.MMAR_1035,216594.MMAR_1036,216594.MMAR_1040,216594.MMAR_1046,216594.MMAR_1049,216594.MMAR_1050,216594.MMAR_1051,216594.MMAR_1052,216594.MMAR_1054,216594.MMAR_1087,216594.MMAR_1088,216594.MMAR_1091,216594.MMAR_1106,216594.MMAR_1107,216594.MMAR_1799,216594.MMAR_1804,216594.MMAR_1922,216594.M…	rplK,rpsL,rpsG,rplC,rplD,rplB,rpsS,rplV,rpsQ,rplX,rpsH,rplF,rplR,rpsE,rplO,rpsM,rpsK,rplQ,rplM,rpsI,rpsP,rplS,rpsO,rplT,rplU
GO:0015934	large ribosomal subunit	3	7	1.31	0.00093	216594.MMAR_1034,216594.MMAR_1036,216594.MMAR_1054	rplB,rplV,rplO
GO:0032991	protein-containing complex	26	70	1.25	7.64e-23	216594.MMAR_0973,216594.MMAR_1011,216594.MMAR_1012,216594.MMAR_1031,216594.MMAR_1032,216594.MMAR_1034,216594.MMAR_1035,216594.MMAR_1036,216594.MMAR_1040,216594.MMAR_1046,216594.MMAR_1049,216594.MMAR_1050,216594.MMAR_1051,216594.MMAR_1052,216594.MMAR_1054,216594.MMAR_1087,216594.MMAR_1088,216594.MMAR_1091,216594.MMAR_1106,216594.MMAR_1107,216594.MMAR_1762,216594.MMAR_1799,216594.MMAR_1804,216594.M…	rplK,rpsL,rpsG,rplC,rplD,rplB,rpsS,rplV,rpsQ,rplX,rpsH,rplF,rplR,rpsE,rplO,rpsM,rpsK,rplQ,rplM,rpsI,pks15/1,rpsP,rplS,rpsO,rplT,rplU
GO:0005737	cytoplasm	36	162	1.02	2.98e-24	216594.MMAR_0973,216594.MMAR_1011,216594.MMAR_1012,216594.MMAR_1014,216594.MMAR_1031,216594.MMAR_1032,216594.MMAR_1034,216594.MMAR_1035,216594.MMAR_1036,216594.MMAR_1040,216594.MMAR_1046,216594.MMAR_1049,216594.MMAR_1050,216594.MMAR_1051,216594.MMAR_1052,216594.MMAR_1054,216594.MMAR_1071,216594.MMAR_1087,216594.MMAR_1088,216594.MMAR_1091,216594.MMAR_1106,216594.MMAR_1107,216594.MMAR_1125,216594.M…	rplK,rpsL,rpsG,tuf,rplC,rplD,rplB,rpsS,rplV,rpsQ,rplX,rpsH,rplF,rplR,rpsE,rplO,adk,rpsM,rpsK,rplQ,rplM,rpsI,groES,metA,pks15/1,rpsP,rplS,tsf,frr,infB,rpsO,rplT,glcB,rplU,tig,argS
GO:0005623	cell	36	198	0.94	1.26e-22	216594.MMAR_0973,216594.MMAR_1011,216594.MMAR_1012,216594.MMAR_1014,216594.MMAR_1031,216594.MMAR_1032,216594.MMAR_1034,216594.MMAR_1035,216594.MMAR_1036,216594.MMAR_1040,216594.MMAR_1046,216594.MMAR_1049,216594.MMAR_1050,216594.MMAR_1051,216594.MMAR_1052,216594.MMAR_1054,216594.MMAR_1071,216594.MMAR_1087,216594.MMAR_1088,216594.MMAR_1091,216594.MMAR_1106,216594.MMAR_1107,216594.MMAR_1125,216594.M…	rplK,rpsL,rpsG,tuf,rplC,rplD,rplB,rpsS,rplV,rpsQ,rplX,rpsH,rplF,rplR,rpsE,rplO,adk,rpsM,rpsK,rplQ,rplM,rpsI,groES,metA,pks15/1,rpsP,rplS,tsf,frr,infB,rpsO,rplT,glcB,rplU,tig,argS
#term ID GO	Molecular function	Observed gene count	Background gene count	Strength	FDR	Matching proteins in your network (IDs)	Matching proteins in your network (labels)
GO:0019843	rRNA binding	20	33	1.46	7.47e-20	216594.MMAR_0973,216594.MMAR_1011,216594.MMAR_1012,216594.MMAR_1031,216594.MMAR_1032,216594.MMAR_1034,216594.MMAR_1035,216594.MMAR_1036,216594.MMAR_1040,216594.MMAR_1046,216594.MMAR_1049,216594.MMAR_1050,216594.MMAR_1051,216594.MMAR_1052,216594.MMAR_1054,216594.MMAR_1087,216594.MMAR_1088,216594.MMAR_1922,216594.MMAR_2450,216594.MMAR_3767	rplK,rpsL,rpsG,rplC,rplD,rplB,rpsS,rplV,rpsQ,rplX,rpsH,rplF,rplR,rpsE,rplO,rpsM,rpsK,rpsO,rplT,rplU
GO:0003735	structural constituent of ribosome	25	48	1.39	3.67e-23	216594.MMAR_0973,216594.MMAR_1011,216594.MMAR_1012,216594.MMAR_1031,216594.MMAR_1032,216594.MMAR_1034,216594.MMAR_1035,216594.MMAR_1036,216594.MMAR_1040,216594.MMAR_1046,216594.MMAR_1049,216594.MMAR_1050,216594.MMAR_1051,216594.MMAR_1052,216594.MMAR_1054,216594.MMAR_1087,216594.MMAR_1088,216594.MMAR_1091,216594.MMAR_1106,216594.MMAR_1107,216594.MMAR_1799,216594.MMAR_1804,216594.MMAR_1922,216594.M…	rplK,rpsL,rpsG,rplC,rplD,rplB,rpsS,rplV,rpsQ,rplX,rpsH,rplF,rplR,rpsE,rplO,rpsM,rpsK,rplQ,rplM,rpsI,rpsP,rplS,rpsO,rplT,rplU
GO:0003746	translation elongation factor activity	2	4	1.37	0.0178	216594.MMAR_1014,216594.MMAR_1820	tuf,tsf
GO:0003723	RNA binding	23	51	1.33	1.50e-20	216594.MMAR_0973,216594.MMAR_1011,216594.MMAR_1012,216594.MMAR_1014,216594.MMAR_1031,216594.MMAR_1032,216594.MMAR_1034,216594.MMAR_1035,216594.MMAR_1036,216594.MMAR_1040,216594.MMAR_1046,216594.MMAR_1049,216594.MMAR_1050,216594.MMAR_1051,216594.MMAR_1052,216594.MMAR_1054,216594.MMAR_1087,216594.MMAR_1088,216594.MMAR_1820,216594.MMAR_1894,216594.MMAR_1922,216594.MMAR_2450,216594.MMAR_3767	rplK,rpsL,rpsG,tuf,rplC,rplD,rplB,rpsS,rplV,rpsQ,rplX,rpsH,rplF,rplR,rpsE,rplO,rpsM,rpsK,tsf,infB,rpsO,rplT,rplU
GO:0008135	translation factor activity, RNA binding	3	7	1.31	0.0073	216594.MMAR_1014,216594.MMAR_1820,216594.MMAR_1894	tuf,tsf,infB
GO:0003924	GTPase activity	2	5	1.28	0.0236	216594.MMAR_1014,216594.MMAR_1894	tuf,infB
GO:0016746	transferase activity, transferring acyl groups	3	10	1.15	0.0101	216594.MMAR_1184,216594.MMAR_1762,216594.MMAR_2713	metA,pks15/1,glcB
GO:0000049	tRNA binding	3	11	1.11	0.0101	216594.MMAR_1011,216594.MMAR_1012,216594.MMAR_1087	rpsL,rpsG,rpsM
GO:0016747	transferase activity, transferring acyl groups other than amino-acyl groups	2	8	1.07	0.0404	216594.MMAR_1184,216594.MMAR_1762	metA,pks15/1
GO:0097159	organic cyclic compound binding	28	155	0.93	1.76e-16	216594.MMAR_0637,216594.MMAR_0973,216594.MMAR_1011,216594.MMAR_1012,216594.MMAR_1014,216594.MMAR_1031,216594.MMAR_1032,216594.MMAR_1034,216594.MMAR_1035,216594.MMAR_1036,216594.MMAR_1040,216594.MMAR_1046,216594.MMAR_1049,216594.MMAR_1050,216594.MMAR_1051,216594.MMAR_1052,216594.MMAR_1054,216594.MMAR_1071,216594.MMAR_1087,216594.MMAR_1088,216594.MMAR_1125,216594.MMAR_1820,216594.MMAR_1894,216594.M…	dnaK,rplK,rpsL,rpsG,tuf,rplC,rplD,rplB,rpsS,rplV,rpsQ,rplX,rpsH,rplF,rplR,rpsE,rplO,adk,rpsM,rpsK,groES,tsf,infB,rpsO,rplT,rplU,argS,sucC
GO:1901363	heterocyclic compound binding	28	155	0.93	1.76e-16	216594.MMAR_0637,216594.MMAR_0973,216594.MMAR_1011,216594.MMAR_1012,216594.MMAR_1014,216594.MMAR_1031,216594.MMAR_1032,216594.MMAR_1034,216594.MMAR_1035,216594.MMAR_1036,216594.MMAR_1040,216594.MMAR_1046,216594.MMAR_1049,216594.MMAR_1050,216594.MMAR_1051,216594.MMAR_1052,216594.MMAR_1054,216594.MMAR_1071,216594.MMAR_1087,216594.MMAR_1088,216594.MMAR_1125,216594.MMAR_1820,216594.MMAR_1894,216594.M…	dnaK,rplK,rpsL,rpsG,tuf,rplC,rplD,rplB,rpsS,rplV,rpsQ,rplX,rpsH,rplF,rplR,rpsE,rplO,adk,rpsM,rpsK,groES,tsf,infB,rpsO,rplT,rplU,argS,sucC
GO:0005488	binding	30	200	0.85	7.55e-16	216594.MMAR_0637,216594.MMAR_0973,216594.MMAR_1011,216594.MMAR_1012,216594.MMAR_1014,216594.MMAR_1031,216594.MMAR_1032,216594.MMAR_1034,216594.MMAR_1035,216594.MMAR_1036,216594.MMAR_1040,216594.MMAR_1046,216594.MMAR_1049,216594.MMAR_1050,216594.MMAR_1051,216594.MMAR_1052,216594.MMAR_1054,216594.MMAR_1071,216594.MMAR_1087,216594.MMAR_1088,216594.MMAR_1125,216594.MMAR_1762,216594.MMAR_1820,216594.M…	dnaK,rplK,rpsL,rpsG,tuf,rplC,rplD,rplB,rpsS,rplV,rpsQ,rplX,rpsH,rplF,rplR,rpsE,rplO,adk,rpsM,rpsK,groES,pks15/1,tsf,infB,rpsO,rplT,glcB,rplU,argS,sucC
GO:0032555	purine ribonucleotide binding	7	80	0.62	0.0101	216594.MMAR_0637,216594.MMAR_1014,216594.MMAR_1071,216594.MMAR_1125,216594.MMAR_1894,216594.MMAR_4105,216594.MMAR_4550	dnaK,tuf,adk,groES,infB,argS,sucC
GO:0035639	purine ribonucleoside triphosphate binding	7	80	0.62	0.0101	216594.MMAR_0637,216594.MMAR_1014,216594.MMAR_1071,216594.MMAR_1125,216594.MMAR_1894,216594.MMAR_4105,216594.MMAR_4550	dnaK,tuf,adk,groES,infB,argS,sucC
GO:0043168	anion binding	8	93	0.61	0.0073	216594.MMAR_0637,216594.MMAR_1014,216594.MMAR_1071,216594.MMAR_1125,216594.MMAR_1762,216594.MMAR_1894,216594.MMAR_4105,216594.MMAR_4550	dnaK,tuf,adk,groES,pks15/1,infB,argS,sucC
GO:0036094	small molecule binding	8	102	0.57	0.0101	216594.MMAR_0637,216594.MMAR_1014,216594.MMAR_1071,216594.MMAR_1125,216594.MMAR_1762,216594.MMAR_1894,216594.MMAR_4105,216594.MMAR_4550	dnaK,tuf,adk,groES,pks15/1,infB,argS,sucC
GO:0005524	ATP binding	5	66	0.56	0.0400	216594.MMAR_0637,216594.MMAR_1071,216594.MMAR_1125,216594.MMAR_4105,216594.MMAR_4550	dnaK,adk,groES,argS,sucC
GO:0008144	drug binding	5	72	0.52	0.0480	216594.MMAR_0637,216594.MMAR_1071,216594.MMAR_1125,216594.MMAR_4105,216594.MMAR_4550	dnaK,adk,groES,argS,sucC
GO:0043167	ion binding	9	140	0.48	0.0118	216594.MMAR_0637,216594.MMAR_1014,216594.MMAR_1071,216594.MMAR_1125,216594.MMAR_1762,216594.MMAR_1894,216594.MMAR_2713,216594.MMAR_4105,216594.MMAR_4550	dnaK,tuf,adk,groES,pks15/1,infB,glcB,argS,sucC
GO:0003824	catalytic activity	11	232	0.35	0.0307	216594.MMAR_1014,216594.MMAR_1034,216594.MMAR_1071,216594.MMAR_1184,216594.MMAR_1744,216594.MMAR_1762,216594.MMAR_1894,216594.MMAR_2713,216594.MMAR_3809,216594.MMAR_4105,216594.MMAR_4550	tuf,rplB,adk,metA,MMAR_1744,pks15/1,infB,glcB,tig,argS,sucC
#term ID mmi	KEGG description	Observed gene count	Background gene count	Strength	FDR	Matching proteins in your network (IDs)	Matching proteins in your network (labels)
mmi03010	Ribosome	30	58	1.39	2.93e-28	216594.MMAR_0973,216594.MMAR_0991,216594.MMAR_1011,216594.MMAR_1012,216594.MMAR_1031,216594.MMAR_1032,216594.MMAR_1034,216594.MMAR_1035,216594.MMAR_1036,216594.MMAR_1040,216594.MMAR_1046,216594.MMAR_1047,216594.MMAR_1049,216594.MMAR_1050,216594.MMAR_1051,216594.MMAR_1052,216594.MMAR_1054,216594.MMAR_1087,216594.MMAR_1088,216594.MMAR_1091,216594.MMAR_1106,216594.MMAR_1107,216594.MMAR_1799,216594.M…	rplK,rplL,rpsL,rpsG,rplC,rplD,rplB,rpsS,rplV,rpsQ,rplX,rplE,rpsH,rplF,rplR,rpsE,rplO,rpsM,rpsK,rplQ,rplM,rpsI,rpsP,rplS,rpsB,rpsO,rpsA,rplT,rplU,rplY
mmi01200	Carbon metabolism	13	134	0.66	0.00021	216594.MMAR_0669,216594.MMAR_0792,216594.MMAR_1715,216594.MMAR_2713,216594.MMAR_3802,216594.MMAR_3813,216594.MMAR_4367,216594.MMAR_4468,216594.MMAR_4549,216594.MMAR_4550,216594.MMAR_4643,216594.MMAR_4676,216594.MMAR_4677	fba,icl,serA1,glcB,porB,rpiB,glpX,prsA,sucD,sucC,citA,fadB,fadA
mmi01130	Biosynthesis of antibiotics	16	295	0.41	0.0096	216594.MMAR_0669,216594.MMAR_1071,216594.MMAR_1184,216594.MMAR_1715,216594.MMAR_3802,216594.MMAR_3813,216594.MMAR_4367,216594.MMAR_4468,216594.MMAR_4549,216594.MMAR_4550,216594.MMAR_4625,216594.MMAR_4643,216594.MMAR_4676,216594.MMAR_4677,216594.MMAR_4916,216594.MMAR_5329	fba,adk,metA,serA1,porB,rpiB,glpX,prsA,sucD,sucC,echA6,citA,fadB,fadA,purB,echA21
mmi00030	Pentose phosphate pathway	4	20	0.98	0.0163	216594.MMAR_0669,216594.MMAR_3813,216594.MMAR_4367,216594.MMAR_4468	fba,rpiB,glpX,prsA
mmi00640	Propanoate metabolism	6	64	0.65	0.0299	216594.MMAR_4549,216594.MMAR_4550,216594.MMAR_4625,216594.MMAR_4676,216594.MMAR_4677,216594.MMAR_5329	sucD,sucC,echA6,fadB,fadA,echA21
#term ID IPR	InterPro description	Observed gene count	Background gene count	Strength	FDR	Matching proteins in your network (IDs)	Matching proteins in your network (labels)
#term ID	term description	observed gene count	background gene count	strength	false discovery rate	matching proteins in your network (IDs)	matching proteins in your network (labels)
IPR008991	Translation protein SH3-like domain superfamily	4	5	1.58	0.0036	216594.MMAR_0972,216594.MMAR_1034,216594.MMAR_1046,216594.MMAR_1804	nusG,rplB,rplX,rplS
IPR014722	Ribosomal protein L2, domain 2	3	4	1.55	0.0253	216594.MMAR_0972,216594.MMAR_1034,216594.MMAR_1046	nusG,rplB,rplX
