# Supplementary material for: Surface-Shaving Proteomics of Mycobacterium marinum Identifies Biofilm Subtype-Specific Changes Affecting Virulence, Tolerance, and Persistence
Source: mSystems. 2021 Jun 22;6(3):e00500-21. doi: 10.1128/mSystems.00500-21 (PMC8269238; doi:10.1128/mSystems.00500-21)
Supplement: TABLE S7 [file msystems.00500-21-st007.xlsx]

## Sheet: Table S7
SBF with enzyme	technical replica 1	technical replica 2	technical replica 3	technical replica 4	Avr. all	SD
replica1	19	19	23	17
replica2	27	24	27	23			Dilution 10-6
replica3	21	25	19	22
					22.1667	3.27062
SBF wo enzyme	technical replica 1	technical replica 2	technical replica 3	technical replica 4	Avr. all	SD
replica1	16	25	27	nd
replica2	38	32	33	nd			Dilution 10-6
replica3	24	22	32	28
					27.7	6.34298
PBF with enzyme	technical replica 1	technical replica 2	technical replica 3	technical replica 4	Avr. all	SD
replica1	31	40	28	nd
replica2	35	31	30	nd			Dilution 10-5
replica3	63	52	50	nd
					40	12.2678
PBF wo enzyme	technical replica 1	technical replica 2	technical replica 3	technical replica 4	Avr. all	SD
replica1	22	28	26	nd
replica2	36	36	23	nd			Dilution 10-5
replica3	44	37	30	nd
					31.3333	7.36546
PL with enzyme	technical replica 1	technical replica 2	technical replica 3	technical replica 4	Avr. all	SD
replica1	6	6	8	6
replica2	9	6	4	6			Dilution 10-5
replica3	11	11	10	10
					7.75	2.37888
PL wo enzyme	technical replica 1	technical replica 2	technical replica 3	technical replica 4	Avr. all	SD
replica1	10	8	6	15
replica2	8	8	9	10			Dilution 10-5
replica3	13	12	8	10
					9.75	2.52713
PL with enzyme	technical replica 1	technical replica 2	technical replica 3	technical replica 4	Avr. all	SD
replica1	3	0	3	0
replica2	4	0	0	0			Dilution 10-6
replica3	4	1	1	0
					1.33333	1.66969
PL wo enzyme	technical replica 1	technical replica 2	technical replica 3	technical replica 4	Avr. all	SD
replica1	2	0	0	1
replica2	2	0	2	2			Dilution 10-6
replica3	2	0	0	2
					1.08333	0.996205
